# Supplementary material for: Identifying the Soybean microRNAs Related to Phytophthora sojae Based on RNA Sequencing and Bioinformatics Analysis
Source: Int J Mol Sci. 2023 May 10;24(10):8546. doi: 10.3390/ijms24108546 (PMC10218560; doi:10.3390/ijms24108546)
Supplement: Supplementary file 1 [file ijms-24-08546-s001.zip]

Archive with 13 entries (13 files):
- Figure-S1.tif
- Table-S1.xls
- Table-S10.xlsx
- Table-S11.xlsx
- Table-S12.xlsx
- Table-S2.xlsx
- Table-S3.xlsx
- Table-S4.xls
- Table-S5.xlsx
- Table-S6.xlsx
- Table-S7.xlsx
- Table-S8.xlsx
- Table-S9.xlsx
