# Supplementary material for: Identifying the Soybean microRNAs Related to Phytophthora sojae Based on RNA Sequencing and Bioinformatics Analysis
Source: Int J Mol Sci. 2023 May 10;24(10):8546. doi: 10.3390/ijms24108546 (PMC10218560; doi:10.3390/ijms24108546)
Supplement: Supplementary file 1 [file ijms-24-08546-s001.zip › Table-S1.xls]

## Sheet: all.gene.rpkm
Table S1: Expression profile sequencing data 33683 gene fragments
GeneID	Length	DCKL-1_Uniq_reads_num(6765584)	DCKL-1_Coverage	DCKL-1_RPKM	DML-1_Uniq_reads_num(6663496)	DML-1_Coverage	DML-1_RPKM	DTL1-5_Uniq_reads_num(6952442)	DTL1-5_Coverage	DTL1-5_RPKM	DTL3-3_Uniq_reads_num(6516939)	DTL3-3_Coverage	DTL3-3_RPKM	DTL5-1_Uniq_reads_num(6398813)	DTL5-1_Coverage	DTL5-1_RPKM	SCKL-2_Uniq_reads_num(6896454)	SCKL-2_Coverage	SCKL-2_RPKM	SML-4_Uniq_reads_num(7051379)	SML-4_Coverage	SML-4_RPKM	STL1-5_Uniq_reads_num(6454427)	STL1-5_Coverage	STL1-5_RPKM	STL3-4_Uniq_reads_num(6739530)	STL3-4_Coverage	STL3-4_RPKM	STL5-1_Uniq_reads_num(6837035)	STL5-1_Coverage	STL5-1_RPKM	Description	GO Component	GO Function	GO Process	Blast nr
AK245366	1911	124544	0.7902	9632.9	110879	0.8263	8707.36	135873	0.8226	10226.7	106450	0.7975	8547.54	109184	0.8299	8928.92	124896	0.8179	9476.81	119892	0.7781	8897.24	83327	0.7943	6755.65	102207	0.7855	7935.79	134476	0.8226	10292.4	Glycine max cDNA, clone: GMFL01-28-G17 /gb=AK245366 /gi=210141447 /ug=Gma.30823 /len=1911	GO:0043231//intracellular membrane-bounded organelle	GO:0004175//endopeptidase activity;GO:0005488//binding	GO:0009725//response to hormone stimulus;GO:0019538//protein metabolic process;GO:0032502//developmental process	gi|149393486|gb|ABR26679.1|/4.91833e-175/putative cysteine protease [Glycine max]
BT099267	992	58556	0.9597	8724.78	45162	0.9617	6832.18	73370	0.9728	10638.2	57707	0.9597	8926.33	44001	0.9577	6931.89	64526	0.9597	9431.86	69525	0.9597	9939.29	30409	0.9738	4749.33	66422	0.9587	9935.06	61554	0.9597	9075.63	Soybean clone JCVI-FLGm-23D2 unknown mRNA /cds=m(136,927) /gb=BT099267 /gi=255647961 /ug=Gma.4593 /len=992	GO:0009521;GO:0031224//intrinsic to membrane;GO:0009534//chloroplast thylakoid	GO:0046906//tetrapyrrole binding;GO:0043169//cation binding	GO:0006464//protein modification process;GO:0006091//generation of precursor metabolites and energy	gi|255647962|gb|ACU24438.1|/2.45622e-144/unknown [Glycine max]
AK286734	1721	55815	0.9977	4793.63	56721	0.9977	4946.08	60922	0.9948	5091.62	45816	0.9971	4085.01	65062	0.9994	5908.09	9376	0.9988	789.971	50046	0.9994	4123.96	7961	0.9907	716.686	40502	0.9948	3491.93	69183	0.9977	5879.64	Glycine max cDNA, clone: GMFL01-35-K12 /gb=AK286734 /gi=210143952 /ug=Gma.17682 /len=1721	-	-	-	-
AK286059	2069	54387	0.9362	3885.34	30440	0.9319	2207.91	91964	0.9386	6393.22	34533	0.9396	2561.12	28828	0.9343	2177.48	48794	0.9386	3419.64	43387	0.9294	2973.89	20297	0.9323	1519.9	24962	0.9333	1790.15	65867	0.9386	4656.29	Glycine max cDNA, clone: GMFL01-21-B16 /gb=AK286059 /gi=210143277 /ug=Gma.32589 /len=2069	-	-	-	gi|297744657|emb|CBI37919.3|/1.37424e-53/unnamed protein product [Vitis vinifera]
BT098637	1578	45466	0.9892	4258.67	14468	0.9861	1375.94	22319	0.9842	2034.37	15745	0.9797	1531.06	8959	0.9842	887.265	48420	0.9892	4449.3	48789	0.9892	4384.71	4726	0.9842	464.012	28746	0.9892	2702.97	48729	0.9899	4516.61	Soybean clone JCVI-FLGm-26P13 unknown mRNA /cds=m(313,1512) /gb=BT098637 /gi=255646732 /ug=Gma.2542 /len=1578	GO:0009526//plastid envelope;GO:0009534//chloroplast thylakoid	GO:0016628//oxidoreductase activity, acting on the CH-CH group of donors, NAD or NADP as acceptor	GO:0009725//response to hormone stimulus;GO:0006779//porphyrin biosynthetic process	gi|255646733|gb|ACU23840.1|/0/unknown [Glycine max]
AK286959	2725	43761	0.7174	2373.64	42396	0.7222	2334.84	43420	0.7185	2291.85	37637	0.7152	2119.36	41726	0.7075	2392.99	39972	0.7035	2126.98	34036	0.7248	1771.32	39108	0.724	2223.52	31537	0.724	1717.21	44266	0.7174	2375.94	Glycine max cDNA, clone: GMFL01-40-O19 /gb=AK286959 /gi=210144177 /ug=Gma.32166 /len=2725	GO:0009534//chloroplast thylakoid;GO:0033178//proton-transporting two-sector ATPase complex, catalytic domain	GO:0015078//hydrogen ion transmembrane transporter activity;GO:0015662//ATPase activity, coupled to transmembrane movement of ions, phosphorylative mechanism;GO:0019829//cation-transporting ATPase activity;GO:0032559//adenyl ribonucleotide binding	GO:0015986//ATP synthesis coupled proton transport	gi|297837989|ref|XP_002886876.1|/0/H+-transporting two-sector ATPase, alpha/beta subunit, central region [Arabidopsis lyrata subsp. lyrata]
AK243801	3310	40140	0.8958	1792.44	34235	0.7927	1552.17	35850	0.9477	1557.84	30356	0.7976	1407.26	30119	0.6142	1422.04	39019	0.919	1709.32	46385	0.9281	1987.36	28610	0.6795	1339.16	38504	0.8885	1726.03	42657	0.9042	1884.93	Glycine max cDNA, clone: GMFL01-01-E18 /gb=AK243801 /gi=210145110 /ug=Gma.30129 /len=3310	GO:0009536//plastid	GO:0016211//ammonia ligase activity;GO:0032559//adenyl ribonucleotide binding	GO:0006541//glutamine metabolic process;GO:0071941	gi|255636820|gb|ACU18743.1|/0/unknown [Glycine max]
EH262385	766	33799	0.9974	6521.83	33149	0.9987	6494.41	39448	0.9974	7407.28	26445	0.9987	5297.5	39835	0.9974	8127.12	29714	0.9974	5624.79	26829	0.9987	4967.09	27643	0.9974	5591.12	22313	0.9987	4322.15	36807	0.9974	7028.03	JGI_ACBU6207.fwd ACBU Phakopsora pachyrhizi infected soybean leaf tissue 6-8 days post inoculation with TW72-1 urediniospores Glycine max cDNA clone ACBU6207 5', mRNA sequence /clone=ACBU6207 /clone_end=5' /gb=EH262385 /gi=120534252 /ug=Gma.29688 /len=766	-	-	-	gi|984312|gb|AAA80646.1|/1.1495e-73/unknown [Glycine max]
AK244089	1601	32298	0.9057	2981.8	25559	0.9107	2395.8	36431	0.9082	3272.97	23293	0.9157	2232.49	32168	0.9107	3140.03	31019	0.9051	2809.38	34334	0.8938	3041.3	23640	0.9069	2287.7	27627	0.9063	2560.43	41399	0.9063	3782.08	Glycine max cDNA, clone: GMFL01-02-B02 /gb=AK244089 /gi=210145398 /ug=Gma.31588 /len=1601	GO:0009532//plastid stroma;GO:0009526//plastid envelope;GO:0009534//chloroplast thylakoid;GO:0005576//extracellular region	GO:0000166//nucleotide binding;GO:0008943//glyceraldehyde-3-phosphate dehydrogenase activity	GO:0009314//response to radiation;GO:0019318//hexose metabolic process;GO:0015977//carbon fixation;GO:0034285;GO:0006950//response to stress	gi|255641471|gb|ACU21011.1|/0/unknown [Glycine max]
AK244555	1525	30144	0.9764	2921.63	11178	0.9731	1100	12780	0.9718	1205.38	4829	0.9672	485.896	7715	0.9738	790.618	14428	0.9672	1371.86	16893	0.9731	1570.95	1282	0.9711	130.245	11960	0.9902	1163.68	22531	0.9928	2160.94	Glycine max cDNA, clone: GMFL01-06-L01 /gb=AK244555 /gi=210145864 /ug=Gma.32369 /len=1525	GO:0009941//chloroplast envelope	-	GO:0006772//thiamin metabolic process	gi|118486174|gb|ABK94930.1|/3.62175e-154/unknown [Populus trichocarpa]
AK285753	1219	28813	0.9877	3493.65	23049	0.9943	2837.57	29899	0.9877	3527.89	23875	0.9926	3005.36	23311	0.9885	2988.53	23457	0.9877	2790.25	28162	0.9877	3276.32	21045	0.9877	2674.78	24305	0.9877	2958.44	26823	0.9877	3218.37	Glycine max cDNA, clone: GMFL01-15-L09 /gb=AK285753 /gi=210142971 /ug=Gma.55221 /len=1219	GO:0009523//photosystem II;GO:0009534//chloroplast thylakoid	GO:0046872//metal ion binding;GO:0016628//oxidoreductase activity, acting on the CH-CH group of donors, NAD or NADP as acceptor	GO:0044237//cellular metabolic process	gi|255635846|gb|ACU18270.1|/1.8712e-147/unknown [Glycine max]
AK285646	2820	28505	0.9121	1494.06	16618	0.9092	884.357	14977	0.9074	763.903	18079	0.9078	983.743	8986	0.9096	497.987	26552	0.9078	1365.28	29723	0.9082	1494.75	15862	0.9078	871.467	23131	0.9074	1217.07	16256	0.9071	843.134	Glycine max cDNA, clone: GMFL01-14-B20 /gb=AK285646 /gi=210142864 /ug=Gma.31349 /len=2820	GO:0044424//intracellular part	GO:0046914//transition metal ion binding;GO:0016702//oxidoreductase activity, acting on single donors with incorporation of molecular oxygen, incorporation of two atoms of oxygen	GO:0006633//fatty acid biosynthetic process	gi|118138511|pdb|2IUJ|A/0/Chain A, Crystal Structure Of Soybean Lipoxygenase-B
FG994518	790	28496	0.2937	5331.53	27673	0.2924	5256.87	44958	0.2924	8185.45	26801	0.2937	5205.71	38401	0.2886	7596.54	39848	0.2911	7313.98	28959	0.2924	5198.55	25747	0.2937	5049.42	22942	0.2937	4308.98	32664	0.2924	6047.48	GLLEE40TR JCVI-SOY1 Glycine max cDNA 5', mRNA sequence /clone_end=5' /gb=FG994518 /gi=192303596 /ug=Gma.30488 /len=790	GO:0009536//plastid	-	-	gi|94502636|ref|YP_588293.1|/1.7522e-36/chloroplast hypothetical protein [Zea mays subsp. mays]
AK243858	1707	28156	0.9356	2437.99	20874	0.935	1835.14	33306	0.9332	2806.41	19014	0.935	1709.21	24533	0.9338	2246.04	30197	0.9643	2565.1	32852	0.9367	2729.32	17385	0.9766	1577.91	27672	0.9379	2405.35	40309	0.9432	3453.83	Glycine max cDNA, clone: GMFL01-01-H04 /gb=AK243858 /gi=210145167 /ug=Gma.31315 /len=1707	GO:0009532//plastid stroma;GO:0009526//plastid envelope;GO:0009534//chloroplast thylakoid;GO:0005576//extracellular region	GO:0016301//kinase activity;GO:0032559//adenyl ribonucleotide binding	GO:0006952//defense response;GO:0044238//primary metabolic process;GO:0015977//carbon fixation;GO:0044237//cellular metabolic process	gi|255646270|gb|ACU23619.1|/0/unknown [Glycine max]
AK285286	1092	27240	0.8452	3687.05	15350	0.8452	2109.52	39436	0.8462	5194.37	23898	0.8452	3358.11	17276	0.8452	2472.41	25012	0.8452	3321.24	28290	0.8462	3673.98	12575	0.8452	1784.13	24430	0.8452	3319.49	29247	0.8452	3917.34	Glycine max cDNA, clone: GMFL01-06-L12 /gb=AK285286 /gi=210142408 /ug=Gma.31787 /len=1092	GO:0009521;GO:0031224//intrinsic to membrane;GO:0009570//chloroplast stroma;GO:0009534//chloroplast thylakoid	GO:0046906//tetrapyrrole binding;GO:0043169//cation binding	GO:0006464//protein modification process;GO:0006091//generation of precursor metabolites and energy	gi|255640167|gb|ACU20374.1|/1.04129e-130/unknown [Glycine max]
AK286040	947	26932	0.982	4203.52	21429	0.9842	3395.86	35043	0.9958	5322.48	22926	0.9937	3714.79	22399	0.9831	3696.4	23985	0.9852	3672.52	24480	0.9831	3665.96	15364	0.9905	2513.6	20803	0.9842	3259.47	25093	0.9842	3875.56	Glycine max cDNA, clone: GMFL01-20-K23 /gb=AK286040 /gi=210143258 /ug=Gma.11333 /len=947	-	-	-	-
AK286404	4549	25552	0.9763	830.24	15651	0.967	516.326	35259	0.9763	1114.85	20734	0.9657	699.397	13656	0.9668	469.146	25489	0.978	812.477	32655	0.9771	1018.03	14160	0.9785	482.269	31490	0.9743	1027.13	31003	0.9763	996.827	Glycine max cDNA, clone: GMFL01-27-H13 /gb=AK286404 /gi=210143622 /ug=Gma.32268 /len=4549	GO:0043234//protein complex;GO:0009528//plastid inner membrane	GO:0051003	GO:0006779//porphyrin biosynthetic process	gi|3059095|emb|CAA04526.1|/0/magnesium chelatase subunit [Glycine max]
AK244188	1412	24670	0.9618	2582.43	18950	0.9632	2014.06	24651	0.9639	2511.09	15555	0.9561	1690.41	22450	0.9639	2484.75	22931	0.9639	2354.85	22434	0.961	2253.19	16177	0.9639	1775.03	17337	0.9639	1821.84	26176	0.9639	2711.44	Glycine max cDNA, clone: GMFL01-02-F09 /gb=AK244188 /gi=210145497 /ug=Gma.3305 /len=1412	GO:0009532//plastid stroma;GO:0009526//plastid envelope;GO:0009534//chloroplast thylakoid;GO:0034357;GO:0005576//extracellular region	GO:0008187//poly-pyrimidine tract binding;GO:0030554//adenyl nucleotide binding;GO:0009055//electron carrier activity;GO:0008937//ferredoxin reductase activity	GO:0006952//defense response;GO:0022900//electron transport chain;GO:0051234//establishment of localization	gi|119905|sp|P10933.1|FENR1_PEA/0/RecName: Full=Ferredoxin--NADP reductase, leaf isozyme, chloroplastic; Short=FNR; Flags: Precursor
M37530	1074	24272	0.7253	3340.38	13281	0.7244	1855.77	5878	0.7207	787.205	18494	0.7272	2642.3	2358	0.6741	343.115	15622	0.7272	2109.15	32817	0.7514	4333.32	4855	0.7849	700.37	24203	0.7216	3343.76	9102	0.7309	1239.55	Glycine max 28 kDa protein mRNA, complete cds /cds=p(130,894) /gb=M37530 /gi=169897 /ug=Gma.30703 /len=1074	-	GO:0016791//phosphatase activity	-	gi|1351033|sp|P10742.2|S25K_SOYBN/8.84961e-159/RecName: Full=Stem 31 kDa glycoprotein; AltName: Full=Vegetative storage protein VSP25; Flags: Precursor
AK285409	1058	23947	0.7892	3345.49	10961	0.7618	1554.76	30832	0.7864	4191.59	17515	0.7647	2540.28	9933	0.7996	1467.22	22231	0.7836	3046.82	26503	0.7571	3552.51	7379	0.7637	1080.57	21718	0.7788	3045.82	24744	0.8081	3420.71	Glycine max cDNA, clone: GMFL01-09-A06 /gb=AK285409 /gi=210142531 /ug=Gma.18151 /len=1058	-	-	-	-
AK243844	812	23463	0.9643	4270.93	14511	0.9704	2681.88	26140	0.9692	4630.33	16216	0.9643	3064.39	13864	0.9667	2668.29	22355	0.9606	3992.02	21834	0.9643	3813.32	9256	0.9606	1766.08	19654	0.968	3591.41	21721	0.9631	3912.51	Glycine max cDNA, clone: GMFL01-01-G13 /gb=AK243844 /gi=210145153 /ug=Gma.15377 /len=812	GO:0031224//intrinsic to membrane;GO:0009522//photosystem I;GO:0009526//plastid envelope;GO:0009534//chloroplast thylakoid	-	GO:0009767//photosynthetic electron transport chain;GO:0031647//regulation of protein stability;GO:0042548//regulation of photosynthesis, light reaction;GO:0006740//NADPH regeneration	gi|255626601|gb|ACU13645.1|/5.72897e-74/unknown [Glycine max]
BT095527	1018	22741	0.777	3301.84	17689	0.7446	2607.67	29643	0.7544	4188.29	22702	0.7141	3421.94	18563	0.7102	2849.71	22425	0.7289	3194.18	18391	0.7092	2562.03	13963	0.7613	2125.07	17685	0.6621	2577.67	17771	0.7574	2553.27	Soybean clone JCVI-FLGm-19B17 unknown mRNA /cds=p(56,853) /gb=BT095527 /gi=255638946 /ug=Gma.54798 /len=1018	GO:0031224//intrinsic to membrane;GO:0009521;GO:0009526//plastid envelope;GO:0009534//chloroplast thylakoid;GO:0009570//chloroplast stroma	GO:0043169//cation binding;GO:0046906//tetrapyrrole binding	GO:0006091//generation of precursor metabolites and energy;GO:0009639//response to red or far red light;GO:0006464//protein modification process	gi|255638947|gb|ACU19775.1|/5.5037e-155/unknown [Glycine max]
AK286185	831	22557	0.9904	4012.13	17029	0.9759	3075.29	31252	0.9747	5409.28	15978	0.9615	2950.38	18426	0.9928	3465.22	20766	0.9964	3623.48	21550	0.9964	3677.67	9136	0.9615	1703.32	16772	0.9747	2994.71	24481	0.9747	4308.84	Glycine max cDNA, clone: GMFL01-23-I17 /gb=AK286185 /gi=210143403 /ug=Gma.31528 /len=831	GO:0009507//chloroplast;GO:0009522//photosystem I	-	GO:0044237//cellular metabolic process	gi|148372347|gb|ABQ63097.1|/4.78889e-100/photosystem I subunit PsaD [Glycine max]
BT098613	1010	22465	0.4713	3287.61	16910	0.5158	2512.58	26790	0.5752	3815.17	19034	0.5158	2891.78	16031	0.5663	2480.5	21746	0.5673	3121.99	21500	0.5733	3018.86	8942	0.5307	1371.69	20039	0.5792	2943.91	20094	0.5376	2909.89	Soybean clone JCVI-FLGm-12B4 unknown mRNA /cds=m(163,954) /gb=BT098613 /gi=255646684 /ug=Gma.12947 /len=1010	GO:0009521;GO:0031224//intrinsic to membrane;GO:0009534//chloroplast thylakoid	GO:0046906//tetrapyrrole binding;GO:0043169//cation binding	GO:0006464//protein modification process;GO:0006091//generation of precursor metabolites and energy	gi|255646685|gb|ACU23816.1|/2.52707e-144/unknown [Glycine max]
AI443256	528	20872	0.8295	5842.85	11542	0.8295	3280.54	16987	0.8295	4627.49	11715	0.8295	3404.59	11509	0.8295	3406.47	34210	0.8295	9394.92	18122	0.8295	4867.41	17854	0.8295	5238.95	17074	0.8295	4798.13	24875	0.8655	6890.67	sa46d04.y1 Gm-c1004 Glycine max cDNA clone GENOME SYSTEMS CLONE ID: Gm-c1004-2336 5', mRNA sequence /clone=GENOME_SYSTEMS_CLONE_ID:_Gm-c1004-2336 /clone_end=5' /gb=AI443256 /gi=4301897 /ti=44483907 /ug=Gma.52375 /len=528	-	-	-	-
AK286124	1252	20854	0.9425	2461.95	14398	0.9649	1725.82	27978	0.9856	3214.22	18441	0.9569	2260.15	15230	0.9425	1901.06	18117	0.9696	2098.24	18665	0.9585	2114.22	10564	0.9792	1307.27	17428	0.9617	2065.44	20526	0.9425	2397.91	Glycine max cDNA, clone: GMFL01-22-D07 /gb=AK286124 /gi=210143342 /ug=Gma.55175 /len=1252	GO:0031224//intrinsic to membrane;GO:0009534//chloroplast thylakoid;GO:0009522//photosystem I	GO:0046906//tetrapyrrole binding;GO:0043169//cation binding	GO:0006464//protein modification process;GO:0006091//generation of precursor metabolites and energy	gi|255645717|gb|ACU23352.1|/7.11485e-150/unknown [Glycine max]
AK245131	2607	20495	0.9912	1161.99	15378	0.9939	885.231	21013	0.9935	1159.34	16099	0.9923	947.576	14257	0.9931	854.649	21975	0.9931	1222.26	24048	0.9942	1308.17	18113	0.9931	1076.44	22749	0.9946	1294.77	21700	0.9912	1217.45	Glycine max cDNA, clone: GMFL01-21-M13 /gb=AK245131 /gi=210141214 /ug=Gma.9720 /len=2607	-	-	-	-
AK285756	1667	20306	0.9112	1800.46	15071	0.916	1356.76	43490	0.9214	3752.46	17801	0.922	1638.57	25833	0.9154	2421.81	32071	0.9226	2789.66	28124	0.9154	2392.59	21077	0.9106	1958.91	25342	0.9238	2255.67	44795	0.9256	3930.3	Glycine max cDNA, clone: GMFL01-15-M13 /gb=AK285756 /gi=210142974 /ug=Gma.55216 /len=1667	GO:0009532//plastid stroma	GO:0032559//adenyl ribonucleotide binding	-	gi|290766487|gb|ADD60246.1|/0/beta-form rubisco activase [Glycine max]
AK285182	1130	20178	0.9664	2639.33	12662	0.9664	1681.6	26576	0.9646	3382.78	16583	0.9646	2251.86	12167	0.9628	1682.7	18225	0.9885	2338.64	21308	0.9664	2674.18	9348	0.9646	1281.69	18398	0.9655	2415.81	22359	0.9637	2894.05	Glycine max cDNA, clone: GMFL01-03-O02 /gb=AK285182 /gi=210142689 /ug=Gma.55002 /len=1130	GO:0009526//plastid envelope;GO:0009534//chloroplast thylakoid	-	GO:0009639//response to red or far red light;GO:0006091//generation of precursor metabolites and energy	gi|255639053|gb|ACU19827.1|/5.9932e-142/unknown [Glycine max]
AK285235	1539	19104	0.9188	1834.76	17458	0.9207	1702.37	29632	0.9194	2769.4	18049	0.9207	1799.58	21329	0.922	2165.87	25451	0.9266	2397.95	25678	0.9188	2366.18	21968	0.9207	2211.54	24351	0.9253	2347.73	27801	0.9259	2642.13	Glycine max cDNA, clone: GMFL01-05-J10 /gb=AK285235 /gi=210142742 /ug=Gma.10892 /len=1539	-	-	-	-
AK285472	1065	18981	0.877	2634.29	11839	0.8723	1668.26	23806	0.9033	3215.14	16587	0.877	2389.87	11456	0.8742	1681.06	14903	0.8939	2029.08	16319	0.8761	2173.05	9327	0.8939	1356.86	14560	0.877	2028.53	14339	0.8939	1969.25	Glycine max cDNA, clone: GMFL01-10-E05 /gb=AK285472 /gi=210142594 /ug=Gma.18268 /len=1065	-	-	-	-
AK287008	2576	18742	0.9767	1075.39	11812	0.9732	688.138	8603	0.9744	480.36	16181	0.9779	963.864	2436	0.9689	147.786	7508	0.9181	422.622	20064	0.9185	1104.58	4219	0.922	253.75	15315	0.9266	882.148	3673	0.9158	208.549	Glycine max cDNA, clone: GMFL01-42-A18 /gb=AK287008 /gi=210144226 /ug=Gma.2040 /len=2576	-	GO:0070011//peptidase activity, acting on L-amino acid peptides	GO:0008152//metabolic process	gi|296086156|emb|CBI31597.3|/0/unnamed protein product [Vitis vinifera]
AK285420	1216	18529	0.986	2252.23	12860	0.986	1587.1	21066	0.9877	2491.79	13210	0.991	1666.96	13387	0.9901	1720.48	15949	0.9852	1901.84	15991	0.9868	1864.95	8524	0.9844	1086.06	13343	0.9959	1628.13	17414	0.9885	2094.58	Glycine max cDNA, clone: GMFL01-09-D18 /gb=AK285420 /gi=210142542 /ug=Gma.55024 /len=1216	GO:0009523//photosystem II;GO:0009534//chloroplast thylakoid	GO:0046872//metal ion binding	GO:0042548//regulation of photosynthesis, light reaction	gi|255645939|gb|ACU23458.1|/6.14976e-175/unknown [Glycine max]
AK285792	1001	18442	0.6404	2723.13	11340	0.6434	1700.11	19582	0.6314	2813.75	13664	0.6344	2094.6	9764	0.6354	1524.38	10142	0.6344	1469.14	3850	0.5874	545.447	5263	0.6324	814.595	3313	0.5844	491.086	3265	0.5654	477.069	Glycine max cDNA, clone: GMFL01-16-G20 /gb=AK285792 /gi=210143010 /ug=Gma.54968 /len=1001	GO:0009521;GO:0031224//intrinsic to membrane;GO:0009534//chloroplast thylakoid	GO:0046906//tetrapyrrole binding;GO:0043169//cation binding	GO:0006464//protein modification process;GO:0006091//generation of precursor metabolites and energy	gi|506629|gb|AAA50172.1|/2.94329e-145/photosystem II type I chlorophyll a/b-binding protein [Glycine max]
AK285301	3684	18187	0.9946	729.686	16124	0.9897	656.827	30980	0.99	1209.55	16135	0.9905	672.056	18965	0.9951	804.514	25053	0.9938	986.085	23450	0.9815	902.712	18182	0.991	764.653	22604	0.9902	910.408	23649	0.981	938.913	Glycine max cDNA, clone: GMFL01-07-B03 /gb=AK285301 /gi=210142423 /ug=Gma.24698 /len=3684	GO:0043234//protein complex;GO:0009526//plastid envelope;GO:0005576//extracellular region	GO:0016642;GO:0016628//oxidoreductase activity, acting on the CH-CH group of donors, NAD or NADP as acceptor;GO:0048037//cofactor binding;GO:0032559//adenyl ribonucleotide binding	GO:0010038//response to metal ion;GO:0006546//glycine catabolic process	gi|121083|sp|P26969.1|GCSP_PEA/0/RecName: Full=Glycine dehydrogenase [decarboxylating], mitochondrial; AltName: Full=Glycine cleavage system P protein; AltName: Full=Glycine decarboxylase; Flags: Precursor
AK286786	1239	18130	0.937	2162.82	12292	0.9403	1488.84	11145	0.9411	1293.81	15508	0.9451	1920.62	6825	0.9338	860.859	12584	0.9403	1472.72	15871	0.9475	1816.6	6855	0.9443	857.193	12804	0.9443	1533.36	11710	0.9322	1382.35	Glycine max cDNA, clone: GMFL01-36-L04 /gb=AK286786 /gi=210144004 /ug=Gma.1314 /len=1239	-	-	-	-
AK243959	1599	18129	0.6373	1675.79	12402	0.6266	1163.97	24982	0.6304	2247.2	16826	0.631	1614.69	13272	0.6391	1297.14	14269	0.6016	1293.96	17016	0.6642	1509.16	10298	0.6054	997.807	16320	0.6023	1514.41	16404	0.6435	1500.49	Glycine max cDNA, clone: GMFL01-01-L13 /gb=AK243959 /gi=210145268 /ug=Gma.2360 /len=1599	GO:0009503;GO:0009523//photosystem II;GO:0009570//chloroplast stroma	GO:0046906//tetrapyrrole binding	GO:0009639//response to red or far red light;GO:0006091//generation of precursor metabolites and energy	gi|255645788|gb|ACU23386.1|/1.12779e-129/unknown [Glycine max]
BT095581	1230	17958	0.9789	2157.98	12102	0.9911	1476.56	20656	0.9805	2415.48	14049	0.9797	1752.66	12081	0.9797	1534.96	15801	0.9789	1862.75	16665	0.9797	1921.44	8870	0.974	1117.28	15574	0.9846	1878.73	16910	0.9789	2010.81	Soybean clone JCVI-FLGm-19H13 unknown mRNA /cds=p(38,910) /gb=BT095581 /gi=255639052 /ug=Gma.31353 /len=1230	GO:0009536//plastid	GO:0005488//binding	GO:0006091//generation of precursor metabolites and energy	gi|255639053|gb|ACU19827.1|/3.32268e-160/unknown [Glycine max]
AK245314	1780	17501	0.982	1453.24	14041	0.9466	1183.79	19022	0.986	1537.09	13202	0.9764	1138.09	13891	0.9433	1219.59	15247	0.986	1242.05	15081	0.9798	1201.53	11247	0.9669	978.947	12647	0.9809	1054.24	15869	0.977	1303.95	Glycine max cDNA, clone: GMFL01-26-M14 /gb=AK245314 /gi=210141395 /ug=Gma.16800 /len=1780	-	-	-	-
GQ917183	1632	16781	0.7745	1519.82	13600	0.7665	1250.59	36438	0.7776	3211.42	17961	0.7763	1688.76	20554	0.7763	1968.23	27279	0.7782	2423.72	29050	0.7757	2524.36	20912	0.7776	1985.26	28165	0.7708	2560.71	37198	0.777	3333.74	Glycine max cultivar Kefeng No.1 rubisco activase (RCA11) mRNA, complete cds /cds=p(54,1385) /gb=GQ917183 /gi=290766484 /ug=Gma.55208 /len=1632	GO:0009532//plastid stroma	GO:0032559//adenyl ribonucleotide binding	-	gi|290766485|gb|ADD60245.1|/0/rubisco activase [Glycine max]
AK243699	719	16776	0.9903	3448.69	13519	0.9764	2821.72	18112	0.9847	3623.27	14800	0.9847	3158.56	13053	0.9847	2837.15	13340	0.9764	2690.3	14855	0.9917	2930.01	8588	0.9791	1850.57	12716	0.993	2624.17	14764	0.9791	3003.36	Glycine max cDNA, clone: GMFL01-01-A07 /gb=AK243699 /gi=210145008 /ug=Gma.22583 /len=719	GO:0009521;GO:0009536//plastid	-	GO:0009765//photosynthesis, light harvesting	gi|255626509|gb|ACU13599.1|/1.53795e-61/unknown [Glycine max]
AK244129	1720	16550	0.8866	1422.21	11920	0.8878	1040.03	17121	0.8837	1431.74	11581	0.8814	1033.18	12518	0.8843	1137.38	15641	0.886	1318.59	16015	0.8814	1320.46	10860	0.8814	978.236	12182	0.8826	1050.9	16175	0.8837	1375.46	Glycine max cDNA, clone: GMFL01-02-C19 /gb=AK244129 /gi=210145438 /ug=Gma.17433 /len=1720	-	-	-	-
AK245492	852	16295	0.8779	2826.89	10902	0.885	1920.28	2234	0.8192	377.143	3189	0.8885	574.343	9536	0.919	1749.15	10367	0.9155	1764.36	11880	0.8556	1977.44	2276	0.9073	413.881	7453	0.8732	1297.96	14240	0.8838	2444.57	Glycine max cDNA, clone: GMFL01-32-C11 /gb=AK245492 /gi=210141573 /ug=Gma.7694 /len=852	-	-	-	gi|255628273|gb|ACU14481.1|/1.6696e-87/unknown [Glycine max]
AK286148	1305	16128	0.3188	1826.69	13015	0.3165	1496.69	17352	0.3203	1912.5	9732	0.3149	1144.32	16353	0.3172	1958.34	15414	0.3165	1712.69	14184	0.3149	1541.4	12468	0.3165	1480.23	10498	0.318	1193.62	16306	0.3126	1827.55	Glycine max cDNA, clone: GMFL01-22-L20 /gb=AK286148 /gi=210143366 /ug=Gma.55210 /len=1305	GO:0009532//plastid stroma;GO:0009526//plastid envelope;GO:0009534//chloroplast thylakoid;GO:0005576//extracellular region	GO:0046914//transition metal ion binding;GO:0016836//hydro-lyase activity	GO:0010035//response to inorganic substance;GO:0010118//stomatal movement;GO:0050832//defense response to fungus	gi|270342124|gb|ACZ74707.1|/1.20034e-163/carbonic anhydrase [Phaseolus vulgaris]
AK286789	1442	15939	0.9924	1633.77	5136	0.9882	534.512	14658	0.9924	1462.08	8688	0.9924	924.508	4179	0.9882	452.906	14054	0.9903	1413.22	17846	0.9917	1755.1	4507	0.9903	484.244	15331	0.9924	1577.52	15327	0.9924	1554.62	Glycine max cDNA, clone: GMFL01-36-L24 /gb=AK286789 /gi=210144007 /ug=Gma.10890 /len=1442	-	-	-	-
EV279892	740	15909	0.9865	3177.65	8135	0.977	1649.77	17224	0.9865	3347.84	9311	0.9865	1930.73	8720	0.9838	1841.56	14057	0.9838	2754.45	15403	0.9892	2951.89	5375	0.9784	1125.35	13059	0.9784	2618.48	16322	0.9784	3226.07	GLNAN21TF JCVI-SOY3 Glycine max cDNA 5', mRNA sequence /clone_end=5' /gb=EV279892 /gi=151410084 /ug=Gma.55130 /len=740	GO:0009532//plastid stroma;GO:0009534//chloroplast thylakoid;GO:0044436	-	GO:0006412//translation;GO:0010038//response to metal ion;GO:0009416//response to light stimulus;GO:0055066	gi|255625977|gb|ACU13333.1|/1.42195e-65/unknown [Glycine max]
AK285806	1008	15854	0.8155	2324.73	8419	0.8075	1253.42	15799	0.8105	2254.4	10058	0.8145	1531.11	6687	0.8135	1036.74	9367	0.8065	1347.45	13423	0.8135	1888.49	3809	0.8016	585.454	10864	0.8036	1599.19	11178	0.8046	1621.94	Glycine max cDNA, clone: GMFL01-16-M15 /gb=AK285806 /gi=210143024 /ug=Gma.55232 /len=1008	GO:0009521;GO:0031224//intrinsic to membrane;GO:0009534//chloroplast thylakoid	GO:0046906//tetrapyrrole binding;GO:0043169//cation binding	GO:0006464//protein modification process;GO:0006091//generation of precursor metabolites and energy	gi|506629|gb|AAA50172.1|/1.48151e-144/photosystem II type I chlorophyll a/b-binding protein [Glycine max]
BT095577	1229	15850	0.9463	1906.22	10676	0.9455	1303.63	14994	0.9463	1754.8	11765	0.9439	1468.91	10962	0.9536	1393.92	11289	0.9463	1331.92	13210	0.9463	1524.32	8188	0.9496	1032.21	11251	0.9463	1358.34	13631	0.9463	1622.21	Soybean clone JCVI-FLGm-19H5 unknown mRNA /cds=p(528,1040) /gb=BT095577 /gi=255639044 /ug=Gma.55000 /len=1229	GO:0009523//photosystem II;GO:0009534//chloroplast thylakoid	GO:0046872//metal ion binding	GO:0042548//regulation of photosynthesis, light reaction	gi|255634951|gb|ACU17834.1|/1.06076e-156/unknown [Glycine max]
AK286894	3366	15740	0.9596	691.171	13249	0.9578	590.7	14142	0.9575	604.309	11062	0.975	504.285	12356	0.9575	573.673	17196	0.9756	740.777	15331	0.9239	645.925	12885	0.9584	593.079	13188	0.9204	581.347	15108	0.918	656.485	Glycine max cDNA, clone: GMFL01-39-L19 /gb=AK286894 /gi=210144112 /ug=Gma.26509 /len=3366	GO:0009706//chloroplast inner membrane;GO:0009532//plastid stroma;GO:0030312//external encapsulating structure;GO:0009534//chloroplast thylakoid	GO:0003676//nucleic acid binding;GO:0032559//adenyl ribonucleotide binding;GO:0042623//ATPase activity, coupled;GO:0016788//hydrolase activity, acting on ester bonds	GO:0017038//protein import;GO:0006605//protein targeting;GO:0015995//chlorophyll biosynthetic process;GO:0009657//plastid organization;GO:0006281//DNA repair	gi|461753|sp|P35100.1|CLPC_PEA/0/RecName: Full=ATP-dependent Clp protease ATP-binding subunit clpC homolog, chloroplastic; Flags: Precursor
AK285469	857	15388	0.9825	2653.97	9822	0.9825	1719.95	17680	0.9813	2967.32	12614	0.9825	2258.54	10580	0.9767	1929.33	9495	0.9743	1606.53	14008	0.9813	2318.04	7611	0.9743	1375.95	14153	0.9767	2450.41	14067	0.9767	2400.78	Glycine max cDNA, clone: GMFL01-10-D22 /gb=AK285469 /gi=210142591 /ug=Gma.15007 /len=857	GO:0009536//plastid	GO:0051536//iron-sulfur cluster binding;GO:0043169//cation binding	GO:0051234//establishment of localization;GO:0006091//generation of precursor metabolites and energy	gi|255627019|gb|ACU13854.1|/7.869e-77/unknown [Glycine max]
DQ224371	1676	15219	0.9767	1342.17	13145	0.9767	1177.02	19984	0.9797	1715.03	12156	0.9767	1112.94	16416	0.9749	1530.71	15077	0.9767	1304.41	15969	0.9779	1351.23	12694	0.9773	1173.46	13325	0.9666	1179.68	20013	0.9761	1746.51	Glycine max glyceraldehyde-3-phosphate dehydrogenase B subunit mRNA, complete cds /cds=p(113,1468) /gb=DQ224371 /gi=77540211 /ug=Gma.13868 /len=1676	GO:0009532//plastid stroma;GO:0009526//plastid envelope;GO:0009534//chloroplast thylakoid;GO:0005576//extracellular region	GO:0000166//nucleotide binding;GO:0008943//glyceraldehyde-3-phosphate dehydrogenase activity	GO:0009314//response to radiation;GO:0010038//response to metal ion;GO:0019318//hexose metabolic process;GO:0015977//carbon fixation;GO:0034285;GO:0006950//response to stress	gi|77540212|gb|ABA86964.1|/0/glyceraldehyde-3-phosphate dehydrogenase B subunit [Glycine max]
FK012806	706	15187	0.9901	3179.52	20092	0.9703	4270.87	16552	0.9717	3372.16	16755	0.9674	3641.63	18729	0.9816	4145.82	15167	0.9759	3115.08	15430	0.9802	3099.47	13118	0.9703	2878.76	12181	0.9703	2560.05	16659	0.966	3451.25	GLQAN29TF JCVI-SOY2 Glycine max cDNA 5', mRNA sequence /clone_end=5' /gb=FK012806 /gi=192320724 /ug=Gma.10400 /len=706	-	-	-	-
AK287116	3880	15150	0.9966	577.133	11589	0.9874	448.242	13074	0.9964	484.662	13086	0.991	517.525	10133	0.9915	408.138	10591	0.992	395.803	21019	0.9964	768.257	12646	0.9964	504.968	20918	0.9964	799.943	15427	0.9912	581.543	Glycine max cDNA, clone: GMFL01-44-H13 /gb=AK287116 /gi=210144334 /ug=Gma.1666 /len=3880	-	-	-	-
AK245357	5381	14859	0.9937	408.151	13099	0.9928	365.32	16540	0.9946	442.115	11898	0.9933	339.287	14532	0.9937	422.049	16245	0.9931	437.755	16616	0.9948	437.915	14556	0.9939	419.104	14850	0.9948	409.481	17636	0.9918	479.368	Glycine max cDNA, clone: GMFL01-28-D15 /gb=AK245357 /gi=210141438 /ug=Gma.1390 /len=5381	-	-	-	-
AK285975	1050	14656	0.7733	2063.1	8117	0.7667	1160.12	20022	0.7724	2742.72	13154	0.7695	1922.32	7637	0.7695	1136.67	11878	0.7705	1640.32	14404	0.7705	1945.45	5960	0.7638	879.426	13378	0.7714	1890.48	12804	0.7686	1783.56	Glycine max cDNA, clone: GMFL01-19-J20 /gb=AK285975 /gi=210143193 /ug=Gma.30726 /len=1050	GO:0031224//intrinsic to membrane;GO:0009521;GO:0009526//plastid envelope;GO:0009534//chloroplast thylakoid;GO:0009570//chloroplast stroma	GO:0043169//cation binding;GO:0046906//tetrapyrrole binding	GO:0009765//photosynthesis, light harvesting;GO:0009639//response to red or far red light;GO:0006464//protein modification process	gi|255627211|gb|ACU13950.1|/8.08977e-133/unknown [Glycine max]
AK243880	2921	14484	0.9548	732.912	7332	0.9754	376.694	9082	0.9545	447.211	8419	0.9664	442.268	4785	0.9695	256.006	12063	0.9774	598.822	12418	0.9599	602.901	5958	0.975	316.018	9451	0.976	480.083	7639	0.9706	382.505	Glycine max cDNA, clone: GMFL01-01-I02 /gb=AK243880 /gi=210145189 /ug=Gma.31690 /len=2921	GO:0044424//intracellular part	GO:0046914//transition metal ion binding;GO:0016702//oxidoreductase activity, acting on single donors with incorporation of molecular oxygen, incorporation of two atoms of oxygen	GO:0006633//fatty acid biosynthetic process	gi|1262440|gb|AAA96817.1|/0/lipoxygenase [Glycine max]
BW659351	884	14376	0.9231	2403.7	9527	0.9231	1617.34	13489	0.9231	2194.78	9730	0.9231	1688.95	9997	0.9231	1767.33	12197	0.9231	2000.67	11134	0.9231	1786.18	6038	0.9231	1058.24	9358	0.9231	1570.73	13779	0.9231	2279.8	BW659351 GMFL01 Glycine max cDNA clone GMFL01-15-D20 5', mRNA sequence /clone=GMFL01-15-D20 /clone_end=5' /gb=BW659351 /gi=209722186 /ug=Gma.55126 /len=884	GO:0009532//plastid stroma;GO:0009526//plastid envelope;GO:0009534//chloroplast thylakoid;GO:0009523//photosystem II;GO:0005576//extracellular region	GO:0008187//poly-pyrimidine tract binding;GO:0016628//oxidoreductase activity, acting on the CH-CH group of donors, NAD or NADP as acceptor;GO:0046872//metal ion binding	GO:0006952//defense response;GO:0006091//generation of precursor metabolites and energy	gi|255646390|gb|ACU23674.1|/4.78653e-133/unknown [Glycine max]
AK285522	861	14087	0.9814	2418.3	11739	0.9628	2046.1	14272	0.9535	2384.21	10565	0.9744	1882.88	11184	0.9744	2029.99	11947	0.9791	2012.01	12528	0.964	2063.5	8915	0.964	1604.21	10387	0.9617	1790.02	13450	0.9791	2284.82	Glycine max cDNA, clone: GMFL01-10-O13 /gb=AK285522 /gi=210142644 /ug=Gma.55237 /len=861	GO:0009523//photosystem II;GO:0009532//plastid stroma;GO:0009534//chloroplast thylakoid;GO:0005576//extracellular region	GO:0046872//metal ion binding	GO:0044237//cellular metabolic process	gi|255626655|gb|ACU13672.1|/4.53793e-109/unknown [Glycine max]
CD406344	758	13840	0.9367	2698.74	7847	0.9327	1553.58	17324	0.9327	3287.32	10144	0.9327	2053.51	9278	0.9327	1912.87	11484	0.9327	2196.84	12242	0.934	2290.39	6067	0.9327	1240.07	10073	0.9327	1971.79	12206	0.9327	2355.25	Gm_ck31154 Soybean induced by Salicylic Acid Glycine max cDNA 3', mRNA sequence /clone_end=3' /gb=CD406344 /gi=31464316 /ug=Gma.2731 /len=758	GO:0009532//plastid stroma;GO:0009534//chloroplast thylakoid;GO:0044436	GO:0046872//metal ion binding	GO:0006412//translation;GO:0010038//response to metal ion;GO:0009416//response to light stimulus;GO:0055066	gi|255628865|gb|ACU14777.1|/2.12496e-64/unknown [Glycine max]
L22030	999	13751	0.9399	2034.53	7810	0.9409	1173.23	13790	0.9419	1985.46	7508	0.9419	1153.23	7872	0.9409	1231.46	17182	0.9449	2493.92	12142	0.9319	1723.66	9385	0.9449	1455.5	12123	0.9409	1800.59	15990	0.9419	2341.07	Soybean hydroxyproline-rich glycoprotein (sbHRGP2) mRNA, 3' end /cds=p(1,510) /gb=L22030 /gi=347454 /ug=Gma.30906 /len=999	-	-	-	-
AK285311	1984	13626	0.943	1015.13	12125	0.941	917.145	15020	0.943	1088.91	10788	0.943	834.364	13346	0.9441	1051.26	15137	0.9461	1106.3	15151	0.9451	1082.99	12121	0.9471	946.54	13356	0.9415	998.861	16480	0.941	1214.92	Glycine max cDNA, clone: GMFL01-07-D11 /gb=AK285311 /gi=210142433 /ug=Gma.7214 /len=1984	-	-	-	-
AK286723	1283	13328	0.9829	1535.44	9241	0.9782	1080.91	18552	0.986	2079.82	9676	0.9867	1157.25	10193	0.9829	1241.58	12177	0.9883	1376.22	12981	0.9852	1434.85	5688	0.9688	686.871	10918	0.9852	1262.66	14846	0.9852	1692.45	Glycine max cDNA, clone: GMFL01-35-E19 /gb=AK286723 /gi=210143941 /ug=Gma.55215 /len=1283	GO:0009523//photosystem II;GO:0009534//chloroplast thylakoid	GO:0046872//metal ion binding	GO:0042548//regulation of photosynthesis, light reaction	gi|255638262|gb|ACU19444.1|/2.9235e-122/unknown [Glycine max]
AK244215	1461	12963	0.9815	1311.44	12286	0.9788	1262	17138	0.9795	1687.22	11937	0.9788	1253.72	13391	0.9795	1432.4	14669	0.9849	1455.88	14257	0.9863	1383.9	12115	0.9788	1284.74	12709	0.9815	1290.72	15718	0.987	1573.55	Glycine max cDNA, clone: GMFL01-02-G15 /gb=AK244215 /gi=210145524 /ug=Gma.7309 /len=1461	GO:0005840//ribosome;GO:0009532//plastid stroma;GO:0005576//extracellular region;GO:0042579//microbody	GO:0003973//(S)-2-hydroxy-acid oxidase activity;GO:0000166//nucleotide binding	GO:0008152//metabolic process	gi|167961875|dbj|BAG09382.1|/0/peroxisomal glycolate oxidase [Glycine max]
AK243821	972	12713	0.9712	1933.2	11462	0.9578	1769.67	13730	0.9599	2031.73	8964	0.9722	1415.12	12421	0.9712	1997.06	11934	0.9619	1780.3	11566	0.9712	1687.5	9320	0.9588	1485.57	9418	0.9753	1437.68	13825	0.9794	2080.32	Glycine max cDNA, clone: GMFL01-01-F14 /gb=AK243821 /gi=210145130 /ug=Gma.10843 /len=972	-	-	-	-
AK244269	1370	12216	0.9883	1317.96	9174	0.9847	1004.93	14666	0.9905	1539.76	9322	0.9839	1044.11	10192	0.9934	1162.62	8779	0.9401	929.177	13308	0.9869	1377.58	6094	0.9073	689.167	11074	0.9934	1199.37	14444	0.9876	1542.05	Glycine max cDNA, clone: GMFL01-02-I21 /gb=AK244269 /gi=210145578 /ug=Gma.2026 /len=1370	GO:0009532//plastid stroma;GO:0009526//plastid envelope;GO:0005576//extracellular region	GO:0043169//cation binding;GO:0019203//carbohydrate phosphatase activity	GO:0006952//defense response;GO:0005982//starch metabolic process;GO:0005985//sucrose metabolic process;GO:0015977//carbon fixation	gi|255645518|gb|ACU23254.1|/0/unknown [Glycine max]
AK285156	4507	12164	0.9964	398.918	10285	0.996	342.464	15471	0.9958	493.734	10091	0.9956	343.56	9526	0.9967	330.311	9639	0.994	310.112	12808	0.9958	403.014	9296	0.9956	319.559	11679	0.9956	384.493	11949	0.9951	387.772	Glycine max cDNA, clone: GMFL01-03-C10 /gb=AK285156 /gi=210142222 /ug=Gma.12621 /len=4507	GO:0043234//protein complex;GO:0009528//plastid inner membrane	GO:0051003	GO:0006779//porphyrin biosynthetic process	gi|3059095|emb|CAA04526.1|/0/magnesium chelatase subunit [Glycine max]
EV267883	799	12031	0.9537	2225.61	12757	0.975	2396.07	12187	0.9537	2193.88	15708	0.9537	3016.69	9721	0.9537	1901.36	12121	0.9537	2199.71	13401	0.9537	2378.57	16821	0.9599	3261.72	17226	0.9537	3198.95	9945	0.9537	1820.5	GLMA022TF JCVI-SOY2 Glycine max cDNA 5', mRNA sequence /clone_end=5' /gb=EV267883 /gi=151398005 /ug=Gma.33634 /len=799	GO:0030529//ribonucleoprotein complex;GO:0009536//plastid	GO:0003723//RNA binding;GO:0005198//structural molecule activity	GO:0010467//gene expression	gi|91214176|ref|YP_538800.1|/3.38358e-71/ribosomal protein S8 [Glycine max]
CD396213	616	12015	0.9237	2882.95	8021	0.9107	1954.09	9171	0.8506	2141.4	7356	0.9221	1832.39	5460	0.8506	1385.2	12631	0.875	2973.25	9975	0.8263	2296.46	4192	0.9075	1054.35	7273	0.9269	1751.88	12139	0.9058	2882.27	Gm_ck16451 Soybean induced by Salicylic Acid Glycine max cDNA 3', mRNA sequence /clone_end=3' /gb=CD396213 /gi=31311010 /ug=Gma.10969 /len=616	-	-	-	-
BT093989	624	11902	0.9583	2819.23	2186	0.9375	525.731	1777	0.8462	409.605	1489	0.9375	366.156	1513	0.9423	378.926	8272	0.9663	1922.21	8470	0.9535	1924.97	208	0.8173	51.6441	5368	0.9567	1276.43	10980	0.9471	2573.65	Soybean clone JCVI-FLGm-14K14 unknown mRNA /cds=p(35,448) /gb=BT093989 /gi=255635971 /ug=Gma.32061 /len=624	-	-	-	gi|255635972|gb|ACU18332.1|/2.41979e-75/unknown [Glycine max]
BT098334	1149	11690	0.9069	1503.8	6663	0.9051	870.257	19409	0.9121	2429.66	11589	0.906	1547.68	5869	0.9278	798.261	9981	0.9069	1259.59	11699	0.9051	1443.96	5127	0.9043	691.33	11341	0.9112	1464.54	8503	0.9112	1082.39	Soybean clone JCVI-FLGm-12I4 unknown mRNA /cds=m(235,1041) /gb=BT098334 /gi=255646131 /ug=Gma.55214 /len=1149	GO:0043234//protein complex;GO:0009534//chloroplast thylakoid	-	GO:0006091//generation of precursor metabolites and energy	gi|255646132|gb|ACU23552.1|/2.0463e-148/unknown [Glycine max]
AK243898	918	11570	0.8126	1862.88	8895	0.7887	1454.12	14474	0.8137	2267.82	10140	0.805	1694.93	9018	0.7941	1535.21	9242	0.8115	1459.81	11293	0.8105	1744.59	6104	0.7887	1030.18	9390	0.8137	1517.73	10554	0.7908	1681.54	Glycine max cDNA, clone: GMFL01-01-I22 /gb=AK243898 /gi=210145207 /ug=Gma.54867 /len=918	GO:0009526//plastid envelope;GO:0031224//intrinsic to membrane;GO:0009570//chloroplast stroma;GO:0009534//chloroplast thylakoid;GO:0009522//photosystem I	-	GO:0006091//generation of precursor metabolites and energy	gi|255631856|gb|ACU16295.1|/1.80971e-98/unknown [Glycine max]
CF807793	652	11520	0.9969	2611.56	6979	0.9969	1606.36	10533	0.9985	2323.63	4975	0.9969	1170.85	6800	0.9969	1629.9	17546	0.9985	3902.16	12291	0.9985	2673.41	7158	0.9969	1700.93	11046	0.9969	2513.78	17190	0.9985	3856.21	psHB028xE16f USDA-IFAFS:Expression of Phytophthora sojae genes during infection and propagation Glycine max cDNA clone sHB028E16 5, mRNA sequence /clone=sHB028E16 /clone_end=5' /gb=CF807793 /gi=37996204 /ug=Gma.26539 /len=652	-	-	-	gi|297746336|emb|CBI16392.3|/8.12393e-08/unnamed protein product [Vitis vinifera]
AK286715	1778	11220	0.9921	932.73	6353	0.9938	536.222	14949	0.9921	1209.32	10292	0.9933	888.228	5673	0.9927	498.634	11073	0.9927	903.041	14457	0.9938	1153.11	5692	0.9927	495.993	12759	0.9938	1064.77	13434	0.9938	1105.11	Glycine max cDNA, clone: GMFL01-35-A24 /gb=AK286715 /gi=210143933 /ug=Gma.1279 /len=1778	-	-	-	-
AK243862	1362	11123	0.9728	1207.09	7555	0.9714	832.444	14878	0.9853	1571.19	9767	0.9706	1100.37	7156	0.9736	821.096	11451	0.9721	1219.1	13677	0.9736	1424.1	7716	0.9728	877.723	12065	0.9721	1314.38	12486	0.9721	1340.84	Glycine max cDNA, clone: GMFL01-01-H08 /gb=AK243862 /gi=210145171 /ug=Gma.56388 /len=1362	GO:0009941//chloroplast envelope;GO:0009534//chloroplast thylakoid;GO:0009528//plastid inner membrane	GO:0016709//oxidoreductase activity, acting on paired donors, with incorporation or reduction of molecular oxygen, NADH or NADPH as one donor, and incorporation of one atom of oxygen;GO:0003676//nucleic acid binding;GO:0046914//transition metal ion binding	GO:0006779//porphyrin biosynthetic process	gi|255565372|ref|XP_002523677.1|/0/Magnesium-protoporphyrin IX monomethyl ester [oxidative] cyclase, chloroplast precursor, putative [Ricinus communis]
AK285697	1060	10892	0.9151	1518.79	9996	0.9123	1415.2	8742	0.9038	1186.23	10011	0.9047	1449.2	8025	0.9085	1183.15	8749	0.9179	1196.81	11616	0.9198	1554.09	9584	0.9226	1400.82	10528	0.9189	1473.7	8552	0.9038	1180.03	Glycine max cDNA, clone: GMFL01-14-O02 /gb=AK285697 /gi=210142915 /ug=Gma.4362 /len=1060	GO:0009526//plastid envelope;GO:0009532//plastid stroma;GO:0005576//extracellular region	GO:0016209//antioxidant activity;GO:0005488//binding;GO:0016705//oxidoreductase activity, acting on paired donors, with incorporation or reduction of molecular oxygen	GO:0006952//defense response;GO:0008152//metabolic process;GO:0019725//cellular homeostasis	gi|224140038|ref|XP_002323394.1|/1.23588e-112/2-cys peroxiredoxin [Populus trichocarpa]
U04785	3020	10811	0.8275	529.119	4995	0.8242	248.214	5438	0.8272	258.997	5779	0.855	293.631	3102	0.8275	160.522	11981	0.8487	575.255	9883	0.8464	464.096	5958	0.8424	305.658	6618	0.843	325.155	5625	0.8305	272.426	Glycine max Williams 82 lipoxygenase mRNA, complete cds /cds=p(27,2546) /gb=U04785 /gi=439856 /ug=Gma.30810 /len=3020	GO:0044424//intracellular part	GO:0046914//transition metal ion binding;GO:0016702//oxidoreductase activity, acting on single donors with incorporation of molecular oxygen, incorporation of two atoms of oxygen	GO:0006633//fatty acid biosynthetic process	gi|161318159|gb|ABX60409.1|/0/lipoxygease L-4 [Glycine max]
FG997313	812	10382	0.8116	1889.82	6928	0.7919	1280.41	13391	0.8313	2372.03	9987	0.8313	1887.28	8175	0.814	1573.38	8113	0.8239	1448.77	8873	0.8116	1549.67	5500	0.8128	1049.42	8365	0.8264	1528.55	9237	0.835	1663.82	GLLEU89TF JCVI-SOY1 Glycine max cDNA 5', mRNA sequence /clone_end=5' /gb=FG997313 /gi=192302289 /ug=Gma.55177 /len=812	GO:0009534//chloroplast thylakoid;GO:0009522//photosystem I	GO:0005515//protein binding	GO:0009767//photosynthetic electron transport chain	gi|255627347|gb|ACU14018.1|/1.04165e-83/unknown [Glycine max]
AK285212	1610	10374	0.941	952.391	8440	0.9478	786.71	11429	0.9342	1021.05	7938	0.9429	756.557	8432	0.9491	818.475	10164	0.9373	915.404	10353	0.9292	911.94	7855	0.9472	755.897	8933	0.9503	823.269	10122	0.941	919.544	Glycine max cDNA, clone: GMFL01-05-A22 /gb=AK285212 /gi=210142719 /ug=Gma.11183 /len=1610	-	-	-	-
BI941686	754	10340	0.6499	2026.95	8831	0.6499	1757.67	12084	0.6512	2305.16	7717	0.6499	1570.48	10156	0.6578	2105	10628	0.6485	2043.88	10834	0.6499	2037.71	7874	0.6472	1617.95	8560	0.6499	1684.51	12744	0.6472	2472.1	sc85a01.y1 Gm-c1018 Glycine max cDNA clone GENOME SYSTEMS CLONE ID: Gm-c1018-1633 5' similar to SW:G3PA_MAIZE P09315 GLYCERALDEHYDE 3-PHOSPHATE DEHYDROGENASE A, CHLOROPLAST PRECURSOR ;, mRNA sequence /clone=GENOME_SYSTEMS_CLONE_ID:_Gm-c1018-1633 /clone_end=5' /gb=BI941686 /gi=16276114 /ug=Gma.13660 /len=754	GO:0043231//intracellular membrane-bounded organelle	GO:0008943//glyceraldehyde-3-phosphate dehydrogenase activity	GO:0008152//metabolic process	gi|255641471|gb|ACU21011.1|/1.50441e-78/unknown [Glycine max]
BT098490	1150	10273	0.9887	1320.37	4869	0.9757	635.389	3914	0.9861	489.537	14132	0.9922	1885.65	1988	0.96	270.159	8799	0.9713	1109.45	17281	0.9896	2131.07	3830	0.9739	515.992	14609	0.9835	1884.92	16221	0.9904	2063.06	Soybean clone JCVI-FLGm-12F3 unknown mRNA /cds=m(254,1009) /gb=BT098490 /gi=255646438 /ug=Gma.24477 /len=1150	-	-	-	gi|255646439|gb|ACU23698.1|/2.76566e-145/unknown [Glycine max]
AK245664	2263	10237	0.4755	668.625	6032	0.4808	400.013	14224	0.4927	904.065	9110	0.4896	617.718	5831	0.4865	402.679	8514	0.4534	545.536	10413	0.4622	652.555	4533	0.4936	310.344	9388	0.4609	615.544	8994	0.4741	581.3	Glycine max cDNA, clone: GMFL01-37-A03 /gb=AK245664 /gi=210141745 /ug=Gma.55201 /len=2263	GO:0009526//plastid envelope;GO:0009523//photosystem II;GO:0031224//intrinsic to membrane;GO:0009570//chloroplast stroma;GO:0009534//chloroplast thylakoid	GO:0046906//tetrapyrrole binding	GO:0006464//protein modification process;GO:0009416//response to light stimulus;GO:0006091//generation of precursor metabolites and energy	gi|8954298|gb|AAD27882.2|AF139470_1/2.82621e-132/chlorophyll a/b-binding protein CP24 precursor [Vigna radiata]
BF324759	653	10185	0.6233	2305.38	4620	0.6233	1061.76	3446	0.6233	759.04	6996	0.6233	1643.97	1515	0.6233	362.577	17	0.4992	3.77494	6824	0.6233	1482.01	16	0.5911	3.7962	5262	0.6233	1195.66	2913	0.6233	652.468	su27e02.y1 Gm-c1068 Glycine max cDNA clone GENOME SYSTEMS CLONE ID: Gm-c1068-580 5' similar to SW:CYSP_HEMSP P43156 THIOL PROTEASE SEN102 PRECURSOR ;, mRNA sequence /clone=GENOME_SYSTEMS_CLONE_ID:_Gm-c1068-580 /clone_end=5' /gb=BF324759 /gi=11274406 /ti=46818555 /ug=Gma.32289 /len=653	-	GO:0008233//peptidase activity	-	gi|255635645|gb|ACU18172.1|/3.02332e-79/unknown [Glycine max]
AK244196	2555	10177	0.8716	588.74	5517	0.9061	324.048	5720	0.7863	322.009	3198	0.7624	192.063	6133	0.8857	375.131	11303	0.9303	641.471	10816	0.9104	600.346	3193	0.9339	193.62	7840	0.9268	455.298	11969	0.9288	685.171	Glycine max cDNA, clone: GMFL01-02-F18 /gb=AK244196 /gi=210145505 /ug=Gma.9868 /len=2555	-	-	-	-
EH260282	754	9697	0.9973	1900.91	9880	0.9973	1966.45	8522	0.9987	1625.67	9381	0.9973	1909.12	6768	0.9973	1402.78	9157	0.9973	1760.99	7998	0.9973	1504.31	13856	0.9973	2847.14	14135	0.9973	2781.6	6126	0.9987	1188.33	JGI_ACBU3324.fwd ACBU Phakopsora pachyrhizi infected soybean leaf tissue 6-8 days post inoculation with TW72-1 urediniospores Glycine max cDNA clone ACBU3324 5', mRNA sequence /clone=ACBU3324 /clone_end=5' /gb=EH260282 /gi=120532149 /ug=Gma.32612 /len=754	GO:0000314//organellar small ribosomal subunit;GO:0009536//plastid	GO:0003723//RNA binding;GO:0005198//structural molecule activity	GO:0010467//gene expression	gi|255631141|gb|ACU15936.1|/3.12236e-92/unknown [Glycine max]
EW987146	782	9574	0.9437	1809.59	7285	0.9437	1398.04	9507	0.9425	1748.64	7351	0.9425	1442.43	8106	0.9437	1619.95	11628	0.9437	2156.12	9533	0.9437	1728.82	7391	0.9437	1464.33	8522	0.9437	1616.98	8922	0.9437	1668.74	psHB034xP14f USDA-IFAFS:Expression of Phytophthora sojae genes during infection and propagation Glycine max cDNA clone sHB034P14 5, mRNA sequence /clone=sHB034P14 /clone_end=5' /gb=EW987146 /gi=156619817 /ug=Gma.52544 /len=782	GO:0009536//plastid	-	-	gi|255647905|gb|ACU24411.1|/2.33903e-25/unknown [Glycine max]
AK285663	899	9554	0.762	1570.8	7337	0.7531	1224.78	11690	0.7631	1870.33	7908	0.7486	1349.78	7460	0.7519	1296.82	9960	0.7775	1606.47	10431	0.7653	1645.48	5878	0.7798	1013.01	9139	0.7775	1508.38	11190	0.7586	1820.55	Glycine max cDNA, clone: GMFL01-14-F08 /gb=AK285663 /gi=210142881 /ug=Gma.1316 /len=899	-	-	-	-
AK285242	1859	9520	0.9785	756.924	6962	0.9554	562.021	10346	0.9715	800.49	7307	0.9554	603.137	6633	0.9693	557.611	7537	0.9505	587.886	9189	0.9688	700.995	4960	0.964	413.375	8113	0.9672	647.549	8070	0.979	634.931	Glycine max cDNA, clone: GMFL01-05-M23 /gb=AK285242 /gi=210142749 /ug=Gma.27704 /len=1859	-	-	-	gi|118486499|gb|ABK95089.1|/2.29656e-145/unknown [Populus trichocarpa]
BE660417	1082	9414	0.5481	1286	6443	0.5028	893.632	11699	0.5758	1555.19	8472	0.5018	1201.48	7584	0.5481	1095.4	8432	0.5065	1130	8070	0.5028	1057.72	4718	0.5028	675.574	6986	0.5028	958.014	8243	0.5481	1114.27	1193 GmaxSC Glycine max cDNA, mRNA sequence /gb=BE660417 /gi=9986309 /ug=Gma.16943 /len=1082	-	-	-	-
BT098470	1240	9321	0.6685	1111.05	10917	0.6677	1321.23	9176	0.6339	1064.37	11562	0.7113	1430.76	8120	0.6323	1023.38	8841	0.6984	1033.84	10226	0.6621	1169.53	11445	0.6306	1430	13064	0.6734	1563.24	9868	0.6347	1163.96	Soybean clone JCVI-FLGm-12D5 unknown mRNA /cds=p(483,842) /gb=BT098470 /gi=255646399 /ug=Gma.17737 /len=1240	-	-	-	-
AK245967	2467	9203	0.7718	551.385	5278	0.7718	321.069	7806	0.7758	455.116	6586	0.7746	409.646	3769	0.7718	238.758	8493	0.7714	499.19	10566	0.7718	607.39	4498	0.7771	282.483	7403	0.7718	445.255	10710	0.7718	634.969	Glycine max cDNA, clone: GMFL01-47-H22 /gb=AK245967 /gi=210142048 /ug=Gma.11205 /len=2467	-	-	-	-
BT095487	1323	9200	0.9751	1027.83	6564	0.9592	744.572	5369	0.9849	583.709	6897	0.963	799.939	2889	0.9826	341.262	5832	0.9524	639.193	8355	0.9788	895.597	3723	0.9758	435.989	5812	0.963	651.833	6049	0.9773	668.738	Soybean clone JCVI-FLGm-14P14 unknown mRNA /cds=p(59,1072) /gb=BT095487 /gi=255638868 /ug=Gma.32162 /len=1323	-	GO:0008168//methyltransferase activity	-	gi|255638869|gb|ACU19737.1|/0/unknown [Glycine max]
AK286792	1471	9024	0.9891	906.737	5457	0.9755	556.723	10329	0.9905	1009.97	6920	0.9694	721.855	5489	0.9912	583.151	7680	0.9898	757.047	9425	0.9912	908.646	4323	0.9646	455.318	7690	0.9891	775.683	9259	0.9898	920.627	Glycine max cDNA, clone: GMFL01-36-M16 /gb=AK286792 /gi=210144010 /ug=Gma.10788 /len=1471	-	-	-	-
AK285534	4857	8964	0.9914	272.79	6647	0.9914	205.379	4132	0.9811	122.364	2613	0.9811	82.552	5938	0.9817	191.061	6985	0.9815	208.532	6099	0.9825	178.081	1995	0.9876	63.6381	4278	0.9881	130.69	7721	0.9806	232.508	Glycine max cDNA, clone: GMFL01-11-B21 /gb=AK285534 /gi=210142656 /ug=Gma.2574 /len=4857	GO:0009526//plastid envelope;GO:0009532//plastid stroma	GO:0043169//cation binding;GO:0004672//protein kinase activity;GO:0032559//adenyl ribonucleotide binding	GO:0009409//response to cold;GO:0009608//response to symbiont;GO:0006796//phosphate metabolic process;GO:0044238//primary metabolic process	gi|255573969|ref|XP_002527902.1|/0/alpha-glucan water dikinase, chloroplast precursor, putative [Ricinus communis]
AF518566	2695	8922	0.9844	489.326	15603	0.9952	868.855	10136	0.9792	540.967	8200	0.9829	466.887	16391	0.9892	950.489	13880	0.9844	746.801	10216	0.9792	537.586	13004	0.9881	747.585	10112	0.9781	556.735	11179	0.9796	606.703	Glycine max methionine synthase mRNA, complete cds /cds=p(75,2366) /gb=AF518566 /gi=33325956 /ug=Gma.30744 /len=2695	GO:0009532//plastid stroma;GO:0042579//microbody;GO:0005576//extracellular region;GO:0016020//membrane	GO:0008172//S-methyltransferase activity;GO:0046914//transition metal ion binding	GO:0000097//sulfur amino acid biosynthetic process;GO:0010038//response to metal ion;GO:0006970//response to osmotic stress	gi|33325957|gb|AAQ08403.1|/0/methionine synthase [Glycine max]
AK285651	1241	8640	0.9871	1029.05	5814	0.9807	703.074	5115	0.9855	592.839	5177	0.9863	640.122	4092	0.9823	515.305	5706	0.9758	666.706	10685	0.9847	1221.04	3950	0.9855	493.137	8912	0.9839	1065.55	7263	0.9879	856.005	Glycine max cDNA, clone: GMFL01-14-C09 /gb=AK285651 /gi=210142869 /ug=Gma.55319 /len=1241	GO:0009532//plastid stroma;GO:0009526//plastid envelope;GO:0009534//chloroplast thylakoid	GO:0008187//poly-pyrimidine tract binding	GO:0006952//defense response;GO:0009725//response to hormone stimulus	gi|255639723|gb|ACU20155.1|/2.89226e-111/unknown [Glycine max]
FK002098	764	8547	0.9647	1653.54	4316	0.9738	847.785	10452	0.966	1967.74	5583	0.9634	1121.32	4114	0.9634	841.534	7618	0.9725	1445.85	6607	0.966	1226.41	2732	0.962	554.025	5799	0.9607	1126.24	7423	0.9647	1421.08	GLPAQ35TF JCVI-SOY1 Glycine max cDNA 5', mRNA sequence /clone_end=5' /gb=FK002098 /gi=192308874 /ug=Gma.55211 /len=764	GO:0009522//photosystem I;GO:0009526//plastid envelope;GO:0009534//chloroplast thylakoid	-	GO:0009767//photosynthetic electron transport chain;GO:0031647//regulation of protein stability;GO:0042548//regulation of photosynthesis, light reaction;GO:0006740//NADPH regeneration	gi|255626045|gb|ACU13367.1|/1.21628e-83/unknown [Glycine max]
AK244660	1098	8291	0.9672	1116.09	5834	0.9791	797.374	8577	0.9781	1123.56	6112	0.9608	854.156	4800	0.9727	683.187	5062	0.9727	668.489	6600	0.9772	852.447	2858	0.9581	403.276	5359	0.9754	724.189	6777	0.9736	902.75	Glycine max cDNA, clone: GMFL01-09-P03 /gb=AK244660 /gi=210140741 /ug=Gma.31716 /len=1098	GO:0009523//photosystem II;GO:0009534//chloroplast thylakoid	GO:0046872//metal ion binding;GO:0016628//oxidoreductase activity, acting on the CH-CH group of donors, NAD or NADP as acceptor	GO:0044237//cellular metabolic process	gi|255646390|gb|ACU23674.1|/1.46775e-140/unknown [Glycine max]
CA800464	689	8269	0.5472	1773.9	2025	0.5472	441.066	2032	0.5472	424.197	1532	0.5065	341.19	1490	0.5472	337.962	7517	0.5472	1581.97	6856	0.5472	1411.16	277	0.5022	62.2878	4383	0.5472	943.893	9160	0.5472	1944.5	sau16g08.y1 Gm-c1062 Glycine max cDNA clone SOYBEAN CLONE ID: Gm-c1062-8392 5' similar to TR:Q41016 Q41016 GA MRNA ;, mRNA sequence /clone=SOYBEAN_CLONE_ID:_Gm-c1062-8392 /clone_end=5' /gb=CA800464 /gi=26057550 /ug=Gma.52485 /len=689	-	-	-	gi|255627111|gb|ACU13900.1|/9.58689e-58/unknown [Glycine max]
AK285586	795	8107	0.9799	1507.26	6348	0.9761	1198.31	12333	0.9799	2231.33	7128	0.9799	1375.81	6168	0.9786	1212.49	7910	0.9799	1442.72	9278	0.9862	1655.06	3903	0.9836	760.63	7398	0.9761	1380.76	9454	0.9799	1739.32	Glycine max cDNA, clone: GMFL01-13-B08 /gb=AK285586 /gi=210142804 /ug=Gma.31605 /len=795	GO:0009534//chloroplast thylakoid;GO:0009522//photosystem I	-	GO:0044237//cellular metabolic process	gi|148372347|gb|ABQ63097.1|/2.89012e-107/photosystem I subunit PsaD [Glycine max]
FG990321	835	8082	0.9581	1430.63	7771	0.9557	1396.65	8545	0.9581	1471.93	4932	0.9581	906.344	8990	0.9749	1682.57	6956	0.9557	1207.95	6681	0.9617	1134.7	7285	0.9569	1351.72	5712	0.9569	1015.01	8340	0.9569	1460.87	GLLD355TF JCVI-SOY1 Glycine max cDNA 5', mRNA sequence /clone_end=5' /gb=FG990321 /gi=192297035 /ug=Gma.36780 /len=835	GO:0031224//intrinsic to membrane;GO:0009528//plastid inner membrane	GO:0015077//monovalent inorganic cation transmembrane transporter activity	GO:0006818//hydrogen transport	gi|984313|gb|AAA80647.1|/4.17322e-43/unknown [Glycine max]
AK286700	1034	8029	0.9613	1147.72	3994	0.9603	579.676	11029	0.9652	1534.19	6498	0.9603	964.307	3837	0.9584	579.925	7145	0.9642	1001.97	7618	0.9236	1044.83	3495	0.9565	523.684	6361	0.9642	912.799	6987	0.9642	988.331	Glycine max cDNA, clone: GMFL01-34-L15 /gb=AK286700 /gi=210143918 /ug=Gma.9753 /len=1034	-	-	-	-
AK285211	1371	7967	0.5325	858.919	6528	0.5383	714.563	8946	0.5463	938.543	5979	0.5441	669.187	7948	0.5456	905.985	8704	0.4843	920.567	8831	0.5427	913.479	6763	0.5281	764.265	6881	0.5492	744.705	9709	0.5441	1035.78	Glycine max cDNA, clone: GMFL01-05-A10 /gb=AK285211 /gi=210142718 /ug=Gma.17726 /len=1371	-	-	-	-
BT091438	705	7753	0.2057	1625.46	8231	0.2057	1752.11	9909	0.1333	2021.64	6523	0.1333	1419.76	8873	0.1333	1966.9	10172	0.1333	2092.14	9939	0.1319	1999.31	6559	0.1362	1441.42	8070	0.1362	1698.46	9833	0.1333	2040	Soybean clone JCVI-FLGm-8A5 unknown mRNA /cds=p(48,584) /gb=BT091438 /gi=255630491 /ug=Gma.26537 /len=705	GO:0009536//plastid	GO:0016491//oxidoreductase activity;GO:0016831//carboxy-lyase activity	GO:0043094//cellular metabolic compound salvage;GO:0015977//carbon fixation	gi|255630492|gb|ACU15604.1|/7.7278e-103/unknown [Glycine max]
AK244439	2071	7662	0.9884	546.836	7595	0.9686	550.358	5657	0.9884	392.888	10322	0.9913	764.786	4470	0.9879	337.309	6461	0.9783	452.37	12136	0.987	831.039	10917	0.9928	816.706	12493	0.9894	895.07	5204	0.9686	367.527	Glycine max cDNA, clone: GMFL01-03-A24 /gb=AK244439 /gi=210145748 /ug=Gma.20493 /len=2071	GO:0005840//ribosome;GO:0009532//plastid stroma;GO:0009526//plastid envelope;GO:0005576//extracellular region;GO:0016020//membrane	GO:0005515//protein binding;GO:0032559//adenyl ribonucleotide binding	GO:0051084//'de novo' posttranslational protein folding;GO:0009814//defense response, incompatible interaction	gi|255564820|ref|XP_002523404.1|/0/rubisco subunit binding-protein beta subunit, rubb, putative [Ricinus communis]
AK287265	1301	7628	0.9877	866.619	6096	0.9915	703.178	8885	0.9885	982.297	7737	0.9923	912.539	5554	0.9846	667.159	7624	0.9923	849.728	9593	0.9908	1045.69	5741	0.9923	683.679	8973	0.9931	1023.37	8765	0.99	985.387	Glycine max cDNA, clone: GMFL01-48-E15 /gb=AK287265 /gi=210144483 /ug=Gma.25240 /len=1301	GO:0009532//plastid stroma;GO:0009534//chloroplast thylakoid;GO:0033279	GO:0003676//nucleic acid binding;GO:0005198//structural molecule activity	GO:0010467//gene expression	gi|118489924|gb|ABK96759.1|/6.62645e-130/unknown [Populus trichocarpa x Populus deltoides]
AK286193	1403	7609	0.4483	801.613	3542	0.4091	378.869	2629	0.3756	269.523	5364	0.4212	586.661	1153	0.4804	128.432	1102	0.5759	113.893	4728	0.4098	477.91	557	0.5388	61.5092	3860	0.4091	408.225	2092	0.4091	218.09	Glycine max cDNA, clone: GMFL01-23-K16 /gb=AK286193 /gi=210143411 /ug=Gma.31865 /len=1403	-	GO:0008233//peptidase activity	-	gi|255635645|gb|ACU18172.1|/1.40578e-173/unknown [Glycine max]
AK285424	1846	7582	0.9902	607.081	5162	0.9892	419.647	7958	0.9897	620.062	4961	0.9897	412.376	5613	0.9902	475.186	7848	0.9886	616.455	7736	0.9897	594.307	5238	0.9881	439.619	6112	0.9967	491.272	8317	0.9995	658.972	Glycine max cDNA, clone: GMFL01-09-F21 /gb=AK285424 /gi=210142546 /ug=Gma.18118 /len=1846	-	-	-	-
AK285165	1993	7503	0.9885	556.445	5158	0.9875	388.393	9499	0.993	685.541	6814	0.9935	524.628	4879	0.9809	382.582	5863	0.989	426.567	7315	0.992	520.515	4491	0.9739	349.123	6699	0.9905	498.739	6769	0.989	496.763	Glycine max cDNA, clone: GMFL01-03-G07 /gb=AK285165 /gi=210142231 /ug=Gma.31764 /len=1993	GO:0009523//photosystem II;GO:0009534//chloroplast thylakoid	GO:0046872//metal ion binding	GO:0042548//regulation of photosynthesis, light reaction	gi|255634951|gb|ACU17834.1|/7.08158e-132/unknown [Glycine max]
AK244872	2378	7496	0.992	465.921	8124	0.9924	512.691	6329	0.995	382.812	8279	0.992	534.223	6581	0.9912	432.495	7110	0.992	433.543	10991	0.9912	655.468	10685	0.9954	696.153	10957	0.9954	683.676	7454	0.9916	458.469	Glycine max cDNA, clone: GMFL01-15-L22 /gb=AK244872 /gi=210140953 /ug=Gma.31188 /len=2378	GO:0009532//plastid stroma	GO:0005515//protein binding;GO:0016628//oxidoreductase activity, acting on the CH-CH group of donors, NAD or NADP as acceptor;GO:0032559//adenyl ribonucleotide binding	GO:0050896//response to stimulus;GO:0044267//cellular protein metabolic process	gi|166919372|gb|ABZ04081.1|/0/chloroplast heat shock protein 70-2 [Ipomoea nil]
AW132298	753	7395	0.579	1451.57	5087	0.5764	1013.83	11927	0.5777	2278.24	7134	0.5777	1453.77	4780	0.5803	992.05	5938	0.579	1143.46	7633	0.579	1437.56	3486	0.579	717.257	7079	0.5777	1394.91	6672	0.5896	1295.96	se02c06.y1 Gm-c1013 Glycine max cDNA clone GENOME SYSTEMS CLONE ID: Gm-c1013-2339 5' similar to TR:Q40512 Q40512 PHOTOSYSTEM I LIGHT-HARVESTING CHLOROPHYLL A/B-BINDING PROTEIN. ;, mRNA sequence /clone=GENOME_SYSTEMS_CLONE_ID:_Gm-c1013-2339 /clone_end=5' /gb=AW132298 /gi=6133905 /ti=46725589 /ug=Gma.55247 /len=753	GO:0031224//intrinsic to membrane;GO:0009521;GO:0009526//plastid envelope;GO:0009534//chloroplast thylakoid;GO:0009570//chloroplast stroma	GO:0043169//cation binding;GO:0046906//tetrapyrrole binding	GO:0009765//photosynthesis, light harvesting;GO:0009639//response to red or far red light;GO:0006464//protein modification process	gi|255627211|gb|ACU13950.1|/1.86369e-87/unknown [Glycine max]
AK285616	1358	7389	0.9661	804.231	6432	0.9742	710.795	8795	0.9772	931.534	6379	0.972	720.791	7393	0.9735	850.788	8921	0.9779	952.55	7662	0.9742	800.144	7775	0.9669	887.039	6968	0.972	761.34	7411	0.9779	798.195	Glycine max cDNA, clone: GMFL01-13-K24 /gb=AK285616 /gi=210142834 /ug=Gma.4423 /len=1358	GO:0005576//extracellular region;GO:0009532//plastid stroma	GO:0016791//phosphatase activity	-	gi|255634458|gb|ACU17594.1|/0/unknown [Glycine max]
EH222061	730	7250	0.8685	1467.95	5711	0.8425	1174.05	7418	0.8616	1461.59	5832	0.8589	1225.89	6009	0.8384	1286.41	4409	0.8712	875.773	6146	0.8384	1193.98	3270	0.8616	694.012	5268	0.8589	1070.76	6052	0.8247	1212.57	JGI_ABWZ2688.fwd ABWZ Phakopsora pachyrhizi infected soybean leaf tissue 13-15 days post inoculation with TW72-1 urediniospores Glycine max cDNA clone ABWZ2688 5', mRNA sequence /clone=ABWZ2688 /clone_end=5' /gb=EH222061 /gi=120493894 /ug=Gma.30095 /len=730	GO:0009523//photosystem II;GO:0009534//chloroplast thylakoid	-	GO:0044237//cellular metabolic process	gi|255626523|gb|ACU13606.1|/2.71007e-61/unknown [Glycine max]
AK285567	1761	7243	0.9932	607.93	1743	0.975	148.537	6830	0.9892	557.858	3774	0.9801	328.851	1434	0.9858	127.26	4289	0.992	353.159	5653	0.9892	455.245	1682	0.9835	147.982	6103	0.9892	514.226	7558	0.9813	627.74	Glycine max cDNA, clone: GMFL01-12-M01 /gb=AK285567 /gi=210142785 /ug=Gma.2475 /len=1761	-	-	-	gi|157098061|gb|ABV23277.1|/4.72726e-92/leucine-rich repeat-like protein [Stylosanthes hamata]
BT098056	1014	7211	0.8856	1051.12	5720	0.9034	846.556	8667	0.929	1229.4	5762	0.9043	871.95	6660	0.9034	1026.45	9053	0.9093	1294.58	8690	0.9093	1215.37	6249	0.9043	954.805	6839	0.9093	1000.75	9643	0.9073	1390.93	Soybean clone JCVI-FLGm-11P16 unknown mRNA /cds=m(126,947) /gb=BT098056 /gi=255645593 /ug=Gma.14976 /len=1014	GO:0009521;GO:0031224//intrinsic to membrane;GO:0009534//chloroplast thylakoid	-	GO:0044237//cellular metabolic process	gi|255645594|gb|ACU23291.1|/1.08414e-86/unknown [Glycine max]
BE210225	554	7167	0.9982	1912.15	3758	0.9982	1017.99	5652	0.9982	1467.42	3289	0.9982	910.983	3680	0.9982	1038.1	9376	0.9982	2454.04	6192	0.9982	1585.07	4931	0.9982	1379.01	6326	0.9982	1694.3	8247	0.9982	2177.3	so41b12.y1 Gm-c1039 Glycine max cDNA clone GENOME SYSTEMS CLONE ID: Gm-c1039-504 5' similar to TR:Q40793 Q40793 TYROSINE-RICH HYDROXYPROLINE-RICH GLYCOPROTEIN ;, mRNA sequence /clone=GENOME_SYSTEMS_CLONE_ID:_Gm-c1039-504 /clone_end=5' /gb=BE210225 /gi=8826495 /ti=46785837 /ug=Gma.27188 /len=554	-	-	-	gi|559237|gb|AAA98492.1|/1.50042e-40/tyrosine-rich hydroxyproline-rich glycoprotein [Petroselinum crispum]
AK245081	1266	7025	0.9889	820.177	4467	0.9882	529.517	2644	0.9842	300.393	3322	0.9874	402.645	3426	0.9882	422.916	4200	0.9874	481.049	8075	0.9866	904.555	2450	0.985	299.83	7434	0.9882	871.283	5000	0.9874	577.655	Glycine max cDNA, clone: GMFL01-20-H23 /gb=AK245081 /gi=210141164 /ug=Gma.17650 /len=1266	-	-	-	-
GR849200	698	6952	0.9799	1472.14	5412	0.9885	1163.59	9018	0.9785	1858.31	6358	0.9799	1397.72	5645	0.9885	1263.89	7210	0.9885	1497.8	6188	0.9799	1257.25	4600	0.99	1021.04	5618	0.9785	1194.25	6752	0.9785	1414.85	CCCC16769.b1 CCCC Glycine max callus grown in dark condition Glycine max cDNA clone CCCC16769 5', mRNA sequence /clone=CCCC16769 /clone_end=5' /gb=GR849200 /gi=254334282 /ug=Gma.1992 /len=698	GO:0009521;GO:0031224//intrinsic to membrane;GO:0009534//chloroplast thylakoid	-	GO:0044237//cellular metabolic process	gi|255631458|gb|ACU16096.1|/1.63188e-78/unknown [Glycine max]
AK287190	1079	6943	0.9259	951.087	5507	0.9045	765.934	9739	0.9268	1298.24	5475	0.9259	778.608	6905	0.9018	1000.1	8672	0.9286	1165.39	8612	0.924	1131.9	5458	0.9194	783.708	7209	0.9018	991.343	10330	0.924	1400.27	Glycine max cDNA, clone: GMFL01-46-D15 /gb=AK287190 /gi=210144408 /ug=Gma.55217 /len=1079	GO:0034357;GO:0009507//chloroplast;GO:0044425//membrane part	-	-	gi|255638809|gb|ACU19708.1|/6.72995e-82/unknown [Glycine max]
BT099243	1556	6911	0.9743	656.487	5599	0.9737	540.006	7659	0.9743	707.987	5859	0.9936	577.79	5226	0.9743	524.88	6089	0.9724	567.428	7678	0.9653	699.785	5515	0.9794	549.134	6723	0.9737	641.097	6840	0.973	642.952	Soybean clone JCVI-FLGm-26J22 unknown mRNA /cds=m(187,1410) /gb=BT099243 /gi=255647915 /ug=Gma.2009 /len=1556	GO:0005840//ribosome;GO:0043234//protein complex;GO:0009526//plastid envelope;GO:0005576//extracellular region	GO:0016769//transferase activity, transferring nitrogenous groups;GO:0008168//methyltransferase activity	GO:0010038//response to metal ion;GO:0006544//glycine metabolic process	gi|255647916|gb|ACU24416.1|/0/unknown [Glycine max]
BT093881	1089	6892	0.8384	935.432	5007	0.7925	689.998	9653	0.7934	1274.96	4864	0.787	685.365	4223	0.7851	606.03	6497	0.7925	865.086	7243	0.786	943.228	2444	0.7916	347.709	5551	0.7824	756.334	7780	0.7851	1044.92	Soybean clone JCVI-FLGm-17L12 unknown mRNA /cds=p(83,886) /gb=BT093881 /gi=255635761 /ug=Gma.31699 /len=1089	GO:0031224//intrinsic to membrane;GO:0009534//chloroplast thylakoid;GO:0009522//photosystem I	GO:0046906//tetrapyrrole binding;GO:0043169//cation binding	GO:0006464//protein modification process;GO:0006091//generation of precursor metabolites and energy	gi|255635762|gb|ACU18230.1|/1.70131e-149/unknown [Glycine max]
AK244405	2370	6884	0.9848	429.326	6047	0.9852	382.904	7966	0.9844	483.453	5319	0.9831	344.38	6951	0.9979	458.352	6799	0.9857	415.978	6745	0.989	403.608	5153	0.9789	336.864	5768	0.9869	361.116	7871	0.9886	485.751	Glycine max cDNA, clone: GMFL01-02-O19 /gb=AK244405 /gi=210145714 /ug=Gma.54355 /len=2370	GO:0031224//intrinsic to membrane;GO:0009526//plastid envelope;GO:0009534//chloroplast thylakoid;GO:0044436	GO:0004175//endopeptidase activity;GO:0046914//transition metal ion binding;GO:0042623//ATPase activity, coupled;GO:0032559//adenyl ribonucleotide binding	GO:0009767//photosynthetic electron transport chain;GO:0009668;GO:0044257//cellular protein catabolic process	gi|84468324|dbj|BAE71245.1|/0/putative zinc dependent protease [Trifolium pratense]
BW675064	643	6823	0.8958	1568.41	4965	0.8834	1158.79	5993	0.8927	1340.59	3082	0.874	735.492	5647	0.8694	1372.48	5108	0.8787	1151.9	4707	0.888	1038.15	1858	0.8647	447.69	3420	0.8834	789.197	6845	0.8927	1557.02	BW675064 GMFL01 Glycine max cDNA clone GMFL01-38-K07 5', mRNA sequence /clone=GMFL01-38-K07 /clone_end=5' /gb=BW675064 /gi=209722244 /ug=Gma.15488 /len=643	GO:0043231//intracellular membrane-bounded organelle	-	-	gi|217071008|gb|ACJ83864.1|/2.38999e-28/unknown [Medicago truncatula]
AK244004	2510	6816	0.9869	401.375	11151	0.9888	666.712	2934	0.9857	168.131	1364	0.9721	83.3867	11664	0.9884	726.23	9324	0.9861	538.645	4941	0.9888	279.169	3139	0.9876	193.758	4341	0.9861	256.618	4852	0.9884	282.735	Glycine max cDNA, clone: GMFL01-01-N10 /gb=AK244004 /gi=210145313 /ug=Gma.5785 /len=2510	-	-	-	-
AK287014	1820	6796	0.9934	551.921	6544	0.9934	539.597	7333	0.9934	579.526	5969	0.9934	503.253	5552	0.9934	476.737	6419	0.9934	511.411	6977	0.9934	543.655	5737	0.9934	488.378	6668	0.994	543.619	6516	0.9912	523.651	Glycine max cDNA, clone: GMFL01-42-D13 /gb=AK287014 /gi=210144232 /ug=Gma.2559 /len=1820	-	-	-	gi|217075761|gb|ACJ86240.1|/1.23163e-151/unknown [Medicago truncatula]
AK286221	2028	6740	0.9438	491.232	6416	0.9354	474.782	8286	0.9438	587.678	5405	0.9359	408.963	7013	0.9364	540.426	7783	0.9418	556.485	7586	0.9433	530.482	6602	0.9428	504.371	6712	0.9438	491.082	8107	0.9433	584.688	Glycine max cDNA, clone: GMFL01-24-D22 /gb=AK286221 /gi=210143439 /ug=Gma.57923 /len=2028	GO:0031980//mitochondrial lumen;GO:0005840//ribosome;GO:0009526//plastid envelope;GO:0005576//extracellular region;GO:0016020//membrane	GO:0008187//poly-pyrimidine tract binding;GO:0016742//hydroxymethyl-, formyl- and related transferase activity;GO:0048037//cofactor binding	GO:0010038//response to metal ion;GO:0033554//cellular response to stress;GO:0006546//glycine catabolic process;GO:0043094//cellular metabolic compound salvage	gi|222142537|gb|ACM45955.1|/0/serine hydroxymethyltransferase 5 [Glycine max]
CD487711	617	6697	0.9822	1604.32	8262	0.9822	2009.55	8605	0.9822	2005.99	5952	0.9822	1480.25	9089	0.9822	2302.14	5713	0.9838	1342.62	7760	0.9822	1783.62	5012	0.9822	1258.54	7083	0.9822	1703.34	9939	0.9822	2356.08	Gm_ckr42517 Soybean induced by Salicylic Acid Glycine max cDNA 5', mRNA sequence /clone_end=5' /gb=CD487711 /gi=31561873 /ug=Gma.27713 /len=617	GO:0031224//intrinsic to membrane;GO:0033177//proton-transporting two-sector ATPase complex, proton-transporting domain;GO:0009534//chloroplast thylakoid	GO:0015078//hydrogen ion transmembrane transporter activity	GO:0015986//ATP synthesis coupled proton transport	gi|91214145|ref|YP_538767.1|/2.68275e-103/ATP synthase CF0 A subunit [Glycine max]
AK285937	1457	6627	0.4949	672.283	5020	0.4928	517.061	11928	0.4859	1177.53	8278	0.4962	871.811	5086	0.4722	545.528	2986	0.442	297.17	7872	0.453	766.216	1999	0.4942	212.567	9810	0.4859	999.033	7486	0.4928	751.489	Glycine max cDNA, clone: GMFL01-18-O08 /gb=AK285937 /gi=210143155 /ug=Gma.2798 /len=1457	GO:0009536//plastid	GO:0016491//oxidoreductase activity;GO:0016831//carboxy-lyase activity	GO:0043094//cellular metabolic compound salvage;GO:0015977//carbon fixation	gi|255630492|gb|ACU15604.1|/2.31506e-102/unknown [Glycine max]
AK286373	1607	6464	0.9894	594.539	5397	0.9832	504.004	11695	0.9894	1046.76	8767	0.9869	837.127	7032	0.9888	683.854	8514	0.9888	768.231	8263	0.9888	729.202	9088	0.9888	876.183	10165	0.99	938.56	8465	0.9857	770.448	Glycine max cDNA, clone: GMFL01-26-O23 /gb=AK286373 /gi=210143591 /ug=Gma.10849 /len=1607	-	-	-	-
AY920930	843	6373	0.5931	1117.41	5673	0.5907	1009.91	5897	0.5907	1006.16	5374	0.5931	978.197	5197	0.5884	963.442	6100	0.5931	1049.24	7416	0.5931	1247.58	4682	0.6406	860.491	6075	0.5931	1069.27	6634	0.5931	1151.01	Glycine max clone pGNGS7-3 chloroplast glutamine synthetase (GS) mRNA, partial cds; nuclear gene for chloroplast product /cds=p(1,843) /gb=AY920930 /gi=60326678 /ug=Gma.57491 /len=843	GO:0009536//plastid	GO:0016211//ammonia ligase activity;GO:0032559//adenyl ribonucleotide binding	GO:0006541//glutamine metabolic process;GO:0071941	gi|60326679|gb|AAX18865.1|/6.54184e-169/chloroplast glutamine synthetase [Glycine max]
AK285255	737	6315	0.9769	1266.49	5374	0.9769	1094.28	6833	0.9783	1333.54	4926	0.9769	1025.61	5104	0.9769	1082.29	6262	0.9769	1232.03	7088	0.9824	1363.9	3979	0.9769	836.467	5721	0.9769	1151.79	6245	0.9769	1239.36	Glycine max cDNA, clone: GMFL01-06-A13 /gb=AK285255 /gi=210142762 /ug=Gma.25330 /len=737	GO:0009536//plastid	GO:0051536//iron-sulfur cluster binding;GO:0043169//cation binding	GO:0051234//establishment of localization;GO:0006091//generation of precursor metabolites and energy	gi|255630151|gb|ACU15429.1|/5.39863e-41/unknown [Glycine max]
AK286632	1376	6214	0.931	667.494	5458	0.9295	595.269	5261	0.9339	549.936	5431	0.9259	605.644	4209	0.9266	478.037	4152	0.9382	437.535	6057	0.939	624.259	3771	0.9353	424.6	5260	0.9368	567.202	4517	0.9302	480.136	Glycine max cDNA, clone: GMFL01-33-C05 /gb=AK286632 /gi=210143850 /ug=Gma.31275 /len=1376	GO:0005576//extracellular region;GO:0016020//membrane	GO:0004672//protein kinase activity;GO:0048037//cofactor binding;GO:0032559//adenyl ribonucleotide binding	GO:0009725//response to hormone stimulus;GO:0006464//protein modification process	gi|255642211|gb|ACU21370.1|/9.5453e-151/unknown [Glycine max]
AK285455	2563	6135	0.9809	353.802	9687	0.9902	567.203	3529	0.9821	198.046	2949	0.9774	176.556	10260	0.9809	625.604	4619	0.9782	261.321	5321	0.9805	294.422	5045	0.9801	304.968	4542	0.9797	262.947	4521	0.9782	257.999	Glycine max cDNA, clone: GMFL01-10-A11 /gb=AK285455 /gi=210142577 /ug=Gma.25778 /len=2563	-	GO:0016759//cellulose synthase activity	-	gi|255573030|ref|XP_002527445.1|/0/transferase, transferring glycosyl groups, putative [Ricinus communis]
EV278349	666	6117	0.9745	1357.56	4304	0.961	969.831	6892	0.985	1488.45	5615	0.979	1293.69	4442	0.9895	1042.33	4408	0.952	959.713	5044	0.9625	1074.06	2654	0.9895	617.403	4907	0.9354	1093.23	6237	0.9279	1369.73	GLNA571TF JCVI-SOY3 Glycine max cDNA 5', mRNA sequence /clone_end=5' /gb=EV278349 /gi=151408541 /ug=Gma.15372 /len=666	GO:0016020//membrane	-	-	gi|255625663|gb|ACU13176.1|/1.48146e-60/unknown [Glycine max]
AK244386	2189	6113	0.9909	412.765	2366	0.9648	162.206	8922	0.9909	586.245	5406	0.9909	378.954	1427	0.9767	101.878	5302	0.989	351.211	8553	0.9909	554.113	2586	0.9858	183.031	7565	0.9895	512.783	6605	0.9868	441.326	Glycine max cDNA, clone: GMFL01-02-N23 /gb=AK244386 /gi=210145695 /ug=Gma.9248 /len=2189	-	-	-	-
GQ917182	1726	6100	0.9878	522.377	5091	0.9861	442.65	10006	0.9942	833.839	7610	0.9907	676.55	5520	0.9907	499.803	8009	0.993	672.84	10061	0.9878	826.659	7910	0.9925	710.032	11052	0.9803	950.103	9171	0.9919	777.156	Glycine max cultivar Kefeng No.1 rubisco activase (RCA14) mRNA, complete cds /cds=p(75,1511) /gb=GQ917182 /gi=290766482 /ug=Gma.10987 /len=1726	-	-	-	-
EH261428	813	6085	0.9336	1106.28	4534	0.925	836.929	8035	0.9348	1421.54	4573	0.9299	863.112	5227	0.9336	1004.76	7891	0.9336	1407.39	6732	0.9274	1174.3	3474	0.9299	662.036	5158	0.9299	941.372	8628	0.9311	1552.21	JGI_ACBU4676.fwd ACBU Phakopsora pachyrhizi infected soybean leaf tissue 6-8 days post inoculation with TW72-1 urediniospores Glycine max cDNA clone ACBU4676 5', mRNA sequence /clone=ACBU4676 /clone_end=5' /gb=EH261428 /gi=120533295 /ug=Gma.55135 /len=813	GO:0009534//chloroplast thylakoid;GO:0016020//membrane	-	-	gi|255628451|gb|ACU14570.1|/2.67358e-55/unknown [Glycine max]
AK246127	1378	5973	0.8251	640.675	6159	0.8273	670.747	6273	0.8258	654.77	5724	0.8411	637.392	2897	0.8324	328.549	6360	0.8411	669.24	4827	0.8374	496.768	3708	0.8367	416.901	4790	0.8411	515.771	5440	0.828	577.407	Glycine max cDNA, clone: GMFL01-52-M05 /gb=AK246127 /gi=210142208 /ug=Gma.30013 /len=1378	GO:0031224//intrinsic to membrane	-	GO:0050896//response to stimulus;GO:0006810//transport	gi|14538013|gb|AAK66766.1|AF386739_1/1.57337e-153/aquaporin protein PIP1;1 [Medicago truncatula]
AK285915	2637	5855	0.7675	328.18	4279	0.7706	243.517	5924	0.7653	323.123	4682	0.7603	272.444	4597	0.7664	272.436	6424	0.7649	353.24	8047	0.7679	432.763	4995	0.7626	293.473	7282	0.7607	409.742	7596	0.7717	421.315	Glycine max cDNA, clone: GMFL01-18-H03 /gb=AK285915 /gi=210143133 /ug=Gma.2883 /len=2637	GO:0009532//plastid stroma;GO:0009526//plastid envelope;GO:0005576//extracellular region	GO:0017111//nucleoside-triphosphatase activity;GO:0008135//translation factor activity, nucleic acid binding;GO:0032561//guanyl ribonucleotide binding;GO:0032559//adenyl ribonucleotide binding	GO:0006412//translation;GO:0009657//plastid organization;GO:0007275//multicellular organismal development	gi|461999|sp|P34811.1|EFGC_SOYBN/0/RecName: Full=Elongation factor G, chloroplastic; Short=EF-G; Flags: Precursor
AK244189	3988	5807	0.6597	215.224	9444	0.6622	355.385	4372	0.6622	157.684	11324	0.663	435.714	9593	0.6627	375.924	6003	0.6625	218.267	4717	0.6607	167.74	12484	0.66	484.999	3896	0.659	144.955	6646	0.6625	243.746	Glycine max cDNA, clone: GMFL01-02-F10 /gb=AK244189 /gi=210145498 /ug=Gma.5799 /len=3988	-	-	-	-
CD400552	630	5705	0.5286	1338.47	5150	0.381	1226.77	7439	0.3698	1698.39	6384	0.4206	1554.92	4823	0.4476	1196.4	5584	0.4063	1285.22	4160	0.4825	936.437	3891	0.3762	956.892	5126	0.5016	1207.28	4663	0.4714	1082.57	Gm_ck22425 Soybean induced by Salicylic Acid Glycine max cDNA 3', mRNA sequence /clone_end=3' /gb=CD400552 /gi=31458524 /ug=Gma.57807 /len=630	GO:0031224//intrinsic to membrane;GO:0009521;GO:0009526//plastid envelope;GO:0009534//chloroplast thylakoid	GO:0043169//cation binding;GO:0046906//tetrapyrrole binding	GO:0006091//generation of precursor metabolites and energy;GO:0009639//response to red or far red light;GO:0006464//protein modification process	gi|255628053|gb|ACU14371.1|/1.61788e-42/unknown [Glycine max]
BT093688	1812	5690	0.963	464.14	5210	0.9641	431.497	3996	0.9741	317.198	5082	0.9685	430.361	4580	0.9691	395.01	4513	0.9669	361.145	6772	0.963	530.011	5369	0.963	459.069	7700	0.9614	630.526	5585	0.9619	450.814	Soybean clone JCVI-FLGm-24G8 unknown mRNA /cds=m(803,1483) /gb=BT093688 /gi=255635383 /ug=Gma.54667 /len=1812	GO:0044424//intracellular part	GO:0008135//translation factor activity, nucleic acid binding;GO:0032561//guanyl ribonucleotide binding;GO:0017111//nucleoside-triphosphatase activity;GO:0016772//transferase activity, transferring phosphorus-containing groups	GO:0006412//translation	gi|74486730|gb|ABA12218.1|/0/translation elongation factor 1A-2 [Gossypium hirsutum]
BT093678	1480	5685	0.9696	567.758	5062	0.9385	513.285	4600	0.9385	447.053	5177	0.9372	536.751	4115	0.9372	434.519	4907	0.9426	480.76	5788	0.9412	554.616	4397	0.9399	460.296	5282	0.9378	529.55	4445	0.9419	439.281	Soybean clone JCVI-FLGm-17L1 unknown mRNA /cds=p(15,1253) /gb=BT093678 /gi=255635363 /ug=Gma.32212 /len=1480	GO:0009532//plastid stroma;GO:0030529//ribonucleoprotein complex	GO:0003676//nucleic acid binding;GO:0005198//structural molecule activity	GO:0010467//gene expression	gi|255635364|gb|ACU18035.1|/0/unknown [Glycine max]
AK245834	2237	5661	0.9723	374.043	5144	0.9526	345.09	4342	0.9544	279.181	6670	0.9674	457.526	3423	0.9557	239.134	3469	0.9303	224.86	7617	0.9674	482.885	5940	0.9642	411.399	8479	0.9736	562.405	3557	0.9553	232.568	Glycine max cDNA, clone: GMFL01-42-L13 /gb=AK245834 /gi=210141915 /ug=Gma.10732 /len=2237	-	-	-	-
CD398368	687	5661	0.7511	1217.95	4645	0.754	1014.67	6678	0.7525	1398.15	4430	0.802	989.472	4638	0.7511	1055.05	5166	0.754	1090.36	5751	0.7525	1187.17	3482	0.7627	785.262	5340	0.8049	1153.33	5512	0.7671	1173.5	Gm_ck19580 Soybean induced by Salicylic Acid Glycine max cDNA 3', mRNA sequence /clone_end=3' /gb=CD398368 /gi=31456340 /ug=Gma.30841 /len=687	GO:0034357;GO:0009536//plastid	-	-	gi|255638239|gb|ACU19433.1|/9.94392e-47/unknown [Glycine max]
AK285299	1035	5614	0.9652	801.727	3702	0.9671	536.777	7283	0.9671	1012.12	4200	0.9671	622.681	3998	0.97	603.675	4781	0.9729	669.811	5886	0.9691	806.503	2981	0.9671	446.235	4498	0.97	644.836	6349	0.9778	897.216	Glycine max cDNA, clone: GMFL01-07-A13 /gb=AK285299 /gi=210142421 /ug=Gma.21168 /len=1035	GO:0009526//plastid envelope;GO:0009534//chloroplast thylakoid;GO:0009570//chloroplast stroma;GO:0016020//membrane	GO:0015078//hydrogen ion transmembrane transporter activity	GO:0006952//defense response;GO:0006810//transport;GO:0009767//photosynthetic electron transport chain;GO:0006754//ATP biosynthetic process	gi|399082|sp|Q02758.1|ATPD_PEA/4.01803e-68/RecName: Full=ATP synthase delta chain, chloroplastic; AltName: Full=F-ATPase delta chain; Flags: Precursor
EV268846	765	5588	0.9948	1079.67	4308	0.9948	845.108	2269	0.9961	426.615	3320	0.9948	665.937	1984	0.9908	405.304	6725	0.9935	1274.69	6774	0.9935	1255.77	1458	0.9935	295.283	4498	0.9948	872.426	6663	0.9935	1273.92	GLMAC48TF JCVI-SOY2 Glycine max cDNA 5', mRNA sequence /clone_end=5' /gb=EV268846 /gi=151398975 /ug=Gma.12394 /len=765	-	-	-	gi|255630073|gb|ACU15390.1|/2.69819e-123/unknown [Glycine max]
CD393383	693	5543	0.684	1182.24	4460	0.684	965.827	6516	0.684	1352.42	5510	0.684	1220.04	4572	0.684	1031.04	4940	0.684	1033.64	4461	0.684	912.904	3969	0.684	887.34	3913	0.684	837.813	4566	0.684	963.684	Gm_ck12892 Soybean induced by Salicylic Acid Glycine max cDNA 3', mRNA sequence /clone_end=3' /gb=CD393383 /gi=31308180 /ug=Gma.55252 /len=693	GO:0031224//intrinsic to membrane;GO:0009522//photosystem I;GO:0009534//chloroplast thylakoid;GO:0009570//chloroplast stroma;GO:0005740//mitochondrial envelope	GO:0015078//hydrogen ion transmembrane transporter activity	GO:0022904//respiratory electron transport chain	gi|255627007|gb|ACU13848.1|/4.78127e-57/unknown [Glycine max]
BT096412	1584	5539	0.7891	516.858	4163	0.822	394.411	6708	0.8245	609.117	4003	0.8277	387.781	4877	0.8213	481.17	5789	0.8226	529.935	5873	0.8207	525.812	3786	0.8251	370.312	5252	0.8302	491.971	6540	0.8264	603.886	Soybean clone JCVI-FLGm-25J19 unknown mRNA /cds=p(96,1322) /gb=BT096412 /gi=255640680 /ug=Gma.55 /len=1584	-	-	-	-
BT098686	1137	5483	0.9719	712.775	6066	0.9692	800.645	6636	0.971	839.476	4878	0.9701	658.321	6525	0.9692	896.852	5390	0.9701	687.389	5008	0.9692	624.64	5527	0.9692	753.132	4532	0.9692	591.425	5896	0.9692	758.454	Soybean clone JCVI-FLGm-23G24 unknown mRNA /cds=p(169,1137) /gb=BT098686 /gi=255646826 /ug=Gma.30368 /len=1137	GO:0009521;GO:0031224//intrinsic to membrane;GO:0009534//chloroplast thylakoid;GO:0042716	GO:0046914//transition metal ion binding;GO:0009055//electron carrier activity	GO:0051234//establishment of localization;GO:0009767//photosynthetic electron transport chain	gi|78675163|dbj|BAE47589.1|/0/photosystem II protein D2 [Lactuca sativa]
AK287359	2013	5446	0.927	399.879	5094	0.919	379.763	6358	0.9175	454.296	3751	0.9225	285.93	4674	0.9071	362.865	5109	0.9603	368.016	5677	0.9424	399.946	3772	0.9598	290.315	4474	0.9235	329.779	5609	0.9165	407.543	Glycine max cDNA, clone: GMFL01-51-F16 /gb=AK287359 /gi=210144577 /ug=Gma.12786 /len=2013	GO:0044434	GO:0003824//catalytic activity	-	gi|21616072|emb|CAC87810.2|/0/Tic62 protein [Pisum sativum]
AK245239	5000	5416	0.9836	160.104	6114	0.9914	183.507	1181	0.9764	33.9737	7092	0.9952	217.648	7054	0.9944	220.478	6810	0.9798	197.493	5239	0.9936	148.595	8501	0.9946	263.416	4470	0.9872	132.65	7046	0.979	206.113	Glycine max cDNA, clone: GMFL01-24-L17 /gb=AK245239 /gi=210141322 /ug=Gma.31933 /len=5000	GO:0016020//membrane;GO:0009526//plastid envelope	GO:0017111//nucleoside-triphosphatase activity;GO:0000166//nucleotide binding;GO:0015082//di-, tri-valent inorganic cation transmembrane transporter activity	GO:0050832//defense response to fungus;GO:0071365;GO:0009814//defense response, incompatible interaction;GO:0019762//glucosinolate catabolic process;GO:0000041//transition metal ion transport;GO:0052482	gi|297743203|emb|CBI36070.3|/0/unnamed protein product [Vitis vinifera]
AK286489	4465	5388	0.9897	178.361	4080	0.9937	137.131	2903	0.9915	93.5165	2895	0.9888	99.4909	3910	0.9922	136.853	5886	0.9933	191.149	5244	0.9933	166.559	2210	0.996	76.6855	4733	0.9964	157.284	5239	0.9886	171.617	Glycine max cDNA, clone: GMFL01-29-M04 /gb=AK286489 /gi=210143707 /ug=Gma.10739 /len=4465	-	-	-	-
BT098361	1456	5385	0.8894	546.662	3275	0.8475	337.558	4619	0.8977	456.299	4000	0.897	421.556	2945	0.9114	316.1	5443	0.8949	542.065	6521	0.888	635.154	3005	0.91	319.761	5664	0.8496	577.208	5180	0.9107	520.356	Soybean clone JCVI-FLGm-23I9 unknown mRNA /cds=m(356,1405) /gb=BT098361 /gi=255646183 /ug=Gma.32288 /len=1456	-	GO:0016829//lyase activity	-	gi|255646184|gb|ACU23577.1|/0/unknown [Glycine max]
AK287136	2364	5376	0.9662	336.129	3519	0.9619	223.393	5421	0.9459	329.833	2167	0.9412	140.659	5761	0.9687	380.847	9478	0.9556	581.358	6920	0.964	415.13	3760	0.9662	246.424	4624	0.9429	290.229	13122	0.9437	811.867	Glycine max cDNA, clone: GMFL01-45-A22 /gb=AK287136 /gi=210144354 /ug=Gma.30481 /len=2364	GO:0009536//plastid	GO:0016757//transferase activity, transferring glycosyl groups	GO:0006073//cellular glucan metabolic process	gi|119710158|gb|ABL96300.1|/0/granule-bound starch synthase [Glycine max]
AK285824	2065	5353	0.9535	383.153	5769	0.9782	419.255	6409	0.9709	446.409	6985	0.9516	519.042	3821	0.9714	289.173	16346	0.9763	1147.8	10973	0.984	753.583	5014	0.9462	376.189	8096	0.9632	581.729	15542	0.9753	1100.83	Glycine max cDNA, clone: GMFL01-17-B18 /gb=AK285824 /gi=210143042 /ug=Gma.17516 /len=2065	-	-	-	-
BT098781	1114	5326	0.9399	706.66	3699	0.9345	498.307	5421	0.9372	699.934	4110	0.9363	566.126	3888	0.9354	545.433	4348	0.9785	565.951	4696	0.9381	597.818	2965	0.9354	412.365	4116	0.9381	548.227	4735	0.9345	621.68	Soybean clone JCVI-FLGm-13A5 unknown mRNA /cds=p(43,924) /gb=BT098781 /gi=255647008 /ug=Gma.6887 /len=1114	-	-	-	-
AK285742	2054	5253	0.9416	378.009	4568	0.9348	333.752	4202	0.9445	294.251	4655	0.9065	347.757	3568	0.87	271.472	3998	0.9596	282.239	4724	0.9537	326.164	4097	0.8987	309.035	3934	0.9503	284.187	3192	0.9552	227.297	Glycine max cDNA, clone: GMFL01-15-J07 /gb=AK285742 /gi=210142960 /ug=Gma.6038 /len=2054	-	-	-	-
AK286850	2551	5224	0.8263	302.683	6387	0.8256	375.737	4708	0.8212	265.454	5455	0.8126	328.126	5581	0.8295	341.902	4739	0.8271	269.371	6498	0.8201	361.239	5760	0.8248	349.828	6647	0.8252	386.621	4521	0.8224	259.213	Glycine max cDNA, clone: GMFL01-38-I04 /gb=AK286850 /gi=210144068 /ug=Gma.31197 /len=2551	-	GO:0008135//translation factor activity, nucleic acid binding	GO:0006970//response to osmotic stress;GO:0006412//translation	gi|7528270|gb|AAF63202.1|AF240679_1/0/poly(A)-binding protein [Cucumis sativus]
AK285912	1882	5187	0.9681	407.372	13051	0.974	1040.69	4245	0.9649	324.43	3546	0.9676	289.118	13477	0.9724	1119.11	5080	0.9676	391.398	4690	0.9713	353.41	5188	0.9697	427.093	4999	0.9649	394.125	5245	0.9681	407.622	Glycine max cDNA, clone: GMFL01-18-G19 /gb=AK285912 /gi=210143130 /ug=Gma.1079 /len=1882	-	-	-	-
AK244349	2592	5187	0.659	295.785	4197	0.6987	242.998	3138	0.6674	174.133	3911	0.6366	231.531	3721	0.6381	224.35	3637	0.6593	203.462	5744	0.6597	314.272	4668	0.674	279.022	6739	0.6562	385.772	4982	0.6416	281.126	Glycine max cDNA, clone: GMFL01-02-M09 /gb=AK244349 /gi=210145658 /ug=Gma.58372 /len=2592	GO:0044424//intracellular part	GO:0008135//translation factor activity, nucleic acid binding;GO:0032561//guanyl ribonucleotide binding;GO:0017111//nucleoside-triphosphatase activity;GO:0016772//transferase activity, transferring phosphorus-containing groups	GO:0006412//translation	gi|74486730|gb|ABA12218.1|/0/translation elongation factor 1A-2 [Gossypium hirsutum]
AK285638	2818	5182	0.7679	271.801	6383	0.774	339.924	4213	0.774	215.037	4360	0.77	237.412	3776	0.7672	209.407	4286	0.7669	220.539	4862	0.7732	244.681	3535	0.7697	194.353	4004	0.7718	210.826	3834	0.7626	198.996	Glycine max cDNA, clone: GMFL01-14-A24 /gb=AK285638 /gi=210142856 /ug=Gma.34 /len=2818	-	-	-	-
AK286388	1502	5179	0.9794	509.648	2494	0.9794	249.186	4041	0.984	386.974	2053	0.978	209.737	2547	0.9747	265.008	4466	0.982	431.145	3841	0.9794	362.661	1072	0.978	110.578	3109	0.98	307.129	6036	0.9827	587.776	Glycine max cDNA, clone: GMFL01-27-B16 /gb=AK286388 /gi=210143606 /ug=Gma.15492 /len=1502	GO:0005618//cell wall	-	-	gi|217071896|gb|ACJ84308.1|/0/unknown [Medicago truncatula]
AK286573	2826	5168	0.9943	270.299	3336	0.9933	177.154	3759	0.994	191.321	3830	0.9943	207.962	2588	0.9936	143.117	3887	0.9936	199.442	5802	0.9936	291.16	3366	0.9926	184.537	5752	0.9922	302.007	4485	0.9922	232.125	Glycine max cDNA, clone: GMFL01-31-L11 /gb=AK286573 /gi=210143791 /ug=Gma.3106 /len=2826	GO:0009532//plastid stroma	GO:0046872//metal ion binding;GO:0003676//nucleic acid binding;GO:0042623//ATPase activity, coupled;GO:0032559//adenyl ribonucleotide binding	GO:0003006//reproductive developmental process	gi|87240993|gb|ABD32851.1|/0/Helicase, C-terminal; Zinc finger, CCHC-type; GUCT [Medicago truncatula]
BT098568	1203	5155	0.9235	633.37	2808	0.9451	350.291	7112	0.9767	850.332	3994	0.9551	509.447	3029	0.9667	393.49	4407	0.9244	531.192	4833	0.9667	569.741	1928	0.9534	248.304	4081	0.926	503.351	4577	0.9584	556.477	Soybean clone JCVI-FLGm-12L21 unknown mRNA /cds=m(388,1164) /gb=BT098568 /gi=255646597 /ug=Gma.55255 /len=1203	GO:0009526//plastid envelope;GO:0009523//photosystem II;GO:0031224//intrinsic to membrane;GO:0009570//chloroplast stroma;GO:0009534//chloroplast thylakoid	GO:0046906//tetrapyrrole binding	GO:0006464//protein modification process;GO:0009416//response to light stimulus;GO:0006091//generation of precursor metabolites and energy	gi|255646598|gb|ACU23773.1|/1.04128e-150/unknown [Glycine max]
BT098560	871	5147	0.8439	873.435	3686	0.8278	635.09	6689	0.8794	1104.6	3931	0.837	692.534	3203	0.8209	574.698	5421	0.8163	902.475	4787	0.8347	779.419	2875	0.8714	511.402	3793	0.8129	646.153	5286	0.9001	887.649	Soybean clone JCVI-FLGm-12L17 unknown mRNA /cds=m(302,865) /gb=BT098560 /gi=255646581 /ug=Gma.31724 /len=871	GO:0009534//chloroplast thylakoid;GO:0016020//membrane	-	-	gi|255646582|gb|ACU23765.1|/2.88357e-74/unknown [Glycine max]
CD406104	723	5144	0.9488	1051.62	3441	0.8755	714.24	5582	0.9433	1110.49	4123	0.9336	875.047	3260	0.9433	704.66	4042	0.9405	810.648	5141	0.8686	1008.41	2234	0.9295	478.726	4275	0.9364	877.341	4799	0.9336	970.833	Gm_ck30322 Soybean induced by Salicylic Acid Glycine max cDNA 3', mRNA sequence /clone_end=3' /gb=CD406104 /gi=31464076 /ug=Gma.55212 /len=723	GO:0031224//intrinsic to membrane;GO:0009522//photosystem I;GO:0009534//chloroplast thylakoid;GO:0009570//chloroplast stroma;GO:0005740//mitochondrial envelope	GO:0015078//hydrogen ion transmembrane transporter activity	GO:0022904//respiratory electron transport chain	gi|255640766|gb|ACU20667.1|/1.567e-53/unknown [Glycine max]
AK286852	1094	5098	0.9881	688.775	4809	0.989	659.683	4183	0.9854	549.963	5678	0.9845	796.406	3430	0.9826	489.979	4900	0.9863	649.461	6188	0.9881	802.156	4912	0.9863	695.638	5972	0.9863	809.977	4147	0.989	554.433	Glycine max cDNA, clone: GMFL01-38-J07 /gb=AK286852 /gi=210144070 /ug=Gma.31962 /len=1094	GO:0000315//organellar large ribosomal subunit;GO:0009532//plastid stroma	GO:0005198//structural molecule activity	GO:0010467//gene expression	gi|255627797|gb|ACU14243.1|/1.19635e-126/unknown [Glycine max]
AK285739	2907	5097	0.9911	259.158	4549	0.98	234.838	3699	0.98	183.021	4335	0.9794	228.823	3872	0.9773	208.157	5028	0.9893	250.798	5592	0.9869	272.802	4857	0.9804	258.86	6116	0.9869	312.171	4844	0.9635	243.72	Glycine max cDNA, clone: GMFL01-15-I24 /gb=AK285739 /gi=210142957 /ug=Gma.10782 /len=2907	-	-	-	-
FG995875	672	5067	0.9226	1114.49	4728	0.9226	1055.86	4910	0.9107	1050.93	3391	0.9122	774.31	5612	0.9226	1305.12	2040	0.9092	440.185	3611	0.9539	762.051	2023	0.9077	466.411	3752	0.9226	828.446	5801	0.9464	1262.6	GLLEM35TF JCVI-SOY1 Glycine max cDNA 5', mRNA sequence /clone_end=5' /gb=FG995875 /gi=192302335 /ug=Gma.34118 /len=672	GO:0031224//intrinsic to membrane;GO:0033177//proton-transporting two-sector ATPase complex, proton-transporting domain;GO:0031410//cytoplasmic vesicle;GO:0009526//plastid envelope;GO:0009534//chloroplast thylakoid	GO:0015078//hydrogen ion transmembrane transporter activity;GO:0005488//binding	GO:0006818//hydrogen transport;GO:0006754//ATP biosynthetic process	gi|220983459|dbj|BAH11228.1|/1.08179e-26/ATP synthase CF0 C chain [Welwitschia mirabilis]
BT095471	856	5049	0.9918	871.819	4701	0.993	824.165	5856	0.993	983.988	3167	0.993	567.715	5698	0.9942	1040.28	4412	0.9918	747.37	4803	0.9918	795.728	4574	0.993	827.875	3600	0.993	624.021	5456	0.986	932.251	Soybean clone JCVI-FLGm-14P6 unknown mRNA /cds=p(412,856) /gb=BT095471 /gi=255638838 /ug=Gma.26224 /len=856	GO:0009534//chloroplast thylakoid;GO:0016021//integral to membrane	GO:0005506//iron ion binding	GO:0051234//establishment of localization;GO:0006091//generation of precursor metabolites and energy	gi|552817|gb|AAA85363.1|/8.7204e-68/cytochrome f [Pisum sativum]
AK243835	1852	5003	0.9865	399.286	3871	0.9514	313.675	5065	0.9827	393.37	2891	0.9768	239.532	2953	0.9681	249.186	1589	0.9228	124.411	3018	0.9681	231.102	1434	0.9233	119.964	3342	0.9633	267.754	2460	0.9687	194.279	Glycine max cDNA, clone: GMFL01-01-G04 /gb=AK243835 /gi=210145144 /ug=Gma.10771 /len=1852	-	-	-	-
AK245566	2371	5001	0.9937	311.76	4311	0.992	272.863	5558	0.9962	337.171	3942	0.9941	255.118	4537	0.9941	299.046	4832	0.9941	295.508	4675	0.9958	279.625	3573	0.9924	233.477	3962	0.9962	247.944	4766	0.9962	294.005	Glycine max cDNA, clone: GMFL01-34-F18 /gb=AK245566 /gi=210141647 /ug=Gma.1102 /len=2371	-	-	-	-
CK768553	791	4999	0.9798	934.117	3866	0.9772	733.471	4736	0.981	861.188	4963	0.976	962.774	3186	0.9798	629.463	5065	0.9772	928.49	5825	0.9747	1044.35	3659	0.9798	716.685	5200	0.981	975.433	4068	0.981	752.206	Gm-r1030-630 Gm-r1030 Glycine max cDNA clone Gm-r1030-630 5', mRNA sequence /clone=Gm-r1030-630 /clone_end=5' /gb=CK768553 /gi=42722654 /ug=Gma.14314 /len=791	GO:0000315//organellar large ribosomal subunit;GO:0009532//plastid stroma;GO:0009534//chloroplast thylakoid	GO:0005488//binding;GO:0005198//structural molecule activity	GO:0006952//defense response;GO:0010467//gene expression	gi|548746|sp|P36688.1|RK12_NICSY/1.66031e-38/RecName: Full=50S ribosomal protein L12, chloroplastic; AltName: Full=CL12; Flags: Precursor
GR843719	724	4983	0.3494	1017.3	6179	0.3494	1280.79	2269	0.3494	450.774	5546	0.3494	1175.43	3450	0.3494	744.7	14355	0.355	2875.01	5143	0.4378	1007.4	5608	0.3536	1200.08	4142	0.442	848.871	4859	0.4309	981.614	CCCC13349.b1 CCCC Glycine max callus grown in dark condition Glycine max cDNA clone CCCC13349 5', mRNA sequence /clone=CCCC13349 /clone_end=5' /gb=GR843719 /gi=254331976 /ug=Gma.51614 /len=724	-	-	-	gi|255646893|gb|ACU23916.1|/1.03153e-30/unknown [Glycine max]
AK244347	1047	4983	0.9685	703.459	4141	0.9666	593.549	4941	0.9694	678.783	3667	0.9389	537.428	4269	0.9675	637.206	4836	0.9417	669.752	5140	0.9637	696.213	3810	0.9675	563.794	4251	0.9675	602.441	5167	0.9666	721.812	Glycine max cDNA, clone: GMFL01-02-M07 /gb=AK244347 /gi=210145656 /ug=Gma.3169 /len=1047	GO:0009526//plastid envelope;GO:0044425//membrane part;GO:0009534//chloroplast thylakoid	-	GO:0006952//defense response;GO:0006810//transport	gi|255631358|gb|ACU16046.1|/3.31576e-86/unknown [Glycine max]
FG986195	717	4976	0.9791	1025.78	3907	0.9763	817.753	5934	0.9763	1190.39	4491	0.9763	961.126	3793	0.9665	826.731	3936	0.9763	795.995	4206	0.9805	831.909	2544	0.9386	549.718	3744	0.9763	774.795	4759	0.9819	970.798	GLLBR46TF JCVI-SOY1 Glycine max cDNA 5', mRNA sequence /clone_end=5' /gb=FG986195 /gi=192294106 /ug=Gma.55202 /len=717	GO:0009534//chloroplast thylakoid;GO:0016020//membrane	-	-	gi|255627917|gb|ACU14303.1|/1.48074e-48/unknown [Glycine max]
BT098396	1318	4810	0.9552	539.417	1877	0.9537	213.721	4535	0.959	494.908	2292	0.9492	266.843	1227	0.9552	145.489	3227	0.9522	355.024	2282	0.956	245.542	1392	0.9507	163.631	1463	0.9476	164.702	3593	0.956	398.725	Soybean clone JCVI-FLGm-12M14 unknown mRNA /cds=m(185,1276) /gb=BT098396 /gi=255646251 /ug=Gma.31717 /len=1318	GO:0044464//cell part	GO:0016788//hydrolase activity, acting on ester bonds	GO:0044238//primary metabolic process;GO:0006972//hyperosmotic response;GO:0010033//response to organic substance;GO:0010038//response to metal ion	gi|255646252|gb|ACU23610.1|/0/unknown [Glycine max]
CD395682	715	4788	0.986	989.789	2756	0.986	578.457	4992	0.986	1004.23	3438	0.986	737.83	2948	0.986	644.35	4347	0.986	881.572	4034	0.986	800.121	2170	0.986	470.214	3520	0.986	730.478	4455	0.9874	911.326	Gm_ck15730 Soybean induced by Salicylic Acid Glycine max cDNA 3', mRNA sequence /clone_end=3' /gb=CD395682 /gi=31310479 /ug=Gma.30108 /len=715	GO:0009521;GO:0009507//chloroplast	-	-	gi|255626603|gb|ACU13646.1|/9.97846e-29/unknown [Glycine max]
EV281958	786	4776	0.8779	898.124	5116	0.8753	976.8	4742	0.8779	867.764	6140	0.8779	1198.68	3481	0.8779	692.121	4426	0.8779	816.513	5347	0.8779	964.747	5745	0.8779	1132.43	6343	0.8753	1197.41	3948	0.8728	734.661	GLNBA76TF JCVI-SOY3 Glycine max cDNA 5', mRNA sequence /clone_end=5' /gb=EV281958 /gi=151412146 /ug=Gma.57339 /len=786	GO:0009536//plastid;GO:0033279	GO:0003676//nucleic acid binding;GO:0003824//catalytic activity;GO:0005198//structural molecule activity	GO:0010467//gene expression	gi|669076|emb|CAA29735.1|/8.94233e-53/rpl2 [Glycine max]
AK287257	1684	4746	0.9733	416.563	6619	0.9887	589.859	3540	0.9525	302.36	3052	0.9751	278.099	6900	0.9768	640.336	4566	0.9733	393.159	2863	0.9893	241.104	5378	0.9768	494.79	2260	0.9733	199.13	3721	0.9691	323.184	Glycine max cDNA, clone: GMFL01-48-C10 /gb=AK287257 /gi=210144475 /ug=Gma.26916 /len=1684	GO:0005576//extracellular region;GO:0044424//intracellular part	GO:0016831//carboxy-lyase activity;GO:0000166//nucleotide binding;GO:0048037//cofactor binding;GO:0016836//hydro-lyase activity	GO:0009225//nucleotide-sugar metabolic process	gi|211906520|gb|ACJ11753.1|/0/UDP-D-apiose/UPD-D-xylose synthetase [Gossypium hirsutum]
AK285791	768	4734	0.8815	911.091	3674	0.875	717.92	7175	0.8737	1343.76	5835	0.8737	1165.83	4089	0.8646	832.064	4440	0.8737	838.293	5785	0.8672	1068.24	4144	0.8789	835.99	5297	0.8854	1023.39	5186	0.8711	987.651	Glycine max cDNA, clone: GMFL01-16-G11 /gb=AK285791 /gi=210143009 /ug=Gma.32055 /len=768	GO:0009534//chloroplast thylakoid;GO:0009522//photosystem I	GO:0005515//protein binding	GO:0009767//photosynthetic electron transport chain	gi|255626111|gb|ACU13400.1|/2.64389e-78/unknown [Glycine max]
BT096463	787	4645	0.6582	872.38	4808	0.8983	916.827	4956	0.8869	905.773	3780	0.9225	737.01	4592	0.7446	911.859	4324	0.5896	796.682	4695	0.7637	846.032	4472	0.8628	880.378	3812	0.8081	718.701	4572	0.6811	849.696	Soybean clone JCVI-FLGm-20D8 unknown mRNA /cds=p(32,313) /gb=BT096463 /gi=255640778 /ug=Gma.22864 /len=787	GO:0009521;GO:0031224//intrinsic to membrane;GO:0009534//chloroplast thylakoid	GO:0046906//tetrapyrrole binding;GO:0009055//electron carrier activity	GO:0006464//protein modification process;GO:0009767//photosynthetic electron transport chain	gi|45386448|gb|AAS60080.1|/1.13917e-47/photosystem II CP43 protein [Tripladenia cunninghamii]
BT099317	1570	4598	0.9535	432.877	5681	0.9376	543.029	3353	0.935	307.183	4021	0.9586	392.998	7848	0.9586	781.196	6366	0.9599	587.951	5628	0.9567	508.371	4632	0.9497	457.1	4410	0.9599	416.782	5770	0.9656	537.537	Soybean clone JCVI-FLGm-23F16 unknown mRNA /cds=p(113,1291) /gb=BT099317 /gi=255648058 /ug=Gma.54678 /len=1570	GO:0044424//intracellular part	GO:0046872//metal ion binding;GO:0016765//transferase activity, transferring alkyl or aryl (other than methyl) groups;GO:0032559//adenyl ribonucleotide binding	GO:0044237//cellular metabolic process	gi|255648059|gb|ACU24485.1|/0/unknown [Glycine max]
EU165372	2258	4550	0.612	297.839	4119	0.6258	273.757	5686	0.6497	362.198	3535	0.6205	240.227	4725	0.6191	327.023	5165	0.6072	331.681	5016	0.6572	315.036	3674	0.6466	252.091	4314	0.6488	283.483	6527	0.601	422.787	Glycine max alanine aminotransferase 2 (AlaAT2) mRNA, complete cds /cds=p(448,1893) /gb=EU165372 /gi=158122136 /ug=Gma.35852 /len=2258	GO:0005618//cell wall;GO:0009532//plastid stroma;GO:0042579//microbody;GO:0005576//extracellular region	GO:0016755;GO:0047635;GO:0016846//carbon-sulfur lyase activity;GO:0048037//cofactor binding	GO:0006749//glutathione metabolic process;GO:0043094//cellular metabolic compound salvage;GO:0006950//response to stress	gi|158122137|gb|ABW17197.1|/0/alanine aminotransferase 2 [Glycine max]
BT096344	894	4548	0.9855	751.93	5467	0.9832	917.718	5885	0.9866	946.829	5455	0.9843	936.297	5544	0.9754	969.139	6345	0.9843	1029.13	4909	0.9832	778.72	9689	0.9922	1679.13	7620	0.9877	1264.7	5289	0.9732	865.303	Soybean clone JCVI-FLGm-15B19 unknown mRNA /cds=p(245,894) /gb=BT096344 /gi=255640545 /ug=Gma.52917 /len=894	GO:0031224//intrinsic to membrane;GO:0009941//chloroplast envelope	-	-	gi|255640546|gb|ACU20558.1|/6.79128e-103/unknown [Glycine max]
BW675227	633	4525	0.8389	1056.6	3596	0.8325	852.538	5816	0.831	1321.55	4434	0.8389	1074.85	3244	0.8357	800.899	3020	0.8294	691.795	2931	0.8389	656.656	1946	0.8325	476.301	3053	0.8452	715.638	3139	0.8262	725.304	BW675227 GMFL01 Glycine max cDNA clone GMFL01-38-O08 5', mRNA sequence /clone=GMFL01-38-O08 /clone_end=5' /gb=BW675227 /gi=209723881 /ug=Gma.30837 /len=633	GO:0009534//chloroplast thylakoid;GO:0016020//membrane	-	-	gi|255631268|gb|ACU16001.1|/1.05995e-41/unknown [Glycine max]
FG995876	773	4516	0.9884	863.514	4513	0.9884	876.161	4492	0.9884	835.839	3054	0.9871	606.242	4957	0.9884	1002.17	1187	0.9508	222.662	3571	0.9457	655.143	1193	0.9871	239.113	3690	0.9884	708.3	5160	0.9871	976.343	GLLEM35TR JCVI-SOY1 Glycine max cDNA 5', mRNA sequence /clone_end=5' /gb=FG995876 /gi=192302336 /ug=Gma.33662 /len=773	GO:0031224//intrinsic to membrane;GO:0033177//proton-transporting two-sector ATPase complex, proton-transporting domain;GO:0009534//chloroplast thylakoid	GO:0015078//hydrogen ion transmembrane transporter activity;GO:0032559//adenyl ribonucleotide binding	GO:0006818//hydrogen transport;GO:0006754//ATP biosynthetic process	gi|153012207|ref|YP_001381722.1|/3.22841e-15/ATP synthase CF0 subunit I [Medicago truncatula]
GR855497	739	4508	0.9811	901.642	2353	0.9689	477.832	6953	0.9892	1353.29	4275	0.9838	887.663	2673	0.954	565.269	2711	0.9729	531.936	3949	0.9811	757.824	2432	0.9892	509.872	3542	0.9851	711.172	4563	0.9729	903.105	CCCC20312.g1 CCCC Glycine max callus grown in dark condition Glycine max cDNA clone CCCC20312 3', mRNA sequence /clone=CCCC20312 /clone_end=3' /gb=GR855497 /gi=254344626 /ug=Gma.54951 /len=739	GO:0009536//plastid	GO:0051536//iron-sulfur cluster binding;GO:0043169//cation binding	GO:0051234//establishment of localization;GO:0006091//generation of precursor metabolites and energy	gi|255627019|gb|ACU13854.1|/3.03722e-68/unknown [Glycine max]
BI946329	655	4508	0.7908	1017.27	3862	0.7282	884.848	4883	0.8137	1072.28	3739	0.7328	875.932	4272	0.7313	1019.27	3807	0.7237	842.783	3962	0.7939	857.826	3772	0.7221	892.222	3396	0.7328	769.302	4736	0.7481	1057.55	sr81f04.y1 Gm-c1052 Glycine max cDNA clone GENOME SYSTEMS CLONE ID: Gm-c1052-2168 5' similar to SW:G3PA_SPIOL P19866 GLYCERALDEHYDE 3-PHOSPHATE DEHYDROGENASE A, CHLOROPLAST ;, mRNA sequence /clone=GENOME_SYSTEMS_CLONE_ID:_Gm-c1052-2168 /clone_end=5' /gb=BI946329 /gi=16284900 /ug=Gma.51865 /len=655	GO:0009536//plastid	GO:0005488//binding;GO:0008943//glyceraldehyde-3-phosphate dehydrogenase activity	GO:0005975//carbohydrate metabolic process;GO:0044237//cellular metabolic process	gi|77540210|gb|ABA86963.1|/2.52124e-49/glyceraldehyde-3-phosphate dehydrogenase A subunit [Glycine max]
CK769029	811	4499	0.9803	819.955	4359	0.9729	806.611	4218	0.9815	748.081	4103	0.9679	776.313	3862	0.9766	744.204	4583	0.9642	819.414	5209	0.9803	910.876	3926	0.9877	750.018	4518	0.9766	826.601	4432	0.9877	799.302	Gm-r1030-2786 Gm-r1030 Glycine max cDNA clone Gm-r1030-2786 5', mRNA sequence /clone=Gm-r1030-2786 /clone_end=5' /gb=CK769029 /gi=42723130 /ug=Gma.3271 /len=811	GO:0009532//plastid stroma;GO:0030529//ribonucleoprotein complex	GO:0005198//structural molecule activity	GO:0010467//gene expression	gi|118489422|gb|ABK96514.1|/1.91602e-53/unknown [Populus trichocarpa x Populus deltoides]
BT098725	1067	4491	0.9803	622.119	4236	0.9925	595.785	6140	0.9831	827.688	4128	0.985	593.652	5127	0.9869	750.93	4501	0.985	611.672	4383	0.9831	582.55	4025	0.9831	584.445	3723	0.985	517.725	4564	0.985	625.624	Soybean clone JCVI-FLGm-12L8 unknown mRNA /cds=m(119,997) /gb=BT098725 /gi=255646898 /ug=Gma.32106 /len=1067	GO:0009526//plastid envelope;GO:0031976;GO:0009532//plastid stroma	GO:0005488//binding	GO:0006950//response to stress;GO:0019725//cellular homeostasis	gi|255646899|gb|ACU23919.1|/3.6929e-165/unknown [Glycine max]
BT095074	1330	4463	0.9323	495.987	4306	0.9248	485.87	3808	0.9301	411.82	3784	0.9248	436.572	3143	0.9429	369.312	3082	0.9331	336.012	3889	0.9368	414.679	2833	0.9271	330.018	3243	0.9459	361.798	3132	0.9128	344.431	Soybean clone JCVI-FLGm-19M7 unknown mRNA /cds=p(133,1245) /gb=BT095074 /gi=255638070 /ug=Gma.2202 /len=1330	GO:0043231//intracellular membrane-bounded organelle	GO:0004601//peroxidase activity;GO:0004812//aminoacyl-tRNA ligase activity;GO:0005506//iron ion binding;GO:0032559//adenyl ribonucleotide binding	GO:0006418//tRNA aminoacylation for protein translation;GO:0006950//response to stress	gi|255638071|gb|ACU19350.1|/0/unknown [Glycine max]
AK243992	1061	4441	0.5203	618.671	2046	0.5127	289.393	5272	0.5259	714.698	3359	0.5174	485.793	1324	0.4628	195.017	3019	0.4741	412.593	6201	0.476	828.843	951	0.5061	138.87	5423	0.4656	758.394	5225	0.5156	720.283	Glycine max cDNA, clone: GMFL01-01-M22 /gb=AK243992 /gi=210145301 /ug=Gma.31642 /len=1061	GO:0009521;GO:0031224//intrinsic to membrane;GO:0009534//chloroplast thylakoid	GO:0046906//tetrapyrrole binding;GO:0043169//cation binding	GO:0006464//protein modification process;GO:0006091//generation of precursor metabolites and energy	gi|506629|gb|AAA50172.1|/7.17849e-145/photosystem II type I chlorophyll a/b-binding protein [Glycine max]
AK285325	1252	4419	0.9792	521.692	3209	0.9792	384.648	4745	0.9856	545.123	3401	0.9784	416.83	4066	0.9792	507.532	5225	0.9776	605.14	4917	0.9776	556.957	3835	0.9784	474.573	4324	0.9928	512.45	5252	0.9792	613.554	Glycine max cDNA, clone: GMFL01-07-H23 /gb=AK285325 /gi=210142447 /ug=Gma.31608 /len=1252	GO:0009532//plastid stroma;GO:0009526//plastid envelope;GO:0009534//chloroplast thylakoid;GO:0005576//extracellular region	GO:0005488//binding;GO:0016857//racemase and epimerase activity, acting on carbohydrates and derivatives	GO:0006007//glucose catabolic process;GO:0051707//response to other organism;GO:0015977//carbon fixation;GO:0003006//reproductive developmental process;GO:0006950//response to stress	gi|255647180|gb|ACU24058.1|/7.40508e-139/unknown [Glycine max]
AK243843	3950	4392	0.2218	164.346	3614	0.2223	137.306	3819	0.222	139.064	3590	0.222	139.461	3422	0.222	135.389	3240	0.2223	118.938	4904	0.2223	176.068	3204	0.2225	125.672	4299	0.222	161.488	4018	0.222	148.78	Glycine max cDNA, clone: GMFL01-01-G12 /gb=AK243843 /gi=210145152 /ug=Gma.55271 /len=3950	-	GO:0005488//binding	-	gi|255636284|gb|ACU18482.1|/3.51014e-128/unknown [Glycine max]
AK285708	1031	4342	0.9787	622.481	3789	0.9777	551.523	3239	0.9738	451.871	4209	0.9767	626.436	2497	0.9777	378.495	3842	0.9709	540.347	5315	0.9796	731.089	3716	0.9748	558.418	4879	0.9767	702.17	3502	0.9622	496.809	Glycine max cDNA, clone: GMFL01-15-A22 /gb=AK285708 /gi=210142926 /ug=Gma.1389 /len=1031	-	-	-	-
AK287187	2361	4268	0.9894	267.192	3345	0.9915	212.617	5474	0.9936	333.481	3667	0.9936	238.326	3502	0.9915	231.804	3931	0.9936	241.424	4517	0.9915	271.319	2770	0.992	181.772	4210	0.9936	264.58	4319	0.9936	267.559	Glycine max cDNA, clone: GMFL01-46-C12 /gb=AK287187 /gi=210144405 /ug=Gma.3488 /len=2361	GO:0009526//plastid envelope	GO:0016709//oxidoreductase activity, acting on paired donors, with incorporation or reduction of molecular oxygen, NADH or NADPH as one donor, and incorporation of one atom of oxygen	GO:0009687//abscisic acid metabolic process;GO:0009756//carbohydrate mediated signaling;GO:0016117//carotenoid biosynthetic process;GO:0009639//response to red or far red light;GO:0006950//response to stress	gi|300676590|gb|ADK26569.1|/0/zeaxanthin epoxidase [Glycine max]
AK285480	2500	4194	0.9944	247.961	2523	0.9876	151.452	1378	0.9536	79.2815	2241	0.9884	137.549	2281	0.984	142.589	3762	0.9752	218.199	4413	0.9936	250.334	1707	0.9884	105.788	3654	0.9736	216.87	4710	0.9944	275.558	Glycine max cDNA, clone: GMFL01-10-G08 /gb=AK285480 /gi=210142602 /ug=Gma.50172 /len=2500	-	-	-	gi|295841585|dbj|BAJ07173.1|/1.95195e-73/MdTCP2A [Malus x domestica]
BT093818	1036	4193	0.9971	598.218	4215	0.9923	610.57	4061	0.9923	563.814	3688	0.9875	546.245	3455	0.9903	521.181	3808	0.9875	532.981	4144	0.9971	567.265	4009	0.9903	599.541	3655	0.9903	523.477	3990	0.9971	563.307	Soybean clone JCVI-FLGm-17F18 unknown mRNA /cds=p(203,1036) /gb=BT093818 /gi=255635636 /ug=Gma.21107 /len=1036	GO:0043234//protein complex;GO:0009532//plastid stroma	GO:0043169//cation binding;GO:0016421//CoA carboxylase activity;GO:0032559//adenyl ribonucleotide binding	GO:0006631//fatty acid metabolic process	gi|269849711|sp|P49158.3|ACCD_SOYBN/9.86212e-175/RecName: Full=Acetyl-coenzyme A carboxylase carboxyl transferase subunit beta, chloroplastic; Short=ACCase subunit beta; Short=Acetyl-CoA carboxylase carboxyltransferase subunit beta
AK285477	1529	4189	0.8908	404.946	2237	0.8515	219.562	4355	0.8646	409.679	3244	0.8542	325.559	1965	0.8457	200.843	3201	0.8829	303.565	4807	0.8672	445.854	1768	0.845	179.15	3935	0.896	381.863	4213	0.8659	403.01	Glycine max cDNA, clone: GMFL01-10-F14 /gb=AK285477 /gi=210142599 /ug=Gma.34426 /len=1529	GO:0043234//protein complex;GO:0009532//plastid stroma;GO:0030312//external encapsulating structure	GO:0051003;GO:0017111//nucleoside-triphosphatase activity;GO:0032559//adenyl ribonucleotide binding	GO:0006779//porphyrin biosynthetic process	gi|3334150|sp|P93162.1|CHLI_SOYBN/0/RecName: Full=Magnesium-chelatase subunit chlI, chloroplastic; AltName: Full=Mg-protoporphyrin IX chelatase; Flags: Precursor
AF036960	2317	4186	0.9827	267.035	2011	0.981	130.252	3980	0.9771	247.07	2541	0.9819	168.281	1533	0.9819	103.399	2804	0.9603	175.479	2447	0.9784	149.773	1732	0.9698	115.815	2349	0.9663	150.428	3176	0.9637	200.487	Glycine max subtilisin-like protease C1 mRNA, complete cds /cds=p(21,2237) /gb=AF036960 /gi=40556677 /ug=Gma.25204 /len=2317	-	GO:0005515//protein binding;GO:0004175//endopeptidase activity	GO:0019538//protein metabolic process;GO:0044092	gi|37548634|gb|AAN12272.1|/0/subtilisin-like protease C1 [Glycine max]
FG999594	678	4128	0.7448	899.922	2040	0.7345	451.542	4342	0.7286	921.134	2724	0.7212	616.501	1863	0.7758	429.421	2930	0.733	626.631	2988	0.7271	624.995	1607	0.736	367.222	2805	0.736	613.866	3910	0.7625	843.489	GLPAB78TR JCVI-SOY1 Glycine max cDNA 5', mRNA sequence /clone_end=5' /gb=FG999594 /gi=192310627 /ug=Gma.55281 /len=678	-	-	-	gi|255628121|gb|ACU14405.1|/1.81256e-37/unknown [Glycine max]
AK246017	2967	4086	0.8743	203.552	1860	0.8706	94.0791	678	0.8648	32.8681	862	0.8591	44.5806	730	0.8618	38.4508	3987	0.879	194.851	4167	0.8669	199.174	469	0.8628	24.4905	2159	0.8736	107.971	8804	0.8804	434.005	Glycine max cDNA, clone: GMFL01-48-L08 /gb=AK246017 /gi=210142098 /ug=Gma.31497 /len=2967	-	GO:0030246//carbohydrate binding;GO:0015925;GO:0043167//ion binding	GO:0044238//primary metabolic process	gi|193850557|gb|ACF22882.1|/0/beta-galactosidase [Glycine max]
CK768314	698	4086	0.9026	865.242	3076	0.937	661.346	4297	0.9226	885.467	3750	0.9026	824.389	3380	0.937	756.766	3206	0.9026	666.012	3607	0.937	732.853	2484	0.8983	551.364	3062	0.9026	650.909	3551	0.9312	744.093	Gm-r1030-264 Gm-r1030 Glycine max cDNA clone Gm-r1030-264 5', mRNA sequence /clone=Gm-r1030-264 /clone_end=5' /gb=CK768314 /gi=42722412 /ug=Gma.52460 /len=698	GO:0034357;GO:0009534//chloroplast thylakoid	-	-	gi|255637994|gb|ACU19313.1|/1.22663e-60/unknown [Glycine max]
AK286462	3031	4033	0.9871	196.669	1036	0.9779	51.2946	2483	0.965	117.829	997	0.9726	50.4737	390	0.9139	20.1085	2506	0.965	119.886	3681	0.9871	172.229	387	0.9301	19.7819	3211	0.9673	157.19	3015	0.9647	145.49	Glycine max cDNA, clone: GMFL01-29-B01 /gb=AK286462 /gi=210143680 /ug=Gma.9128 /len=3031	GO:0005618//cell wall;GO:0005576//extracellular region;GO:0031410//cytoplasmic vesicle;GO:0009536//plastid	GO:0015926//glucosidase activity;GO:0005488//binding	GO:0000272//polysaccharide catabolic process;GO:0010038//response to metal ion	gi|255581663|ref|XP_002531635.1|/0/alpha-glucosidase, putative [Ricinus communis]
BT095970	1401	4031	0.9686	425.275	2018	0.9764	216.163	4558	0.9722	467.949	3405	0.9722	372.937	1583	0.9714	176.581	2543	0.9793	263.198	4653	0.9629	471	2006	0.9636	221.838	3716	0.9693	393.557	3258	0.9736	340.13	Soybean clone JCVI-FLGm-20K23 unknown mRNA /cds=p(112,1275) /gb=BT095970 /gi=255639813 /ug=Gma.6694 /len=1401	-	-	-	-
FG987299	756	4015	0.6204	784.98	1936	0.6085	384.31	5105	0.6204	971.262	1617	0.6071	328.205	2184	0.5992	451.473	5733	0.6138	1099.6	2031	0.6071	380.99	2497	0.6098	511.728	2354	0.6204	462.014	3584	0.6098	693.391	GLLC461TF JCVI-SOY1 Glycine max cDNA 5', mRNA sequence /clone_end=5' /gb=FG987299 /gi=192294370 /ug=Gma.1295 /len=756	-	-	-	-
AK287365	1610	4011	0.9708	368.232	3392	0.982	316.175	3476	0.9826	310.539	3372	0.9876	321.379	3080	0.9776	298.968	2960	0.9814	266.588	3996	0.9845	351.986	3177	0.9845	305.727	3428	0.9826	315.926	3575	0.9739	324.775	Glycine max cDNA, clone: GMFL01-51-I05 /gb=AK287365 /gi=210144583 /ug=Gma.1665 /len=1610	-	-	-	-
AK286230	991	3995	0.9778	595.851	1727	0.9627	261.527	2630	0.9717	381.72	2683	0.9728	415.435	1000	0.9677	157.698	2901	0.9778	424.471	4505	0.9617	644.684	1377	0.9738	215.279	5143	0.9768	770.04	3063	0.9586	452.07	Glycine max cDNA, clone: GMFL01-24-G14 /gb=AK286230 /gi=210143448 /ug=Gma.3241 /len=991	GO:0005618//cell wall;GO:0043231//intracellular membrane-bounded organelle;GO:0005576//extracellular region	GO:0046914//transition metal ion binding;GO:0004871//signal transducer activity;GO:0016623	GO:0006950//response to stress;GO:0009755//hormone-mediated signaling pathway	gi|196122024|gb|ACG69486.1|/7.0027e-99/germin-like protein 10 [Glycine max]
BT093547	1332	3977	0.9842	441.312	3020	0.967	340.252	3836	0.976	414.226	3603	0.9752	415.065	2324	0.976	272.667	1754	0.979	190.941	4284	0.9842	456.112	1906	0.97	221.698	4053	0.9842	451.484	2752	0.976	302.187	Soybean clone JCVI-FLGm-17O12 unknown mRNA /cds=p(13,1065) /gb=BT093547 /gi=255635112 /ug=Gma.56017 /len=1332	GO:0009526//plastid envelope;GO:0009532//plastid stroma;GO:0005576//extracellular region	GO:0016765//transferase activity, transferring alkyl or aryl (other than methyl) groups	GO:0006952//defense response;GO:0006779//porphyrin biosynthetic process;GO:0018065//protein-cofactor linkage	gi|255635113|gb|ACU17914.1|/0/unknown [Glycine max]
AK285451	2153	3958	0.9754	271.723	2173	0.9289	151.465	4369	0.9661	291.878	3202	0.9642	228.209	1765	0.9661	128.115	3371	0.9666	227.033	4610	0.9619	303.657	2181	0.967	156.947	4691	0.9619	323.29	3965	0.9614	269.359	Glycine max cDNA, clone: GMFL01-09-P02 /gb=AK285451 /gi=210142573 /ug=Gma.12281 /len=2153	GO:0043231//intracellular membrane-bounded organelle;GO:0031224//intrinsic to membrane	GO:0030554//adenyl nucleotide binding;GO:0005515//protein binding;GO:0003824//catalytic activity	GO:0016129;GO:0000902//cell morphogenesis	gi|13194621|gb|AAK15493.1|AF325121_1/0/brassinosteroid biosynthetic protein LKB [Pisum sativum]
AK286665	1271	3936	0.9811	457.725	3841	0.9795	453.52	4101	0.9803	464.095	3107	0.9795	375.104	3577	0.9803	439.819	3630	0.9795	414.129	4683	0.9835	522.522	3420	0.978	416.891	3789	0.9811	442.333	4230	0.9874	486.774	Glycine max cDNA, clone: GMFL01-33-N20 /gb=AK286665 /gi=210143883 /ug=Gma.18111 /len=1271	-	-	-	-
AK285636	2266	3932	0.9757	256.477	3485	0.9735	230.803	5483	0.9731	348.033	3243	0.9784	219.606	4503	0.9726	310.558	4426	0.9748	283.221	3932	0.9762	246.082	3054	0.974	208.81	3295	0.9757	215.758	4960	0.9748	320.15	Glycine max cDNA, clone: GMFL01-14-A10 /gb=AK285636 /gi=210142854 /ug=Gma.9266 /len=2266	-	-	-	-
AK286272	1859	3912	0.9075	311.039	3153	0.886	254.532	5568	0.9086	430.807	2946	0.908	243.17	3764	0.9026	316.425	3166	0.9064	246.948	3164	0.8854	241.37	2602	0.887	216.855	2713	0.9064	216.541	4289	0.8741	337.45	Glycine max cDNA, clone: GMFL01-25-D16 /gb=AK286272 /gi=210143490 /ug=Gma.6142 /len=1859	-	-	-	-
EU003576	3008	3875	0.9245	190.409	1905	0.9119	95.0419	1588	0.9166	75.9338	2834	0.9209	144.57	1118	0.9109	58.0851	1793	0.9189	86.4324	3649	0.9195	172.037	779	0.9142	40.1238	3305	0.9242	163.029	2589	0.9209	125.889	Glycine max lipoxygenase-9 (LOX9) mRNA, complete cds /cds=p(85,2682) /gb=EU003576 /gi=152926331 /ug=Gma.31678 /len=3008	GO:0044424//intracellular part	GO:0046914//transition metal ion binding;GO:0016702//oxidoreductase activity, acting on single donors with incorporation of molecular oxygen, incorporation of two atoms of oxygen	GO:0006633//fatty acid biosynthetic process	gi|152926332|gb|ABS32275.1|/0/lipoxygenase-9 [Glycine max]
BT095876	1846	3839	0.9447	307.384	3296	0.9577	267.95	3897	0.954	303.642	3204	0.9729	266.328	3165	0.9659	267.943	3485	0.9464	273.744	3955	0.9475	303.837	3225	0.9475	270.67	3474	0.9507	279.234	3954	0.935	313.283	Soybean clone JCVI-FLGm-20C15 unknown mRNA /cds=p(72,1634) /gb=BT095876 /gi=255639627 /ug=Gma.1990 /len=1846	GO:0009532//plastid stroma;GO:0009526//plastid envelope	GO:0070566//adenylyltransferase activity;GO:0032559//adenyl ribonucleotide binding	GO:0005982//starch metabolic process;GO:0005977//glycogen metabolic process	gi|255639628|gb|ACU20108.1|/0/unknown [Glycine max]
AK286659	1852	3837	0.9579	306.228	3324	0.9498	269.351	1758	0.9557	136.534	1775	0.9449	147.066	2976	0.9606	251.126	2632	0.9482	206.072	3471	0.9665	265.791	1625	0.946	135.942	2570	0.9762	205.903	3156	0.9314	249.246	Glycine max cDNA, clone: GMFL01-33-K16 /gb=AK286659 /gi=210143877 /ug=Gma.10984 /len=1852	-	-	-	-
AF349572	1372	3814	0.8892	410.886	3569	0.8834	390.382	5037	0.8848	528.057	3543	0.8878	396.254	3870	0.887	440.816	3872	0.8848	409.219	4180	0.8878	432.064	3829	0.8848	432.388	3857	0.887	417.125	4140	0.8878	441.345	Glycine max SHOOT1 protein (SHOOT1) mRNA, complete cds /cds=p(86,1165) /gb=AF349572 /gi=13650077 /ug=Gma.22925 /len=1372	GO:0043231//intracellular membrane-bounded organelle	GO:0005488//binding	-	gi|13650078|gb|AAK37555.1|AF349572_1/1.31873e-176/SHOOT1 protein [Glycine max]
AK285283	2690	3810	0.945	209.347	2449	0.9442	136.626	3809	0.9506	203.667	2989	0.9446	170.502	2193	0.9454	127.405	3494	0.9454	188.341	4641	0.9442	244.673	2493	0.9457	143.586	5536	0.9442	305.361	3910	0.9442	212.597	Glycine max cDNA, clone: GMFL01-06-K24 /gb=AK285283 /gi=210142405 /ug=Gma.11002 /len=2690	-	-	-	-
AK286764	1871	3783	0.985	298.853	3306	0.9834	265.172	2656	0.9829	204.182	3760	0.9947	308.369	2279	0.9765	190.358	2284	0.9861	177.009	3731	0.9856	282.799	3289	0.9818	272.353	3742	0.985	296.757	2173	0.9727	169.871	Glycine max cDNA, clone: GMFL01-36-E22 /gb=AK286764 /gi=210143982 /ug=Gma.3438 /len=1871	GO:0009526//plastid envelope;GO:0009532//plastid stroma	GO:0016859//cis-trans isomerase activity	GO:0006810//transport;GO:0044267//cellular protein metabolic process	gi|255580756|ref|XP_002531199.1|/0/Trigger factor, putative [Ricinus communis]
AK286736	1715	3778	0.9901	325.606	3156	0.9901	276.166	3061	0.9907	256.721	3416	0.9872	305.64	2089	0.9913	190.36	2839	0.9901	240.035	4061	0.9901	335.811	2790	0.9907	252.047	3676	0.9907	318.04	2470	0.9913	210.652	Glycine max cDNA, clone: GMFL01-35-L08 /gb=AK286736 /gi=210143954 /ug=Gma.1219 /len=1715	-	-	-	-
GR857965	820	3760	0.839	677.749	2120	0.8415	387.989	3214	0.7976	563.761	3638	0.8549	680.777	2074	0.7902	395.271	7104	0.8598	1256.21	3956	0.8415	684.177	5531	0.8549	1045.04	4062	0.8549	735.015	4497	0.8439	802.123	CCCC21830.b1 CCCC Glycine max callus grown in dark condition Glycine max cDNA clone CCCC21830 5', mRNA sequence /clone=CCCC21830 /clone_end=5' /gb=GR857965 /gi=254339840 /ug=Gma.44679 /len=820	-	-	-	gi|255632733|gb|ACU16718.1|/5.8898e-10/unknown [Glycine max]
EV272916	791	3759	0.9823	702.41	2524	0.9848	478.862	1377	0.9735	250.392	3546	0.9848	687.889	627	0.9722	123.877	2845	0.9848	521.531	4701	0.9772	842.829	764	0.9697	149.644	3509	0.9848	658.229	2592	0.9823	479.282	GLMBP53TF JCVI-SOY2 Glycine max cDNA 5', mRNA sequence /clone_end=5' /gb=EV272916 /gi=151403106 /ug=Gma.13153 /len=791	-	-	-	gi|255630669|gb|ACU15694.1|/2.35341e-101/unknown [Glycine max]
AK285279	943	3738	0.9088	585.898	2719	0.9088	432.708	3394	0.9088	517.682	2453	0.9077	399.156	2586	0.9099	428.566	3610	0.9109	555.098	3658	0.9067	550.121	2570	0.9067	422.244	3068	0.9077	482.741	3635	0.9088	563.8	Glycine max cDNA, clone: GMFL01-06-J16 /gb=AK285279 /gi=210142401 /ug=Gma.55209 /len=943	GO:0031976	GO:0016209//antioxidant activity;GO:0005488//binding;GO:0016705//oxidoreductase activity, acting on paired donors, with incorporation or reduction of molecular oxygen	GO:0008152//metabolic process;GO:0019725//cellular homeostasis	gi|255630752|gb|ACU15737.1|/2.2848e-118/unknown [Glycine max]
AK244393	3040	3737	0.8444	181.696	971	0.8303	47.934	1229	0.8313	58.1488	2316	0.8526	116.902	297	0.7882	15.268	3215	0.8401	153.349	4415	0.849	205.96	984	0.8382	50.1492	2654	0.8401	129.538	2025	0.8523	97.428	Glycine max cDNA, clone: GMFL01-02-O06 /gb=AK244393 /gi=210145702 /ug=Gma.30795 /len=3040	GO:0044424//intracellular part	GO:0046914//transition metal ion binding;GO:0016702//oxidoreductase activity, acting on single donors with incorporation of molecular oxygen, incorporation of two atoms of oxygen	GO:0006633//fatty acid biosynthetic process	gi|1173642|gb|AAC49159.1|/0/lipoxygenase [Glycine max]
AK244584	2079	3714	0.9861	264.048	2897	0.987	209.118	1842	0.9856	127.438	1775	0.9856	131.009	2400	0.9673	180.409	5004	0.9875	349.009	3136	0.9711	213.918	2813	0.9716	209.632	2379	0.9836	169.789	4361	0.9875	306.806	Glycine max cDNA, clone: GMFL01-07-E16 /gb=AK244584 /gi=210145893 /ug=Gma.16606 /len=2079	-	-	-	-
AK245067	2492	3709	0.9575	219.99	2830	0.9719	170.426	8552	0.9743	493.608	9676	0.9803	595.805	2264	0.9595	141.981	9881	0.9743	574.946	11800	0.9775	671.521	7089	0.9823	440.737	22075	0.9839	1314.39	5700	0.9747	334.548	Glycine max cDNA, clone: GMFL01-20-E05 /gb=AK245067 /gi=210141150 /ug=Gma.23778 /len=2492	GO:0031224//intrinsic to membrane;GO:0043231//intracellular membrane-bounded organelle	GO:0046914//transition metal ion binding;GO:0003824//catalytic activity	GO:0006633//fatty acid biosynthetic process;GO:0007275//multicellular organismal development;GO:0003006//reproductive developmental process	gi|225445726|ref|XP_002270946.1|/0/PREDICTED: hypothetical protein isoform 2 [Vitis vinifera]
EV263894	865	3693	0.9283	631.041	3107	0.9202	539.042	3533	0.9272	587.476	2897	0.9295	513.912	3250	0.9295	587.175	3962	0.9272	664.16	3914	0.926	641.698	2973	0.926	532.502	3312	0.9214	568.126	3954	0.9283	668.579	GLLAC20TF JCVI-SOY1 Glycine max cDNA 5', mRNA sequence /clone_end=5' /gb=EV263894 /gi=151394023 /ug=Gma.31518 /len=865	GO:0009706//chloroplast inner membrane;GO:0009532//plastid stroma;GO:0030312//external encapsulating structure;GO:0009534//chloroplast thylakoid	GO:0003676//nucleic acid binding;GO:0032559//adenyl ribonucleotide binding;GO:0042623//ATPase activity, coupled;GO:0016788//hydrolase activity, acting on ester bonds	GO:0017038//protein import;GO:0006605//protein targeting;GO:0015995//chlorophyll biosynthetic process;GO:0009657//plastid organization;GO:0006281//DNA repair	gi|307136002|gb|ADN33858.1|/4.47627e-128/ATP-dependent clp protease [Cucumis melo subsp. melo]
FK005682	553	3688	0.9675	985.736	2861	0.9675	776.409	3230	0.9675	840.117	2390	0.9675	663.176	1597	0.9675	451.316	4684	0.9765	1228.19	3655	0.9675	937.321	1380	0.9675	386.631	4084	0.9675	1095.8	2479	0.9675	655.667	GLMDN75TFB JCVI-SOY2 Glycine max cDNA 5', mRNA sequence /clone_end=5' /gb=FK005682 /gi=192312211 /ug=Gma.34783 /len=553	-	GO:0005488//binding	GO:0006810//transport	gi|289064179|gb|ADC80503.1|/5.7016e-40/non-specific lipid transfer protein 1b precursor [Phaseolus vulgaris]
AK245302	1762	3677	0.9694	308.448	3412	0.9677	290.604	3754	0.983	306.444	2831	0.9659	246.542	2523	0.9818	223.775	3246	0.9733	267.126	4560	0.9523	367.016	1291	0.9404	113.517	2931	0.9898	246.82	3561	0.9711	295.596	Glycine max cDNA, clone: GMFL01-26-G24 /gb=AK245302 /gi=210141383 /ug=Gma.3145 /len=1762	GO:0042579//microbody	GO:0016616//oxidoreductase activity, acting on the CH-OH group of donors, NAD or NADP as acceptor;GO:0048037//cofactor binding;GO:0000166//nucleotide binding	GO:0006970//response to osmotic stress;GO:0006007//glucose catabolic process	gi|2529229|dbj|BAA22812.1|/0/6-phosphogluconate dehydrogenase [Glycine max]
AK244767	917	3636	0.9684	586.07	1579	0.9182	258.411	1478	0.9182	231.829	2472	0.9684	413.652	809	0.9084	137.873	3966	0.9597	627.13	4041	0.9182	624.95	666	0.9597	112.525	3368	0.9357	544.971	5412	0.9368	863.218	Glycine max cDNA, clone: GMFL01-13-H23 /gb=AK244767 /gi=210140848 /ug=Gma.11197 /len=917	-	-	-	-
BT097361	1104	3626	0.9611	485.46	695	0.9547	94.4743	3562	0.9511	464.074	2348	0.9529	326.351	476	0.9438	67.3812	3191	0.9529	419.114	3406	0.9529	437.524	761	0.9529	106.797	3044	0.9638	409.116	1834	0.9611	242.975	Soybean clone JCVI-FLGm-21N14 unknown mRNA /cds=p(42,872) /gb=BT097361 /gi=255642542 /ug=Gma.6633 /len=1104	-	-	-	-
EV277342	680	3606	0.8824	783.811	1840	0.8647	406.075	3859	0.8662	816.26	2328	0.8588	525.328	1812	0.8632	416.438	3543	0.8647	755.503	3788	0.8676	790	1272	0.8779	289.815	2991	0.8662	652.646	3805	0.8647	818.423	GLMD324TF JCVI-SOY2 Glycine max cDNA 5', mRNA sequence /clone_end=5' /gb=EV277342 /gi=151407527 /ug=Gma.55213 /len=680	GO:0034357;GO:0009536//plastid	-	-	gi|255626839|gb|ACU13764.1|/1.10469e-50/unknown [Glycine max]
AK285950	3675	3604	0.9241	144.951	3405	0.9246	139.046	4263	0.9227	166.848	2903	0.9233	121.212	3239	0.9216	137.738	3237	0.923	127.72	3507	0.9235	135.333	3626	0.9219	152.867	3210	0.9238	129.604	3498	0.9219	139.218	Glycine max cDNA, clone: GMFL01-19-B12 /gb=AK285950 /gi=210143168 /ug=Gma.10862 /len=3675	-	-	-	-
AK285802	1444	3601	0.4411	368.596	1935	0.4363	201.1	4428	0.4356	441.065	3091	0.4349	328.464	1744	0.4314	188.747	3504	0.4349	351.861	4225	0.4363	414.94	2064	0.4349	221.455	3957	0.4363	406.602	3383	0.4363	342.663	Glycine max cDNA, clone: GMFL01-16-L04 /gb=AK285802 /gi=210143020 /ug=Gma.11711 /len=1444	-	-	-	-
AK285410	828	3599	0.9408	642.46	2416	0.9118	437.889	4654	0.9614	808.46	2765	0.9614	512.414	2457	0.9118	463.741	4571	0.9251	800.488	4458	0.9614	763.547	2208	0.9263	413.153	3612	0.9263	647.273	4636	0.9638	818.927	Glycine max cDNA, clone: GMFL01-09-A09 /gb=AK285410 /gi=210142532 /ug=Gma.18110 /len=828	-	-	-	-
AK286694	935	3592	0.6524	567.831	4840	0.6706	776.84	13390	0.6749	2059.83	4182	0.6406	686.323	7376	0.6513	1232.85	5264	0.6813	816.354	4540	0.5893	688.605	3612	0.6492	598.52	4927	0.6963	781.882	6118	0.6652	957.04	Glycine max cDNA, clone: GMFL01-34-I18 /gb=AK286694 /gi=210143912 /ug=Gma.27312 /len=935	GO:0009534//chloroplast thylakoid	GO:0005488//binding	GO:0006810//transport	gi|255631195|gb|ACU15963.1|/1.46456e-38/unknown [Glycine max]
AK243814	1064	3575	0.4549	496.626	1874	0.4568	264.317	4236	0.4539	572.634	2657	0.4511	383.183	2356	0.453	346.046	4238	0.4568	577.555	3381	0.453	450.64	2172	0.4558	316.272	2654	0.4558	370.109	3730	0.4521	512.743	Glycine max cDNA, clone: GMFL01-01-F07 /gb=AK243814 /gi=210145123 /ug=Gma.55161 /len=1064	GO:0009503;GO:0009523//photosystem II;GO:0009570//chloroplast stroma	GO:0046906//tetrapyrrole binding	GO:0009639//response to red or far red light;GO:0006091//generation of precursor metabolites and energy	gi|255638437|gb|ACU19528.1|/1.66594e-133/unknown [Glycine max]
AK244940	1694	3572	0.9835	311.668	3779	0.9782	334.781	2161	0.987	183.486	2621	0.9787	237.416	4224	0.9841	389.683	2744	0.9782	234.879	2695	0.987	225.617	3184	0.9787	291.207	2964	0.9823	259.618	2540	0.9787	219.307	Glycine max cDNA, clone: GMFL01-17-H08 /gb=AK244940 /gi=210141021 /ug=Gma.2886 /len=1694	-	-	-	gi|33331083|gb|AAQ10777.1|/7.26634e-159/ethylene responsive protein [Glycine max]
AK286455	4082	3550	0.9904	128.543	4377	0.9922	160.917	6750	0.9929	237.845	5219	0.9924	196.187	4186	0.9855	160.261	3062	0.989	108.769	3339	0.9865	116.003	6726	0.9941	255.286	3579	0.987	130.095	3113	0.9804	111.542	Glycine max cDNA, clone: GMFL01-28-M07 /gb=AK286455 /gi=210143673 /ug=Gma.22973 /len=4082	GO:0031224//intrinsic to membrane;GO:0043231//intracellular membrane-bounded organelle;GO:0043234//protein complex	GO:0016759//cellulose synthase activity;GO:0046914//transition metal ion binding	GO:0040007//growth;GO:0045229//external encapsulating structure organization;GO:0009250//glucan biosynthetic process;GO:0030865//cortical cytoskeleton organization;GO:0009832//plant-type cell wall biogenesis	gi|37725363|gb|AAO25581.1|/0/cellulose synthase [Populus tremuloides]
BT098148	1432	3522	0.9148	363.531	2942	0.9406	308.317	4390	0.9385	440.945	3549	0.9183	380.294	2750	0.9239	300.117	2911	0.9204	294.763	4086	0.9197	404.652	2538	0.9358	274.594	3932	0.9204	407.419	3740	0.9358	381.998	Soybean clone JCVI-FLGm-22N20 unknown mRNA /cds=m(511,1380) /gb=BT098148 /gi=255645774 /ug=Gma.1757 /len=1432	-	-	-	-
BQ453319	582	3518	0.9983	893.444	4140	0.9983	1067.52	2957	0.9759	730.787	4235	0.9966	1116.57	2877	0.9983	772.534	3570	0.9983	889.446	2626	0.9983	639.879	6917	0.9983	1841.35	6456	0.9983	1645.93	2688	0.9983	675.52	sap04c08.y1 Gm-c1081 Glycine max cDNA clone SOYBEAN CLONE ID: Gm-c1081-4335 5', mRNA sequence /clone=SOYBEAN_CLONE_ID:_Gm-c1081-4335 /clone_end=5' /gb=BQ453319 /gi=21256431 /ug=Gma.38363 /len=582	-	-	-	-
EV277213	792	3515	0.9545	655.986	2631	0.9242	498.533	4373	0.9495	794.176	2598	0.9558	503.35	2689	0.9407	530.599	2216	0.9545	405.713	2480	0.9407	444.071	1646	0.9343	321.993	2135	0.9495	399.984	2733	0.9508	504.716	GLMD180TF JCVI-SOY2 Glycine max cDNA 5', mRNA sequence /clone_end=5' /gb=EV277213 /gi=151407398 /ug=Gma.11189 /len=792	-	-	-	-
AK245956	4191	3481	0.7898	122.767	3468	0.8466	124.182	4743	0.764	162.779	1773	0.6302	64.9154	4042	0.9298	150.723	3125	0.8289	108.12	2760	0.7084	93.3937	2078	0.8051	76.8193	2595	0.7473	91.8735	3562	0.7261	124.311	Glycine max cDNA, clone: GMFL01-47-C07 /gb=AK245956 /gi=210142037 /ug=Gma.1479 /len=4191	-	-	-	-
CK606559	810	3457	0.7494	630.825	3765	0.7494	697.554	3179	0.7506	564.505	4139	0.7506	784.092	2950	0.7469	569.164	3386	0.7481	606.144	3252	0.7506	569.366	5256	0.7494	1005.34	5160	0.7506	945.225	2882	0.7481	520.405	gmrhRww6-13_H06_T7 Soybean root hair subtracted cDNA library gmrhRww6 Glycine max cDNA, mRNA sequence /gb=CK606559 /gi=41146348 /ug=Gma.33523 /len=810	GO:0009536//plastid;GO:0033279	GO:0003723//RNA binding;GO:0005198//structural molecule activity	GO:0010467//gene expression	gi|91214177|ref|YP_538801.1|/5.03048e-62/ribosomal protein L14 [Glycine max]
AK286299	1291	3447	0.9806	394.648	3352	0.9806	389.651	2452	0.9806	273.185	1197	0.9783	142.274	2460	0.9822	297.79	2911	0.9806	326.957	2424	0.9806	266.276	1472	0.9806	176.654	2019	0.9806	232.049	4061	0.9822	460.086	Glycine max cDNA, clone: GMFL01-25-M10 /gb=AK286299 /gi=210143517 /ug=Gma.1778 /len=1291	-	-	-	-
AK286098	672	3444	0.7158	757.51	2509	0.7158	560.311	4434	0.7173	949.05	3289	0.7188	751.019	2546	0.7217	592.093	2864	0.7158	617.985	3303	0.7173	697.052	2032	0.7143	468.486	2889	0.7202	637.894	3485	0.7188	758.518	Glycine max cDNA, clone: GMFL01-21-O17 /gb=AK286098 /gi=210143316 /ug=Gma.54860 /len=672	GO:0034357;GO:0009570//chloroplast stroma;GO:0009534//chloroplast thylakoid	-	-	gi|255631326|gb|ACU16030.1|/9.09438e-50/unknown [Glycine max]
AK285715	2795	3438	0.9818	181.81	3849	0.9882	206.664	2409	0.9814	123.97	4698	0.9857	257.921	2460	0.9839	137.548	2170	0.9739	112.578	5558	0.9882	282.009	5233	0.9886	290.076	5979	0.9832	317.407	2615	0.9814	136.843	Glycine max cDNA, clone: GMFL01-15-C23 /gb=AK285715 /gi=210142933 /ug=Gma.19194 /len=2795	GO:0009532//plastid stroma;GO:0009526//plastid envelope;GO:0016020//membrane	GO:0005515//protein binding;GO:0032559//adenyl ribonucleotide binding	GO:0010035//response to inorganic substance;GO:0044267//cellular protein metabolic process;GO:0009416//response to light stimulus;GO:0006970//response to osmotic stress;GO:0003006//reproductive developmental process	gi|297738210|emb|CBI27411.3|/0/unnamed protein product [Vitis vinifera]
AK245120	3661	3438	0.9222	138.804	5143	0.9478	210.821	2289	0.926	89.9308	2236	0.9298	93.7192	5270	0.9462	224.963	3501	0.9353	138.665	3424	0.9025	132.636	2696	0.9549	114.094	3422	0.9588	138.692	3307	0.9246	132.119	Glycine max cDNA, clone: GMFL01-21-H21 /gb=AK245120 /gi=210141203 /ug=Gma.2563 /len=3661	-	GO:0005488//binding	GO:0006355//regulation of transcription, DNA-dependent;GO:0009908//flower development;GO:0009900;GO:0010260//organ senescence;GO:0008283//cell proliferation	gi|225456475|ref|XP_002284543.1|/0/PREDICTED: hypothetical protein [Vitis vinifera]
AK245644	1960	3434	0.7214	258.964	2615	0.7235	200.223	2040	0.7179	149.705	2730	0.7199	213.729	1974	0.7173	157.395	2102	0.7224	155.507	2899	0.7173	209.758	1563	0.7204	123.551	2364	0.7173	178.962	5066	0.7168	378.043	Glycine max cDNA, clone: GMFL01-36-J15 /gb=AK245644 /gi=210141725 /ug=Gma.16670 /len=1960	-	-	-	-
AK287296	1482	3424	0.9656	341.492	2103	0.948	212.956	3598	0.9548	349.201	2250	0.9501	232.965	2034	0.948	214.488	3456	0.9514	338.142	3448	0.9528	329.948	1569	0.9474	164.028	2913	0.9568	291.65	3392	0.948	334.765	Glycine max cDNA, clone: GMFL01-49-A18 /gb=AK287296 /gi=210144514 /ug=Gma.601 /len=1482	-	-	-	-
AK286155	2092	3398	0.9771	240.08	2888	0.9522	207.173	2724	0.9728	187.287	2761	0.9536	202.517	2360	0.9527	176.299	3103	0.9522	215.077	3282	0.9761	222.486	3188	0.9704	236.102	3416	0.9598	242.285	2713	0.9608	189.679	Glycine max cDNA, clone: GMFL01-22-N13 /gb=AK286155 /gi=210143373 /ug=Gma.1312 /len=2092	-	-	-	-
AK245823	2974	3376	0.9842	167.786	3464	0.9795	174.797	2556	0.9795	123.618	2339	0.9872	120.683	3703	0.9798	194.587	3746	0.9845	182.642	3515	0.9637	167.614	3100	0.9855	161.496	3866	0.9654	192.882	3756	0.9674	184.721	Glycine max cDNA, clone: GMFL01-42-E23 /gb=AK245823 /gi=210141904 /ug=Gma.11315 /len=2974	-	-	-	-
AK244072	1425	3376	0.24	350.173	2708	0.2758	285.188	4317	0.2891	435.742	2385	0.2407	256.821	3458	0.2414	379.237	2875	0.2751	292.548	2522	0.2772	250.99	2697	0.2758	293.23	1932	0.2758	201.17	2789	0.2758	286.263	Glycine max cDNA, clone: GMFL01-02-A08 /gb=AK244072 /gi=210145381 /ug=Gma.31761 /len=1425	GO:0009532//plastid stroma	GO:0046914//transition metal ion binding;GO:0016836//hydro-lyase activity	-	gi|270342124|gb|ACZ74707.1|/2.22348e-158/carbonic anhydrase [Phaseolus vulgaris]
EG702303	680	3375	0.8853	733.6	2865	0.9044	632.286	2868	0.8853	606.643	3102	0.8853	699.986	2367	0.8853	543.989	3649	0.8853	778.107	3886	0.8853	810.438	3229	0.8853	735.701	3342	0.8838	729.236	3381	0.8853	727.224	GmO3_280 Substract library of ozone treated leaves in Glycine max Glycine max cDNA, mRNA sequence /gb=EG702303 /gi=117557918 /ug=Gma.11210 /len=680	-	-	-	-
AK287396	2580	3370	0.995	193.066	7790	0.995	453.122	2120	0.9934	118.189	2692	0.9876	160.108	12447	0.995	753.955	4941	0.9942	277.696	3682	0.995	202.39	3930	0.9946	236.002	3339	0.9938	192.029	5570	0.9938	315.768	Glycine max cDNA, clone: GMFL01-52-F11 /gb=AK287396 /gi=210144614 /ug=Gma.21658 /len=2580	-	GO:0003913//DNA photolyase activity	GO:0006259//DNA metabolic process	gi|261876447|dbj|BAI47549.1|/0/cryptochrome1 [Glycine max]
BG157799	604	3363	0.9503	822.971	2622	0.9503	651.469	3121	0.9454	743.224	2485	0.9503	631.315	2664	0.9454	689.283	2752	0.9454	660.672	3133	0.9503	735.613	2256	0.9503	578.688	2675	0.9503	657.139	2769	0.9503	670.53	saa90c04.y1 Gm-c1063 Glycine max cDNA clone GENOME SYSTEMS CLONE ID: Gm-c1063-1640 5' similar to SW:GCSH_FLAAN Q39732 GLYCINE CLEAVAGE SYSTEM H PROTEIN PRECURSOR. [5] SW:GCSH_FLAAN TR:Q39740 TR:Q39741 TR:Q39742 ;, mRNA sequence /clone=GENOME_SYSTEMS_CLONE_ID:_Gm-c1063-1640 /clone_end=5' /gb=BG157799 /gi=12691463 /ti=44493567 /ug=Gma.56490 /len=604	GO:0043234//protein complex;GO:0009536//plastid	GO:0005488//binding;GO:0008168//methyltransferase activity	GO:0006546//glycine catabolic process;GO:0043094//cellular metabolic compound salvage	gi|255629191|gb|ACU14940.1|/2.40369e-93/unknown [Glycine max]
AK244342	916	3362	0.8624	542.497	2695	0.8581	441.531	2664	0.857	418.313	2874	0.8614	481.446	1889	0.8592	322.283	2973	0.8614	470.623	3889	0.8919	602.1	2557	0.8963	432.491	3454	0.8581	559.496	2609	0.8897	416.592	Glycine max cDNA, clone: GMFL01-02-M02 /gb=AK244342 /gi=210145651 /ug=Gma.6 /len=916	-	-	-	-
FK015724	646	3360	0.9845	768.779	1703	0.952	395.622	4528	0.9845	1008.18	2680	0.9783	636.588	1775	0.9489	429.404	3068	0.9706	688.648	3161	0.9954	693.934	1061	0.9876	254.463	2864	0.9845	657.826	3174	0.9799	718.632	GLNC384TF JCVI-SOY3 Glycine max cDNA 5', mRNA sequence /clone_end=5' /gb=FK015724 /gi=192324373 /ug=Gma.55236 /len=646	GO:0009534//chloroplast thylakoid;GO:0016020//membrane	-	-	gi|255626853|gb|ACU13771.1|/3.79803e-42/unknown [Glycine max]
AK244283	1561	3355	0.966	317.676	2706	0.9673	260.149	3408	0.9673	314.021	2876	0.9705	282.711	2860	0.9584	286.328	2998	0.9609	278.486	3489	0.9686	316.974	2720	0.9686	269.966	2831	0.9744	269.096	3411	0.9609	319.603	Glycine max cDNA, clone: GMFL01-02-J11 /gb=AK244283 /gi=210145592 /ug=Gma.9412 /len=1561	-	-	-	-
AK285289	1660	3353	0.9253	298.552	1981	0.9253	179.091	4917	0.9283	426.044	3137	0.9283	289.976	2123	0.9253	199.868	3377	0.9283	294.983	3637	0.9307	310.714	1815	0.9307	169.399	3280	0.9355	293.181	3448	0.9259	303.803	Glycine max cDNA, clone: GMFL01-06-M11 /gb=AK285289 /gi=210142411 /ug=Gma.7210 /len=1660	-	-	-	-
EV276768	885	3343	0.9175	558.326	3039	0.9198	515.33	4068	0.9141	661.15	2929	0.9141	507.846	3454	0.9356	609.93	3291	0.9153	539.211	3279	0.9006	525.441	2592	0.9333	453.768	2846	0.9153	477.158	4004	0.904	661.733	GLMCW77TF JCVI-SOY2 Glycine max cDNA 5', mRNA sequence /clone_end=5' /gb=EV276768 /gi=151406953 /ug=Gma.11282 /len=885	-	-	-	-
AK244570	2735	3341	0.9806	180.557	1360	0.989	74.6242	1676	0.9792	88.1413	3212	0.989	180.208	750	0.9861	42.8553	3933	0.9806	208.517	6471	0.9876	335.537	1332	0.9828	75.4552	5790	0.9927	314.117	6417	0.9828	343.168	Glycine max cDNA, clone: GMFL01-06-P09 /gb=AK244570 /gi=210145879 /ug=Gma.4261 /len=2735	-	GO:0005488//binding	GO:0009987//cellular process	gi|297745547|emb|CBI40712.3|/0/unnamed protein product [Vitis vinifera]
AK285886	1253	3325	0.9737	392.225	2587	0.937	309.844	2929	0.9322	336.226	3262	0.9665	399.475	1799	0.9785	224.378	2854	0.8931	330.276	4649	0.9306	526.18	2800	0.8915	346.218	4445	0.9298	526.37	3142	0.9497	366.765	Glycine max cDNA, clone: GMFL01-17-P15 /gb=AK285886 /gi=210143104 /ug=Gma.6218 /len=1253	-	-	-	-
BT098347	1517	3325	0.973	323.967	1367	0.9717	135.232	2038	0.9703	193.233	2025	0.9789	204.831	702	0.9756	72.319	2791	0.9743	266.777	2441	0.9829	228.196	1168	0.9796	119.289	1453	0.967	142.118	1704	0.9776	164.292	Soybean clone JCVI-FLGm-26J21 unknown mRNA /cds=m(122,1498) /gb=BT098347 /gi=255646156 /ug=Gma.1951 /len=1517	GO:0031410//cytoplasmic vesicle	GO:0004180//carboxypeptidase activity	-	gi|255646157|gb|ACU23564.1|/0/unknown [Glycine max]
AK244099	1609	3298	0.9888	302.963	2764	0.9851	257.798	2353	0.9683	210.343	3287	0.9888	313.473	1818	0.9888	176.579	2889	0.9838	260.355	3500	0.9857	308.488	2823	0.9876	271.83	3161	0.9888	291.5	2244	0.9888	203.985	Glycine max cDNA, clone: GMFL01-02-B12 /gb=AK244099 /gi=210145408 /ug=Gma.32124 /len=1609	GO:0009532//plastid stroma;GO:0005576//extracellular region	GO:0042802//identical protein binding;GO:0016634	GO:0006779//porphyrin biosynthetic process	gi|462260|sp|P35055.1|HEM6_SOYBN/0/RecName: Full=Coproporphyrinogen-III oxidase, chloroplastic; Short=Coprogen oxidase; Short=Coproporphyrinogenase; Flags: Precursor
AK244281	1050	3262	0.7571	459.187	2228	0.7571	318.437	4068	0.759	557.255	2788	0.7562	407.436	2108	0.7543	313.749	2899	0.7571	400.344	3392	0.7571	458.134	1213	0.74	178.984	3403	0.7562	480.887	6043	0.7571	841.774	Glycine max cDNA, clone: GMFL01-02-J09 /gb=AK244281 /gi=210145590 /ug=Gma.30729 /len=1050	GO:0031224//intrinsic to membrane;GO:0000325//plant-type vacuole;GO:0000322//storage vacuole;GO:0009526//plastid envelope	GO:0005372//water transmembrane transporter activity;GO:0042887	GO:0042886//amide transport;GO:0010476//gibberellin mediated signaling pathway;GO:0042044//fluid transport	gi|255632510|gb|ACU16605.1|/1.87756e-121/unknown [Glycine max]
AK285869	855	3255	0.952	562.703	2725	0.9719	478.298	2788	0.9766	469.018	3270	0.9427	586.865	2182	0.9778	398.831	2879	0.9754	488.258	4103	0.9719	680.552	3161	0.9509	572.797	3801	0.9754	659.633	2790	0.9532	477.277	Glycine max cDNA, clone: GMFL01-17-L16 /gb=AK285869 /gi=210143087 /ug=Gma.1226 /len=855	-	-	-	-
AK285466	1821	3247	0.9819	263.552	1649	0.9467	135.897	970	0.9654	76.6169	890	0.9407	74.9957	1189	0.9528	102.04	1495	0.9621	119.043	2452	0.9649	190.957	329	0.9116	27.9916	1956	0.9747	159.378	1639	0.927	131.644	Glycine max cDNA, clone: GMFL01-10-D15 /gb=AK285466 /gi=210142588 /ug=Gma.2801 /len=1821	GO:0005840//ribosome;GO:0005618//cell wall;GO:0031410//cytoplasmic vesicle	GO:0043167//ion binding;GO:0015923//mannosidase activity;GO:0008422//beta-glucosidase activity	GO:0044238//primary metabolic process	gi|255648156|gb|ACU24532.1|/0/unknown [Glycine max]
BT097474	1183	3241	0.967	404.938	2472	0.9501	313.59	2687	0.9484	326.697	2982	0.9755	386.794	1792	0.9484	236.73	2396	0.9476	293.681	4105	0.9484	492.101	2235	0.973	292.708	4119	0.9459	516.627	2821	0.9763	348.779	Soybean clone JCVI-FLGm-22G11 unknown mRNA /cds=p(17,889) /gb=BT097474 /gi=255644451 /ug=Gma.26527 /len=1183	GO:0009526//plastid envelope;GO:0009532//plastid stroma;GO:0009534//chloroplast thylakoid	GO:0008187//poly-pyrimidine tract binding	GO:0006952//defense response;GO:0010467//gene expression;GO:0016070//RNA metabolic process	gi|255644452|gb|ACU22730.1|/1.05032e-147/unknown [Glycine max]
BT099167	1063	3231	0.9285	449.261	1634	0.9247	230.684	336	0.9144	45.4641	1604	0.9276	231.541	202	0.9097	29.6974	1800	0.9257	245.535	2594	0.9257	346.069	819	0.9238	119.369	1506	0.9247	210.214	540	0.9238	74.3007	Soybean clone JCVI-FLGm-13F1 unknown mRNA /cds=m(246,1010) /gb=BT099167 /gi=255647768 /ug=Gma.7697 /len=1063	-	GO:0016791//phosphatase activity	-	gi|255647769|gb|ACU24345.1|/8.21325e-141/unknown [Glycine max]
FK468682	292	3231	0.7637	1635.49	1778	0.75	913.791	2387	0.75	1175.8	2136	0.75	1122.47	1531	0.75	819.394	6926	0.75	3439.33	4374	0.75	2124.33	4426	0.75	2348.39	4409	0.75	2240.41	5369	0.7466	2689.32	454GmaGlobSeed203314 Soybean Seeds Containing Globular-Stage Embryos Glycine max cDNA, mRNA sequence /gb=FK468682 /gi=193513752 /ug=Gma.54211 /len=292	-	-	-	-
AK245529	1203	3210	0.9285	394.397	2342	0.931	292.159	1744	0.9335	208.518	1198	0.9219	152.809	2468	0.9252	320.612	2245	0.926	270.598	2799	0.9268	329.961	935	0.921	120.417	2112	0.931	260.495	2967	0.9235	360.732	Glycine max cDNA, clone: GMFL01-33-E13 /gb=AK245529 /gi=210141610 /ug=Gma.1309 /len=1203	-	-	-	-
AK286137	3152	3209	0.6881	150.48	1788	0.6631	85.1293	870	0.6666	39.7005	1018	0.6628	49.5585	1591	0.6713	78.8832	2566	0.6783	118.044	3006	0.685	135.247	662	0.6313	32.5397	1973	0.6818	92.8777	3743	0.684	173.686	Glycine max cDNA, clone: GMFL01-22-H22 /gb=AK286137 /gi=210143355 /ug=Gma.55550 /len=3152	GO:0044424//intracellular part	GO:0043169//cation binding;GO:0051536//iron-sulfur cluster binding;GO:0016836//hydro-lyase activity	GO:0044262//cellular carbohydrate metabolic process	gi|255579588|ref|XP_002530635.1|/0/aconitase, putative [Ricinus communis]
AK244225	1951	3208	0.9713	243.037	2853	0.9713	219.453	1317	0.9713	97.0937	207	0.878	16.2806	4083	0.9687	327.056	3645	0.9713	270.903	2406	0.9708	174.89	919	0.9646	72.9794	2351	0.9687	178.799	4189	0.9718	314.04	Glycine max cDNA, clone: GMFL01-02-H01 /gb=AK244225 /gi=210145534 /ug=Gma.3154 /len=1951	-	GO:0030528//transcription regulator activity;GO:0003677//DNA binding	GO:0009738//abscisic acid mediated signaling pathway;GO:0006350//transcription;GO:0010557//positive regulation of macromolecule biosynthetic process;GO:0006950//response to stress	gi|217073376|gb|ACJ85047.1|/1.71851e-90/unknown [Medicago truncatula]
AK286403	1794	3196	0.8874	263.317	8291	0.888	693.557	2007	0.8846	160.912	2545	0.8841	217.682	8283	0.888	721.549	2025	0.8841	163.673	2460	0.8863	194.464	5172	0.8891	446.661	2530	0.888	209.251	2382	0.8857	194.201	Glycine max cDNA, clone: GMFL01-27-H10 /gb=AK286403 /gi=210143621 /ug=Gma.33909 /len=1794	-	-	-	gi|16930439|gb|AAL31905.1|AF419573_1/0/AT4g27720/T29A15_210 [Arabidopsis thaliana]
BT099050	1560	3193	0.9635	302.53	5149	0.9622	495.332	3980	0.9718	366.962	3435	0.9929	337.877	3845	0.9641	385.188	2505	0.9615	232.84	3883	0.9359	352.995	2526	0.9577	250.871	5114	0.9718	486.415	5394	0.9603	505.73	Soybean clone JCVI-FLGm-23H7 unknown mRNA /cds=m(292,1503) /gb=BT099050 /gi=255647536 /ug=Gma.3650 /len=1560	-	-	-	gi|255647537|gb|ACU24232.1|/0/unknown [Glycine max]
EV276766	764	3166	0.9385	612.509	2715	0.9411	533.303	2619	0.9372	493.066	3604	0.9437	723.849	2160	0.9385	441.836	2249	0.9424	426.845	4100	0.9961	761.056	2321	0.9411	470.678	4165	0.9961	808.895	2691	0.9411	515.172	GLMCW75TF JCVI-SOY2 Glycine max cDNA 5', mRNA sequence /clone_end=5' /gb=EV276766 /gi=151406951 /ug=Gma.30123 /len=764	-	-	-	gi|255631630|gb|ACU16182.1|/1.67076e-24/unknown [Glycine max]
AK245109	2027	3161	0.9743	230.497	2283	0.9581	169.025	464	0.9354	32.9251	1609	0.9339	121.803	1010	0.9521	77.8696	1548	0.9645	110.737	2106	0.9393	147.343	440	0.928	33.6311	1637	0.9724	119.83	3651	0.9398	263.445	Glycine max cDNA, clone: GMFL01-21-F05 /gb=AK245109 /gi=210141192 /ug=Gma.20977 /len=2027	GO:0009532//plastid stroma	GO:0016160//amylase activity;GO:0043167//ion binding	GO:0005982//starch metabolic process;GO:0006950//response to stress;GO:0000023//maltose metabolic process	gi|59668408|emb|CAI39244.1|/0/beta-amylase [Glycine max]
BT093800	1151	3159	0.9235	405.666	2631	0.9548	343.039	2291	0.9001	286.294	1420	0.8766	189.308	2803	0.9262	380.582	2243	0.9027	282.571	2269	0.8818	279.566	843	0.9079	113.474	1623	0.8897	209.225	3161	0.9027	401.681	Soybean clone JCVI-FLGm-17D24 unknown mRNA /cds=p(81,689) /gb=BT093800 /gi=255635601 /ug=Gma.28875 /len=1151	-	-	-	gi|255635602|gb|ACU18151.1|/8.42429e-102/unknown [Glycine max]
FG996678	729	3154	0.9698	639.483	2886	0.9602	594.11	2839	0.9479	560.145	3286	0.9602	691.666	2220	0.9424	475.911	3197	0.9465	635.901	3870	0.9506	752.852	3015	0.9438	640.77	3635	0.9355	739.856	2678	0.9424	537.298	GLLER11TR JCVI-SOY1 Glycine max cDNA 5', mRNA sequence /clone_end=5' /gb=FG996678 /gi=192302396 /ug=Gma.31094 /len=729	GO:0009534//chloroplast thylakoid;GO:0030529//ribonucleoprotein complex	GO:0003723//RNA binding;GO:0005198//structural molecule activity	GO:0010467//gene expression	gi|255628049|gb|ACU14369.1|/3.49489e-77/unknown [Glycine max]
AK246120	1693	3153	0.8582	275.272	1285	0.8571	113.905	1355	0.8712	115.118	2260	0.8842	204.837	1000	0.8754	92.3089	3940	0.8913	337.453	5127	0.8913	429.469	1523	0.8972	139.375	3890	0.8913	340.928	6923	0.8943	598.094	Glycine max cDNA, clone: GMFL01-52-J11 /gb=AK246120 /gi=210142201 /ug=Gma.30766 /len=1693	-	GO:0046914//transition metal ion binding	GO:0006790//sulfur metabolic process;GO:0010269//response to selenium ion;GO:0000741//karyogamy;GO:0000302//response to reactive oxygen species	gi|255645567|gb|ACU23278.1|/0/unknown [Glycine max]
AK286742	2602	3136	0.9381	178.141	3828	0.9527	220.781	2454	0.9685	135.653	3143	0.9523	185.35	3310	0.9562	198.802	2926	0.9512	163.058	3633	0.965	198.009	3828	0.9731	227.933	3901	0.9654	222.453	2679	0.9424	150.591	Glycine max cDNA, clone: GMFL01-35-O12 /gb=AK286742 /gi=210143960 /ug=Gma.1437 /len=2602	-	-	-	-
AK286353	1585	3136	0.9407	292.443	2933	0.9344	277.703	3121	0.9375	283.222	2414	0.9375	233.703	3206	0.9382	316.108	3289	0.9356	300.891	3436	0.9382	307.433	2664	0.9363	260.404	2531	0.9413	236.937	3589	0.9274	331.189	Glycine max cDNA, clone: GMFL01-26-I12 /gb=AK286353 /gi=210143571 /ug=Gma.55341 /len=1585	-	GO:0016726//oxidoreductase activity, acting on CH or CH2 groups, NAD or NADP as acceptor	GO:0006090//pyruvate metabolic process;GO:0006721//terpenoid metabolic process	gi|114329246|gb|ABI64152.1|/0/hydroxymethylbutenyl diphosphate reductase [Camptotheca acuminata]
AI900502	645	3115	0.7364	713.827	3081	0.707	716.853	2685	0.7333	598.752	2899	0.7364	689.676	2170	0.7814	525.776	2604	0.7659	585.404	3722	0.7364	818.357	2584	0.7364	620.691	3193	0.8357	734.53	2659	0.7333	602.963	sc11h02.y1 Gm-c1012 Glycine max cDNA clone GENOME SYSTEMS CLONE ID: Gm-c1012-1900 5' similar to SW:BAS1_SPIOL O24364 2-CYS PEROXIREDOXIN BAS1 PRECURSOR ;, mRNA sequence /clone=GENOME_SYSTEMS_CLONE_ID:_Gm-c1012-1900 /clone_end=5' /gb=AI900502 /gi=5606468 /ti=44526509 /ug=Gma.55150 /len=645	GO:0009526//plastid envelope;GO:0009532//plastid stroma;GO:0005576//extracellular region	GO:0016209//antioxidant activity;GO:0005488//binding;GO:0016705//oxidoreductase activity, acting on paired donors, with incorporation or reduction of molecular oxygen	GO:0006952//defense response;GO:0008152//metabolic process;GO:0019725//cellular homeostasis	gi|255641409|gb|ACU20981.1|/9.90907e-59/unknown [Glycine max]
AK285207	1824	3113	0.7812	252.26	1861	0.7692	153.116	3042	0.7829	239.882	2354	0.7418	198.033	1673	0.7412	143.341	2266	0.7675	180.14	3459	0.7615	268.938	1693	0.7516	143.805	2953	0.7637	240.22	2602	0.7686	208.648	Glycine max cDNA, clone: GMFL01-04-N01 /gb=AK285207 /gi=210142714 /ug=Gma.13580 /len=1824	GO:0043234//protein complex;GO:0044444//cytoplasmic part;GO:0030312//external encapsulating structure;GO:0015630//microtubule cytoskeleton	GO:0032561//guanyl ribonucleotide binding;GO:0017111//nucleoside-triphosphatase activity	GO:0043623//cellular protein complex assembly;GO:0007017//microtubule-based process;GO:0010038//response to metal ion	gi|62546341|gb|AAX86047.1|/0/tubulin A [Glycine max]
CD391431	677	3113	0.9645	679.65	2682	0.938	594.522	5972	0.9572	1268.8	3137	0.9468	711.021	3371	0.9557	778.163	4534	0.9557	971.107	4472	0.9439	936.783	2853	0.9394	652.913	4193	0.938	918.981	4796	0.9557	1036.15	Gm_ck10318 Soybean induced by Salicylic Acid Glycine max cDNA 3', mRNA sequence /clone_end=3' /gb=CD391431 /gi=31306228 /ug=Gma.13333 /len=677	GO:0009532//plastid stroma	GO:0051536//iron-sulfur cluster binding	-	gi|119931|sp|P09911.2|FER1_PEA/1.338e-48/RecName: Full=Ferredoxin-1, chloroplastic; AltName: Full=Ferredoxin I; Flags: Precursor
AK287337	1518	3103	0.9816	302.138	2740	0.9888	270.88	2986	0.9895	282.931	2495	0.9842	252.206	2834	0.9934	291.762	2362	0.9723	225.622	3223	0.9895	301.103	2601	0.9921	265.467	2614	0.9868	255.508	2916	0.9888	280.962	Glycine max cDNA, clone: GMFL01-50-G14 /gb=AK287337 /gi=210144555 /ug=Gma.10720 /len=1518	-	-	-	-
EU165373	1954	3096	0.5399	234.191	2779	0.5399	213.433	3985	0.5558	293.337	2562	0.5343	201.192	3186	0.5353	254.813	3454	0.565	256.314	3240	0.5461	235.151	2692	0.5113	213.448	3257	0.5594	247.322	4160	0.5517	311.387	Glycine max alanine aminotransferase 3 (AlaAT3) mRNA, complete cds /cds=p(350,1792) /gb=EU165373 /gi=158122138 /ug=Gma.13466 /len=1954	GO:0005618//cell wall;GO:0009532//plastid stroma;GO:0042579//microbody;GO:0005576//extracellular region	GO:0016755;GO:0047635;GO:0016846//carbon-sulfur lyase activity;GO:0048037//cofactor binding	GO:0006749//glutathione metabolic process;GO:0043094//cellular metabolic compound salvage;GO:0006950//response to stress	gi|158122139|gb|ABW17198.1|/0/alanine aminotransferase 3 [Glycine max]
BT094294	1385	3093	0.9834	330.084	2417	0.9357	261.894	2890	0.969	300.131	3034	0.9682	336.142	1972	0.9812	222.514	3606	0.9704	377.529	3844	0.9863	393.604	2134	0.9523	238.719	3590	0.9827	384.605	3686	0.9617	389.258	Soybean clone JCVI-FLGm-18O12 unknown mRNA /cds=m(393,1286) /gb=BT094294 /gi=255636565 /ug=Gma.2028 /len=1385	GO:0031224//intrinsic to membrane;GO:0009527//plastid outer membrane;GO:0019866//organelle inner membrane;GO:0009532//plastid stroma;GO:0009534//chloroplast thylakoid	GO:0005488//binding	GO:0017038//protein import;GO:0019684//photosynthesis, light reaction;GO:0009668;GO:0009756//carbohydrate mediated signaling;GO:0006612//protein targeting to membrane;GO:0007166//cell surface receptor linked signaling pathway	gi|255636566|gb|ACU18621.1|/8.9729e-165/unknown [Glycine max]
AK287233	1424	3070	0.9747	318.657	2946	0.9775	310.471	4337	0.9796	438.069	3271	0.9775	352.474	3205	0.974	351.737	2830	0.9607	288.171	2587	0.9642	257.639	3242	0.9642	352.732	2678	0.9642	279.043	2629	0.9642	270.03	Glycine max cDNA, clone: GMFL01-47-E15 /gb=AK287233 /gi=210144451 /ug=Gma.2888 /len=1424	GO:0005777//peroxisome;GO:0009526//plastid envelope;GO:0005576//extracellular region	GO:0016615//malate dehydrogenase activity	GO:0006007//glucose catabolic process;GO:0043648//dicarboxylic acid metabolic process;GO:0009060//aerobic respiration;GO:0006635//fatty acid beta-oxidation;GO:0009853//photorespiration	gi|255639521|gb|ACU20055.1|/0/unknown [Glycine max]
BW655797	757	3055	0.8454	596.499	3256	0.8428	645.485	2864	0.8428	544.176	3818	0.8441	773.921	2898	0.8454	598.278	3476	0.8402	665.822	4637	0.8468	868.695	3267	0.8481	668.645	5013	0.8454	982.59	3537	0.8428	683.394	BW655797 GMFL01 Glycine max cDNA clone GMFL01-09-J11 5' similar to elongation factor 1-alpha, mRNA sequence /clone=GMFL01-09-J11 /clone_end=5' /gb=BW655797 /gi=209699784 /ug=Gma.58351 /len=757	GO:0044424//intracellular part	GO:0008135//translation factor activity, nucleic acid binding;GO:0032561//guanyl ribonucleotide binding;GO:0017111//nucleoside-triphosphatase activity;GO:0016772//transferase activity, transferring phosphorus-containing groups	GO:0006412//translation	gi|209171195|gb|ACI42861.1|/6.48421e-130/elongation factor-1A [Glycine max]
AK244002	1371	3035	0.9876	327.202	2139	0.9657	234.138	2769	0.9854	290.501	2595	0.9869	290.44	1948	0.9818	222.051	2755	0.9883	291.379	3621	0.984	374.556	1776	0.9861	200.7	3140	0.9861	339.831	3047	0.9861	325.063	Glycine max cDNA, clone: GMFL01-01-N08 /gb=AK244002 /gi=210145311 /ug=Gma.33511 /len=1371	GO:0031224//intrinsic to membrane;GO:0009527//plastid outer membrane;GO:0019866//organelle inner membrane;GO:0009532//plastid stroma;GO:0009534//chloroplast thylakoid	GO:0005488//binding	GO:0017038//protein import;GO:0019684//photosynthesis, light reaction;GO:0009668;GO:0009756//carbohydrate mediated signaling;GO:0006612//protein targeting to membrane;GO:0007166//cell surface receptor linked signaling pathway	gi|255636566|gb|ACU18621.1|/1.58216e-113/unknown [Glycine max]
FK014675	752	3030	0.5332	595.552	4489	0.3644	895.838	1542	0.4016	294.937	4479	0.4322	913.944	2591	0.4348	538.456	9035	0.4335	1742.15	3439	0.363	648.545	3943	0.4096	812.365	2761	0.3644	544.777	2855	0.4282	555.291	GLNBR70TF JCVI-SOY3 Glycine max cDNA 5', mRNA sequence /clone_end=5' /gb=FK014675 /gi=192322554 /ug=Gma.55227 /len=752	-	-	-	-
AK286409	1291	3013	0.866	344.959	2231	0.7754	259.341	2286	0.8133	254.69	2283	0.7266	271.354	2086	0.8714	252.516	3353	0.8536	376.601	3546	0.9086	389.528	2004	0.7699	240.499	3362	0.8552	386.404	3186	0.8582	360.954	Glycine max cDNA, clone: GMFL01-27-I12 /gb=AK286409 /gi=210143627 /ug=Gma.17823 /len=1291	-	-	-	-
AK244107	2798	3001	0.9943	158.531	2900	0.9936	155.542	3675	0.9925	188.918	2826	0.9864	154.982	2841	0.9929	158.681	3897	0.9921	201.956	3290	0.9932	166.753	3366	0.9936	186.384	3199	0.9936	169.643	3116	0.9932	162.885	Glycine max cDNA, clone: GMFL01-02-B20 /gb=AK244107 /gi=210145416 /ug=Gma.17720 /len=2798	-	-	-	-
CO982301	827	2984	0.9758	533.32	3357	0.9782	609.177	1342	0.9758	233.405	2663	0.9782	494.108	3794	0.9867	716.956	3339	0.9819	585.444	3179	0.9807	545.144	2350	0.9782	440.255	3566	0.9782	639.803	2795	0.9782	494.32	GM89014A1D05.r1 Gm-r1089 Glycine max cDNA clone GM89014A1D05 3, mRNA sequence /clone=Gm-r1089-5145 /clone_end=3' /gb=CO982301 /gi=51338435 /ug=Gma.28453 /len=827	-	GO:0004871//signal transducer activity	GO:0006351//transcription, DNA-dependent;GO:0023060	gi|157399680|gb|ABV53464.1|/2.08803e-63/pseudo-response regulator 5 [Castanea sativa]
BT097137	931	2962	0.9517	470.251	1643	0.9603	264.841	3882	0.9785	599.748	2276	0.9785	375.128	1566	0.9635	262.871	2417	0.9398	376.445	2154	0.9495	328.112	1902	0.957	316.521	2303	0.9527	367.041	2705	0.9538	424.962	Soybean clone JCVI-FLGm-15N8 unknown mRNA /cds=p(435,917) /gb=BT097137 /gi=255642099 /ug=Gma.51617 /len=931	-	-	-	gi|255632832|gb|ACU16769.1|/4.83482e-06/unknown [Glycine max]
BT094921	1498	2948	0.9339	290.878	1911	0.9339	191.446	2713	0.9299	260.496	2219	0.9332	227.301	1525	0.9272	159.096	2067	0.9306	200.08	3082	0.9332	291.774	1522	0.9239	157.415	2687	0.9346	266.15	2604	0.9332	254.25	Soybean clone JCVI-FLGm-19G5 unknown mRNA /cds=m(169,1434) /gb=BT094921 /gi=255637780 /ug=Gma.57791 /len=1498	GO:0043234//protein complex;GO:0009532//plastid stroma;GO:0030312//external encapsulating structure	GO:0051003;GO:0017111//nucleoside-triphosphatase activity;GO:0032559//adenyl ribonucleotide binding	GO:0006779//porphyrin biosynthetic process	gi|255637781|gb|ACU19212.1|/0/unknown [Glycine max]
BE804361	629	2927	0.4595	687.807	2592	0.4579	618.418	3136	0.4595	717.114	2109	0.4579	514.496	2758	0.4579	685.242	3177	0.4595	732.387	2643	0.4595	595.899	2191	0.4579	539.677	2155	0.5358	508.355	3299	0.4595	767.121	sr78g08.y1 Gm-c1052 Glycine max cDNA clone GENOME SYSTEMS CLONE ID: Gm-c1052-1911 5' similar to SW:ATPX_SPIOL P31853 ATP SYNTHASE B' CHAIN PRECURSOR ;, mRNA sequence /clone=GENOME_SYSTEMS_CLONE_ID:_Gm-c1052-1911 /clone_end=5' /gb=BE804361 /gi=10235473 /ti=46805474 /ug=Gma.56064 /len=629	GO:0009526//plastid envelope;GO:0009534//chloroplast thylakoid;GO:0016020//membrane	-	GO:0006952//defense response;GO:0006810//transport	gi|255631358|gb|ACU16046.1|/1.89789e-67/unknown [Glycine max]
AK285154	653	2911	0.9204	658.906	2086	0.8974	479.401	3009	0.9219	662.783	2829	0.9234	664.777	1628	0.9219	389.621	2229	0.9204	494.961	3239	0.9372	703.435	1465	0.9219	347.59	3172	0.9204	720.76	2466	0.9204	552.347	Glycine max cDNA, clone: GMFL01-03-B19 /gb=AK285154 /gi=210142220 /ug=Gma.1791 /len=653	-	-	-	-
BT094670	958	2907	0.8664	448.512	12382	0.8789	1939.65	3151	0.882	473.092	4596	0.8779	736.158	13074	0.8758	2132.77	4177	0.8768	632.227	2333	0.857	345.362	8830	0.88	1428.03	2642	0.8413	409.202	3847	0.8737	587.339	Soybean clone JCVI-FLGm-5P8 unknown mRNA /cds=m(240,884) /gb=BT094670 /gi=255637297 /ug=Gma.1975 /len=958	-	-	-	gi|255637298|gb|ACU18979.1|/1.31786e-46/unknown [Glycine max]
AK285441	803	2904	0.9589	534.535	1296	0.9365	242.207	3759	0.9838	673.317	1820	0.9514	347.786	1261	0.9527	245.414	1709	0.9402	308.603	3096	0.9813	546.778	682	0.9377	131.586	2833	0.9701	523.482	3018	0.9738	549.713	Glycine max cDNA, clone: GMFL01-09-M13 /gb=AK285441 /gi=210142563 /ug=Gma.12488 /len=803	GO:0009523//photosystem II;GO:0009534//chloroplast thylakoid	-	GO:0044237//cellular metabolic process	gi|255547954|ref|XP_002515034.1|/3.22567e-29/photosystem II core complex proteins psbY, chloroplast precursor [Ricinus communis]
AK244860	1819	2902	0.7823	235.808	1893	0.7812	156.177	3530	0.7834	279.129	2553	0.7861	215.365	1714	0.7779	147.258	2125	0.7817	169.395	2763	0.7806	215.414	2256	0.7812	192.154	2642	0.7817	215.512	2595	0.7806	208.659	Glycine max cDNA, clone: GMFL01-15-G21 /gb=AK244860 /gi=210140941 /ug=Gma.31321 /len=1819	GO:0031980//mitochondrial lumen;GO:0043234//protein complex;GO:0005746//mitochondrial respiratory chain;GO:0009536//plastid;GO:0005576//extracellular region	GO:0016668//oxidoreductase activity, acting on sulfur group of donors, NAD or NADP as acceptor;GO:0046914//transition metal ion binding;GO:0032559//adenyl ribonucleotide binding	GO:0009314//response to radiation;GO:0010038//response to metal ion;GO:0019725//cellular homeostasis;GO:0008152//metabolic process	gi|3309269|gb|AAC26053.1|/0/ferric leghemoglobin reductase-2 precursor [Glycine max]
AK244923	2506	2899	0.9773	170.987	4415	0.9796	264.392	2374	0.9781	136.258	2103	0.99	128.77	6731	0.9924	419.758	8632	0.9789	499.464	3133	0.9781	177.299	5174	0.9916	319.88	2354	0.9781	139.378	4086	0.9785	238.479	Glycine max cDNA, clone: GMFL01-17-A15 /gb=AK244923 /gi=210141004 /ug=Gma.2266 /len=2506	GO:0044424//intracellular part	GO:0016840	GO:0006575//cellular amino acid derivative metabolic process;GO:0006558//L-phenylalanine metabolic process	gi|242205348|gb|ACS88364.1|/0/phenylalanine ammonia-lyase 2 [Glycine max]
AK287073	1036	2898	0.6139	413.46	2319	0.6178	335.922	2481	0.6023	344.453	3989	0.6052	590.827	1676	0.6014	252.822	2794	0.6168	391.058	5468	0.6187	748.505	4455	0.6197	666.239	4132	0.6236	591.795	1122	0.6014	158.404	Glycine max cDNA, clone: GMFL01-43-H20 /gb=AK287073 /gi=210144291 /ug=Gma.6384 /len=1036	-	-	-	-
AK286559	1051	2868	0.9867	403.34	1882	0.9829	268.729	3434	0.9886	469.959	2033	0.9886	296.819	1885	0.9876	280.291	2283	0.9848	314.976	2686	0.9867	362.434	1416	0.9829	208.739	2426	0.9829	342.498	2407	0.9857	334.97	Glycine max cDNA, clone: GMFL01-31-F23 /gb=AK286559 /gi=210143777 /ug=Gma.2446 /len=1051	GO:0009534//chloroplast thylakoid	-	GO:0032502//developmental process	gi|255647242|gb|ACU24089.1|/2.22821e-106/unknown [Glycine max]
AK285510	1900	2855	0.98	222.099	1794	0.9742	141.699	3845	0.9863	291.075	2120	0.9863	171.214	1751	0.98	144.023	2056	0.9821	156.907	2447	0.9758	182.644	1063	0.9789	86.6806	2077	0.98	162.201	2936	0.9821	226.014	Glycine max cDNA, clone: GMFL01-10-M10 /gb=AK285510 /gi=210142632 /ug=Gma.12014 /len=1900	GO:0005743//mitochondrial inner membrane;GO:0009536//plastid	GO:0015405//P-P-bond-hydrolysis-driven transmembrane transporter activity;GO:0032559//adenyl ribonucleotide binding	GO:0043623//cellular protein complex assembly;GO:0030005;GO:0031163;GO:0009639//response to red or far red light	gi|255554919|ref|XP_002518497.1|/0/Protein sufB, putative [Ricinus communis]
AK285189	926	2847	0.8834	454.434	2223	0.8974	360.269	2650	0.8801	411.621	2137	0.8974	354.12	2254	0.8877	380.403	2571	0.9093	402.592	2802	0.8898	429.124	1967	0.8996	329.106	2342	0.892	375.272	2956	0.8812	466.902	Glycine max cDNA, clone: GMFL01-04-C22 /gb=AK285189 /gi=210142696 /ug=Gma.31702 /len=926	GO:0031976	GO:0016209//antioxidant activity;GO:0005488//binding;GO:0016705//oxidoreductase activity, acting on paired donors, with incorporation or reduction of molecular oxygen	GO:0008152//metabolic process;GO:0019725//cellular homeostasis	gi|255627883|gb|ACU14286.1|/1.94131e-105/unknown [Glycine max]
AK245560	2520	2841	0.9738	166.635	1234	0.9774	73.4873	2417	0.9714	137.955	1084	0.9865	66.0063	968	0.9675	60.031	3122	0.9802	179.641	2002	0.977	112.665	815	0.9726	50.1071	1954	0.9833	115.052	2445	0.9694	141.909	Glycine max cDNA, clone: GMFL01-34-D19 /gb=AK245560 /gi=210141641 /ug=Gma.12131 /len=2520	GO:0043231//intracellular membrane-bounded organelle;GO:0031224//intrinsic to membrane	GO:0030554//adenyl nucleotide binding;GO:0016899//oxidoreductase activity, acting on the CH-OH group of donors, oxygen as acceptor	GO:0006950//response to stress;GO:0044281//small molecule metabolic process	gi|193850549|gb|ACF22878.1|/0/alcohol oxidase [Glycine max]
AK287036	2644	2829	0.6566	158.149	2167	0.5983	122.997	2721	0.6554	148.023	1994	0.5911	115.723	2130	0.6029	125.898	1773	0.6033	97.2347	2337	0.6963	125.35	1349	0.5983	79.0483	2052	0.7069	115.156	2434	0.6373	134.645	Glycine max cDNA, clone: GMFL01-42-J20 /gb=AK287036 /gi=210144254 /ug=Gma.32191 /len=2644	GO:0034357;GO:0009532//plastid stroma;GO:0009534//chloroplast thylakoid	GO:0030554//adenyl nucleotide binding;GO:0008937//ferredoxin reductase activity	GO:0051234//establishment of localization;GO:0006091//generation of precursor metabolites and energy	gi|255638022|gb|ACU19326.1|/1.98999e-100/unknown [Glycine max]
AK286691	765	2816	0.983	544.084	2539	0.9582	498.08	4070	0.9856	765.236	2688	0.9725	539.168	2632	0.9582	537.681	2748	0.9582	520.87	2506	0.966	464.564	2215	0.9569	448.595	2286	0.9582	443.389	2575	0.9869	492.321	Glycine max cDNA, clone: GMFL01-34-H24 /gb=AK286691 /gi=210143909 /ug=Gma.55272 /len=765	GO:0009526//plastid envelope;GO:0009534//chloroplast thylakoid;GO:0009522//photosystem I;GO:0000229	-	GO:0009767//photosynthetic electron transport chain	gi|255629249|gb|ACU14969.1|/1.76447e-66/unknown [Glycine max]
CO981283	781	2815	0.7644	532.748	2900	0.6248	557.243	4359	0.6453	802.784	1746	0.5634	343.044	4128	0.5621	826.017	2432	0.5851	451.53	1938	0.644	351.908	2390	0.5621	474.121	1828	0.6223	347.293	3806	0.5621	712.771	GM89010B2D07.r1 Gm-r1089 Glycine max cDNA clone GM89010B2D07 3, mRNA sequence /clone=Gm-r1089-3638 /clone_end=3' /gb=CO981283 /gi=51337417 /ug=Gma.2362 /len=781	GO:0043234//protein complex;GO:0009534//chloroplast thylakoid	GO:0046906//tetrapyrrole binding	GO:0009639//response to red or far red light;GO:0006091//generation of precursor metabolites and energy	gi|255646663|gb|ACU23805.1|/8.03104e-54/unknown [Glycine max]
AK285394	1829	2811	0.9617	227.165	1604	0.9475	131.61	3623	0.9628	284.916	2059	0.9475	172.742	1170	0.9738	99.9707	983	0.9492	77.9317	1547	0.9492	119.951	722	0.9634	61.1598	1299	0.9699	105.382	1208	0.9595	96.6018	Glycine max cDNA, clone: GMFL01-08-K22 /gb=AK285394 /gi=210142516 /ug=Gma.28371 /len=1829	GO:0005618//cell wall;GO:0043231//intracellular membrane-bounded organelle	GO:0043169//cation binding;GO:0016791//phosphatase activity	GO:0055061	gi|37359277|gb|AAN85416.1|/0/purple acid phosphatase-like protein [Glycine max]
BT095375	1171	2806	0.8557	354.181	1975	0.7242	253.109	3421	0.8138	420.203	2592	0.7131	339.652	1992	0.7489	265.848	2629	0.8207	325.543	2202	0.8215	266.677	1805	0.5909	238.816	2097	0.772	265.712	2204	0.766	275.288	Soybean clone JCVI-FLGm-7C4 unknown mRNA /cds=m(791,1105) /gb=BT095375 /gi=255638649 /ug=Gma.15376 /len=1171	GO:0031224//intrinsic to membrane;GO:0009522//photosystem I;GO:0009534//chloroplast thylakoid;GO:0009570//chloroplast stroma;GO:0005740//mitochondrial envelope	GO:0015078//hydrogen ion transmembrane transporter activity	GO:0022904//respiratory electron transport chain	gi|255634224|gb|ACU17476.1|/5.14282e-54/unknown [Glycine max]
AK285503	3980	2803	0.9937	104.096	2306	0.9922	86.9509	2568	0.9927	92.8057	1812	0.9877	69.8605	2412	0.9942	94.7098	2482	0.992	90.4259	2428	0.9925	86.515	1876	0.9776	73.0284	1972	0.9879	73.5181	2545	0.9902	93.527	Glycine max cDNA, clone: GMFL01-10-K13 /gb=AK285503 /gi=210142625 /ug=Gma.7619 /len=3980	GO:0009532//plastid stroma	GO:0016301//kinase activity;GO:0032559//adenyl ribonucleotide binding	GO:0005982//starch metabolic process;GO:0006468//protein amino acid phosphorylation	gi|255555150|ref|XP_002518612.1|/0/chloroplast alpha-glucan water dikinase, putative [Ricinus communis]
AK244026	3682	2797	0.9058	112.28	2348	0.9112	95.7001	2356	0.9079	92.0352	2095	0.8944	87.3085	2054	0.9199	87.1801	2382	0.896	93.8063	2765	0.896	106.497	2330	0.8734	98.0425	2276	0.9158	91.7189	2403	0.9117	95.4558	Glycine max cDNA, clone: GMFL01-01-O10 /gb=AK244026 /gi=210145335 /ug=Gma.4388 /len=3682	-	GO:0046872//metal ion binding;GO:0070011//peptidase activity, acting on L-amino acid peptides	-	gi|255537515|ref|XP_002509824.1|/0/aminopeptidase, putative [Ricinus communis]
AK285150	1445	2788	0.9834	285.18	1659	0.9862	172.296	2045	0.9841	203.558	1519	0.9792	161.304	1393	0.9765	150.655	2237	0.9772	224.477	3175	0.9896	311.603	946	0.9578	101.43	2671	0.9751	274.269	2959	0.9765	299.509	Glycine max cDNA, clone: GMFL01-03-A04 /gb=AK285150 /gi=210142216 /ug=Gma.27598 /len=1445	GO:0009532//plastid stroma	-	-	gi|167600643|gb|ABZ89185.1|/4.05964e-107/putative protein [Coffea canephora]
EV280879	848	2779	0.3644	484.381	2942	0.4776	520.649	3459	0.3644	586.702	5122	0.4434	926.83	2937	0.4222	541.263	3006	0.3644	514.005	2758	0.4222	461.237	3749	0.4222	684.955	3311	0.4222	579.34	3423	0.4222	590.396	GLNAY46TF JCVI-SOY3 Glycine max cDNA 5', mRNA sequence /clone_end=5' /gb=EV280879 /gi=151411068 /ug=Gma.39589 /len=848	-	-	-	gi|54606792|dbj|BAD66815.1|/3.17327e-38/orf174 [Beta vulgaris subsp. vulgaris]
BT093369	1265	2775	0.9257	324.24	1390	0.9328	164.901	1203	0.9217	136.785	1757	0.9217	213.127	901	0.9186	111.31	2192	0.9265	251.26	3306	0.9265	370.628	540	0.9194	66.1372	3022	0.9257	354.466	3477	0.932	402.019	Soybean clone JCVI-FLGm-17O9 unknown mRNA /cds=p(21,896) /gb=BT093369 /gi=255634766 /ug=Gma.56070 /len=1265	GO:0009532//plastid stroma;GO:0030529//ribonucleoprotein complex	GO:0003723//RNA binding	GO:0010467//gene expression	gi|255634767|gb|ACU17745.1|/9.13321e-153/unknown [Glycine max]
AK245596	1256	2773	0.9713	326.328	1732	0.9666	206.946	1547	0.9506	177.159	1713	0.9857	209.278	1134	0.9729	141.099	3188	0.9825	368.047	5315	0.9785	600.122	584	0.9522	72.0386	5132	0.9849	606.272	5226	0.9713	608.572	Glycine max cDNA, clone: GMFL01-35-A04 /gb=AK245596 /gi=210141677 /ug=Gma.1979 /len=1256	GO:0016020//membrane;GO:0031410//cytoplasmic vesicle	-	-	gi|217072936|gb|ACJ84828.1|/2.77314e-85/unknown [Medicago truncatula]
AK285500	1629	2765	0.9331	250.882	2743	0.9288	252.698	2287	0.9558	201.933	2191	0.9552	206.385	2472	0.9269	237.153	2429	0.9257	216.212	2643	0.9337	230.092	2395	0.9233	227.786	2290	0.954	208.586	2209	0.9251	198.338	Glycine max cDNA, clone: GMFL01-10-K05 /gb=AK285500 /gi=210142622 /ug=Gma.8332 /len=1629	GO:0009368//endopeptidase Clp complex;GO:0031976;GO:0009532//plastid stroma	GO:0004175//endopeptidase activity	GO:0019538//protein metabolic process	gi|255639455|gb|ACU20022.1|/0/unknown [Glycine max]
AK243900	1855	2756	0.9499	219.599	939	0.9434	75.966	3027	0.9628	234.71	1189	0.9499	98.3545	292	0.9315	24.6002	958	0.9466	74.8852	1425	0.9515	108.942	433	0.9439	36.1648	1113	0.972	89.027	1033	0.9466	81.4495	Glycine max cDNA, clone: GMFL01-01-I24 /gb=AK243900 /gi=210145209 /ug=Gma.595 /len=1855	-	-	-	-
AK245961	2537	2741	0.9476	159.692	1846	0.9405	109.197	1431	0.9472	81.1301	1975	0.9448	119.455	1385	0.959	85.3159	3722	0.974	212.731	2699	0.974	150.872	1745	0.946	106.566	2832	0.9468	165.632	3544	0.9452	204.317	Glycine max cDNA, clone: GMFL01-47-E01 /gb=AK245961 /gi=210142042 /ug=Gma.22620 /len=2537	GO:0043231//intracellular membrane-bounded organelle	-	-	gi|18643339|gb|AAL76271.1|AF467783_1/0/transcription factor EIL2 [Vigna radiata]
AK243904	1815	2737	0.9829	222.891	1246	0.8413	103.024	4540	0.9868	359.784	1695	0.93	143.301	1827	0.8198	157.312	2625	0.9873	209.714	2500	0.9829	195.339	1604	0.951	136.921	2271	0.9521	185.657	2655	0.9747	213.954	Glycine max cDNA, clone: GMFL01-01-J04 /gb=AK243904 /gi=210145213 /ug=Gma.4575 /len=1815	GO:0009536//plastid	GO:0005488//binding;GO:0016832//aldehyde-lyase activity	GO:0006007//glucose catabolic process	gi|40457267|gb|AAR86689.1|/0/fructose-bisphosphate aldolase [Glycine max]
AI855968	720	2735	0.7806	561.461	1965	0.6764	409.57	2044	0.7458	408.33	1361	0.7556	290.056	2023	0.7458	439.101	3459	0.7236	696.614	2319	0.7306	456.766	1463	0.75	314.814	1745	0.6931	359.611	3157	0.7292	641.319	sc29e07.x1 Gm-c1014 Glycine max cDNA clone GENOME SYSTEMS CLONE ID: Gm-c1014-541 3' similar to TR:O65158 O65158 1-AMINOCYCLOPROPANE-1-CARBOXYLIC ACID OXIDASE. ;, mRNA sequence /clone=GENOME_SYSTEMS_CLONE_ID:_Gm-c1014-541 /clone_end=3' /gb=AI855968 /gi=5509410 /ti=44527711 /ug=Gma.55674 /len=720	-	GO:0043169//cation binding;GO:0019842//vitamin binding;GO:0016641//oxidoreductase activity, acting on the CH-NH2 group of donors, oxygen as acceptor	GO:0003006//reproductive developmental process;GO:0006555//methionine metabolic process	gi|18157333|dbj|BAB83762.1|/5.87885e-69/1-aminocyclopropane-1-carboxylic acid oxidase [Phaseolus lunatus]
AK286525	2115	2735	0.9797	191.136	2444	0.9811	173.416	2258	0.9872	153.559	2695	0.9896	195.526	1703	0.9905	125.836	2130	0.9901	146.03	3492	0.9939	234.148	2823	0.9901	206.796	3124	0.9759	219.165	2000	0.9787	138.309	Glycine max cDNA, clone: GMFL01-30-H21 /gb=AK286525 /gi=210143743 /ug=Gma.6959 /len=2115	-	-	-	-
AK286616	1122	2705	0.6925	356.344	2132	0.6872	285.162	3945	0.6827	505.728	2550	0.6827	348.742	2021	0.6925	281.497	2775	0.6702	358.628	3431	0.6916	433.664	1791	0.6791	247.312	3089	0.6898	408.503	3395	0.6907	442.567	Glycine max cDNA, clone: GMFL01-32-K20 /gb=AK286616 /gi=210143834 /ug=Gma.18119 /len=1122	-	-	-	-
AF503361	1414	2696	0.9349	281.816	2314	0.9342	245.591	4370	0.9364	444.523	3274	0.9356	355.292	2461	0.9371	271.996	2294	0.9356	235.244	2788	0.9364	279.621	2701	0.9335	295.949	2913	0.9364	305.676	2782	0.9349	287.766	Glycine max clone P42-2 putative NADH-dependent hydroxypyruvate reductase mRNA, complete cds /cds=p(43,1203) /gb=AF503361 /gi=29293058 /ug=Gma.2503 /len=1414	GO:0005576//extracellular region;GO:0042579//microbody;GO:0009536//plastid	GO:0016616//oxidoreductase activity, acting on the CH-OH group of donors, NAD or NADP as acceptor;GO:0008187//poly-pyrimidine tract binding;GO:0000166//nucleotide binding	GO:0009853//photorespiration	gi|29293059|gb|AAO73867.1|AF503361_1/0/putative NADH-dependent hydroxypyruvate reductase [Glycine max]
AK286095	1669	2692	0.9844	238.404	1991	0.9814	179.025	2510	0.982	216.312	1783	0.9796	163.927	1981	0.9892	185.494	2061	0.979	179.059	2428	0.9509	206.309	1081	0.991	100.349	1919	0.9778	170.604	2302	0.9898	201.735	Glycine max cDNA, clone: GMFL01-21-N01 /gb=AK286095 /gi=210143313 /ug=Gma.23507 /len=1669	-	GO:0005506//iron ion binding;GO:0003824//catalytic activity	-	gi|5830465|emb|CAB54847.1|/0/hydroperoxide lyase [Medicago sativa]
BT098315	1133	2691	0.9594	351.058	2463	0.9506	326.236	2186	0.9462	277.513	2553	0.9638	345.762	1530	0.9391	211.039	1693	0.9612	216.671	3204	0.9603	401.041	1990	0.955	272.123	3211	0.9638	420.514	2026	0.9444	261.542	Soybean clone JCVI-FLGm-12G10 unknown mRNA /cds=m(280,843) /gb=BT098315 /gi=255646096 /ug=Gma.3218 /len=1133	GO:0009536//plastid	-	-	gi|255638297|gb|ACU19461.1|/1.31392e-99/unknown [Glycine max]
AK285762	983	2689	0.9766	404.326	1993	0.9807	304.265	2621	0.9807	383.51	1919	0.9766	299.556	1893	0.9766	300.952	2162	0.9766	318.916	2298	0.9837	331.53	1742	0.9817	274.56	1962	0.9766	296.153	2048	0.9878	304.725	Glycine max cDNA, clone: GMFL01-15-N21 /gb=AK285762 /gi=210142980 /ug=Gma.3570 /len=983	GO:0009532//plastid stroma;GO:0005618//cell wall	GO:0016209//antioxidant activity;GO:0005488//binding;GO:0016705//oxidoreductase activity, acting on paired donors, with incorporation or reduction of molecular oxygen	GO:0006952//defense response;GO:0008152//metabolic process;GO:0019725//cellular homeostasis	gi|255640689|gb|ACU20629.1|/3.31574e-103/unknown [Glycine max]
EH260222	877	2685	0.8757	452.522	2446	0.8734	418.557	2255	0.8791	369.836	2563	0.8803	448.441	1847	0.8757	329.13	2370	0.878	391.853	2627	0.87	424.802	2306	0.8746	407.382	2466	0.8746	417.219	2006	0.8734	334.552	JGI_ACBU3261.fwd ACBU Phakopsora pachyrhizi infected soybean leaf tissue 6-8 days post inoculation with TW72-1 urediniospores Glycine max cDNA clone ACBU3261 5', mRNA sequence /clone=ACBU3261 /clone_end=5' /gb=EH260222 /gi=120532089 /ug=Gma.4129 /len=877	GO:0009532//plastid stroma;GO:0030529//ribonucleoprotein complex	GO:0003723//RNA binding;GO:0005198//structural molecule activity	GO:0010467//gene expression	gi|255639119|gb|ACU19859.1|/4.01477e-124/unknown [Glycine max]
AK244503	2576	2684	0.8863	154.004	2903	0.9123	169.122	1248	0.8513	69.6837	896	0.8668	53.3726	3411	0.9519	206.936	2036	0.9064	114.606	2565	0.9115	141.211	1704	0.9293	102.486	2346	0.9282	135.13	2580	0.9301	146.489	Glycine max cDNA, clone: GMFL01-05-H21 /gb=AK244503 /gi=210145812 /ug=Gma.312 /len=2576	-	-	-	-
EU380189	966	2672	0.7319	408.841	1826	0.7298	283.675	4486	0.7308	667.951	1155	0.7267	183.468	1861	0.7319	301.072	3399	0.7288	510.209	1921	0.7277	282.018	1272	0.7267	204.01	1178	0.7288	180.942	3427	0.7288	518.883	Glycine max cultivar Sinpaldal 2 dihydroflavonol reductase mRNA, complete cds /cds=p(1,966) /gb=EU380189 /gi=166080304 /ug=Gma.1527 /len=966	-	-	-	-
BT098067	1022	2648	0.726	382.967	2758	0.729	404.987	2485	0.729	349.734	2820	0.7299	423.404	1820	0.7143	278.305	3130	0.725	444.087	3614	0.728	501.491	3750	0.729	568.49	3793	0.7299	550.684	2204	0.725	315.423	Soybean clone JCVI-FLGm-16D1 unknown mRNA /cds=p(215,1022) /gb=BT098067 /gi=255645615 /ug=Gma.18650 /len=1022	GO:0009536//plastid	GO:0034062//RNA polymerase activity;GO:0003676//nucleic acid binding;GO:0005515//protein binding	GO:0006350//transcription	gi|255645616|gb|ACU23302.1|/1.61244e-146/unknown [Glycine max]
AK285481	1056	2638	0.5663	369.237	2111	0.5634	300.001	3272	0.5682	445.669	1820	0.5663	264.462	2180	0.5691	322.621	2305	0.5663	316.505	2638	0.5682	354.272	1017	0.5634	149.21	2219	0.5663	311.791	4515	0.5739	625.354	Glycine max cDNA, clone: GMFL01-10-H07 /gb=AK285481 /gi=210142603 /ug=Gma.12973 /len=1056	GO:0031224//intrinsic to membrane;GO:0000325//plant-type vacuole;GO:0000322//storage vacuole;GO:0009526//plastid envelope	GO:0005372//water transmembrane transporter activity;GO:0042887	GO:0042886//amide transport;GO:0010476//gibberellin mediated signaling pathway;GO:0042044//fluid transport	gi|310576|gb|AAA02946.1|/1.71308e-122/nodulin-26 [Glycine max]
AK244324	746	2636	0.7735	522.277	1783	0.7601	358.683	1008	0.7708	194.35	1103	0.7252	226.878	1656	0.8271	346.914	3378	0.7976	656.591	2210	0.744	420.126	1666	0.7534	346.002	2102	0.756	418.085	2338	0.7373	458.393	Glycine max cDNA, clone: GMFL01-02-L07 /gb=AK244324 /gi=210145633 /ug=Gma.31071 /len=746	-	GO:0005488//binding	-	gi|5726567|gb|AAD48471.1|AF169205_1/1.36114e-39/glycine-rich RNA-binding protein [Glycine max]
BT093363	1501	2633	0.9074	259.278	1183	0.9074	118.277	1018	0.8981	97.5505	876	0.9007	89.5529	812	0.9074	84.5427	1791	0.9074	173.017	2558	0.9074	241.683	447	0.934	46.1391	2044	0.9081	202.055	2389	0.9107	232.792	Soybean clone JCVI-FLGm-17O3 unknown mRNA /cds=p(99,1244) /gb=BT093363 /gi=255634754 /ug=Gma.27602 /len=1501	GO:0043231//intracellular membrane-bounded organelle	-	-	gi|255634755|gb|ACU17739.1|/0/unknown [Glycine max]
BT096141	1092	2622	0.848	354.899	1312	0.88	180.306	568	0.7793	74.8149	374	0.7711	52.5539	1287	0.8425	184.186	1980	0.8654	262.916	2614	0.8535	339.476	244	0.7839	34.6186	1829	0.8645	248.52	3302	0.8773	442.269	Soybean clone JCVI-FLGm-20M14 unknown mRNA /cds=p(527,856) /gb=BT096141 /gi=255640150 /ug=Gma.27368 /len=1092	-	-	-	gi|20152613|emb|CAD29693.1|/5.33841e-18/putative glycine rich protein [Rumex obtusifolius]
AK285754	1427	2620	0.4618	271.376	2117	0.4632	222.636	3344	0.4618	337.058	2222	0.4625	238.933	2391	0.4618	261.852	2978	0.4618	302.604	2821	0.4996	280.353	1959	0.4646	212.693	2658	0.4618	276.377	3471	0.4632	355.765	Glycine max cDNA, clone: GMFL01-15-L20 /gb=AK285754 /gi=210142972 /ug=Gma.55167 /len=1427	-	GO:0016832//aldehyde-lyase activity	GO:0006007//glucose catabolic process	gi|217072476|gb|ACJ84598.1|/0/unknown [Medicago truncatula]
EV271269	760	2619	0.9868	509.35	2487	0.9816	491.089	2878	0.9803	544.678	2529	0.9447	510.613	2308	0.9026	474.595	1936	0.9882	369.374	2006	0.9316	374.32	1496	0.9316	304.972	1861	0.9882	363.332	2093	0.9829	402.798	GLMB533TF JCVI-SOY2 Glycine max cDNA 5', mRNA sequence /clone_end=5' /gb=EV271269 /gi=151401455 /ug=Gma.55256 /len=760	GO:0009521;GO:0009536//plastid	-	GO:0009765//photosynthesis, light harvesting	gi|255639429|gb|ACU20009.1|/2.22583e-45/unknown [Glycine max]
AK286310	1317	2608	0.9218	292.696	2621	0.9248	298.661	2634	0.9119	287.669	2276	0.9423	265.181	1771	0.9385	210.152	1908	0.9036	210.071	2003	0.8952	215.686	1406	0.9051	165.402	1887	0.8861	212.597	2517	0.9172	279.531	Glycine max cDNA, clone: GMFL01-25-P18 /gb=AK286310 /gi=210143528 /ug=Gma.55160 /len=1317	GO:0005576//extracellular region;GO:0031410//cytoplasmic vesicle	GO:0016787//hydrolase activity;GO:0005488//binding	GO:0044238//primary metabolic process	gi|255647644|gb|ACU24285.1|/0/unknown [Glycine max]
DB974292	434	2600	0.6797	885.479	1533	0.5392	530.091	2875	0.6912	952.82	1518	0.5691	536.708	1059	0.5645	381.335	1831	0.5668	611.748	9	0.2488	2.94089	560	0.5553	199.913	3	0.2304	1.02566	1	0.1129	0.33701	DB974292 full-length enriched soybean cDNA library, mixture of seedling, young plant, adult plant Glycine max cDNA clone GMFL02-02-A11 3', mRNA sequence /clone=GMFL02-02-A11 /clone_end=3' /gb=DB974292 /gi=213614781 /ug=Gma.58405 /len=434	GO:0009521;GO:0031224//intrinsic to membrane;GO:0009534//chloroplast thylakoid	GO:0046906//tetrapyrrole binding;GO:0043169//cation binding	GO:0006464//protein modification process;GO:0006091//generation of precursor metabolites and energy	gi|38096045|gb|AAR10886.1|/5.14315e-29/chlorophyll a/b binding protein [Trifolium pratense]
AK285312	3711	2588	0.9725	103.078	1948	0.9512	78.7764	2213	0.9348	85.7735	1261	0.9593	52.1411	2171	0.9407	91.4259	2038	0.9369	79.632	2057	0.9283	78.6085	1245	0.8849	51.9781	1675	0.941	66.9722	2585	0.9272	101.883	Glycine max cDNA, clone: GMFL01-07-D18 /gb=AK285312 /gi=210142434 /ug=Gma.31465 /len=3711	GO:0044444//cytoplasmic part	GO:0030247//polysaccharide binding;GO:0043167//ion binding;GO:0004133//glycogen debranching enzyme activity;GO:0016740//transferase activity	GO:0005982//starch metabolic process;GO:0000023//maltose metabolic process	gi|297741704|emb|CBI32836.3|/0/unnamed protein product [Vitis vinifera]
EV265693	818	2586	0.9792	467.272	803	0.9792	147.319	3141	0.978	552.303	1694	0.9829	317.773	441	0.9462	84.2531	2239	0.9817	396.894	2744	0.9817	475.726	582	0.9817	110.233	2339	0.9804	424.275	2814	0.9817	503.156	GLLAX39TF JCVI-SOY1 Glycine max cDNA 5', mRNA sequence /clone_end=5' /gb=EV265693 /gi=151395816 /ug=Gma.4512 /len=818	GO:0044436;GO:0009534//chloroplast thylakoid;GO:0016020//membrane	-	GO:0050896//response to stimulus	gi|255626973|gb|ACU13831.1|/4.15461e-40/unknown [Glycine max]
BI945801	512	2578	0.7871	744.231	1773	0.7852	519.681	2160	0.8809	606.801	1645	0.7852	493.006	2130	0.7852	650.145	3252	0.7871	920.99	2540	0.7871	703.541	2042	0.7852	617.914	2391	0.7871	692.915	2499	0.7891	713.885	ss30a08.y1 Gm-c1061 Glycine max cDNA clone GENOME SYSTEMS CLONE ID: Gm-c1061-207 5' similar to TR:Q36331 Q36331 UNIQUE ORF. ;, mRNA sequence /clone=GENOME_SYSTEMS_CLONE_ID:_Gm-c1061-207 /clone_end=5' /gb=BI945801 /gi=16283902 /ug=Gma.29506 /len=512	-	-	-	gi|145408595|ref|YP_001152219.1|/9.47917e-09/ORF58f [Pinus koraiensis]
AK287309	1960	2577	0.9602	194.336	3537	0.951	270.818	3608	0.9745	264.773	2084	0.9653	163.154	3881	0.9536	309.448	3523	0.9827	260.634	3081	0.9668	222.926	2936	0.9776	232.082	2589	0.9485	195.996	3160	0.923	235.811	Glycine max cDNA, clone: GMFL01-49-F19 /gb=AK287309 /gi=210144527 /ug=Gma.30776 /len=1960	GO:0009536//plastid	GO:0016765//transferase activity, transferring alkyl or aryl (other than methyl) groups;GO:0048037//cofactor binding	GO:0000097//sulfur amino acid biosynthetic process	gi|4959932|gb|AAD34548.1|AF141602_1/0/cystathionine-gamma-synthase precursor [Glycine max]
BU551299	592	2577	0.8446	643.409	1675	0.8733	424.611	2575	0.875	625.631	1321	0.897	342.403	1959	0.8784	517.146	1615	0.8986	395.571	1287	0.8699	308.307	950	0.9155	248.625	1466	0.8733	367.437	1784	0.9155	440.763	GM880020A11D07 Gm-r1088 Glycine max cDNA clone Gm-r1088-7453 3', mRNA sequence /clone=Gm-r1088-7453 /clone_end=3' /gb=BU551299 /gi=22934160 /ug=Gma.34882 /len=592	GO:0044464//cell part	GO:0046914//transition metal ion binding	-	gi|302398713|gb|ADL36651.1|/1.58713e-33/C3HL domain class transcription factor [Malus x domestica]
AK285661	1667	2558	0.9574	226.809	2755	0.9604	248.018	1454	0.9496	125.456	2122	0.9598	195.329	2385	0.9586	223.591	2006	0.9592	174.49	2078	0.97	176.781	2819	0.9622	262	2048	0.9544	182.291	1753	0.9496	153.808	Glycine max cDNA, clone: GMFL01-14-F04 /gb=AK285661 /gi=210142879 /ug=Gma.17597 /len=1667	-	-	-	-
AK244970	923	2556	0.9707	409.311	3515	0.9827	571.507	3943	0.9772	614.452	6355	0.9762	1056.5	2887	0.9642	488.816	1533	0.9664	240.832	2982	0.9707	458.176	3526	0.9816	591.865	3514	0.9762	564.899	4460	0.9805	706.749	Glycine max cDNA, clone: GMFL01-18-B01 /gb=AK244970 /gi=210141051 /ug=Gma.51860 /len=923	-	-	-	gi|255627733|gb|ACU14211.1|/3.59518e-70/unknown [Glycine max]
CO981905	796	2553	0.4661	474.059	2825	0.5276	532.603	2843	0.4673	513.72	2677	0.4661	516.05	2563	0.4648	503.195	2201	0.4648	400.942	2663	0.4661	474.443	2081	0.4648	405.043	2850	0.4648	531.254	3073	0.4661	564.653	GM89012B2C12.r1 Gm-r1089 Glycine max cDNA clone GM89012B2C12 3, mRNA sequence /clone=Gm-r1089-4368 /clone_end=3' /gb=CO981905 /gi=51338039 /ug=Gma.12389 /len=796	GO:0009536//plastid;GO:0033279	GO:0005198//structural molecule activity	GO:0010467//gene expression	gi|91214144|ref|YP_538766.1|/2.75035e-116/ribosomal protein S2 [Glycine max]
AK287144	3261	2544	0.9899	115.308	1705	0.9914	78.4642	2436	0.9917	107.446	1869	0.9905	87.9457	1549	0.9939	74.2337	1776	0.9902	78.9708	2353	0.9929	102.329	1540	0.9807	73.1665	2312	0.9893	105.198	2225	0.9908	99.7956	Glycine max cDNA, clone: GMFL01-45-D14 /gb=AK287144 /gi=210144362 /ug=Gma.19230 /len=3261	GO:0009532//plastid stroma	GO:0017111//nucleoside-triphosphatase activity;GO:0032559//adenyl ribonucleotide binding	GO:0006950//response to stress;GO:0009657//plastid organization;GO:0043170	gi|255570232|ref|XP_002526076.1|/0/chaperone clpb, putative [Ricinus communis]
AK286220	2614	2536	0.9793	143.396	1438	0.9713	82.5565	1725	0.9793	94.9175	1315	0.9778	77.1928	1035	0.9682	61.8779	2549	0.9786	141.396	2727	0.9786	147.947	720	0.9717	42.6746	2888	0.9778	163.931	2876	0.9793	160.922	Glycine max cDNA, clone: GMFL01-24-D14 /gb=AK286220 /gi=210143438 /ug=Gma.1049 /len=2614	-	-	-	-
BT095574	1175	2536	0.7702	319.011	2225	0.7626	284.178	1860	0.7455	227.687	1025	0.754	133.857	2100	0.7574	279.307	1558	0.72	192.267	2179	0.7455	262.994	643	0.7685	84.7843	1751	0.7345	221.115	2804	0.7779	349.038	Soybean clone JCVI-FLGm-19F23 unknown mRNA /cds=m(253,1086) /gb=BT095574 /gi=255639038 /ug=Gma.55511 /len=1175	GO:0043231//intracellular membrane-bounded organelle	-	-	gi|255639039|gb|ACU19820.1|/1.5081e-154/unknown [Glycine max]
BT094136	1251	2532	0.9249	299.158	2685	0.9305	322.096	2473	0.9329	284.334	1867	0.9305	229.004	2349	0.9297	293.445	1959	0.9297	227.066	1903	0.9249	215.728	1900	0.9329	235.309	1540	0.9632	182.656	2025	0.9305	236.755	Soybean clone JCVI-FLGm-18A10 unknown mRNA /cds=p(55,759) /gb=BT094136 /gi=255636253 /ug=Gma.13164 /len=1251	GO:0043231//intracellular membrane-bounded organelle	-	-	gi|255636254|gb|ACU18467.1|/6.31255e-114/unknown [Glycine max]
AK245762	2019	2530	0.9777	185.216	1290	0.9817	95.8851	1248	0.9762	88.908	1089	0.952	82.7652	873	0.9856	67.5738	1331	0.9747	95.5908	1991	0.9886	139.849	460	0.9683	35.2991	1683	0.9901	123.685	2490	0.9886	180.383	Glycine max cDNA, clone: GMFL01-40-K10 /gb=AK245762 /gi=210141843 /ug=Gma.12160 /len=2019	GO:0009526//plastid envelope	GO:0016616//oxidoreductase activity, acting on the CH-OH group of donors, NAD or NADP as acceptor	GO:0006787;GO:0044257//cellular protein catabolic process	gi|255546477|ref|XP_002514298.1|/0/short-chain dehydrogenase, putative [Ricinus communis]
BU761210	621	2526	0.5684	601.224	2598	0.6312	627.835	3492	0.5395	808.808	3732	0.6425	922.16	2808	0.6361	706.653	2941	0.6135	686.717	3318	0.6232	757.723	3864	0.6441	964.024	2361	0.5507	564.124	1959	0.4622	461.397	sas64f09.y1 Gm-c1023 Glycine max cDNA clone SOYBEAN CLONE ID: Gm-c1023-5634 5' similar to TR:Q9SKS9 Q9SKS9 PUTATIVE DIACYLGLYCEROL KINASE. ;, mRNA sequence /clone=SOYBEAN_CLONE_ID:_Gm-c1023-5634 /clone_end=5' /gb=BU761210 /gi=23726434 /ug=Gma.52124 /len=621	-	GO:0016301//kinase activity	GO:0007186//G-protein coupled receptor protein signaling pathway	gi|255553919|ref|XP_002518000.1|/5.974e-66/diacylglycerol kinase, alpha, putative [Ricinus communis]
AK245242	751	2522	0.9694	496.364	1138	0.9667	227.405	2093	0.9667	400.859	1845	0.98	376.975	899	0.9667	187.077	691	0.9667	133.417	1657	0.9707	312.902	347	0.9654	71.5866	1347	0.9667	266.133	1684	0.9667	327.97	Glycine max cDNA, clone: GMFL01-24-M15 /gb=AK245242 /gi=210141325 /ug=Gma.51851 /len=751	-	-	-	gi|255625763|gb|ACU13226.1|/3.04855e-47/unknown [Glycine max]
FG991226	807	2513	0.9975	460.271	2714	0.995	504.701	3882	0.995	691.902	3555	0.995	675.962	3138	0.995	607.687	4353	0.9975	782.149	3352	0.9988	589.056	4410	0.9963	846.657	3109	0.9963	571.633	4020	0.9975	728.593	GLLDQ47TF JCVI-SOY1 Glycine max cDNA 5', mRNA sequence /clone_end=5' /gb=FG991226 /gi=192296658 /ug=Gma.36315 /len=807	GO:0000314//organellar small ribosomal subunit;GO:0009536//plastid	GO:0003723//RNA binding;GO:0005198//structural molecule activity	GO:0010467//gene expression	gi|255627661|gb|ACU14175.1|/6.64689e-91/unknown [Glycine max]
BT094235	1367	2509	0.9715	271.286	1085	0.9773	119.113	694	0.9737	73.022	2082	0.97	233.705	140	0.9407	16.0052	1012	0.97	107.346	2272	0.9715	235.703	636	0.97	72.0827	1813	0.97	196.788	315	0.9473	33.7034	Soybean clone JCVI-FLGm-24P7 unknown mRNA /cds=p(49,1197) /gb=BT094235 /gi=255636448 /ug=Gma.32429 /len=1367	-	-	-	gi|255636449|gb|ACU18563.1|/0/unknown [Glycine max]
AK285667	1407	2506	0.8195	263.258	2037	0.8159	217.268	2911	0.8138	297.585	1809	0.7861	197.288	2196	0.8138	243.915	2392	0.8202	246.514	2686	0.8188	270.731	1962	0.8159	216.046	2181	0.8188	230.002	2528	0.8166	262.794	Glycine max cDNA, clone: GMFL01-14-F17 /gb=AK285667 /gi=210142885 /ug=Gma.56032 /len=1407	GO:0009526//plastid envelope;GO:0009570//chloroplast stroma;GO:0005576//extracellular region	GO:0048037//cofactor binding;GO:0008187//poly-pyrimidine tract binding	GO:0042254//ribosome biogenesis;GO:0008152//metabolic process	gi|255647134|gb|ACU24035.1|/0/unknown [Glycine max]
GR832794	775	2503	0.4877	477.369	2749	0.4245	532.318	1619	0.4877	300.475	1012	0.4039	200.371	1795	0.4877	361.962	2510	0.4877	469.62	1577	0.4219	288.573	606	0.4232	121.147	1357	0.4877	259.806	2345	0.4245	442.561	CCCC6017.b1 CCCC Glycine max callus grown in dark condition Glycine max cDNA clone CCCC6017 5', mRNA sequence /clone=CCCC6017 /clone_end=5' /gb=GR832794 /gi=254318626 /ug=Gma.13352 /len=775	-	-	-	gi|47076854|dbj|BAD18377.1|/4.81304e-19/type 2 metallothionein [Glycine max]
CD487388	625	2501	0.8112	591.464	1875	0.8336	450.214	2958	0.8224	680.739	2044	0.8448	501.831	1612	0.8384	403.075	2491	0.84	577.92	2738	0.832	621.269	1203	0.8016	298.214	2354	0.8352	558.852	2546	0.808	595.814	Gm_ckr1307 Soybean induced by Salicylic Acid Glycine max cDNA 5', mRNA sequence /clone_end=5' /gb=CD487388 /gi=31561550 /ug=Gma.55206 /len=625	GO:0031224//intrinsic to membrane;GO:0009522//photosystem I;GO:0009534//chloroplast thylakoid;GO:0009570//chloroplast stroma;GO:0005740//mitochondrial envelope	GO:0015078//hydrogen ion transmembrane transporter activity	GO:0022904//respiratory electron transport chain	gi|255640766|gb|ACU20667.1|/6.56601e-47/unknown [Glycine max]
AK245657	2107	2491	0.9611	174.745	5359	0.9687	381.696	6047	0.9729	412.798	4465	0.9658	325.172	4961	0.9611	367.964	7045	0.971	484.831	2995	0.9729	201.585	5104	0.9682	375.309	4376	0.9734	308.165	2954	0.9858	205.059	Glycine max cDNA, clone: GMFL01-36-O05 /gb=AK245657 /gi=210141738 /ug=Gma.4366 /len=2107	-	GO:0008905;GO:0035251//UDP-glucosyltransferase activity;GO:0004645//phosphorylase activity	GO:0019852//L-ascorbic acid metabolic process;GO:0052482;GO:0009719	gi|145408226|gb|ABP65665.1|/0/VTC2-like protein [Actinidia chinensis]
AK285999	1029	2473	0.9718	355.225	2010	0.9504	293.142	2107	0.9767	294.518	3024	0.9572	450.944	1396	0.9718	212.017	1885	0.965	265.626	3086	0.964	425.311	1794	0.9582	270.115	3117	0.9796	449.461	1748	0.9534	248.461	Glycine max cDNA, clone: GMFL01-20-B06 /gb=AK285999 /gi=210143217 /ug=Gma.13282 /len=1029	GO:0009526//plastid envelope;GO:0009532//plastid stroma;GO:0015934//large ribosomal subunit	GO:0003723//RNA binding;GO:0005198//structural molecule activity	GO:0010467//gene expression	gi|255647208|gb|ACU24072.1|/6.22667e-122/unknown [Glycine max]
AK285872	1123	2469	0.8673	324.965	1904	0.8664	254.44	2878	0.8682	368.616	2786	0.8682	380.678	2154	0.8664	299.755	3351	0.8664	432.682	3303	0.8673	417.114	3037	0.87	418.994	3157	0.8664	417.124	2883	0.8673	375.489	Glycine max cDNA, clone: GMFL01-17-M11 /gb=AK285872 /gi=210143090 /ug=Gma.10940 /len=1123	-	-	-	-
AK244812	1757	2466	0.9647	207.451	1292	0.9641	110.354	1989	0.9738	162.827	1222	0.9755	106.722	1363	0.9505	121.234	1988	0.9511	164.066	2074	0.9647	167.403	707	0.959	62.3433	1323	0.9732	111.727	2654	0.955	220.933	Glycine max cDNA, clone: GMFL01-14-I02 /gb=AK244812 /gi=210140893 /ug=Gma.15469 /len=1757	GO:0043234//protein complex;GO:0044444//cytoplasmic part;GO:0030312//external encapsulating structure;GO:0015630//microtubule cytoskeleton	GO:0032561//guanyl ribonucleotide binding;GO:0017111//nucleoside-triphosphatase activity	GO:0043623//cellular protein complex assembly;GO:0007017//microtubule-based process;GO:0010038//response to metal ion	gi|157422224|gb|ABV55994.1|/0/alpha-tubulin 6 [Populus tremuloides]
BT095977	1413	2455	0.8401	256.805	2902	0.8401	308.215	1141	0.845	116.146	2602	0.8514	282.567	1619	0.8401	179.063	2078	0.8443	213.244	8646	0.8457	867.759	1206	0.8436	132.235	16733	0.8507	1757.12	1264	0.8365	130.839	Soybean clone JCVI-FLGm-20M7 unknown mRNA /cds=p(74,1177) /gb=BT095977 /gi=255639827 /ug=Gma.2317 /len=1413	-	-	-	gi|255639828|gb|ACU20207.1|/1.08581e-173/unknown [Glycine max]
BT098441	1321	2452	0.9811	274.355	2353	0.9667	267.311	2437	0.9705	265.348	1825	0.9765	211.99	2114	0.9667	250.094	2064	0.9924	226.559	2425	0.9614	260.336	1784	0.9758	209.235	1943	0.9667	218.243	2386	0.9705	264.18	Soybean clone JCVI-FLGm-12B9 unknown mRNA /cds=m(163,1296) /gb=BT098441 /gi=255646337 /ug=Gma.3449 /len=1321	GO:0009534//chloroplast thylakoid	-	-	gi|255646338|gb|ACU23652.1|/0/unknown [Glycine max]
AK286029	4247	2450	0.9105	85.2665	1089	0.7478	38.4807	2079	0.8364	70.4101	1783	0.6162	64.4207	780	0.7233	28.7021	2709	0.9324	92.4913	2811	0.931	93.8652	846	0.6065	30.8625	2845	0.9579	99.3963	2350	0.9086	80.9315	Glycine max cDNA, clone: GMFL01-20-I20 /gb=AK286029 /gi=210143247 /ug=Gma.13080 /len=4247	-	-	-	gi|255636132|gb|ACU18409.1|/5.9374e-89/unknown [Glycine max]
AK243986	1235	2448	0.9725	292.981	2306	0.9223	280.214	1939	0.949	225.826	2724	0.9709	338.452	1573	0.9579	199.05	2136	0.953	250.789	3510	0.9765	403.057	2585	0.9628	324.292	3377	0.983	405.728	2033	0.9595	240.77	Glycine max cDNA, clone: GMFL01-01-M16 /gb=AK243986 /gi=210145295 /ug=Gma.16328 /len=1235	-	-	-	-
AK286677	4022	2433	0.9871	89.4118	2045	0.9846	76.3043	2405	0.9679	86.0074	1930	0.9823	73.6328	1929	0.9567	74.9533	2053	0.9344	74.0152	2035	0.9632	71.7544	1965	0.9694	75.6942	2053	0.9485	75.7386	2299	0.9727	83.6044	Glycine max cDNA, clone: GMFL01-34-C12 /gb=AK286677 /gi=210143895 /ug=Gma.10796 /len=4022	-	-	-	-
AK245311	793	2424	0.3897	451.808	783	0.3834	148.179	2838	0.3985	514.756	1789	0.4325	346.173	622	0.3922	122.579	1888	0.3783	345.226	2120	0.3745	379.13	665	0.3758	129.924	1821	0.3846	340.727	2167	0.401	399.685	Glycine max cDNA, clone: GMFL01-26-K22 /gb=AK245311 /gi=210141392 /ug=Gma.52514 /len=793	GO:0044436;GO:0009534//chloroplast thylakoid;GO:0016020//membrane	-	GO:0050896//response to stimulus	gi|255632908|gb|ACU16808.1|/1.08617e-29/unknown [Glycine max]
AK244427	1626	2413	0.9779	219.347	1598	0.9705	147.487	6100	0.9846	539.6	607	0.9785	57.2828	4497	0.9785	432.218	3546	0.9822	316.222	2004	0.9779	174.785	1725	0.9797	164.366	670	0.9557	61.1399	6162	0.9772	554.285	Glycine max cDNA, clone: GMFL01-02-P17 /gb=AK244427 /gi=210145736 /ug=Gma.2480 /len=1626	-	GO:0016616//oxidoreductase activity, acting on the CH-OH group of donors, NAD or NADP as acceptor;GO:0043169//cation binding	GO:0006721//terpenoid metabolic process	gi|35187000|gb|AAQ84168.1|/0/1-deoxy-D-xylulose 5-phosphate reductoisomerase [Pueraria montana var. lobata]
AK245441	1336	2408	0.8458	266.406	862	0.8024	96.8275	341	0.7597	36.7122	149	0.7515	17.1134	694	0.8024	81.1808	1898	0.8496	205.998	1954	0.8593	207.417	49	0.6737	5.6824	1547	0.9199	171.812	2591	0.9371	283.657	Glycine max cDNA, clone: GMFL01-30-I04 /gb=AK245441 /gi=210141522 /ug=Gma.24396 /len=1336	-	-	-	gi|21617902|gb|AAM66952.1|/2.1158e-30/unknown [Arabidopsis thaliana]
AK286921	2090	2407	0.9823	170.225	2016	0.9923	144.758	2666	0.9818	183.475	2182	0.9818	160.201	2014	0.9919	150.596	2392	0.9818	165.955	2620	0.9866	177.779	2117	0.9904	156.934	2466	0.9823	175.072	2732	0.9895	191.191	Glycine max cDNA, clone: GMFL01-40-E22 /gb=AK286921 /gi=210144139 /ug=Gma.33616 /len=2090	GO:0009536//plastid	GO:0016787//hydrolase activity;GO:0016705//oxidoreductase activity, acting on paired donors, with incorporation or reduction of molecular oxygen	GO:0016109	gi|190576747|gb|ACE79169.1|/0/zeta carotene desaturase [Citrus maxima]
AK286413	1757	2402	0.9197	202.067	1002	0.9602	85.5842	1925	0.9556	157.587	1417	0.938	123.753	752	0.9323	66.8878	2274	0.9511	187.669	2263	0.9681	182.658	972	0.9488	85.711	2013	0.9437	169.997	2332	0.9659	194.128	Glycine max cDNA, clone: GMFL01-27-K08 /gb=AK286413 /gi=210143631 /ug=Gma.19362 /len=1757	GO:0016020//membrane;GO:0032991//macromolecular complex;GO:0015630//microtubule cytoskeleton	GO:0032561//guanyl ribonucleotide binding;GO:0017111//nucleoside-triphosphatase activity	GO:0043623//cellular protein complex assembly;GO:0006970//response to osmotic stress;GO:0007017//microtubule-based process	gi|62546343|gb|AAX86048.1|/0/tubulin B4 [Glycine max]
AK245551	3214	2389	0.9869	109.866	1742	0.9748	81.3392	2528	0.9692	113.134	1393	0.9792	66.5061	1378	0.9732	67.0045	3226	0.9888	145.543	2864	0.9876	126.373	1327	0.9658	63.9687	3156	0.9841	145.701	2595	0.9745	118.093	Glycine max cDNA, clone: GMFL01-33-O04 /gb=AK245551 /gi=210141632 /ug=Gma.31248 /len=3214	-	GO:0003676//nucleic acid binding;GO:0046872//metal ion binding	-	gi|296085121|emb|CBI28616.3|/0/unnamed protein product [Vitis vinifera]
FG988000	819	2388	0.6984	430.968	2763	0.6838	506.285	2808	0.6825	493.146	2215	0.6838	414.998	2416	0.7436	461.013	2095	0.7436	370.915	1635	0.7436	283.113	1791	0.6838	338.808	2151	0.6227	389.697	3004	0.6227	536.473	GLLCC53TF JCVI-SOY1 Glycine max cDNA 5', mRNA sequence /clone_end=5' /gb=FG988000 /gi=192301105 /ug=Gma.51714 /len=819	GO:0030529//ribonucleoprotein complex;GO:0009536//plastid	GO:0005198//structural molecule activity	GO:0010467//gene expression	gi|255628447|gb|ACU14568.1|/2.45738e-32/unknown [Glycine max]
AK286201	2127	2384	0.9299	165.666	2695	0.9516	190.147	2372	0.9436	160.402	1405	0.9389	101.36	2415	0.9281	177.439	2308	0.9271	157.341	1846	0.9539	123.081	1944	0.9304	141.603	1656	0.9539	115.522	2506	0.9271	172.324	Glycine max cDNA, clone: GMFL01-23-N01 /gb=AK286201 /gi=210143419 /ug=Gma.4188 /len=2127	-	-	-	gi|297744855|emb|CBI38269.3|/0/unnamed protein product [Vitis vinifera]
AK285460	2095	2374	0.9804	167.491	2022	0.9828	144.842	1402	0.9742	96.2557	1801	0.9771	131.913	1803	0.9785	134.497	3422	0.9742	236.848	3122	0.9747	211.337	1854	0.9766	137.11	3308	0.9828	234.289	2683	0.9747	187.313	Glycine max cDNA, clone: GMFL01-10-B18 /gb=AK285460 /gi=210142582 /ug=Gma.15275 /len=2095	-	-	-	gi|255552183|ref|XP_002517136.1|/0/Protein FRIGIDA, putative [Ricinus communis]
CX708714	930	2373	0.9581	377.146	2074	0.9753	334.675	1325	0.9753	204.925	567	0.9065	93.5527	2125	0.9978	357.089	2350	0.9892	366.403	1978	0.9785	301.626	2000	0.9882	333.188	2426	0.986	387.06	2712	0.9828	426.52	gmrtDrNS01_39-C_M13R_C12_092.s1 Water stressed 5h segment 1 gmrtDrNS01 Glycine max cDNA 3', mRNA sequence /clone_end=3' /gb=CX708714 /gi=58021973 /ug=Gma.30759 /len=930	-	-	-	-
FG991009	771	2362	0.8599	452.814	1996	0.7977	388.512	2259	0.8508	421.429	2063	0.8029	410.583	1951	0.8223	395.461	2127	0.8288	400.025	2332	0.8067	428.944	1847	0.8405	371.155	2149	0.8599	413.573	2062	0.8003	391.171	GLLDB57TF JCVI-SOY1 Glycine max cDNA 5', mRNA sequence /clone_end=5' /gb=FG991009 /gi=192298758 /ug=Gma.12807 /len=771	GO:0043234//protein complex;GO:0009536//plastid	GO:0005488//binding;GO:0008168//methyltransferase activity	GO:0006546//glycine catabolic process;GO:0043094//cellular metabolic compound salvage	gi|255629191|gb|ACU14940.1|/1.07131e-111/unknown [Glycine max]
BE802857	698	2360	0.5358	499.748	2453	0.5358	527.4	2169	0.6074	446.958	864	0.5358	189.939	2194	0.563	491.226	4095	0.6074	850.693	3497	0.6074	710.503	1409	0.5315	312.75	2378	0.5774	505.507	4247	0.5387	889.937	sr45g01.y1 Gm-c1051 Glycine max cDNA clone GENOME SYSTEMS CLONE ID: Gm-c1051-1033 5' similar to TR:Q39940 Q39940 POLYUBIQUITIN PROTEIN ;, mRNA sequence /clone=GENOME_SYSTEMS_CLONE_ID:_Gm-c1051-1033 /clone_end=5' /gb=BE802857 /gi=10233969 /ti=46804052 /ug=Gma.53659 /len=698	GO:0031410//cytoplasmic vesicle	-	-	gi|302143601|emb|CBI22354.3|/1.11595e-94/unnamed protein product [Vitis vinifera]
AK245291	2495	2358	0.988	139.691	693	0.9731	41.6832	1179	0.9808	67.9682	1308	0.9703	80.444	340	0.9226	21.2965	2181	0.982	126.753	2954	0.9848	167.906	1503	0.9808	93.332	1939	0.9836	115.313	1904	0.9747	111.617	Glycine max cDNA, clone: GMFL01-26-E16 /gb=AK245291 /gi=210141372 /ug=Gma.31324 /len=2495	-	-	-	gi|23428800|gb|AAM23264.1|/0/beta-amyrin synthase [Glycine max]
AK287044	734	2350	0.9918	473.224	311	0.9659	63.5861	1597	0.9782	312.947	595	0.9741	124.388	290	0.8638	61.7451	1272	0.9986	251.284	1057	0.9768	204.223	153	0.7561	32.2952	727	0.9918	146.963	1822	0.9918	363.065	Glycine max cDNA, clone: GMFL01-42-N09 /gb=AK287044 /gi=210144262 /ug=Gma.28790 /len=734	-	GO:0005488//binding	GO:0010476//gibberellin mediated signaling pathway	gi|255628287|gb|ACU14488.1|/1.31315e-55/unknown [Glycine max]
BT098356	1508	2350	0.9662	230.336	716	0.9582	71.254	2020	0.9403	192.669	653	0.9536	66.4459	475	0.9443	49.2258	1801	0.9602	173.176	796	0.9344	74.8579	217	0.874	22.2947	695	0.9476	68.3839	2647	0.9609	256.735	Soybean clone JCVI-FLGm-23I5 unknown mRNA /cds=p(53,1129) /gb=BT098356 /gi=255646174 /ug=Gma.10574 /len=1508	-	-	-	-
BT095491	1067	2338	0.9794	323.873	1781	0.9775	250.494	2117	0.9747	285.377	2146	0.9709	308.618	1701	0.9747	249.138	1973	0.9766	268.125	2956	0.9747	392.885	1847	0.9606	268.191	2704	0.9766	376.021	2544	0.9747	348.726	Soybean clone JCVI-FLGm-19O2 unknown mRNA /cds=p(43,870) /gb=BT095491 /gi=255638876 /ug=Gma.15879 /len=1067	GO:0031410//cytoplasmic vesicle	-	GO:0006412//translation	gi|255638877|gb|ACU19741.1|/9.85434e-118/unknown [Glycine max]
AK286356	973	2338	0.962	355.162	1957	0.9702	301.839	2186	0.9311	323.147	2345	0.9579	369.817	1628	0.927	261.482	2517	0.9753	375.098	2878	0.9291	419.473	2026	0.9723	322.603	2719	0.9671	414.636	2204	0.9723	331.307	Glycine max cDNA, clone: GMFL01-26-I23 /gb=AK286356 /gi=210143574 /ug=Gma.6852 /len=973	-	-	-	-
AK286478	2098	2326	0.9738	163.87	2887	0.9833	206.509	2747	0.9652	188.328	2380	0.9771	174.072	2086	0.9819	155.385	1538	0.9342	106.298	2043	0.9809	138.098	2542	0.9814	187.721	2254	0.9776	159.411	1787	0.9881	124.581	Glycine max cDNA, clone: GMFL01-29-G17 /gb=AK286478 /gi=210143696 /ug=Gma.27745 /len=2098	GO:0031410//cytoplasmic vesicle	GO:0046914//transition metal ion binding;GO:0016682//oxidoreductase activity, acting on diphenols and related substances as donors, oxygen as acceptor	GO:0008152//metabolic process	gi|124360517|gb|ABN08527.1|/0/Multicopper oxidase, type 1 [Medicago truncatula]
AK286552	1164	2323	0.5112	294.979	1370	0.512	176.63	3374	0.5112	416.922	1968	0.5387	259.435	1515	0.5326	203.404	2182	0.5361	271.817	2237	0.5284	272.545	1464	0.543	194.863	1983	0.4691	252.778	2689	0.549	337.886	Glycine max cDNA, clone: GMFL01-31-B19 /gb=AK286552 /gi=210143770 /ug=Gma.55260 /len=1164	GO:0009526//plastid envelope;GO:0009532//plastid stroma;GO:0009534//chloroplast thylakoid	GO:0031406//carboxylic acid binding	GO:0006950//response to stress	gi|255644481|gb|ACU22744.1|/1.31357e-118/unknown [Glycine max]
AK287201	3303	2319	0.9852	103.774	1911	0.984	86.826	1536	0.9897	66.8875	1343	0.974	62.3913	1788	0.9833	84.5979	1984	0.9849	87.0978	2216	0.9873	95.1453	1495	0.9818	70.1253	2133	0.9876	95.8192	2171	0.9846	96.1354	Glycine max cDNA, clone: GMFL01-46-G17 /gb=AK287201 /gi=210144419 /ug=Gma.2341 /len=3303	GO:0030120//vesicle coat	GO:0005515//protein binding	GO:0015031//protein transport	gi|15235964|ref|NP_194876.1|/0/coatomer beta subunit, putative / beta-coat protein, putative / beta-COP, putative [Arabidopsis thaliana]
EH260827	780	2318	0.4397	439.252	2326	0.4397	447.521	2430	0.4397	448.099	2268	0.4397	446.175	2493	0.4397	499.492	1949	0.4397	362.319	1558	0.4397	283.269	2917	0.4397	579.408	2065	0.4397	392.822	1888	0.4397	354.03	JGI_ACBU3916.fwd ACBU Phakopsora pachyrhizi infected soybean leaf tissue 6-8 days post inoculation with TW72-1 urediniospores Glycine max cDNA clone ACBU3916 5', mRNA sequence /clone=ACBU3916 /clone_end=5' /gb=EH260827 /gi=120532694 /ug=Gma.32742 /len=780	GO:0034357;GO:0044425//membrane part;GO:0009536//plastid	-	-	gi|145408564|ref|YP_001152188.1|/2.50773e-15/ORF83b [Pinus koraiensis]
EV273515	818	2317	0.9083	418.666	1851	0.9071	339.587	6953	0.9046	1222.59	4367	0.9083	819.193	2072	0.9059	395.856	2018	0.9071	357.719	3432	0.9095	595.004	3338	0.9034	632.23	4119	0.9095	747.152	1751	0.9022	313.087	GLMBW31TF JCVI-SOY2 Glycine max cDNA 5', mRNA sequence /clone_end=5' /gb=EV273515 /gi=151403705 /ug=Gma.32666 /len=818	GO:0009534//chloroplast thylakoid	-	-	gi|8745402|gb|AAF78903.1|AF248055_1/2.35913e-35/proline-rich protein [Glycine max]
AK285587	987	2316	0.9858	346.83	1906	0.9787	289.803	2620	0.9838	381.81	2136	0.9848	332.078	1576	0.9828	249.54	2677	0.9848	393.283	2907	0.9889	417.69	1845	0.9787	289.615	2741	0.9797	412.062	2237	0.9818	331.498	Glycine max cDNA, clone: GMFL01-13-B10 /gb=AK285587 /gi=210142805 /ug=Gma.4606 /len=987	GO:0005840//ribosome;GO:0009532//plastid stroma	GO:0003723//RNA binding;GO:0005198//structural molecule activity	GO:0010467//gene expression;GO:0022613//ribonucleoprotein complex biogenesis	gi|217071998|gb|ACJ84359.1|/1.77633e-94/unknown [Medicago truncatula]
AK286524	3973	2315	0.7986	86.1246	2069	0.7996	78.1519	1662	0.7871	60.1693	2118	0.7863	81.802	1898	0.7916	74.6583	2317	0.7913	84.5632	2893	0.8007	103.266	2450	0.7999	95.541	3062	0.7961	114.355	2657	0.8022	97.8149	Glycine max cDNA, clone: GMFL01-30-H11 /gb=AK286524 /gi=210143742 /ug=Gma.19562 /len=3973	GO:0043234//protein complex;GO:0016020//membrane;GO:0044424//intracellular part	GO:0008135//translation factor activity, nucleic acid binding	GO:0006412//translation	gi|296089739|emb|CBI39558.3|/6.81158e-164/unnamed protein product [Vitis vinifera]
AK245825	840	2308	0.6631	406.117	145	0.6012	25.9052	676	0.6595	115.752	1027	0.6607	187.606	138	0.6083	25.6744	3075	0.6702	530.811	303	0.6357	51.1551	249	0.6536	45.9264	376	0.6536	66.417	1144	0.656	199.195	Glycine max cDNA, clone: GMFL01-42-G04 /gb=AK245825 /gi=210141906 /ug=Gma.32164 /len=840	-	-	-	gi|129320|sp|P25096.1|P21_SOYBN/1.62751e-111/RecName: Full=Protein P21
AK285508	2355	2308	0.9609	144.857	1686	0.9575	107.44	1779	0.9567	108.654	783	0.9444	51.0184	1699	0.9601	112.746	2651	0.9614	163.227	2335	0.9601	140.612	493	0.9159	32.4338	2143	0.9571	135.021	2586	0.9605	160.609	Glycine max cDNA, clone: GMFL01-10-M04 /gb=AK285508 /gi=210142630 /ug=Gma.5961 /len=2355	-	-	-	-
BT098026	1263	2302	0.9533	269.399	2225	0.9406	264.378	2158	0.9557	245.76	1938	0.9509	235.454	2183	0.9572	270.116	2165	0.9303	248.559	2147	0.9588	241.076	2328	0.9667	285.576	1770	0.9454	207.941	1868	0.947	216.325	Soybean clone JCVI-FLGm-11N24 unknown mRNA /cds=m(276,1205) /gb=BT098026 /gi=255645534 /ug=Gma.56055 /len=1263	GO:0009532//plastid stroma;GO:0009526//plastid envelope;GO:0005576//extracellular region	GO:0005488//binding;GO:0016861//intramolecular oxidoreductase activity, interconverting aldoses and ketoses	GO:0048364//root development;GO:0006071//glycerol metabolic process;GO:0006641//triglyceride metabolic process;GO:0000003//reproduction;GO:0015977//carbon fixation;GO:0019682//glyceraldehyde-3-phosphate metabolic process;GO:0009657//plastid organization	gi|255645535|gb|ACU23262.1|/6.28906e-162/unknown [Glycine max]
AK243831	2459	2300	0.9036	138.25	1935	0.9	118.092	2810	0.9036	164.365	2590	0.9109	161.621	1895	0.902	120.435	2384	0.9252	140.579	2474	0.9252	142.681	2393	0.9081	150.774	3321	0.9423	200.392	2831	0.904	168.389	Glycine max cDNA, clone: GMFL01-01-F24 /gb=AK243831 /gi=210145140 /ug=Gma.31104 /len=2459	GO:0044424//intracellular part	GO:0005515//protein binding;GO:0032559//adenyl ribonucleotide binding	GO:0044267//cellular protein metabolic process;GO:0050896//response to stimulus	gi|208964722|gb|ACI31551.1|/0/heat shock protein 90-2 [Glycine max]
BT099318	1643	2300	0.9623	206.912	1682	0.9397	153.634	2037	0.9696	178.327	2717	0.9629	253.751	1136	0.9051	108.054	1629	0.9623	143.766	3067	0.9623	264.729	2538	0.9623	239.33	3003	0.9653	271.199	1656	0.9385	147.42	Soybean clone JCVI-FLGm-26L22 unknown mRNA /cds=m(324,1586) /gb=BT099318 /gi=255648060 /ug=Gma.5938 /len=1643	-	-	-	-
AK285489	2327	2295	0.985	145.774	2486	0.9785	160.325	1398	0.9661	86.4119	1395	0.9884	91.9886	2446	0.9695	164.271	2649	0.9897	165.067	2715	0.9261	165.462	1650	0.9484	109.858	2467	0.9699	157.305	2877	0.9699	180.832	Glycine max cDNA, clone: GMFL01-10-I13 /gb=AK285489 /gi=210142611 /ug=Gma.3044 /len=2327	GO:0016020//membrane;GO:0043231//intracellular membrane-bounded organelle	-	GO:0015992//proton transport	gi|217074682|gb|ACJ85701.1|/4.75425e-159/unknown [Medicago truncatula]
AK285711	1563	2282	0.9834	215.8	1970	0.9859	189.149	2322	0.9827	213.681	2178	0.9834	213.823	1828	0.9859	182.775	1840	0.9827	170.7	2554	0.9859	231.733	1603	0.9885	158.897	2304	0.9872	218.723	2257	0.9872	211.205	Glycine max cDNA, clone: GMFL01-15-C01 /gb=AK285711 /gi=210142929 /ug=Gma.2511 /len=1563	-	GO:0003913//DNA photolyase activity	GO:0006259//DNA metabolic process	gi|118484811|gb|ABK94273.1|/1.91851e-150/unknown [Populus trichocarpa]
BT095264	1072	2280	0.9972	314.365	2147	0.972	300.563	2055	0.9972	275.727	2457	0.9972	351.695	1653	0.9972	240.979	2253	0.9972	304.748	2903	0.9711	384.042	2488	0.9916	359.582	2615	0.9972	361.949	2027	0.9972	276.561	Soybean clone JCVI-FLGm-7E15 unknown mRNA /cds=m(279,1064) /gb=BT095264 /gi=255638438 /ug=Gma.13125 /len=1072	GO:0009532//plastid stroma	GO:0046914//transition metal ion binding;GO:0001071	GO:0006412//translation;GO:0009657//plastid organization;GO:0006351//transcription, DNA-dependent;GO:0007275//multicellular organismal development;GO:0050832//defense response to fungus	gi|255638439|gb|ACU19529.1|/1.08761e-108/unknown [Glycine max]
EV277221	851	2274	0.9483	394.962	1709	0.9471	301.377	2047	0.9389	345.98	1844	0.9389	332.497	1780	0.9506	326.882	1984	0.953	338.054	2355	0.9459	392.453	2007	0.9518	365.393	2250	0.9542	392.305	2121	0.9295	364.538	GLMD189TF JCVI-SOY2 Glycine max cDNA 5', mRNA sequence /clone_end=5' /gb=EV277221 /gi=151407406 /ug=Gma.7000 /len=851	-	-	-	-
AK286483	2112	2270	0.9811	158.864	1171	0.9825	83.2072	2146	0.9588	146.15	1655	0.9858	120.243	1030	0.9678	76.2156	2543	0.9811	174.593	2613	0.9688	175.457	1445	0.9825	106.003	2283	0.9811	160.392	2549	0.965	176.526	Glycine max cDNA, clone: GMFL01-29-J13 /gb=AK286483 /gi=210143701 /ug=Gma.9092 /len=2112	GO:0031410//cytoplasmic vesicle	-	-	gi|225430021|ref|XP_002284175.1|/2.94915e-152/PREDICTED: hypothetical protein [Vitis vinifera]
AK244282	2406	2268	0.9929	139.329	1448	0.9892	90.3173	1614	0.9904	96.4874	1326	0.9942	84.5676	1137	0.9913	73.8525	1771	0.9921	106.733	2126	0.9871	125.312	1098	0.9921	70.7048	1953	0.9838	120.442	1923	0.9871	116.9	Glycine max cDNA, clone: GMFL01-02-J10 /gb=AK244282 /gi=210145591 /ug=Gma.10455 /len=2406	-	-	-	-
AK245565	2237	2265	0.7506	149.657	1085	0.7698	72.7883	460	0.7385	29.577	441	0.7613	30.2502	762	0.7492	53.2341	986	0.7407	63.9124	1658	0.7725	105.11	223	0.7143	15.4448	1334	0.7555	88.4831	1609	0.7555	105.202	Glycine max cDNA, clone: GMFL01-34-F16 /gb=AK245565 /gi=210141646 /ug=Gma.22768 /len=2237	GO:0009941//chloroplast envelope;GO:0031224//intrinsic to membrane	GO:0032559//adenyl ribonucleotide binding;GO:0015300//solute:solute antiporter activity	GO:0051234//establishment of localization	gi|71068360|gb|AAZ23107.1|/0/plastid ATP/ADP transport protein 2 [Manihot esculenta]
AK244683	1491	2261	0.7062	224.139	1973	0.7076	198.585	1295	0.7123	124.927	1158	0.7022	119.176	1390	0.7069	145.693	2075	0.6653	201.797	1863	0.7022	177.199	1497	0.6734	155.556	1513	0.7015	150.568	1557	0.7049	152.737	Glycine max cDNA, clone: GMFL01-10-I21 /gb=AK244683 /gi=210140764 /ug=Gma.16858 /len=1491	-	-	-	-
AK285640	1728	2258	0.9821	193.141	1806	0.9554	156.845	2589	0.9514	215.502	1909	0.9595	169.519	1328	0.9479	120.103	2134	0.9809	179.071	3189	0.9873	261.72	1751	0.952	156.995	3128	0.9884	268.592	2378	0.9421	201.28	Glycine max cDNA, clone: GMFL01-14-B08 /gb=AK285640 /gi=210142858 /ug=Gma.23178 /len=1728	GO:0031981//nuclear lumen;GO:0009532//plastid stroma;GO:0043232;GO:0009526//plastid envelope;GO:0009534//chloroplast thylakoid;GO:0005576//extracellular region	GO:0017111//nucleoside-triphosphatase activity;GO:0008135//translation factor activity, nucleic acid binding;GO:0016740//transferase activity;GO:0032561//guanyl ribonucleotide binding	GO:0006412//translation	gi|1169494|sp|P46280.1|EFTU2_SOYBN/0/RecName: Full=Elongation factor Tu, chloroplastic; Short=EF-Tu; Flags: Precursor
CD402064	649	2257	0.7427	514.022	2107	0.7581	487.212	2487	0.7519	551.18	2455	0.7458	580.448	1654	0.7643	398.283	2299	0.7458	513.651	2911	0.7473	636.097	1742	0.7381	415.859	2602	0.7427	594.885	2581	0.7504	581.668	Gm_ck24587 Soybean induced by Salicylic Acid Glycine max cDNA 3', mRNA sequence /clone_end=3' /gb=CD402064 /gi=31460036 /ug=Gma.1330 /len=649	-	-	-	-
AK286765	1833	2251	0.8527	181.513	1699	0.8336	139.101	1792	0.8358	140.617	1771	0.8276	148.256	1379	0.8347	117.572	2581	0.8407	204.174	2579	0.8314	199.533	1899	0.8505	160.511	2076	0.8292	168.049	1857	0.8309	148.177	Glycine max cDNA, clone: GMFL01-36-E23 /gb=AK286765 /gi=210143983 /ug=Gma.18135 /len=1833	-	-	-	-
AK286231	3619	2244	0.9909	91.6493	2051	0.9854	85.0501	1468	0.9895	58.3445	1540	0.9928	65.2963	1867	0.9906	80.6225	2671	0.9912	107.019	2453	0.9889	96.1247	1931	0.9928	82.6677	2478	0.9934	101.598	2404	0.9917	97.1579	Glycine max cDNA, clone: GMFL01-24-G18 /gb=AK286231 /gi=210143449 /ug=Gma.8146 /len=3619	GO:0043234//protein complex;GO:0031410//cytoplasmic vesicle	-	GO:0009894	gi|20466790|gb|AAM20712.1|/0/26S proteasome regulatory subunit [Arabidopsis thaliana]
AK286718	938	2235	0.9531	352.184	1924	0.9542	307.822	1709	0.9542	262.061	2274	0.9542	372.001	1334	0.9606	222.256	1834	0.9542	283.511	2703	0.9478	408.667	2445	0.9542	403.848	2429	0.9542	384.233	1735	0.9499	270.538	Glycine max cDNA, clone: GMFL01-35-B22 /gb=AK286718 /gi=210143936 /ug=Gma.32160 /len=938	GO:0000315//organellar large ribosomal subunit;GO:0009532//plastid stroma	-	GO:0010467//gene expression;GO:0022613//ribonucleoprotein complex biogenesis	gi|255629919|gb|ACU15311.1|/1.6014e-73/unknown [Glycine max]
AK286331	1472	2231	0.8947	224.02	2046	0.856	208.591	2822	0.913	275.748	1918	0.8893	199.939	2204	0.8614	233.994	2382	0.8954	234.643	3428	0.9144	330.262	2000	0.9212	210.506	3140	0.9497	316.513	3013	0.9185	299.381	Glycine max cDNA, clone: GMFL01-26-D13 /gb=AK286331 /gi=210143549 /ug=Gma.26763 /len=1472	GO:0009536//plastid	GO:0030528//transcription regulator activity	GO:0019740//nitrogen utilization	gi|15236930|ref|NP_195251.1|/1.39141e-179/vestitone reductase-related [Arabidopsis thaliana]
FG989451	800	2229	0.8575	411.827	737	0.8638	138.253	1558	0.8725	280.117	1543	0.8612	295.959	585	0.8475	114.279	2486	0.8662	450.594	3308	0.8638	586.41	458	0.8625	88.6988	2548	0.9125	472.585	4244	0.8625	775.921	GLLCT50TF JCVI-SOY1 Glycine max cDNA 5', mRNA sequence /clone_end=5' /gb=FG989451 /gi=192296085 /ug=Gma.30126 /len=800	-	GO:0004871//signal transducer activity	GO:0006950//response to stress;GO:0009719;GO:0032502//developmental process	gi|255627141|gb|ACU13915.1|/2.24862e-99/unknown [Glycine max]
AK244398	895	2224	0.9453	367.288	1257	0.8492	210.771	2540	0.9229	408.2	1762	0.9251	302.092	1175	0.7709	205.171	2059	0.8715	333.586	1746	0.9318	276.66	1046	0.9263	181.072	1645	0.9341	272.718	1893	0.8894	309.357	Glycine max cDNA, clone: GMFL01-02-O12 /gb=AK244398 /gi=210145707 /ug=Gma.1319 /len=895	-	-	-	-
AK244608	2106	2219	0.9748	155.738	1595	0.9834	113.658	2209	0.9777	150.869	1247	0.9777	90.8583	1368	0.9772	101.515	1874	0.9834	129.028	1477	0.9744	99.4599	681	0.981	50.0992	1095	0.9786	77.1483	2240	0.9501	155.569	Glycine max cDNA, clone: GMFL01-08-B09 /gb=AK244608 /gi=210145917 /ug=Gma.22745 /len=2106	GO:0043231//intracellular membrane-bounded organelle	GO:0016747//transferase activity, transferring acyl groups other than amino-acyl groups	GO:0009314//response to radiation;GO:0008544//epidermis development;GO:0006950//response to stress;GO:0006631//fatty acid metabolic process	gi|259123927|gb|ABU75309.2|/0/fiddlehead-like protein [Pisum sativum]
AK286227	1437	2216	0.6924	227.933	2013	0.6924	210.225	2525	0.6924	252.736	2140	0.6924	228.514	1930	0.6924	209.895	1716	0.6507	173.155	2343	0.6931	231.229	1895	0.6514	204.312	2019	0.691	208.473	1714	0.6917	174.456	Glycine max cDNA, clone: GMFL01-24-F19 /gb=AK286227 /gi=210143445 /ug=Gma.13324 /len=1437	GO:0009526//plastid envelope;GO:0009532//plastid stroma;GO:0005576//extracellular region	GO:0046914//transition metal ion binding;GO:0016655//oxidoreductase activity, acting on NADH or NADPH, quinone or similar compound as acceptor	GO:0006950//response to stress;GO:0008152//metabolic process	gi|255568816|ref|XP_002525379.1|/2.95926e-142/alcohol dehydrogenase, putative [Ricinus communis]
CO980594	839	2215	0.969	390.217	2246	0.9785	401.741	3498	0.9726	599.681	3862	0.9726	706.328	1986	0.975	369.929	2083	0.969	359.999	3211	0.9738	542.756	3314	0.9774	611.974	3559	0.9797	629.414	2291	0.9774	399.388	GM89008B1C12.r1 Gm-r1089 Glycine max cDNA clone GM89008B1C12 3, mRNA sequence /clone=Gm-r1089-2831 /clone_end=3' /gb=CO980594 /gi=51336728 /ug=Gma.7331 /len=839	-	-	-	gi|255574960|ref|XP_002528386.1|/9.10396e-22/eukaryotic translation initiation factor 3 subunit, putative [Ricinus communis]
AK245186	4706	2211	0.9881	69.4435	2713	0.9873	86.5159	1089	0.9713	33.2842	1224	0.9894	39.9104	2357	0.9926	78.2723	2065	0.9898	63.6271	2184	0.9858	65.8153	1501	0.9673	49.4164	2020	0.989	63.6898	2575	0.9941	80.0309	Glycine max cDNA, clone: GMFL01-23-D13 /gb=AK245186 /gi=210141269 /ug=Gma.33440 /len=4706	GO:0016020//membrane	GO:0004673//protein histidine kinase activity;GO:0019901//protein kinase binding;GO:0016791//phosphatase activity;GO:0032559//adenyl ribonucleotide binding;GO:0004888//transmembrane receptor activity	GO:0009908//flower development;GO:0006351//transcription, DNA-dependent;GO:0009888//tissue development;GO:0009744//response to sucrose stimulus;GO:0040007//growth;GO:0010260//organ senescence;GO:0009755//hormone-mediated signaling pathway;GO:0006826//iron ion transport;GO:2000026//regulation of multicellular organismal development;GO:0006970//response to osmotic stress;GO:0006468//protein amino a…	gi|116109353|gb|ABJ74169.1|/0/histidine kinase 1 [Medicago sativa]
BW655628	822	2207	0.2543	396.849	1062	0.2543	193.888	2732	0.2543	478.048	971	0.236	181.261	1271	0.2384	241.643	3155	0.2543	556.547	1416	0.2543	244.297	1146	0.2372	216.001	1217	0.2543	219.679	3015	0.2543	536.473	BW655628 GMFL01 Glycine max cDNA clone GMFL01-09-I01 5', mRNA sequence /clone=GMFL01-09-I01 /clone_end=5' /gb=BW655628 /gi=209697727 /ug=Gma.51648 /len=822	GO:0044444//cytoplasmic part	-	-	gi|242069971|ref|XP_002450262.1|/4.33768e-29/hypothetical protein SORBIDRAFT_05g002698 [Sorghum bicolor]
BT093717	1577	2207	0.967	206.855	923	0.9651	87.8351	1783	0.9677	162.623	792	0.9626	77.0637	575	0.9398	56.9819	1388	0.9715	127.624	1049	0.988	94.3343	366	0.9594	35.9577	559	0.9436	52.5957	1713	0.9658	158.876	Soybean clone JCVI-FLGm-24I8 unknown mRNA /cds=p(70,1479) /gb=BT093717 /gi=255635440 /ug=Gma.791 /len=1577	-	-	-	-
AK243714	686	2207	0.8324	475.525	359	0.8222	78.5359	906	0.8353	189.962	323	0.8207	72.2495	287	0.8076	65.382	1468	0.8338	310.296	1969	0.8382	407.05	83	0.7988	18.7455	1378	0.8324	298.054	2558	0.8411	545.392	Glycine max cDNA, clone: GMFL01-01-A22 /gb=AK243714 /gi=210145023 /ug=Gma.32017 /len=686	-	-	-	gi|255637976|gb|ACU19304.1|/7.06266e-45/unknown [Glycine max]
U42608	5537	2182	0.8925	58.2472	2248	0.899	60.9284	1547	0.8924	40.1863	1409	0.8949	39.0475	2251	0.9021	63.5333	2034	0.8924	53.2661	1886	0.885	48.3051	1939	0.881	54.2557	2008	0.9018	53.8096	1964	0.8998	51.8799	Glycine max clathrin heavy chain mRNA, complete cds /cds=p(100,5202) /gb=U42608 /gi=1335861 /ug=Gma.20813 /len=5537	GO:0012510//trans-Golgi network transport vesicle membrane;GO:0009536//plastid;GO:0005905//coated pit	GO:0005488//binding	GO:0015031//protein transport	gi|1335862|gb|AAC49294.1|/0/clathrin heavy chain [Glycine max]
AK286169	4184	2180	0.9816	77.0122	2095	0.9885	75.1433	1204	0.9959	41.3902	1020	0.9787	37.408	1881	0.9823	70.2583	2050	0.9895	71.0455	2479	0.9873	84.0254	1116	0.9883	41.3252	2647	0.9907	93.8713	2325	0.9892	81.2762	Glycine max cDNA, clone: GMFL01-23-C17 /gb=AK286169 /gi=210143387 /ug=Gma.8642 /len=4184	GO:0031461//cullin-RING ubiquitin ligase complex;GO:0030120//vesicle coat	GO:0005488//binding;GO:0004683//calmodulin-dependent protein kinase activity	GO:0048193//Golgi vesicle transport;GO:0015031//protein transport	gi|33945873|emb|CAE45585.1|/0/coatomer alpha subunit-like protein [Lotus japonicus]
EV273146	832	2164	0.9976	384.44	1878	0.9964	338.743	2760	0.9976	477.143	1675	0.994	308.921	2164	0.9964	406.476	2171	0.9964	378.365	1995	0.9964	340.052	1933	0.9964	359.957	1717	0.9964	306.209	2079	0.9964	365.48	GLMBS08TF JCVI-SOY2 Glycine max cDNA 5', mRNA sequence /clone_end=5' /gb=EV273146 /gi=151403336 /ug=Gma.26278 /len=832	GO:0009526//plastid envelope	-	-	gi|296085918|emb|CBI31242.3|/1.93078e-125/unnamed protein product [Vitis vinifera]
FG998008	745	2162	0.6792	428.938	15593	0.7732	3141.02	435	0.5839	83.9838	4333	0.7477	892.46	12101	0.7745	2538.43	4131	0.7342	804.032	2271	0.6779	432.302	8860	0.7893	1842.55	1390	0.7047	276.84	2239	0.6201	439.572	GLPA280TR JCVI-SOY1 Glycine max cDNA 5', mRNA sequence /clone_end=5' /gb=FG998008 /gi=192305602 /ug=Gma.37125 /len=745	-	-	-	-
AK286025	1231	2157	0.9829	258.992	3104	0.9537	378.409	3296	0.9634	385.116	2538	0.9773	316.366	3031	0.9797	384.794	3193	0.9618	376.11	2442	0.9399	281.328	2094	0.9724	263.549	2228	0.9496	268.551	2788	0.9431	331.258	Glycine max cDNA, clone: GMFL01-20-H21 /gb=AK286025 /gi=210143243 /ug=Gma.30793 /len=1231	-	-	GO:0002252	gi|255647490|gb|ACU24209.1|/3.17553e-86/unknown [Glycine max]
AK285934	2635	2157	0.9491	120.994	1487	0.962	84.6892	2147	0.9867	117.196	780	0.9355	45.4224	2053	0.962	121.761	1773	0.9651	97.5668	1576	0.9632	84.8206	872	0.9366	51.2718	1118	0.9526	62.9552	2673	0.9772	148.372	Glycine max cDNA, clone: GMFL01-18-N14 /gb=AK285934 /gi=210143152 /ug=Gma.18712 /len=2635	GO:0009532//plastid stroma	GO:0046527//glucosyltransferase activity	GO:0051707//response to other organism;GO:0005982//starch metabolic process;GO:0023033;GO:0009250//glucan biosynthetic process;GO:0005977//glycogen metabolic process	gi|47077341|dbj|BAD18845.1|/0/starch synthase I precursor [Phaseolus vulgaris]
AK244737	2743	2155	0.9727	116.122	1391	0.965	76.1025	1729	0.9741	90.6634	1910	0.9778	106.847	1097	0.9723	62.5002	2356	0.9781	124.544	1771	0.9756	91.5627	1966	0.973	111.045	2283	0.9883	123.495	1583	0.9661	84.4087	Glycine max cDNA, clone: GMFL01-12-J19 /gb=AK244737 /gi=210140818 /ug=Gma.27131 /len=2743	GO:0044432//endoplasmic reticulum part;GO:0009536//plastid;GO:0016020//membrane	GO:0005515//protein binding;GO:0032559//adenyl ribonucleotide binding	GO:0010038//response to metal ion;GO:0044267//cellular protein metabolic process;GO:0009933//meristem structural organization;GO:0010073//meristem maintenance;GO:0006970//response to osmotic stress;GO:0015031//protein transport	gi|255538970|ref|XP_002510550.1|/0/endoplasmin, putative [Ricinus communis]
FG996028	791	2155	0.6384	402.685	345	0.6169	65.4546	831	0.6245	151.108	841	0.6839	163.146	115	0.5727	22.7207	2822	0.6928	517.315	2665	0.7016	477.801	144	0.6637	28.2051	2006	0.6839	376.292	4058	0.7155	750.357	GLLEN30TF JCVI-SOY1 Glycine max cDNA 5', mRNA sequence /clone_end=5' /gb=FG996028 /gi=192304812 /ug=Gma.54652 /len=791	-	-	-	gi|255642563|gb|ACU21545.1|/3.0258e-40/unknown [Glycine max]
AK245611	3821	2152	0.4543	83.2453	1978	0.4452	77.6868	1952	0.4501	73.4794	2282	0.4481	91.6421	1422	0.4452	58.1598	1650	0.4496	62.6154	2428	0.4617	90.1151	2042	0.4509	82.7982	2320	0.447	90.091	1721	0.4541	65.8773	Glycine max cDNA, clone: GMFL01-35-H14 /gb=AK245611 /gi=210141692 /ug=Gma.31417 /len=3821	GO:0030312//external encapsulating structure;GO:0009532//plastid stroma;GO:0009526//plastid envelope;GO:0005576//extracellular region	GO:0046914//transition metal ion binding;GO:0016616//oxidoreductase activity, acting on the CH-OH group of donors, NAD or NADP as acceptor;GO:0048037//cofactor binding	GO:0010038//response to metal ion;GO:0008652//cellular amino acid biosynthetic process	gi|255671795|gb|ACU26530.1|/0/acetohydroxyacid isomeroreductase [Glycine max]
EV266889	902	2132	0.929	349.362	712	0.9279	118.46	1441	0.9213	229.784	1752	0.9246	298.046	553	0.9279	95.8118	1943	0.9246	312.349	2220	0.9368	349.038	1062	0.929	182.415	1697	0.9246	279.155	1525	0.9246	247.284	GLLBC26TF JCVI-SOY1 Glycine max cDNA 5', mRNA sequence /clone_end=5' /gb=EV266889 /gi=151397016 /ug=Gma.30764 /len=902	-	GO:0008171//O-methyltransferase activity;GO:0043169//cation binding	GO:0009699//phenylpropanoid biosynthetic process	gi|255625705|gb|ACU13197.1|/7.81156e-139/unknown [Glycine max]
AK286115	1851	2124	0.9892	169.607	1719	0.9919	139.369	1990	0.9876	154.636	1461	0.9908	121.116	1876	0.9887	158.39	1669	0.9876	130.745	1920	0.9897	147.103	1654	0.9919	138.443	1578	0.9919	126.494	2025	0.9919	160.011	Glycine max cDNA, clone: GMFL01-22-B12 /gb=AK286115 /gi=210143333 /ug=Gma.16942 /len=1851	-	-	-	-
BT098449	1709	2121	0.952	183.44	1529	0.9339	134.265	1893	0.945	159.32	2095	0.9444	188.104	1125	0.9479	102.875	1978	0.9743	167.826	3238	0.9608	268.696	1585	0.9432	143.691	3258	0.9626	282.865	2836	0.9415	242.715	Soybean clone JCVI-FLGm-26N1 unknown mRNA /cds=m(534,1487) /gb=BT098449 /gi=255646358 /ug=Gma.56117 /len=1709	GO:0043231//intracellular membrane-bounded organelle	GO:0004738//pyruvate dehydrogenase activity	GO:0006007//glucose catabolic process	gi|118486324|gb|ABK95003.1|/0/unknown [Populus trichocarpa]
AK286743	1458	2118	0.9829	214.715	983	0.9835	101.18	2447	0.9829	241.401	1727	0.9829	181.757	987	0.9753	105.794	1849	0.9781	183.888	2287	0.9829	222.451	948	0.9733	100.738	2118	0.9753	215.545	2592	0.9822	260.022	Glycine max cDNA, clone: GMFL01-35-P14 /gb=AK286743 /gi=210143961 /ug=Gma.10932 /len=1458	-	-	-	-
AK286712	1726	2118	0.945	181.376	2009	0.9565	174.678	1357	0.9421	113.084	1478	0.9328	131.398	2156	0.9421	195.213	2531	0.9206	212.63	2177	0.9542	178.873	1958	0.9484	175.758	1922	0.9455	165.228	2182	0.9519	184.904	Glycine max cDNA, clone: GMFL01-34-P23 /gb=AK286712 /gi=210143930 /ug=Gma.10823 /len=1726	-	-	-	-
AK285249	3118	2110	0.9173	100.023	2369	0.9663	114.022	2096	0.9682	96.6892	5468	0.9609	269.097	2531	0.9753	126.858	6962	0.9769	323.767	2386	0.9753	108.523	4943	0.984	245.616	2942	0.9554	140.003	2088	0.9294	97.946	Glycine max cDNA, clone: GMFL01-05-O01 /gb=AK285249 /gi=210142756 /ug=Gma.2178 /len=3118	-	GO:0005488//binding	-	gi|34391519|gb|AAN62760.1|/0/disease resistance protein-like protein MsR1 [Medicago sativa]
BT096916	1093	2110	0.8426	285.336	744	0.7951	102.153	1219	0.8042	160.415	698	0.8042	97.9922	925	0.806	132.258	155	0.7338	20.563	844	0.839	109.509	78	0.7521	11.0565	494	0.7969	67.0621	2692	0.8463	360.236	Soybean clone JCVI-FLGm-21G22 unknown mRNA /cds=p(109,861) /gb=BT096916 /gi=255641671 /ug=Gma.1089 /len=1093	-	-	-	-
BT098851	998	2104	0.9369	311.609	1613	0.9369	242.55	1675	0.9359	241.405	1807	0.9509	277.833	1385	0.9519	216.88	1901	0.9519	276.201	2064	0.9449	293.295	1847	0.9519	286.734	1850	0.9389	275.05	1719	0.9339	251.929	Soybean clone JCVI-FLGm-13K7 unknown mRNA /cds=p(27,746) /gb=BT098851 /gi=255647147 /ug=Gma.883 /len=998	-	-	-	-
CX708522	1003	2100	0.9362	309.466	4492	0.9482	672.104	1114	0.9302	159.752	1510	0.9332	231.011	5168	0.9492	805.234	1686	0.9362	243.742	1518	0.9362	214.633	2559	0.9422	395.286	1190	0.9302	176.042	2387	0.9372	348.084	gmrtDrNS01_37-C_M13R_B12_094.s1 Water stressed 5h segment 1 gmrtDrNS01 Glycine max cDNA 3', mRNA sequence /clone_end=3' /gb=CX708522 /gi=58021781 /ug=Gma.6803 /len=1003	-	-	-	-
FG995757	721	2100	0.7864	430.506	1715	0.7878	356.966	2021	0.7892	403.175	1695	0.7892	360.737	2179	0.7878	472.305	2335	0.785	469.598	2314	0.7892	455.149	2172	0.785	466.731	2108	0.7864	433.816	1891	0.7836	383.609	GLLEL67TF JCVI-SOY1 Glycine max cDNA 5', mRNA sequence /clone_end=5' /gb=FG995757 /gi=192305843 /ug=Gma.31075 /len=721	-	-	-	gi|255647586|gb|ACU24256.1|/7.76757e-29/unknown [Glycine max]
BE660034	759	2091	0.7352	407.199	1275	0.7325	252.096	1005	0.7325	190.453	1010	0.7299	204.191	1370	0.7352	282.085	2374	0.7352	453.537	2074	0.7312	387.519	1057	0.7352	215.762	1924	0.7339	376.126	1974	0.7339	380.397	813 GmaxSC Glycine max cDNA, mRNA sequence /gb=BE660034 /gi=9985807 /ug=Gma.31368 /len=759	-	-	-	gi|255629561|gb|ACU15128.1|/1.38056e-55/unknown [Glycine max]
AK285257	2192	2089	0.7792	140.862	7555	0.9512	517.24	4502	0.9845	295.412	6889	0.9266	482.25	8128	0.9749	579.487	2528	0.7546	167.229	1358	0.7851	87.8588	6801	0.9348	480.7	1714	0.8111	116.022	1507	0.7514	100.555	Glycine max cDNA, clone: GMFL01-06-B19 /gb=AK285257 /gi=210142764 /ug=Gma.1965 /len=2192	-	GO:0046872//metal ion binding;GO:0008168//methyltransferase activity	GO:0019932//second-messenger-mediated signaling;GO:0009640//photomorphogenesis;GO:0009593//detection of chemical stimulus	gi|293335973|ref|NP_001167662.1|/4.887e-65/calmodulin [Zea mays]
AK244210	1289	2086	0.9465	239.197	1612	0.948	187.677	1974	0.9465	220.271	1639	0.9395	195.111	1641	0.9364	198.956	1768	0.9472	198.886	2204	0.9503	242.485	1651	0.9457	198.443	1914	0.9465	220.323	1960	0.9465	222.4	Glycine max cDNA, clone: GMFL01-02-G09 /gb=AK244210 /gi=210145519 /ug=Gma.55664 /len=1289	GO:0032991//macromolecular complex;GO:0009536//plastid	GO:0003676//nucleic acid binding	-	gi|255645445|gb|ACU23218.1|/2.94279e-122/unknown [Glycine max]
FK021548	778	2085	0.9139	396.115	1798	0.8933	346.823	1945	0.8959	359.586	2338	0.8933	461.128	1361	0.8316	273.388	1938	0.8933	361.2	2662	0.8856	485.238	2203	0.9306	438.71	2631	0.9229	501.778	1594	0.829	299.668	GLRA171TR JCVI-SOY3 Glycine max cDNA 5', mRNA sequence /clone_end=5' /gb=FK021548 /gi=192329962 /ug=Gma.25430 /len=778	GO:0030529//ribonucleoprotein complex;GO:0009536//plastid	GO:0003723//RNA binding;GO:0005198//structural molecule activity	GO:0010467//gene expression;GO:0022613//ribonucleoprotein complex biogenesis	gi|255630327|gb|ACU15520.1|/5.16865e-53/unknown [Glycine max]
EV280867	861	2084	0.3438	357.758	2337	0.3449	407.337	2060	0.3438	344.133	2578	0.3461	459.448	1521	0.3426	276.075	2003	0.3461	337.328	2901	0.403	477.827	2182	0.3438	392.639	2635	0.3438	454.096	1939	0.3461	329.387	GLNAY34TF JCVI-SOY3 Glycine max cDNA 5', mRNA sequence /clone_end=5' /gb=EV280867 /gi=151411056 /ug=Gma.33544 /len=861	GO:0009536//plastid;GO:0033279	GO:0003676//nucleic acid binding;GO:0003824//catalytic activity;GO:0005198//structural molecule activity	GO:0010467//gene expression	gi|255641628|gb|ACU21086.1|/2.20531e-111/unknown [Glycine max]
AK285895	1649	2082	0.9703	186.619	2690	0.9745	244.81	2691	0.9666	234.723	2010	0.977	187.039	2582	0.9763	244.701	4642	0.9703	408.186	3302	0.9697	283.976	2016	0.9533	189.414	3824	0.9685	344.086	3410	0.9685	302.459	Glycine max cDNA, clone: GMFL01-18-B13 /gb=AK285895 /gi=210143113 /ug=Gma.55153 /len=1649	-	-	-	gi|260513720|gb|ACX42572.1|/0/CONSTANS-like zinc finger protein [Glycine max]
AK243884	1178	2080	0.9737	260.983	1922	0.9754	244.853	1881	0.9516	229.671	1771	0.9805	230.69	1643	0.9754	217.968	1705	0.9762	209.871	1968	0.9771	236.922	1745	0.9796	229.505	1712	0.9754	215.64	1684	0.9796	209.088	Glycine max cDNA, clone: GMFL01-01-I07 /gb=AK243884 /gi=210145193 /ug=Gma.17178 /len=1178	-	-	-	-
BT098303	1505	2077	0.986	203.983	484	0.9601	48.2622	1589	0.9847	151.862	336	0.9468	34.2578	265	0.9369	27.5176	2361	0.9847	227.475	1801	0.9847	169.708	204	0.9581	21.0008	1397	0.9847	137.731	2592	0.986	251.901	Soybean clone JCVI-FLGm-23G1 unknown mRNA /cds=m(165,1373) /gb=BT098303 /gi=255646073 /ug=Gma.9167 /len=1505	-	-	-	-
FG997382	818	2068	0.8729	373.673	362	0.868	66.413	548	0.8692	96.3585	305	0.8692	57.2141	180	0.8606	34.389	1758	0.9132	311.63	816	0.8692	141.469	143	0.868	27.0848	746	0.8692	135.318	1485	0.8729	265.525	GLLEV29TF JCVI-SOY1 Glycine max cDNA 5', mRNA sequence /clone_end=5' /gb=FG997382 /gi=192303268 /ug=Gma.53215 /len=818	GO:0016020//membrane	-	-	gi|163889366|gb|ABY48136.1|/1.89441e-101/glycine-rich protein [Medicago truncatula]
AK245157	3629	2066	0.9835	84.1469	1666	0.9664	68.8947	1265	0.9906	50.1379	549	0.9658	23.2136	1582	0.9683	68.1271	2242	0.9837	89.5824	1749	0.9926	68.3485	859	0.9788	36.6732	1456	0.9796	59.5312	2116	0.9876	85.2827	Glycine max cDNA, clone: GMFL01-22-G20 /gb=AK245157 /gi=210141240 /ug=Gma.17474 /len=3629	-	-	-	-
BT095654	1668	2065	0.9592	182.986	1847	0.9748	166.176	1635	0.9634	140.989	1851	0.9472	170.281	1564	0.9293	146.535	1845	0.9251	160.389	2360	0.9329	200.651	2004	0.9802	186.142	2241	0.9652	199.35	1592	0.8933	139.598	Soybean clone JCVI-FLGm-25C14 unknown mRNA /cds=p(169,1338) /gb=BT095654 /gi=255639194 /ug=Gma.7497 /len=1668	GO:0009532//plastid stroma;GO:0009526//plastid envelope;GO:0005576//extracellular region	GO:0016835//carbon-oxygen lyase activity;GO:0046914//transition metal ion binding;GO:0048037//cofactor binding;GO:0032559//adenyl ribonucleotide binding	GO:0000097//sulfur amino acid biosynthetic process;GO:0010038//response to metal ion;GO:0006563//L-serine metabolic process;GO:0003006//reproductive developmental process	gi|255639195|gb|ACU19896.1|/0/unknown [Glycine max]
BI967908	760	2064	0.6039	401.412	1167	0.6079	230.439	2588	0.6053	489.794	1561	0.6053	315.171	1286	0.6079	264.44	1912	0.6079	364.795	1875	0.6079	349.876	1084	0.6053	220.983	1790	0.6724	349.47	2104	0.6079	404.915	GM830003B21H01 Gm-r1083 Glycine max cDNA clone Gm-r1083-1130 3', mRNA sequence /clone=Gm-r1083-1130 /clone_end=3' /gb=BI967908 /gi=16342313 /ug=Gma.15830 /len=760	GO:0043234//protein complex;GO:0009534//chloroplast thylakoid	-	GO:0008152//metabolic process	gi|255628769|gb|ACU14729.1|/3.55359e-43/unknown [Glycine max]
CA850884	680	2059	0.5735	447.551	1580	0.5735	348.695	1890	0.5721	399.775	1942	0.5721	438.225	2010	0.5706	461.942	2355	0.5735	502.176	2195	0.5721	457.774	2280	0.6426	519.479	1802	0.5721	393.202	1428	0.5721	307.151	D07F07_K19_12.ab1 cDNA Peking library 2, 4 day SCN3 Glycine max cDNA clone D07F07 5', mRNA sequence /clone=D07F07 /clone_end=5' /gb=CA850884 /gi=33387677 /ug=Gma.30848 /len=680	-	-	-	gi|297832702|ref|XP_002884233.1|/2.65385e-20/expressed protein [Arabidopsis lyrata subsp. lyrata]
AK246035	3409	2055	0.9551	89.1004	2305	0.9542	101.471	1736	0.9501	73.2462	1252	0.9695	56.3552	2420	0.9613	110.94	2174	0.966	92.4712	2157	0.9683	89.7324	1926	0.9513	87.533	1848	0.9563	80.4351	2257	0.941	96.836	Glycine max cDNA, clone: GMFL01-49-F18 /gb=AK246035 /gi=210142116 /ug=Gma.33989 /len=3409	-	GO:0005488//binding	-	gi|124360685|gb|ABN08674.1|/3.50902e-153/Epsin, N-terminal; ENTH/VHS [Medicago truncatula]
AK286429	3137	2048	0.979	96.4962	1654	0.9853	79.1259	1304	0.9774	59.7896	1411	0.9786	69.019	1491	0.977	74.2786	1543	0.9793	71.3223	2113	0.9812	95.5237	1238	0.9729	61.1432	1923	0.9812	90.9568	1851	0.9821	86.3026	Glycine max cDNA, clone: GMFL01-28-D20 /gb=AK286429 /gi=210143647 /ug=Gma.9487 /len=3137	-	-	-	-
AK286163	2153	2036	0.9601	139.775	1657	0.9419	115.498	951	0.9043	63.533	2197	0.9745	156.582	1429	0.921	103.726	291	0.6856	19.5985	2886	0.9875	190.098	417	0.7729	30.0078	3253	0.9879	224.187	3633	0.9833	246.805	Glycine max cDNA, clone: GMFL01-23-A19 /gb=AK286163 /gi=210143381 /ug=Gma.21384 /len=2153	-	-	-	gi|302143275|emb|CBI21836.3|/1.43627e-69/unnamed protein product [Vitis vinifera]
AK246123	857	2034	0.9767	350.804	984	0.9557	172.311	1968	0.9813	330.299	1794	0.9825	321.217	843	0.9487	153.726	1816	0.972	307.262	2280	0.972	377.294	799	0.9767	144.447	2204	0.9685	381.594	2279	0.9673	388.952	Glycine max cDNA, clone: GMFL01-52-L04 /gb=AK246123 /gi=210142204 /ug=Gma.32169 /len=857	GO:0009534//chloroplast thylakoid	GO:0005515//protein binding	GO:0044267//cellular protein metabolic process	gi|255640412|gb|ACU20493.1|/1.70189e-63/unknown [Glycine max]
BT097275	2131	2033	0.9216	141.01	1742	0.9357	122.677	1929	0.9836	130.2	1476	0.9315	106.282	1782	0.9578	130.685	2180	0.9817	148.336	1808	0.9808	120.321	1670	0.9672	121.416	1674	0.9385	116.558	1777	0.9362	121.965	Soybean clone JCVI-FLGm-21F22 unknown mRNA /cds=p(114,1916) /gb=BT097275 /gi=255642371 /ug=Gma.19295 /len=2131	GO:0009536//plastid	GO:0030528//transcription regulator activity	GO:0019740//nitrogen utilization	gi|255642372|gb|ACU21450.1|/0/unknown [Glycine max]
BT097398	1846	2033	0.9735	162.78	1754	0.9783	142.592	1451	0.9361	113.057	2207	0.9605	183.454	983	0.9382	83.219	1377	0.9458	108.162	2716	0.9821	208.653	1606	0.9718	134.79	2870	0.9821	230.686	1538	0.9686	121.859	Soybean clone JCVI-FLGm-26O1 unknown mRNA /cds=p(92,1492) /gb=BT097398 /gi=255642725 /ug=Gma.1779 /len=1846	-	-	-	-
AK285850	1032	2021	0.9671	289.455	1524	0.969	221.617	2673	0.9671	372.548	1560	0.969	231.954	1595	0.969	241.536	2431	0.9758	341.57	2850	0.9816	391.644	1538	0.9729	230.897	2256	0.969	324.362	2847	0.9738	403.497	Glycine max cDNA, clone: GMFL01-17-H23 /gb=AK285850 /gi=210143068 /ug=Gma.31268 /len=1032	GO:0043231//intracellular membrane-bounded organelle	GO:0016861//intramolecular oxidoreductase activity, interconverting aldoses and ketoses	GO:0006098//pentose-phosphate shunt	gi|255640161|gb|ACU20371.1|/7.59317e-144/unknown [Glycine max]
AK245114	2011	2014	0.9851	148.027	2251	0.9851	167.981	2858	0.9801	204.415	1491	0.9796	113.768	2293	0.9826	178.194	3249	0.9861	234.267	5472	0.991	385.887	697	0.9821	53.6986	9522	0.9866	702.565	2621	0.9746	190.628	Glycine max cDNA, clone: GMFL01-21-G09 /gb=AK245114 /gi=210141197 /ug=Gma.7832 /len=2011	GO:0043231//intracellular membrane-bounded organelle	GO:0004312//fatty acid synthase activity	GO:0009314//response to radiation;GO:0006633//fatty acid biosynthetic process;GO:0000902//cell morphogenesis;GO:0007275//multicellular organismal development;GO:0003006//reproductive developmental process;GO:0006950//response to stress	gi|74273645|gb|ABA01490.1|/0/3-ketoacyl-CoA synthase [Gossypium hirsutum]
BE346535	664	2013	0.8946	448.095	940	0.869	212.45	2574	0.8946	557.575	1496	0.6401	345.716	1090	0.6581	256.542	1807	0.8946	394.606	1758	0.9006	375.471	695	0.4413	162.166	1523	0.872	340.332	1868	0.872	411.473	sp26f12.y1 Gm-c1042 Glycine max cDNA clone GENOME SYSTEMS CLONE ID: Gm-c1042-1704 5' similar to TR:Q00321 Q00321 CHLOROPHYLL A-B BINDING PROTEIN OF LHCII TYPE I PRECURSOR ;, mRNA sequence /clone=GENOME_SYSTEMS_CLONE_ID:_Gm-c1042-1704 /clone_end=5' /gb=BE346535 /gi=9258379 /ti=46790559 /ug=Gma.55631 /len=664	GO:0009503;GO:0009523//photosystem II;GO:0009570//chloroplast stroma	GO:0046906//tetrapyrrole binding	GO:0044237//cellular metabolic process;GO:0009639//response to red or far red light	gi|255638437|gb|ACU19528.1|/9.91116e-33/unknown [Glycine max]
BT099155	748	2008	0.734	396.786	1438	0.734	288.506	1218	0.734	234.212	956	0.7179	196.116	1495	0.734	312.349	2310	0.7179	447.8	1321	0.7179	250.454	977	0.7353	202.365	1016	0.7179	201.541	1868	0.734	365.265	Soybean clone JCVI-FLGm-16J4 unknown mRNA /cds=p(68,721) /gb=BT099155 /gi=255647744 /ug=Gma.55278 /len=748	-	GO:0043169//cation binding;GO:0019842//vitamin binding;GO:0016641//oxidoreductase activity, acting on the CH-NH2 group of donors, oxygen as acceptor	GO:0003006//reproductive developmental process;GO:0006555//methionine metabolic process	gi|255647745|gb|ACU24333.1|/1.48861e-102/unknown [Glycine max]
AK286238	1309	2006	0.9565	226.509	1153	0.9519	132.187	2615	0.9717	287.339	1073	0.9618	125.781	1216	0.9366	145.176	2291	0.971	253.781	1363	0.9595	147.667	1501	0.9526	177.657	1661	0.9633	188.278	1707	0.971	190.733	Glycine max cDNA, clone: GMFL01-24-I22 /gb=AK286238 /gi=210143456 /ug=Gma.37094 /len=1309	-	GO:0016620//oxidoreductase activity, acting on the aldehyde or oxo group of donors, NAD or NADP as acceptor;GO:0033764;GO:0048037//cofactor binding	GO:0009699//phenylpropanoid biosynthetic process;GO:0008202//steroid metabolic process	gi|255646320|gb|ACU23643.1|/0/unknown [Glycine max]
AK244458	1726	2002	0.9913	171.442	1787	0.9907	155.375	650	0.9896	54.1671	877	0.9791	77.9678	1515	0.9896	137.174	1587	0.982	133.325	1529	0.9809	125.63	966	0.9664	86.7119	1491	0.9878	128.176	1787	0.9907	151.431	Glycine max cDNA, clone: GMFL01-03-J18 /gb=AK244458 /gi=210145767 /ug=Gma.11703 /len=1726	-	-	-	-
AK286669	1726	1999	0.9786	171.185	2223	0.9913	193.284	2389	0.982	199.085	1489	0.9733	132.376	1149	0.9786	104.035	1060	0.9537	89.0511	1992	0.9751	163.672	586	0.9554	52.6016	2120	0.9791	182.249	1257	0.971	106.519	Glycine max cDNA, clone: GMFL01-33-P15 /gb=AK286669 /gi=210143887 /ug=Gma.47882 /len=1726	-	-	-	gi|255548057|ref|XP_002515085.1|/2.88372e-94/DNA binding protein, putative [Ricinus communis]
EH261557	753	1999	0.907	392.385	1357	0.9097	270.447	2786	0.8805	532.168	1424	0.8459	290.183	1519	0.8792	315.256	2194	0.8088	422.489	1983	0.8871	373.468	934	0.8592	192.174	1663	0.8818	327.693	2352	0.8234	456.851	JGI_ACBU5026.fwd ACBU Phakopsora pachyrhizi infected soybean leaf tissue 6-8 days post inoculation with TW72-1 urediniospores Glycine max cDNA clone ACBU5026 5', mRNA sequence /clone=ACBU5026 /clone_end=5' /gb=EH261557 /gi=120533424 /ug=Gma.54940 /len=753	GO:0009532//plastid stroma	GO:0005488//binding	GO:0009314//response to radiation;GO:0015977//carbon fixation;GO:0018149//peptide cross-linking;GO:0034285	gi|255640384|gb|ACU20479.1|/3.12759e-60/unknown [Glycine max]
BT097086	1495	1999	0.8883	197.636	1240	0.891	124.474	1438	0.8776	138.35	1617	0.8829	165.968	892	0.8856	93.2447	1688	0.8883	163.721	1994	0.8816	189.152	1826	0.895	189.235	2325	0.887	230.756	1420	0.8769	138.925	Soybean clone JCVI-FLGm-26A19 unknown mRNA /cds=m(1,493) /gb=BT097086 /gi=255641999 /ug=Gma.2876 /len=1495	GO:0044424//intracellular part	GO:0016615//malate dehydrogenase activity	GO:0009060//aerobic respiration;GO:0043648//dicarboxylic acid metabolic process;GO:0006007//glucose catabolic process	gi|217073248|gb|ACJ84983.1|/3.50891e-146/unknown [Medicago truncatula]
EV263286	730	1998	0.9959	404.545	2456	0.9986	504.898	858	0.9986	169.055	1611	0.9986	338.633	2470	0.9986	528.78	2276	0.9986	452.089	2262	0.9986	439.436	1522	0.9959	323.023	2567	0.9973	521.763	1958	0.9973	392.303	GLLA480TF JCVI-SOY1 Glycine max cDNA 5', mRNA sequence /clone_end=5' /gb=EV263286 /gi=151393411 /ug=Gma.42283 /len=730	-	-	-	gi|255928916|gb|ACU42265.1|/1.73048e-84/pseudo response regulator 59 [Pisum sativum]
AK286329	2859	1998	0.9937	103.294	1749	0.9895	91.8065	1358	0.9895	68.3201	1318	0.9934	70.7388	1702	0.9888	93.0349	2290	0.9934	116.144	2125	0.9913	105.407	1526	0.9916	82.6957	2050	0.9881	106.392	2134	0.9944	109.172	Glycine max cDNA, clone: GMFL01-26-C24 /gb=AK286329 /gi=210143547 /ug=Gma.16631 /len=2859	-	-	-	-
AJ518837	1088	1997	0.8961	271.296	684	0.8961	94.3463	404	0.909	53.4091	3296	0.898	464.852	273	0.8465	39.2134	2607	0.9099	347.445	5532	0.8961	721.073	1138	0.9099	162.052	3295	0.9007	449.363	4134	0.8961	555.743	Glycine max mRNA for putative phosphatase (nod33 gene) /cds=p(71,856) /gb=AJ518837 /gi=27527029 /ug=Gma.54633 /len=1088	-	GO:0003824//catalytic activity	-	gi|27527030|emb|CAD57680.1|/1.03215e-146/putative phosphatase [Glycine max]
BT095653	1406	1992	0.9374	209.411	1591	0.9644	169.818	1706	0.9538	174.524	1585	0.9573	172.982	1387	0.9502	154.167	1853	0.9374	191.102	2190	0.9616	220.894	1756	0.9275	193.5	1915	0.9587	202.094	1917	0.9317	199.42	Soybean clone JCVI-FLGm-19N21 unknown mRNA /cds=p(84,1136) /gb=BT095653 /gi=255639192 /ug=Gma.5989 /len=1406	-	-	-	-
AK285698	786	1988	0.9885	373.842	1002	0.9669	191.312	2986	0.972	546.424	1902	0.972	371.317	1188	0.9771	236.208	1415	0.9758	261.041	980	0.9847	176.819	973	0.9682	191.793	1151	0.9644	217.282	1390	0.9758	258.657	Glycine max cDNA, clone: GMFL01-14-O07 /gb=AK285698 /gi=210142916 /ug=Gma.3940 /len=786	-	-	-	gi|255625925|gb|ACU13307.1|/8.16387e-46/unknown [Glycine max]
BT098070	1089	1981	0.9734	268.876	1593	0.9642	219.526	1433	0.9752	189.27	1708	0.9807	240.667	1273	0.9504	182.684	1358	0.9486	180.82	2495	0.9587	324.914	1363	0.9725	193.914	2389	0.9761	325.506	1677	0.978	225.236	Soybean clone JCVI-FLGm-22L6 unknown mRNA /cds=p(3,905) /gb=BT098070 /gi=255645621 /ug=Gma.5702 /len=1089	-	-	-	-
DQ340234	1889	1980	0.7681	154.927	291	0.7554	23.1185	1369	0.7819	104.24	634	0.739	51.5008	167	0.6803	13.8161	2226	0.7671	170.871	2033	0.7411	152.627	213	0.6797	17.4699	2245	0.729	176.342	2083	0.757	161.283	Glycine max cytochrome P450 monooxygenase CYP83E8 (CYP83E8) mRNA, complete cds /cds=p(95,1594) /gb=DQ340234 /gi=85001686 /ug=Gma.28794 /len=1889	-	GO:0016491//oxidoreductase activity;GO:0005506//iron ion binding	-	gi|85001687|gb|ABC68397.1|/0/cytochrome P450 monooxygenase CYP83E8 [Glycine max]
AK244911	2232	1975	0.9709	130.788	1569	0.9866	105.494	898	0.9866	57.8688	1182	0.9659	81.2605	925	0.978	64.7662	1899	0.9659	123.369	1943	0.9659	123.454	1091	0.9651	75.7309	1079	0.9709	71.7295	1401	0.974	91.8071	Glycine max cDNA, clone: GMFL01-16-L12 /gb=AK244911 /gi=210140992 /ug=Gma.16107 /len=2232	GO:0005576//extracellular region	-	-	gi|255568824|ref|XP_002525383.1|/0/Polygalacturonase-1 non-catalytic subunit beta precursor, putative [Ricinus communis]
AK286706	1312	1975	0.9192	222.499	1674	0.9741	191.478	1215	0.9276	133.2	902	0.9337	105.494	1797	0.9535	214.05	1651	0.9672	182.468	1436	0.9428	155.22	850	0.8971	100.375	977	0.9261	110.492	2156	0.9413	240.352	Glycine max cDNA, clone: GMFL01-34-O09 /gb=AK286706 /gi=210143924 /ug=Gma.5028 /len=1312	GO:0043231//intracellular membrane-bounded organelle	GO:0004175//endopeptidase activity	GO:0019222//regulation of metabolic process;GO:0019538//protein metabolic process	gi|255647484|gb|ACU24206.1|/0/unknown [Glycine max]
AK245414	2002	1971	0.992	145.518	1596	0.979	119.637	3032	0.99	217.835	2303	0.991	176.517	1245	0.986	97.1865	2762	0.977	200.048	2739	0.9805	194.023	1664	0.99	128.775	2658	0.9795	196.998	2326	0.985	169.933	Glycine max cDNA, clone: GMFL01-29-L03 /gb=AK245414 /gi=210141495 /ug=Gma.13107 /len=2002	GO:0034357;GO:0009528//plastid inner membrane	GO:0051536//iron-sulfur cluster binding;GO:0046914//transition metal ion binding;GO:0016703	GO:0006779//porphyrin biosynthetic process	gi|255545394|ref|XP_002513757.1|/0/chlorophyll synthase, putative [Ricinus communis]
AK285843	2520	1962	0.7071	115.078	1644	0.7048	97.9037	2580	0.7131	147.259	1953	0.7067	118.921	1816	0.7091	112.62	2167	0.7067	124.69	2938	0.7067	165.34	1955	0.7067	120.196	2867	0.7071	168.81	2907	0.7063	168.724	Glycine max cDNA, clone: GMFL01-17-F17 /gb=AK285843 /gi=210143061 /ug=Gma.26822 /len=2520	GO:0043231//intracellular membrane-bounded organelle	GO:0017111//nucleoside-triphosphatase activity;GO:0032561//guanyl ribonucleotide binding	-	gi|38327302|gb|AAR17698.1|/0/GTP-binding protein TypA [Trifolium pratense]
BT097176	1391	1960	0.9619	208.269	632	0.9367	68.1848	1687	0.9799	174.442	688	0.9734	75.8958	1005	0.9763	112.912	1361	0.9799	141.875	871	0.9619	88.8008	345	0.9317	38.4268	423	0.9403	45.1215	3023	0.977	317.865	Soybean clone JCVI-FLGm-21N21 unknown mRNA /cds=p(82,1059) /gb=BT097176 /gi=255642174 /ug=Gma.30853 /len=1391	-	GO:0005506//iron ion binding;GO:0003824//catalytic activity;GO:0016209//antioxidant activity	GO:0008152//metabolic process;GO:0006950//response to stress	gi|255642175|gb|ACU21352.1|/1.81874e-165/unknown [Glycine max]
AK285887	1475	1958	0.8841	196.207	1680	0.8746	170.929	1216	0.8793	118.578	2115	0.9247	220.026	1415	0.8922	149.922	1220	0.8976	119.934	2477	0.8793	238.155	2268	0.922	238.228	2669	0.8936	268.489	1669	0.88	165.499	Glycine max cDNA, clone: GMFL01-17-P17 /gb=AK285887 /gi=210143105 /ug=Gma.1549 /len=1475	-	-	-	-
AK286183	1461	1947	0.9179	196.975	1084	0.8836	111.347	2682	0.924	264.041	1259	0.885	132.231	1091	0.9281	116.701	2206	0.9302	218.942	2043	0.9302	198.31	895	0.9418	94.9107	1747	0.9138	177.424	2303	0.9411	230.556	Glycine max cDNA, clone: GMFL01-23-H07 /gb=AK286183 /gi=210143401 /ug=Gma.52525 /len=1461	GO:0009536//plastid	-	-	gi|255638406|gb|ACU19513.1|/3.07419e-179/unknown [Glycine max]
AK285550	1584	1934	0.9628	180.466	1652	0.9754	156.514	1985	0.9729	180.247	1560	0.9716	151.121	1699	0.9539	167.625	1903	0.9842	174.204	1957	0.9861	175.211	1768	0.9697	172.93	1627	0.9583	152.406	1822	0.9703	168.239	Glycine max cDNA, clone: GMFL01-12-E03 /gb=AK285550 /gi=210142672 /ug=Gma.13267 /len=1584	GO:0009526//plastid envelope;GO:0005618//cell wall;GO:0009532//plastid stroma	GO:0003824//catalytic activity	GO:0008152//metabolic process	gi|255576337|ref|XP_002529061.1|/1.10106e-169/aldo-keto reductase, putative [Ricinus communis]
AK285237	1110	1933	0.9676	257.397	1885	0.9414	254.851	1464	0.9324	189.706	2432	0.9369	336.199	1484	0.9297	208.935	1492	0.9333	194.904	2548	0.9351	325.539	2554	0.9532	356.484	2652	0.9369	354.504	1691	0.9351	222.819	Glycine max cDNA, clone: GMFL01-05-L14 /gb=AK285237 /gi=210142744 /ug=Gma.31312 /len=1110	GO:0015934//large ribosomal subunit;GO:0016020//membrane;GO:0009536//plastid;GO:0031981//nuclear lumen	GO:0046914//transition metal ion binding;GO:0005198//structural molecule activity	GO:0010467//gene expression;GO:0022613//ribonucleoprotein complex biogenesis	gi|255638035|gb|ACU19332.1|/2.16058e-115/unknown [Glycine max]
BT098037	1312	1923	0.9558	216.641	1515	0.9627	173.291	1508	0.9703	165.322	1424	0.9428	166.545	1367	0.9756	162.83	1649	0.9627	182.247	1717	0.9573	185.593	1496	0.9543	176.661	1411	0.92	159.575	1466	0.904	163.43	Soybean clone JCVI-FLGm-22J2 unknown mRNA /cds=m(265,1179) /gb=BT098037 /gi=255645556 /ug=Gma.56433 /len=1312	GO:0009532//plastid stroma;GO:0009526//plastid envelope;GO:0005576//extracellular region	GO:0005488//binding;GO:0016861//intramolecular oxidoreductase activity, interconverting aldoses and ketoses	GO:0048364//root development;GO:0006071//glycerol metabolic process;GO:0006641//triglyceride metabolic process;GO:0000003//reproduction;GO:0015977//carbon fixation;GO:0019682//glyceraldehyde-3-phosphate metabolic process;GO:0009657//plastid organization	gi|255645557|gb|ACU23273.1|/4.58253e-155/unknown [Glycine max]
BT095338	962	1920	0.9751	294.999	686	0.9522	107.016	1107	0.9688	165.514	746	0.973	118.993	413	0.9241	67.0927	1474	0.9709	222.176	1533	0.973	225.992	321	0.9605	51.6978	1433	0.9751	221.025	1509	0.974	229.428	Soybean clone JCVI-FLGm-7O3 unknown mRNA /cds=m(363,914) /gb=BT095338 /gi=255638579 /ug=Gma.14123 /len=962	-	-	-	gi|255638580|gb|ACU19597.1|/3.82866e-86/unknown [Glycine max]
AK285157	1392	1916	0.9138	203.447	1485	0.9181	160.098	2228	0.9203	230.218	1229	0.9159	135.478	1606	0.9088	180.305	1444	0.9138	150.419	1838	0.9174	187.254	1150	0.9131	127.997	1316	0.908	140.277	1676	0.9195	176.103	Glycine max cDNA, clone: GMFL01-03-C17 /gb=AK285157 /gi=210142223 /ug=Gma.14082 /len=1392	GO:0009526//plastid envelope;GO:0009570//chloroplast stroma;GO:0005576//extracellular region	GO:0048037//cofactor binding;GO:0008187//poly-pyrimidine tract binding	GO:0042254//ribosome biogenesis;GO:0008152//metabolic process	gi|255647134|gb|ACU24035.1|/1.10409e-170/unknown [Glycine max]
AK286435	1498	1915	0.9533	188.952	1703	0.984	170.609	703	0.9686	67.5004	1079	0.9713	110.526	1486	0.9853	155.027	1863	0.9713	180.333	1840	0.9713	174.194	1105	0.9713	114.286	1672	0.9713	165.613	1713	0.9586	167.254	Glycine max cDNA, clone: GMFL01-28-G16 /gb=AK286435 /gi=210143653 /ug=Gma.33371 /len=1498	-	GO:0005488//binding	-	gi|255636874|gb|ACU18770.1|/4.59733e-170/unknown [Glycine max]
AK245235	972	1909	0.6142	290.292	1621	0.6204	250.273	1874	0.5967	277.31	2400	0.6245	378.88	1361	0.6235	218.823	1162	0.5977	173.346	2152	0.6245	313.98	1521	0.6101	242.441	2214	0.6121	337.973	3109	0.5977	467.828	Glycine max cDNA, clone: GMFL01-24-K12 /gb=AK245235 /gi=210141318 /ug=Gma.7769 /len=972	-	-	-	gi|255627055|gb|ACU13872.1|/2.68517e-95/unknown [Glycine max]
AK286951	1820	1909	0.9736	155.035	2836	0.9736	233.847	1107	0.9709	87.4861	2018	0.9742	170.14	2166	0.9714	185.989	2334	0.9747	185.953	1432	0.972	111.583	2147	0.9731	182.769	1408	0.9725	114.789	1419	0.9637	114.036	Glycine max cDNA, clone: GMFL01-40-L06 /gb=AK286951 /gi=210144169 /ug=Gma.17926 /len=1820	-	-	-	-
AK244108	831	1908	0.5307	339.369	1824	0.5162	329.399	4598	0.5235	795.849	3150	0.5367	581.656	1832	0.5199	344.528	2500	0.5211	436.228	2638	0.5223	450.194	2666	0.5271	497.052	3616	0.5235	645.651	1721	0.5187	302.909	Glycine max cDNA, clone: GMFL01-02-B21 /gb=AK244108 /gi=210145417 /ug=Gma.26487 /len=831	GO:0009534//chloroplast thylakoid	GO:0005488//binding	GO:0006810//transport	gi|8745402|gb|AAF78903.1|AF248055_1/4.54507e-50/proline-rich protein [Glycine max]
AK285639	1972	1907	0.9792	142.935	1710	0.9792	130.133	1626	0.9807	118.598	1683	0.9782	130.958	1471	0.9777	116.575	1749	0.9797	128.605	1980	0.9787	142.392	1542	0.9782	121.149	1805	0.9757	135.813	1727	0.9787	128.091	Glycine max cDNA, clone: GMFL01-14-B07 /gb=AK285639 /gi=210142857 /ug=Gma.27992 /len=1972	GO:0009536//plastid	GO:0046914//transition metal ion binding;GO:0008238//exopeptidase activity;GO:0008237//metallopeptidase activity	GO:0019538//protein metabolic process;GO:0010038//response to metal ion	gi|297743644|emb|CBI36527.3|/0/unnamed protein product [Vitis vinifera]
AK285987	2852	1897	0.9965	98.3134	898	0.9881	47.2525	2067	0.9895	104.245	971	0.9912	52.2428	769	0.9842	42.1383	2663	0.9954	135.393	2489	0.9965	123.766	566	0.9874	30.7475	2375	0.9895	123.562	2719	0.994	139.441	Glycine max cDNA, clone: GMFL01-19-O10 /gb=AK285987 /gi=210143205 /ug=Gma.7335 /len=2852	-	-	-	gi|240254220|ref|NP_174979.5|/0/PMI1 (PLASTID MOVEMENT IMPAIRED1) [Arabidopsis thaliana]
AK244264	1297	1897	0.9769	216.183	1484	0.9753	171.708	3709	0.9792	411.32	2114	0.9784	250.104	1545	0.9753	186.161	1947	0.9776	217.671	1817	0.9553	198.674	1794	0.9846	214.301	2239	0.9776	256.144	1712	0.9815	193.062	Glycine max cDNA, clone: GMFL01-02-I16 /gb=AK244264 /gi=210145573 /ug=Gma.32401 /len=1297	-	GO:0016747//transferase activity, transferring acyl groups other than amino-acyl groups	-	gi|255646947|gb|ACU23943.1|/0/unknown [Glycine max]
AK287020	3896	1895	0.9705	71.8927	1746	0.9774	67.2548	1054	0.9489	38.9121	1123	0.9741	44.23	1818	0.973	72.9248	1380	0.9589	51.3611	1492	0.9766	54.3095	1630	0.9831	64.8203	1573	0.9664	59.9074	1600	0.9646	60.0666	Glycine max cDNA, clone: GMFL01-42-E16 /gb=AK287020 /gi=210144238 /ug=Gma.18034 /len=3896	-	-	-	-
AK245690	3310	1891	0.9855	84.4419	11325	0.99	513.462	1433	0.9807	62.2703	1707	0.9864	79.1338	9973	0.9897	470.867	1931	0.9798	84.5918	1786	0.9773	76.5208	4930	0.9843	230.76	1645	0.9825	73.7409	1494	0.9837	66.0169	Glycine max cDNA, clone: GMFL01-38-E09 /gb=AK245690 /gi=210141771 /ug=Gma.350 /len=3310	-	-	-	-
CX707165	842	1890	0.9857	331.776	443	0.9442	78.9568	1452	0.9691	248.037	673	0.8979	122.648	152	0.8729	28.2119	2084	0.9917	358.889	1411	0.9608	237.652	305	0.9644	56.1216	535	0.8812	94.2784	1243	0.9751	215.919	gmrtDrNS01_21-C_M13R_C08_060.s2 Water stressed 5h segment 2 gmrtDrNS01 Glycine max cDNA 3', mRNA sequence /clone_end=3' /gb=CX707165 /gi=58020423 /ug=Gma.27764 /len=842	-	GO:0016491//oxidoreductase activity;GO:0030554//adenyl nucleotide binding	-	gi|255557817|ref|XP_002519938.1|/3.40935e-93/electron carrier, putative [Ricinus communis]
AK285751	1426	1887	0.9025	195.59	606	0.8927	63.7751	1741	0.9173	175.607	824	0.9004	88.6674	315	0.8661	34.5217	896	0.8857	91.1093	958	0.8969	95.2735	326	0.8583	35.4193	1183	0.9102	123.094	1087	0.9032	111.492	Glycine max cDNA, clone: GMFL01-15-K17 /gb=AK285751 /gi=210142969 /ug=Gma.30052 /len=1426	GO:0044464//cell part	GO:0005506//iron ion binding;GO:0003824//catalytic activity;GO:0016209//antioxidant activity	GO:0008152//metabolic process;GO:0006950//response to stress	gi|5002234|gb|AAD37374.1|AF145348_1/0/peroxidase [Glycine max]
AK285784	1265	1887	0.9636	220.483	1789	0.9787	212.235	1575	0.9336	179.082	1886	0.9273	228.774	1603	0.9565	198.036	2173	0.9249	249.083	2303	0.9755	258.184	2725	0.9281	333.748	2002	0.9194	234.825	1750	0.9257	202.339	Glycine max cDNA, clone: GMFL01-16-E10 /gb=AK285784 /gi=210143002 /ug=Gma.6904 /len=1265	-	-	-	-
AK244123	699	1881	0.9714	397.746	1458	0.9585	313.024	1675	0.9714	344.667	2045	0.9599	448.924	1238	0.9599	276.786	1906	0.9628	395.385	2380	0.9599	482.865	1699	0.9628	376.581	2329	0.97	494.382	1636	0.9599	342.325	Glycine max cDNA, clone: GMFL01-02-C13 /gb=AK244123 /gi=210145432 /ug=Gma.23501 /len=699	-	-	-	gi|188036222|pdb|3BBN|U/1.36884e-27/Chain U, Homology Model For The Spinach Chloroplast 30s Subunit Fitted To 9.4a Cryo-Em Map Of The 70s Chlororibosome.
EF592559	2357	1876	0.9741	117.644	1593	0.9741	101.427	1856	0.9716	113.261	1670	0.9762	108.721	1466	0.9678	97.2019	1906	0.975	117.257	1784	0.9707	107.34	1952	0.9852	128.311	1857	0.9703	116.902	1804	0.9737	111.946	Glycine max V-H(+)-ATPase subunit A mRNA, complete cds /cds=p(43,1914) /gb=EF592559 /gi=156616912 /ug=Gma.1434 /len=2357	-	-	-	-
AK243737	1694	1871	0.4055	163.251	1584	0.4055	140.326	1384	0.4067	117.513	1511	0.4061	136.87	1569	0.4073	144.747	1891	0.4061	161.865	2339	0.4061	195.814	1649	0.4055	150.817	2154	0.4067	188.67	1754	0.4061	151.443	Glycine max cDNA, clone: GMFL01-01-B22 /gb=AK243737 /gi=210145046 /ug=Gma.13325 /len=1694	GO:0032991//macromolecular complex;GO:0015630//microtubule cytoskeleton	GO:0032561//guanyl ribonucleotide binding;GO:0017111//nucleoside-triphosphatase activity	GO:0043623//cellular protein complex assembly;GO:0007017//microtubule-based process	gi|8928432|sp|Q9ZRR5.1|TBA3_HORVU/0/RecName: Full=Tubulin alpha-3 chain
AK286896	1162	1868	0.988	237.61	1248	0.988	161.178	1642	0.9854	203.25	1292	0.9871	170.613	1066	0.9862	143.368	1496	0.9793	186.681	1722	0.9871	210.161	1002	0.9871	133.599	1437	0.9845	183.494	1588	0.9854	199.883	Glycine max cDNA, clone: GMFL01-39-M06 /gb=AK286896 /gi=210144114 /ug=Gma.56897 /len=1162	GO:0009521;GO:0009507//chloroplast	GO:0046906//tetrapyrrole binding	GO:0009639//response to red or far red light;GO:0006091//generation of precursor metabolites and energy	gi|255646839|gb|ACU23891.1|/1.02729e-147/unknown [Glycine max]
AK287083	2505	1866	0.9956	110.103	1653	0.9956	99.0291	1704	0.9956	97.8418	1566	0.9956	95.9269	1438	0.9956	89.7122	1933	0.9956	111.892	2121	0.9956	120.077	1717	0.9956	106.195	2070	0.9956	122.612	1999	0.9956	116.718	Glycine max cDNA, clone: GMFL01-43-K21 /gb=AK287083 /gi=210144301 /ug=Gma.11238 /len=2505	-	-	-	-
EH262420	884	1862	0.388	311.331	1571	0.388	266.699	1862	0.388	302.963	1558	0.388	270.44	1513	0.3891	267.477	1355	0.3891	222.26	1350	0.388	216.575	1379	0.3891	241.688	1332	0.388	223.575	1201	0.388	198.711	JGI_ACBU6241.fwd ACBU Phakopsora pachyrhizi infected soybean leaf tissue 6-8 days post inoculation with TW72-1 urediniospores Glycine max cDNA clone ACBU6241 5', mRNA sequence /clone=ACBU6241 /clone_end=5' /gb=EH262420 /gi=120534287 /ug=Gma.31664 /len=884	GO:0009526//plastid envelope;GO:0009570//chloroplast stroma;GO:0009534//chloroplast thylakoid	-	-	gi|255625961|gb|ACU13325.1|/1.9797e-70/unknown [Glycine max]
AK285377	1493	1859	0.9812	184.041	3674	0.9866	369.298	1262	0.9678	121.58	1933	0.9692	198.668	3275	0.9685	342.809	1398	0.9672	135.776	1850	0.9685	175.727	3095	0.9866	321.176	1810	0.9437	179.883	1386	0.9283	135.78	Glycine max cDNA, clone: GMFL01-08-F12 /gb=AK285377 /gi=210142499 /ug=Gma.54719 /len=1493	GO:0019866//organelle inner membrane;GO:0009526//plastid envelope;GO:0031224//intrinsic to membrane;GO:0030312//external encapsulating structure;GO:0031981//nuclear lumen	GO:0046914//transition metal ion binding;GO:0015300//solute:solute antiporter activity	GO:0006862//nucleotide transport	gi|255636212|gb|ACU18447.1|/0/unknown [Glycine max]
AK286271	1304	1856	0.9716	210.375	1790	0.9647	206.003	1825	0.967	201.302	2239	0.9486	263.471	1485	0.9555	177.971	1931	0.9632	214.723	2523	0.954	274.388	1872	0.9647	222.418	2436	0.9609	277.185	1698	0.9647	190.455	Glycine max cDNA, clone: GMFL01-25-D12 /gb=AK286271 /gi=210143489 /ug=Gma.16428 /len=1304	-	-	-	-
EF544119	1782	1855	0.8777	153.862	567	0.8159	47.75	991	0.8715	79.9887	1268	0.8721	109.186	327	0.8092	28.6775	2725	0.8822	221.734	2685	0.8614	213.679	654	0.8171	56.8607	2475	0.8782	206.081	3049	0.8653	250.255	Glycine max PAS/LOV protein 1 mRNA, complete cds /cds=p(360,1532) /gb=EF544119 /gi=156068999 /ug=Gma.3230 /len=1782	-	GO:0005488//binding	-	gi|156069000|gb|ABU44493.1|/0/PAS/LOV protein 1 [Glycine max]
BT096656	1354	1855	0.9188	202.498	1820	0.9261	201.721	1350	0.9232	143.409	2172	0.9261	246.149	1678	0.9232	193.675	1513	0.9136	162.03	2430	0.918	254.515	2224	0.918	254.483	2677	0.9247	293.359	1677	0.8996	181.153	Soybean clone JCVI-FLGm-21A13 unknown mRNA /cds=p(182,1141) /gb=BT096656 /gi=255641161 /ug=Gma.8646 /len=1354	GO:0005840//ribosome	GO:0016835//carbon-oxygen lyase activity;GO:0005198//structural molecule activity	GO:0022613//ribonucleoprotein complex biogenesis;GO:0006412//translation	gi|255641162|gb|ACU20858.1|/2.14931e-155/unknown [Glycine max]
AK287040	1786	1844	0.9709	152.607	1576	0.972	132.426	1757	0.9742	141.499	1716	0.9686	147.432	1538	0.9524	134.578	1854	0.9686	150.523	2257	0.9737	179.216	1875	0.9692	162.653	2047	0.9675	170.062	1845	0.9675	151.094	Glycine max cDNA, clone: GMFL01-42-L14 /gb=AK287040 /gi=210144258 /ug=Gma.33196 /len=1786	GO:0009536//plastid	GO:0016667//oxidoreductase activity, acting on sulfur group of donors;GO:0030554//adenyl nucleotide binding;GO:0030234//enzyme regulator activity;GO:0016209//antioxidant activity	GO:0006801//superoxide metabolic process;GO:0015995//chlorophyll biosynthetic process;GO:0019725//cellular homeostasis;GO:0044093;GO:0010962//regulation of glucan biosynthetic process	gi|111550247|gb|ABH10139.1|/1.09111e-136/NADP-thioredoxin reductase C [Medicago truncatula]
AK285717	2740	1843	0.9321	99.419	1458	0.9332	79.8555	1915	0.9358	100.527	1876	0.9354	105.06	1569	0.9339	89.4897	1780	0.9328	94.1984	1468	0.95	75.9804	2059	0.9307	116.425	1519	0.9434	82.2579	1863	0.95	99.4476	Glycine max cDNA, clone: GMFL01-15-D22 /gb=AK285717 /gi=210142935 /ug=Gma.31035 /len=2740	GO:0031410//cytoplasmic vesicle;GO:0031225//anchored to membrane	GO:0008081//phosphoric diester hydrolase activity	GO:0010383;GO:0035315//hair cell differentiation;GO:0019400;GO:0000904//cell morphogenesis involved in differentiation	gi|255576268|ref|XP_002529027.1|/0/glycerophosphoryl diester phosphodiesterase, putative [Ricinus communis]
BT095516	1038	1836	0.9075	261.439	1051	0.8738	151.951	1564	0.8738	216.722	1338	0.8699	197.795	730	0.8545	109.907	1344	0.8738	187.748	2206	0.8738	301.394	991	0.8709	147.917	1904	0.8719	272.17	1682	0.8757	237.007	Soybean clone JCVI-FLGm-19B3 unknown mRNA /cds=p(12,716) /gb=BT095516 /gi=255638925 /ug=Gma.13735 /len=1038	GO:0044464//cell part	-	-	gi|255638926|gb|ACU19765.1|/2.55653e-131/unknown [Glycine max]
AY383621	1075	1836	0.9795	252.44	1378	0.9228	192.371	1581	0.9656	211.537	1359	0.9209	193.985	1642	0.9684	238.707	1925	0.9535	259.655	1813	0.9619	239.175	1715	0.9628	247.171	1409	0.9693	194.479	1815	0.9312	246.945	Glycine max harpin binding protein 1 (HrBP1) mRNA, complete cds /cds=p(19,816) /gb=AY383621 /gi=38679314 /ug=Gma.32206 /len=1075	GO:0043231//intracellular membrane-bounded organelle	-	-	gi|38679315|gb|AAR26479.1|/7.34088e-113/harpin binding protein 1 [Glycine max]
AK246020	1011	1829	0.9347	267.397	4489	0.9525	666.341	925	0.8813	131.599	1287	0.9238	195.337	3035	0.9238	469.146	1587	0.9209	227.615	1410	0.8803	197.785	1597	0.9436	244.735	990	0.7854	145.296	1376	0.9179	199.067	Glycine max cDNA, clone: GMFL01-48-N24 /gb=AK246020 /gi=210142101 /ug=Gma.10904 /len=1011	-	-	-	-
BT095472	1378	1827	0.9768	195.967	1700	0.9688	185.139	1945	0.9623	203.017	1398	0.9695	155.673	1528	0.9427	173.29	2210	0.9695	232.55	1685	0.9753	173.411	1795	0.9746	201.817	1769	0.9688	190.48	1802	0.9659	191.266	Soybean clone JCVI-FLGm-19M14 unknown mRNA /cds=p(70,1059) /gb=BT095472 /gi=255638840 /ug=Gma.10757 /len=1378	-	-	-	-
EU342420	1376	1819	0.9833	195.393	1564	0.9884	170.575	2910	0.9862	304.185	1795	0.9869	200.172	1917	0.9826	217.723	2126	0.9876	224.037	2246	0.9826	231.482	2047	0.9869	230.484	2086	0.9833	224.94	2306	0.9891	245.117	Glycine max extracellular Ca2+ sensing receptor (cas) mRNA, complete cds /cds=p(82,1278) /gb=EU342420 /gi=164459311 /ug=Gma.2329 /len=1376	GO:0009534//chloroplast thylakoid	-	GO:0010119//regulation of stomatal movement;GO:0051592//response to calcium ion	gi|255639859|gb|ACU20222.1|/0/unknown [Glycine max]
AK286506	2360	1814	0.9661	113.611	1214	0.9534	77.1977	1173	0.9453	71.4905	1003	0.9322	65.2147	1162	0.9415	76.9475	1555	0.9631	95.5416	1574	0.9475	94.5842	1101	0.9297	72.2799	1638	0.9479	102.985	1510	0.9453	93.583	Glycine max cDNA, clone: GMFL01-30-B17 /gb=AK286506 /gi=210143724 /ug=Gma.29073 /len=2360	GO:0031224//intrinsic to membrane;GO:0031410//cytoplasmic vesicle;GO:0043231//intracellular membrane-bounded organelle	-	-	gi|255579669|ref|XP_002530674.1|/0/endomembrane protein emp70, putative [Ricinus communis]
BT097334	1444	1813	0.9301	185.578	1402	0.9141	145.706	1323	0.9162	131.782	1067	0.9148	113.384	1278	0.9107	138.313	1342	0.9141	134.76	1517	0.955	148.986	982	0.9065	105.363	1240	0.9107	127.416	1408	0.9155	142.616	Soybean clone JCVI-FLGm-21L12 unknown mRNA /cds=p(88,1113) /gb=BT097334 /gi=255642488 /ug=Gma.6545 /len=1444	-	-	-	-
AK244080	2471	1812	0.9806	108.388	1555	0.9883	94.4399	1487	0.9599	86.5567	1391	0.9773	86.3795	1368	0.9611	86.5195	1370	0.9603	80.3937	2008	0.9575	115.244	1352	0.9559	84.7708	1812	0.9575	108.807	1765	0.962	104.473	Glycine max cDNA, clone: GMFL01-02-A17 /gb=AK244080 /gi=210145389 /ug=Gma.5903 /len=2471	-	-	-	-
AK287005	1984	1810	0.9743	134.844	1008	0.9617	76.2459	1228	0.9657	89.0265	931	0.9567	72.0053	471	0.9516	37.1005	1453	0.9854	106.194	2237	0.9627	159.901	522	0.9743	40.7635	2327	0.9632	174.03	1841	0.9703	135.72	Glycine max cDNA, clone: GMFL01-41-P21 /gb=AK287005 /gi=210144223 /ug=Gma.17638 /len=1984	-	-	-	-
AK245646	2456	1804	0.8249	108.568	4038	0.9137	246.738	143	0.5228	8.37472	1861	0.9039	116.272	3050	0.8066	194.076	1130	0.7439	66.7151	1532	0.8208	88.4619	3517	0.9662	221.864	1033	0.829	62.4083	1337	0.8062	79.6224	Glycine max cDNA, clone: GMFL01-36-J19 /gb=AK245646 /gi=210141727 /ug=Gma.19203 /len=2456	-	-	-	gi|255647987|gb|ACU24450.1|/1.00684e-79/unknown [Glycine max]
AK286053	1188	1803	0.9621	224.323	1441	0.984	182.031	1725	0.979	208.85	1110	0.9823	143.372	1418	0.9891	186.535	1384	0.9377	168.925	1500	0.9747	179.061	833	0.9411	108.635	1159	0.9798	144.756	1639	0.9419	201.788	Glycine max cDNA, clone: GMFL01-20-N23 /gb=AK286053 /gi=210143271 /ug=Gma.15162 /len=1188	-	-	-	gi|118489593|gb|ABK96598.1|/1.88077e-120/unknown [Populus trichocarpa x Populus deltoides]
AK287059	918	1789	0.9532	288.046	1633	0.9161	266.957	1796	0.9237	281.401	2110	0.951	352.692	1265	0.9346	215.352	1743	0.927	275.314	2802	0.9248	432.864	1727	0.9466	291.469	2635	0.9325	425.901	1752	0.9357	279.141	Glycine max cDNA, clone: GMFL01-43-B12 /gb=AK287059 /gi=210144277 /ug=Gma.1956 /len=918	GO:0009526//plastid envelope;GO:0009532//plastid stroma	-	GO:0006950//response to stress	gi|255640899|gb|ACU20732.1|/2.27342e-117/unknown [Glycine max]
AK286514	762	1785	0.9567	346.241	1849	0.9475	364.15	2249	0.9291	424.519	2540	0.9436	511.488	1063	0.8885	218.011	2631	0.9436	500.657	4590	0.9724	854.247	1423	0.9331	289.329	7206	0.9528	1403.17	1647	0.9081	316.134	Glycine max cDNA, clone: GMFL01-30-D21 /gb=AK286514 /gi=210143732 /ug=Gma.10648 /len=762	-	-	-	-
AK285568	918	1780	0.9804	286.597	1617	0.9815	264.341	1384	0.9815	216.848	1868	0.9847	312.241	946	0.9782	161.046	1520	0.9804	240.091	2583	0.9847	399.032	1520	0.9739	256.533	2381	0.9847	384.846	1538	0.9749	245.045	Glycine max cDNA, clone: GMFL01-12-M11 /gb=AK285568 /gi=210142786 /ug=Gma.3588 /len=918	GO:0009536//plastid;GO:0033279	GO:0003723//RNA binding;GO:0005198//structural molecule activity	GO:0010467//gene expression	gi|255628105|gb|ACU14397.1|/1.9425e-84/unknown [Glycine max]
AK245433	2060	1780	0.9621	127.717	265	0.8422	19.3053	882	0.9646	61.5834	498	0.9078	37.0953	309	0.8757	23.4418	1683	0.9583	118.465	1620	0.9573	111.525	266	0.8733	20.0058	1521	0.9767	109.555	2409	0.9762	171.042	Glycine max cDNA, clone: GMFL01-30-E12 /gb=AK245433 /gi=210141514 /ug=Gma.25709 /len=2060	-	GO:0003905//alkylbase DNA N-glycosylase activity	GO:0006281//DNA repair	gi|255549509|ref|XP_002515807.1|/5.85087e-139/DNA-3-methyladenine glycosylase, putative [Ricinus communis]
BT098577	1087	1780	0.9218	242.039	1222	0.9062	168.709	760	0.8924	100.565	516	0.885	72.8411	598	0.9144	85.975	896	0.8878	119.523	293	0.7847	38.2265	107	0.8132	15.2509	586	0.9098	79.9905	2517	0.92	338.677	Soybean clone JCVI-FLGm-12N9 unknown mRNA /cds=m(301,1047) /gb=BT098577 /gi=255646615 /ug=Gma.3233 /len=1087	GO:0043232;GO:0009536//plastid	GO:0016209//antioxidant activity;GO:0043169//cation binding;GO:0003824//catalytic activity	GO:0009416//response to light stimulus;GO:0006800//oxygen and reactive oxygen species metabolic process	gi|255646616|gb|ACU23782.1|/6.69021e-146/unknown [Glycine max]
FK003692	770	1777	0.9792	341.108	1444	0.9844	281.433	1391	0.9753	259.836	1573	0.9805	313.469	1122	0.974	227.721	1424	0.987	268.16	1747	0.9792	321.757	1246	0.9792	250.709	1428	0.9818	275.174	1527	0.9909	290.055	GLMDC35TFB JCVI-SOY2 Glycine max cDNA 5', mRNA sequence /clone_end=5' /gb=FK003692 /gi=192313082 /ug=Gma.12235 /len=770	GO:0009523//photosystem II;GO:0009534//chloroplast thylakoid	GO:0046872//metal ion binding	GO:0044237//cellular metabolic process	gi|255626971|gb|ACU13830.1|/6.35217e-112/unknown [Glycine max]
AK244461	1951	1774	0.9749	134.397	655	0.8965	50.3828	1697	0.9662	125.109	675	0.8857	53.0888	684	0.9067	54.7898	960	0.9349	71.349	698	0.8642	50.7369	212	0.8385	16.8353	226	0.8883	17.1879	2142	0.94	160.581	Glycine max cDNA, clone: GMFL01-03-K12 /gb=AK244461 /gi=210145770 /ug=Gma.3384 /len=1951	GO:0009536//plastid	GO:0030528//transcription regulator activity;GO:0005488//binding;GO:0016620//oxidoreductase activity, acting on the aldehyde or oxo group of donors, NAD or NADP as acceptor;GO:0001071	GO:0006633//fatty acid biosynthetic process;GO:0006970//response to osmotic stress;GO:0010017//red or far-red light signaling pathway	gi|240256153|ref|NP_567936.5|/1.01909e-159/CER4 (ECERIFERUM 4); fatty acyl-CoA reductase (alcohol-forming)/ oxidoreductase, acting on the CH-CH group of donors [Arabidopsis thaliana]
AK286501	1380	1767	0.9783	189.257	1369	0.9848	148.875	2242	0.9862	233.679	863	0.9848	95.9595	1474	0.979	166.924	1880	0.9841	197.539	1418	0.9783	145.721	770	0.987	86.4478	1105	0.9848	118.81	1777	0.9667	188.339	Glycine max cDNA, clone: GMFL01-29-P22 /gb=AK286501 /gi=210143719 /ug=Gma.55946 /len=1380	-	GO:0004175//endopeptidase activity	GO:0019538//protein metabolic process	gi|113208365|dbj|BAF03553.1|/0/cysteine proteinase CP2 [Phaseolus vulgaris]
AK286540	3739	1766	0.9725	69.812	2496	0.9775	100.181	1750	0.9783	67.3202	1635	0.9746	67.0994	2326	0.9786	97.2198	1822	0.9791	70.6589	1753	0.9754	66.4894	2141	0.9789	88.7163	1811	0.9765	71.8676	1536	0.9738	60.0853	Glycine max cDNA, clone: GMFL01-30-L13 /gb=AK286540 /gi=210143758 /ug=Gma.5562 /len=3739	-	-	-	-
AK286902	1034	1763	0.9014	252.015	1395	0.881	202.466	1545	0.8985	214.917	1799	0.8752	266.973	1072	0.881	162.022	1571	0.8714	220.308	2370	0.9062	325.053	1632	0.883	244.536	2326	0.8859	333.779	1351	0.9014	191.103	Glycine max cDNA, clone: GMFL01-39-N23 /gb=AK286902 /gi=210144120 /ug=Gma.18143 /len=1034	-	-	-	-
L22029	1004	1762	0.3227	259.398	2503	0.3118	374.132	966	0.2032	138.39	2385	0.3735	364.511	1529	0.3187	237.999	5363	0.3855	774.548	2052	0.3137	289.848	2135	0.3277	329.463	1652	0.2849	244.144	1779	0.3207	259.164	Soybean hydroxyproline-rich glycoprotein (sbHRGP3) mRNA, partial cds /cds=p(1,597) /gb=L22029 /gi=347452 /ug=Gma.56892 /len=1004	-	-	-	gi|147857446|emb|CAN78649.1|/1.99391e-08/hypothetical protein VITISV_036363 [Vitis vinifera]
AK286383	908	1752	0.9703	285.196	1809	0.9394	298.986	1566	0.9339	248.067	1660	0.9097	280.53	1886	0.9736	324.606	1730	0.9416	276.27	1960	0.9086	306.123	1938	0.9372	330.682	2114	0.9725	345.453	1695	0.9273	273.034	Glycine max cDNA, clone: GMFL01-27-B05 /gb=AK286383 /gi=210143601 /ug=Gma.16554 /len=908	-	-	-	-
AK245454	2451	1750	0.9249	105.533	2474	0.9245	151.48	838	0.9196	49.1771	1414	0.9241	88.5243	2276	0.9233	145.121	2341	0.9245	138.494	1429	0.9229	82.6827	1604	0.9245	101.392	1446	0.9217	87.5377	1773	0.9245	105.803	Glycine max cDNA, clone: GMFL01-30-O19 /gb=AK245454 /gi=210141535 /ug=Gma.27096 /len=2451	GO:0043234//protein complex;GO:0043231//intracellular membrane-bounded organelle;GO:0044444//cytoplasmic part	GO:0019787//small conjugating protein ligase activity	GO:0032446//protein modification by small protein conjugation	gi|255587028|ref|XP_002534105.1|/0/Spotted leaf protein, putative [Ricinus communis]
BT095705	1319	1748	0.953	195.881	1473	0.9295	167.593	2531	0.9447	276.001	1456	0.9447	169.384	1776	0.9583	210.426	1861	0.9356	204.586	1952	0.9325	209.875	1595	0.9507	187.352	1635	0.9507	183.926	2133	0.931	236.526	Soybean clone JCVI-FLGm-19D6 unknown mRNA /cds=p(92,1114) /gb=BT095705 /gi=255639294 /ug=Gma.33495 /len=1319	GO:0043231//intracellular membrane-bounded organelle	GO:0005488//binding	-	gi|255639295|gb|ACU19945.1|/3.52303e-163/unknown [Glycine max]
AK285415	1090	1741	0.9422	236.084	1435	0.9523	197.571	2525	0.9495	333.194	1771	0.9505	249.315	1400	0.933	200.725	1699	0.9468	226.017	2212	0.9532	287.796	1319	0.9367	187.482	2191	0.9569	298.254	1850	0.9523	248.243	Glycine max cDNA, clone: GMFL01-09-B20 /gb=AK285415 /gi=210142537 /ug=Gma.32167 /len=1090	GO:0009534//chloroplast thylakoid	-	GO:0010468//regulation of gene expression;GO:0006091//generation of precursor metabolites and energy	gi|255566759|ref|XP_002524363.1|/9.84156e-81/transcription factor, putative [Ricinus communis]
FG987733	802	1740	0.9825	320.678	1148	0.9863	214.815	2306	0.9963	413.569	1745	0.9738	333.87	1136	0.9825	221.363	2550	0.9988	461.041	2176	0.9888	384.778	1445	0.9988	279.149	1991	0.9913	368.356	2448	0.9676	446.446	GLLC946TF JCVI-SOY1 Glycine max cDNA 5', mRNA sequence /clone_end=5' /gb=FG987733 /gi=192299601 /ug=Gma.52594 /len=802	GO:0009534//chloroplast thylakoid	GO:0005515//protein binding	GO:0044267//cellular protein metabolic process	gi|255628365|gb|ACU14527.1|/2.69921e-68/unknown [Glycine max]
AK286931	1999	1739	0.9735	128.582	732	0.959	54.9536	2759	0.978	198.519	1552	0.973	119.134	589	0.973	46.0472	2037	0.97	147.758	2057	0.9705	145.931	793	0.9465	61.4614	1871	0.9785	138.877	2224	0.965	162.725	Glycine max cDNA, clone: GMFL01-40-H11 /gb=AK286931 /gi=210144149 /ug=Gma.13503 /len=1999	GO:0009536//plastid	GO:0003676//nucleic acid binding;GO:0034062//RNA polymerase activity;GO:0001071;GO:0000996	GO:0006351//transcription, DNA-dependent	gi|255566078|ref|XP_002524027.1|/0/RNA polymerase sigma factor rpoD, putative [Ricinus communis]
AK286946	1226	1734	0.9421	209.052	2201	0.8956	269.419	1668	0.8964	195.69	1367	0.8964	171.094	2887	0.9902	368.008	1559	0.938	184.387	1538	0.898	177.906	1251	0.9135	158.092	1524	0.8948	184.444	2012	0.8956	240.032	Glycine max cDNA, clone: GMFL01-40-K06 /gb=AK286946 /gi=210144164 /ug=Gma.2640 /len=1226	-	GO:0016616//oxidoreductase activity, acting on the CH-OH group of donors, NAD or NADP as acceptor	GO:0008152//metabolic process	gi|255635252|gb|ACU17980.1|/3.09184e-166/unknown [Glycine max]
CD410013	537	1727	0.4562	475.349	1212	0.4562	338.709	2558	0.4562	685.155	1878	0.4544	536.633	1461	0.4562	425.184	1271	0.4562	343.199	1369	0.4544	361.539	1132	0.46	326.599	1337	0.4544	369.426	1512	0.4562	411.822	Gm_ck37513 Soybean induced by Salicylic Acid Glycine max cDNA 3', mRNA sequence /clone_end=3' /gb=CD410013 /gi=31467985 /ug=Gma.55673 /len=537	GO:0009503;GO:0009523//photosystem II;GO:0009570//chloroplast stroma	GO:0046906//tetrapyrrole binding	GO:0009639//response to red or far red light;GO:0006091//generation of precursor metabolites and energy	gi|255645788|gb|ACU23386.1|/2.50004e-42/unknown [Glycine max]
AK287281	2134	1725	0.6987	119.478	2166	0.6959	152.322	1590	0.6734	107.168	1609	0.6992	115.696	2003	0.6921	146.685	1798	0.6851	122.171	2095	0.7156	139.224	1645	0.6743	119.43	1794	0.7113	124.738	1594	0.7179	109.251	Glycine max cDNA, clone: GMFL01-48-L17 /gb=AK287281 /gi=210144499 /ug=Gma.33132 /len=2134	GO:0043231//intracellular membrane-bounded organelle;GO:0031410//cytoplasmic vesicle;GO:0016020//membrane	-	GO:0051707//response to other organism;GO:0007009//plasma membrane organization;GO:0006605//protein targeting;GO:0016197//endosome transport;GO:0046739//spread of virus in host;GO:0006950//response to stress	gi|255538988|ref|XP_002510559.1|/0/calcium lipid binding protein, putative [Ricinus communis]
AK285880	855	1717	0.8655	296.824	1381	0.8865	242.396	1392	0.9158	234.172	1649	0.9193	295.945	1001	0.9392	182.965	1325	0.8573	224.711	2168	0.9158	359.6	1595	0.8713	289.026	2009	0.9298	348.646	1312	0.9263	224.44	Glycine max cDNA, clone: GMFL01-17-O03 /gb=AK285880 /gi=210143098 /ug=Gma.53067 /len=855	GO:0009532//plastid stroma;GO:0009534//chloroplast thylakoid	GO:0043169//cation binding	GO:0006812//cation transport	gi|255625599|gb|ACU13144.1|/1.52997e-64/unknown [Glycine max]
AK244794	1554	1715	0.991	163.12	311	0.9878	30.0336	1529	0.9891	141.52	296	0.9929	29.2279	341	0.9852	34.2929	1515	0.9936	141.363	878	0.9794	80.1253	82	0.8739	8.17533	434	0.9691	41.439	2407	0.9929	226.546	Glycine max cDNA, clone: GMFL01-14-D02 /gb=AK244794 /gi=210140875 /ug=Gma.13818 /len=1554	GO:0043231//intracellular membrane-bounded organelle	GO:0016747//transferase activity, transferring acyl groups other than amino-acyl groups	GO:0009314//response to radiation;GO:0006950//response to stress;GO:0006631//fatty acid metabolic process	gi|255587163|ref|XP_002534162.1|/0/acyltransferase, putative [Ricinus communis]
AK286618	2275	1697	0.9921	110.254	1402	0.989	92.4835	1356	0.9916	85.7316	1142	0.9855	77.0267	1358	0.9916	93.2865	1499	0.9938	95.542	1762	0.9947	109.837	978	0.9855	66.6039	1535	0.9864	100.115	1705	0.9855	109.616	Glycine max cDNA, clone: GMFL01-32-L08 /gb=AK286618 /gi=210143836 /ug=Gma.16782 /len=2275	-	-	-	-
AK286871	2074	1696	0.9894	120.868	1336	0.9913	96.6709	1418	0.9817	98.34	584	0.9769	43.2076	1476	0.9908	111.219	1388	0.9908	97.0409	1144	0.9831	78.2246	516	0.9749	38.5463	929	0.9855	66.4626	1740	0.9908	122.708	Glycine max cDNA, clone: GMFL01-39-C07 /gb=AK286871 /gi=210144089 /ug=Gma.30172 /len=2074	GO:0043231//intracellular membrane-bounded organelle	GO:0016868//intramolecular transferase activity, phosphotransferases	GO:0044238//primary metabolic process	gi|255573758|ref|XP_002527800.1|/0/phosphoglucomutase, putative [Ricinus communis]
AK244086	1496	1686	0.9806	166.579	1563	0.9793	156.792	1737	0.982	167.006	1494	0.9799	153.241	1580	0.9786	165.054	1495	0.9806	144.905	1744	0.9779	165.326	1406	0.9779	145.612	1843	0.9766	182.795	1741	0.9793	170.216	Glycine max cDNA, clone: GMFL01-02-A23 /gb=AK244086 /gi=210145395 /ug=Gma.55326 /len=1496	-	GO:0008905	GO:0019852//L-ascorbic acid metabolic process;GO:0006952//defense response;GO:0010035//response to inorganic substance;GO:0009719;GO:0006970//response to osmotic stress;GO:0009250//glucan biosynthetic process	gi|260408328|gb|ACX37458.1|/0/GDP-D-mannose pyrophosphorylase [Glycine max]
DB959716	619	1685	0.9984	402.35	1358	0.9984	329.236	1942	0.9952	451.254	1217	0.9919	301.687	1383	0.9984	349.166	1744	0.9984	408.536	1787	0.9984	409.411	1253	0.9952	313.619	1497	0.9984	358.841	1801	0.9968	425.555	DB959716 full-length enriched soybean cDNA library, mixture of seedling, young plant, adult plant Glycine max cDNA clone GMFL02-12-P01 5', mRNA sequence /clone=GMFL02-12-P01 /clone_end=5' /gb=DB959716 /gi=213587892 /ug=Gma.51739 /len=619	GO:0009941//chloroplast envelope;GO:0031224//intrinsic to membrane	GO:0005215//transporter activity	GO:0051234//establishment of localization	gi|117290|sp|P21727.1|TPT_PEA/2.14051e-76/RecName: Full=Triose phosphate/phosphate translocator, chloroplastic; Short=cTPT; AltName: Full=E30; AltName: Full=p36; Flags: Precursor
AK286698	2013	1681	0.9757	123.429	2249	0.9558	167.665	1482	0.9776	105.893	1431	0.9742	109.082	2296	0.9836	178.25	1818	0.9881	130.956	1322	0.9707	93.1352	1578	0.9826	121.452	1227	0.9771	90.4422	1775	0.9826	128.969	Glycine max cDNA, clone: GMFL01-34-K23 /gb=AK286698 /gi=210143916 /ug=Gma.22213 /len=2013	GO:0044464//cell part	-	-	gi|296085565|emb|CBI29297.3|/4.59867e-163/unnamed protein product [Vitis vinifera]
AK244793	1051	1677	0.9172	235.844	1065	0.9581	152.07	2578	0.9201	352.812	1695	0.922	247.47	667	0.8468	99.1799	1332	0.9153	183.77	1872	0.8735	252.598	512	0.8573	75.4761	2202	0.9172	310.874	2576	0.8706	358.489	Glycine max cDNA, clone: GMFL01-14-C22 /gb=AK244793 /gi=210140874 /ug=Gma.55340 /len=1051	-	-	-	gi|255628247|gb|ACU14468.1|/7.21795e-81/unknown [Glycine max]
AK244013	3028	1676	0.8983	81.8112	1826	0.9131	90.4988	863	0.9006	40.9937	1036	0.9131	52.5001	1879	0.8976	96.9776	1639	0.8933	78.4869	1552	0.8983	72.6878	1351	0.9125	69.1261	1392	0.8976	68.2109	1563	0.8884	75.498	Glycine max cDNA, clone: GMFL01-01-N19 /gb=AK244013 /gi=210145322 /ug=Gma.55667 /len=3028	GO:0031332	GO:0005488//binding;GO:0016787//hydrolase activity	GO:0035194//posttranscriptional gene silencing by RNA	gi|21929220|dbj|BAC06184.1|/0/110 kDa 4SNc-Tudor domain protein [Pisum sativum]
AK285676	1643	1673	0.6105	150.506	1199	0.608	109.516	1638	0.6153	143.397	926	0.6007	86.4828	1060	0.5989	100.825	1740	0.6056	153.563	1348	0.5977	116.353	630	0.5904	59.408	1187	0.6166	107.197	1741	0.6056	154.986	Glycine max cDNA, clone: GMFL01-14-H19 /gb=AK285676 /gi=210142894 /ug=Gma.430 /len=1643	-	-	-	-
BT094241	1199	1672	0.9608	206.116	916	0.9575	114.65	1239	0.9566	148.633	948	0.9516	121.324	679	0.9541	88.5016	1517	0.9541	183.46	1530	0.9308	180.967	793	0.9383	102.47	978	0.9391	121.029	1289	0.9466	157.241	Soybean clone JCVI-FLGm-18K8 unknown mRNA /cds=p(84,1082) /gb=BT094241 /gi=255636460 /ug=Gma.8512 /len=1199	GO:0043231//intracellular membrane-bounded organelle	GO:0016791//phosphatase activity	GO:0006796//phosphate metabolic process	gi|255636461|gb|ACU18569.1|/0/unknown [Glycine max]
AK286164	947	1671	0.9124	260.808	1276	0.9039	202.208	1984	0.905	301.338	1396	0.8986	226.2	1178	0.9007	194.4	1146	0.8955	175.472	1616	0.8986	242.001	864	0.8997	141.353	1508	0.9029	236.277	1659	0.9018	256.229	Glycine max cDNA, clone: GMFL01-23-B04 /gb=AK286164 /gi=210143382 /ug=Gma.1462 /len=947	-	-	-	-
AK285275	2805	1665	0.9818	87.7356	2299	0.9725	123	1347	0.9658	69.0713	1156	0.9729	63.2385	2737	0.9793	152.49	1205	0.9825	62.2914	1613	0.9683	81.5507	1547	0.9783	85.4476	1523	0.9879	80.5633	1566	0.9633	81.6566	Glycine max cDNA, clone: GMFL01-06-I21 /gb=AK285275 /gi=210142397 /ug=Gma.32534 /len=2805	GO:0043231//intracellular membrane-bounded organelle	-	-	gi|255550522|ref|XP_002516311.1|/0/ATP binding protein, putative [Ricinus communis]
EV268070	765	1663	0.9987	321.311	1195	0.9974	234.425	1591	0.9987	299.138	1999	0.9987	400.966	556	0.9974	113.583	1373	0.9987	260.246	1667	0.9974	309.03	2024	0.9974	409.913	1742	0.9987	337.876	694	0.9961	132.688	GLMA225TF JCVI-SOY2 Glycine max cDNA 5', mRNA sequence /clone_end=5' /gb=EV268070 /gi=151398192 /ug=Gma.2414 /len=765	-	GO:0004175//endopeptidase activity;GO:0016491//oxidoreductase activity	GO:0009725//response to hormone stimulus;GO:0010101;GO:0008152//metabolic process	gi|124359473|gb|ABN05911.1|/1.14105e-73/Peptidase S8 and S53, subtilisin, kexin, sedolisin [Medicago truncatula]
AK287012	3136	1663	0.9716	78.381	1095	0.9723	52.4006	832	0.9573	38.1601	465	0.9254	22.7527	768	0.9668	38.2724	1800	0.9748	83.2282	1300	0.9611	58.7886	397	0.9538	19.6136	1533	0.979	72.5331	1339	0.9678	62.4506	Glycine max cDNA, clone: GMFL01-42-C24 /gb=AK287012 /gi=210144230 /ug=Gma.4322 /len=3136	-	GO:0046872//metal ion binding	GO:0010468//regulation of gene expression	gi|294440421|gb|ADE74631.1|/0/unknown [Vitis vinifera]
BT095857	1535	1661	0.9805	159.94	1415	0.9798	138.339	1775	0.9844	166.323	1206	0.9746	120.558	1493	0.9726	152.003	1431	0.9896	135.178	1432	0.9863	132.3	1262	0.9792	127.378	1122	0.9687	108.456	1429	0.9824	136.162	Soybean clone JCVI-FLGm-25K4 unknown mRNA /cds=p(51,1367) /gb=BT095857 /gi=255639589 /ug=Gma.10885 /len=1535	-	-	-	-
AK286045	2032	1660	0.9798	120.748	1622	0.9838	119.791	2569	0.9847	181.846	1496	0.9803	112.97	1777	0.9857	136.667	1389	0.9601	99.118	1866	0.9838	130.231	2322	0.9823	177.044	1795	0.9843	131.072	1654	0.9626	119.054	Glycine max cDNA, clone: GMFL01-20-L24 /gb=AK286045 /gi=210143263 /ug=Gma.25539 /len=2032	GO:0009528//plastid inner membrane	-	GO:0051707//response to other organism;GO:0030001//metal ion transport;GO:0015740//C4-dicarboxylate transport	gi|255544892|ref|XP_002513507.1|/0/2-oxoglutarate/malate translocator, chloroplast precursor, putative [Ricinus communis]
AK244655	3501	1651	0.9757	69.7027	1888	0.9657	80.9297	1353	0.9697	55.5864	1239	0.9737	54.3045	1878	0.9757	83.8309	2110	0.9837	87.3906	2050	0.9754	83.0401	1253	0.9612	55.45	1892	0.9763	80.1862	2068	0.976	86.3954	Glycine max cDNA, clone: GMFL01-09-M09 /gb=AK244655 /gi=210140736 /ug=Gma.3130 /len=3501	-	GO:0016740//transferase activity	GO:0006486//protein amino acid glycosylation	gi|255562045|ref|XP_002522031.1|/0/o-linked n-acetylglucosamine transferase, ogt, putative [Ricinus communis]
EV278739	855	1650	0.8316	285.241	1438	0.8655	252.401	1260	0.8491	211.966	1601	0.8585	287.33	1088	0.8304	198.867	1475	0.8105	250.15	1858	0.8947	308.181	1485	0.848	269.093	1620	0.9041	281.138	1313	0.8678	224.611	GLNAA07TF JCVI-SOY3 Glycine max cDNA 5', mRNA sequence /clone_end=5' /gb=EV278739 /gi=151408931 /ug=Gma.10122 /len=855	-	-	-	-
AK285227	1977	1650	0.9727	123.359	973	0.9838	73.8591	1751	0.9868	127.392	1772	0.9848	137.535	754	0.9848	59.6026	1554	0.9879	113.977	1910	0.9879	137.01	1283	0.9838	100.545	1699	0.9848	127.514	1775	0.9879	131.318	Glycine max cDNA, clone: GMFL01-05-H05 /gb=AK285227 /gi=210142734 /ug=Gma.19153 /len=1977	GO:0009536//plastid	GO:0009975//cyclase activity;GO:0016491//oxidoreductase activity	GO:0016117//carotenoid biosynthetic process;GO:0006091//generation of precursor metabolites and energy	gi|124361148|gb|ABN09120.1|/0/NAD-binding site [Medicago truncatula]
FJ968526	1799	1639	0.7865	134.661	2309	0.786	192.615	1108	0.786	88.5873	938	0.7854	80.007	3293	0.786	286.063	1849	0.786	149.032	1549	0.7854	122.109	1152	0.7854	99.2119	1442	0.7854	118.934	1811	0.786	147.238	Glycine max cultivar SN14 C4H mRNA, complete cds /cds=p(51,1571) /gb=FJ968526 /gi=290782535 /ug=Gma.28701 /len=1799	-	GO:0016709//oxidoreductase activity, acting on paired donors, with incorporation or reduction of molecular oxygen, NADH or NADPH as one donor, and incorporation of one atom of oxygen;GO:0005506//iron ion binding	GO:0008152//metabolic process	gi|238535471|gb|ACR44227.1|/0/C4H [Glycine max]
BT093702	1923	1639	0.9412	125.978	2145	0.871	167.396	1214	0.8684	90.8034	2953	0.9444	235.635	1684	0.845	136.856	2772	0.9532	209.02	2155	0.9168	158.926	3312	0.8456	266.841	2065	0.8991	159.335	2459	0.9371	187.03	Soybean clone JCVI-FLGm-24G20 unknown mRNA /cds=p(104,895) /gb=BT093702 /gi=255635410 /ug=Gma.17431 /len=1923	-	-	-	-
BT094642	984	1635	0.7957	245.594	490	0.748	74.7307	668	0.7947	97.6436	1729	0.7907	269.623	145	0.7337	23.0289	1169	0.7927	172.264	2781	0.7988	400.804	555	0.8039	87.3857	3994	0.813	602.259	888	0.753	131.993	Soybean clone JCVI-FLGm-5L4 unknown mRNA /cds=m(319,945) /gb=BT094642 /gi=255637242 /ug=Gma.3965 /len=984	GO:0005618//cell wall;GO:0043231//intracellular membrane-bounded organelle;GO:0005576//extracellular region	GO:0046914//transition metal ion binding;GO:0004871//signal transducer activity;GO:0016623	GO:0006950//response to stress;GO:0009755//hormone-mediated signaling pathway	gi|255637243|gb|ACU18952.1|/2.23621e-89/unknown [Glycine max]
FK016144	834	1631	0.9209	289.056	13452	0.9592	2420.58	2611	0.9544	450.302	5057	0.9568	930.429	15559	0.9628	2915.52	1599	0.8873	278.008	1053	0.9353	179.056	10867	0.958	2018.77	871	0.9353	154.961	1242	0.9233	217.815	GLNC849TF JCVI-SOY3 Glycine max cDNA 5', mRNA sequence /clone_end=5' /gb=FK016144 /gi=192325003 /ug=Gma.28730 /len=834	GO:0044464//cell part	GO:0004091//carboxylesterase activity;GO:0004857//enzyme inhibitor activity	-	gi|255626929|gb|ACU13809.1|/4.85029e-100/unknown [Glycine max]
AB062754	1135	1631	0.9665	212.399	718	0.9612	94.935	1953	0.9656	247.496	492	0.9612	66.5159	755	0.9639	103.957	160	0.9498	20.4408	655	0.9551	81.8411	26	0.5815	3.54911	374	0.9595	48.8929	1653	0.9621	213.015	Glycine max SferH-2 mRNA for ferritin, complete cds /cds=p(86,859) /gb=AB062754 /gi=14328887 /ug=Gma.56946 /len=1135	GO:0009536//plastid	GO:0016724;GO:0005506//iron ion binding	GO:0030005;GO:0008152//metabolic process;GO:0000041//transition metal ion transport	gi|29839388|sp|Q94IC4.1|FRI2_SOYBN/9.38772e-122/RecName: Full=Ferritin-2, chloroplastic; AltName: Full=SFerH-2; Flags: Precursor
AK285952	1297	1631	0.9638	185.87	787	0.9298	91.061	265	0.8843	29.3879	841	0.9607	99.4975	1667	0.9607	200.861	1474	0.9329	164.79	1705	0.9545	186.428	1157	0.9291	138.209	1883	0.9638	215.417	2235	0.9645	252.04	Glycine max cDNA, clone: GMFL01-19-B17 /gb=AK285952 /gi=210143170 /ug=Gma.31973 /len=1297	GO:0043231//intracellular membrane-bounded organelle	GO:0043167//ion binding;GO:0008422//beta-glucosidase activity	GO:0044238//primary metabolic process;GO:0006950//response to stress	gi|1706546|sp|Q03773.1|E13A_SOYBN/0/RecName: Full=Glucan endo-1,3-beta-glucosidase; AltName: Full=(1->3)-beta-glucan endohydrolase; Short=(1->3)-beta-glucanase; AltName: Full=Beta-1,3-endoglucanase; Flags: Precursor
AK245710	2109	1625	0.9692	113.886	1257	0.9673	89.4451	1272	0.9682	86.7507	986	0.9862	71.7392	1084	0.9801	80.3255	1473	0.9862	101.275	1574	0.9692	105.841	608	0.9635	44.6652	1299	0.9744	91.3909	1555	0.9772	107.842	Glycine max cDNA, clone: GMFL01-38-P18 /gb=AK245710 /gi=210141791 /ug=Gma.45389 /len=2109	GO:0009536//plastid	GO:0005488//binding;GO:0016616//oxidoreductase activity, acting on the CH-OH group of donors, NAD or NADP as acceptor	GO:0006098//pentose-phosphate shunt	gi|255578725|ref|XP_002530221.1|/0/glucose-6-phosphate 1-dehydrogenase, putative [Ricinus communis]
AK287346	843	1623	0.8754	284.568	1181	0.8719	210.242	1403	0.8802	239.383	1429	0.8802	260.112	876	0.8743	162.397	1213	0.879	208.645	1910	0.8766	321.316	1114	0.8754	204.739	1798	0.879	316.47	1323	0.8754	229.543	Glycine max cDNA, clone: GMFL01-50-M06 /gb=AK287346 /gi=210144564 /ug=Gma.56061 /len=843	GO:0009534//chloroplast thylakoid;GO:0030529//ribonucleoprotein complex	GO:0003723//RNA binding;GO:0005198//structural molecule activity	GO:0010467//gene expression;GO:0022613//ribonucleoprotein complex biogenesis	gi|255625673|gb|ACU13181.1|/1.06229e-86/unknown [Glycine max]
EV268937	616	1620	0.9107	388.713	1051	0.9091	256.047	2036	0.9156	475.401	1382	0.9334	344.258	1100	0.9042	279.07	1295	0.8994	304.834	1369	0.9091	315.173	728	0.9107	183.102	1173	0.9107	282.545	1490	0.9123	353.784	GLMAD57TF JCVI-SOY2 Glycine max cDNA 5', mRNA sequence /clone_end=5' /gb=EV268937 /gi=151399066 /ug=Gma.54963 /len=616	GO:0034357;GO:0009536//plastid	-	-	gi|255629125|gb|ACU14907.1|/2.63486e-50/unknown [Glycine max]
BI700751	540	1618	0.9148	442.873	1302	0.8981	361.839	1821	0.9111	485.041	1278	0.9056	363.156	1227	0.9241	355.101	1479	0.9204	397.145	1607	0.9185	422.035	1231	0.913	353.189	1461	0.9037	401.446	1613	0.9204	436.891	sai28f11.y1 Gm-c1053 Glycine max cDNA clone GENOME SYSTEMS CLONE ID: Gm-c1053-4510 5' similar to SW:PGKH_TOBAC Q42961 PHOSPHOGLYCERATE KINASE, CHLOROPLAST PRECURSOR ;, mRNA sequence /clone=GENOME_SYSTEMS_CLONE_ID:_Gm-c1053-4510 /clone_end=5' /gb=BI700751 /gi=15663380 /ug=Gma.34980 /len=540	GO:0030312//external encapsulating structure;GO:0009532//plastid stroma;GO:0009526//plastid envelope;GO:0005576//extracellular region	GO:0016301//kinase activity;GO:0032559//adenyl ribonucleotide binding	GO:0006007//glucose catabolic process;GO:0010038//response to metal ion;GO:0015977//carbon fixation;GO:0006950//response to stress	gi|46981258|gb|AAT07576.1|/2.02961e-60/putative chloroplast phosphoglycerate kinase [Oryza sativa Japonica Group]
BT096696	1674	1612	0.9791	142.333	1054	0.9624	94.4894	775	0.9791	66.59	372	0.9247	34.0992	935	0.9659	87.2884	1076	0.9827	93.2032	1015	0.9767	85.9877	257	0.9373	23.7859	540	0.9659	47.864	1435	0.9779	125.38	Soybean clone JCVI-FLGm-25B12 unknown mRNA /cds=p(73,1341) /gb=BT096696 /gi=255641241 /ug=Gma.52702 /len=1674	-	-	-	gi|255641242|gb|ACU20898.1|/0/unknown [Glycine max]
AK286839	823	1610	0.87	289.148	994	0.904	181.253	1297	0.8943	226.675	1064	0.8882	198.38	1026	0.87	194.827	1529	0.8627	269.39	1721	0.9283	296.556	896	0.8931	168.675	1290	0.8834	232.574	1952	0.8688	346.906	Glycine max cDNA, clone: GMFL01-38-E06 /gb=AK286839 /gi=210144057 /ug=Gma.1225 /len=823	-	-	-	-
AK286690	2495	1605	0.9531	95.0822	1362	0.9575	81.9227	1277	0.9519	73.6178	1022	0.9507	62.8545	1315	0.9491	82.3675	2058	0.98	119.605	1744	0.9567	99.1293	1267	0.9463	78.6771	1723	0.9519	102.467	1776	0.9495	104.113	Glycine max cDNA, clone: GMFL01-34-H15 /gb=AK286690 /gi=210143908 /ug=Gma.5346 /len=2495	GO:0043231//intracellular membrane-bounded organelle	GO:0005488//binding	GO:0010101;GO:0000160//two-component signal transduction system (phosphorelay);GO:0006800//oxygen and reactive oxygen species metabolic process;GO:0009725//response to hormone stimulus;GO:0008219//cell death;GO:0042742//defense response to bacterium;GO:0023033;GO:0006970//response to osmotic stress;GO:0044271//cellular nitrogen compound biosynthetic process;GO:0000305//response to oxygen radical	gi|224071395|ref|XP_002303439.1|/7.47848e-150/predicted protein [Populus trichocarpa]
AK285158	1742	1605	0.8071	136.183	1549	0.8117	133.445	1246	0.7939	102.88	1682	0.7669	148.161	1404	0.9001	125.956	1427	0.7457	118.782	2025	0.7761	164.855	1893	0.818	168.362	2102	0.8071	179.042	1508	0.8588	126.615	Glycine max cDNA, clone: GMFL01-03-C19 /gb=AK285158 /gi=210142224 /ug=Gma.54992 /len=1742	GO:0031981//nuclear lumen;GO:0015934//large ribosomal subunit;GO:0016020//membrane	GO:0019843//rRNA binding;GO:0005198//structural molecule activity	GO:0022613//ribonucleoprotein complex biogenesis;GO:0009887//organ morphogenesis;GO:0010467//gene expression	gi|255646219|gb|ACU23594.1|/3.80131e-107/unknown [Glycine max]
AY563043	3099	1595	0.9977	76.0736	1041	0.9961	50.4112	1764	0.9977	81.8728	1248	0.9958	61.7944	987	0.9974	49.7733	1730	0.9974	80.9466	1524	0.9984	69.7412	1245	0.9984	62.2429	1653	0.9981	79.1447	1283	0.9955	60.5532	Glycine max phosphoenolpyruvate carboxylase (PEPC17) mRNA, complete cds /cds=p(1,3099) /gb=AY563043 /gi=45505266 /ug=Gma.12444 /len=3099	-	GO:0004611//phosphoenolpyruvate carboxykinase activity	GO:0071704;GO:0009060//aerobic respiration	gi|45505267|gb|AAS67005.1|/0/Phosphoenolpyruvate carboxylase [Glycine max]
AK245419	2219	1595	0.9766	106.242	1139	0.9766	77.0308	1380	0.9671	89.4508	1378	0.9757	95.2902	1025	0.9761	72.1884	2044	0.9766	133.567	1624	0.977	103.79	1679	0.977	117.229	1818	0.9757	121.565	1604	0.9775	105.725	Glycine max cDNA, clone: GMFL01-29-N09 /gb=AK245419 /gi=210141500 /ug=Gma.10759 /len=2219	-	-	-	-
AK286335	943	1594	0.4899	249.845	891	0.4889	141.796	2396	0.491	365.458	1400	0.473	227.81	774	0.4698	128.271	1120	0.4889	172.219	1345	0.4857	202.272	1431	0.4846	235.11	1423	0.4867	223.905	1324	0.4825	205.357	Glycine max cDNA, clone: GMFL01-26-D23 /gb=AK286335 /gi=210143553 /ug=Gma.3208 /len=943	GO:0044421//extracellular region part	GO:0016616//oxidoreductase activity, acting on the CH-OH group of donors, NAD or NADP as acceptor;GO:0016623	GO:0019852//L-ascorbic acid metabolic process;GO:0042353//fucose biosynthetic process	gi|196122020|gb|ACG69484.1|/1.10965e-90/germin-like protein 8 [Glycine max]
AK245329	2536	1591	0.9838	92.729	2265	0.9807	134.035	752	0.9795	42.6512	1641	0.9724	99.2923	1713	0.9838	105.562	1417	0.9677	81.0205	2861	0.9803	159.991	1022	0.987	62.4373	2613	0.9878	152.883	2993	0.9929	172.619	Glycine max cDNA, clone: GMFL01-27-D12 /gb=AK245329 /gi=210141410 /ug=Gma.17201 /len=2536	-	-	-	-
AK286232	3270	1587	0.8933	71.7338	1107	0.904	50.804	1518	0.9385	66.7708	1076	0.904	50.4918	968	0.9043	46.2624	1314	0.9171	58.2669	1555	0.9147	67.4386	1050	0.9073	49.7489	1398	0.904	63.4351	1447	0.9165	64.7222	Glycine max cDNA, clone: GMFL01-24-H12 /gb=AK286232 /gi=210143450 /ug=Gma.7270 /len=3270	GO:0009532//plastid stroma	GO:0005515//protein binding;GO:0048037//cofactor binding;GO:0016758//transferase activity, transferring hexosyl groups	GO:0009628//response to abiotic stimulus;GO:0006950//response to stress;GO:0044238//primary metabolic process	gi|2506470|sp|P53536.2|PHSL_VICFA/0/RecName: Full=Alpha-1,4 glucan phosphorylase L isozyme, chloroplastic/amyloplastic; AltName: Full=Starch phosphorylase L; Flags: Precursor
AK243744	1079	1584	0.9518	216.984	1464	0.9518	203.619	1458	0.95	194.356	1686	0.9546	239.769	1387	0.95	200.889	1066	0.9546	143.255	1455	0.9462	191.235	1413	0.9481	202.891	1526	0.9518	209.847	1302	0.9546	176.491	Glycine max cDNA, clone: GMFL01-01-C06 /gb=AK243744 /gi=210145053 /ug=Gma.1246 /len=1079	-	-	-	-
BU083125	563	1584	0.9982	415.855	1797	0.9964	479.002	1429	0.9964	365.079	1971	0.9982	537.198	1171	0.9964	325.049	1525	0.9964	392.768	2054	0.9964	517.39	1907	0.9982	524.789	2189	0.9982	576.91	1437	0.9964	373.319	sar40e08.y1 Gm-c1049 Glycine max cDNA clone SOYBEAN CLONE ID: Gm-c1049-9063 5' similar to SW:YC72_MAIZE Q37082 HYPOTHETICAL 14.9 KD PROTEIN YCF72 ;, mRNA sequence /clone=SOYBEAN_CLONE_ID:_Gm-c1049-9063 /clone_end=5' /gb=BU083125 /gi=22524314 /ug=Gma.56464 /len=563	GO:0033279	GO:0003676//nucleic acid binding;GO:0003824//catalytic activity;GO:0005198//structural molecule activity	GO:0010467//gene expression	gi|255547894|ref|XP_002515004.1|/6.61993e-15/50S ribosomal protein L2, putative [Ricinus communis]
AK286225	2042	1583	0.974	114.583	1430	0.9902	105.094	1102	0.9775	77.6227	1512	0.9848	113.619	923	0.9838	70.6393	1435	0.974	101.899	1846	0.9765	128.204	1653	0.9799	125.418	1673	0.9736	121.566	1117	0.9701	80.0073	Glycine max cDNA, clone: GMFL01-24-E21 /gb=AK286225 /gi=210143443 /ug=Gma.3129 /len=2042	GO:0009536//plastid	GO:0016634	GO:0006779//porphyrin biosynthetic process	gi|255548233|ref|XP_002515173.1|/0/protoporphyrinogen oxidase, chloroplast precursor, putative [Ricinus communis]
AW133326	632	1581	0.3323	369.751	1138	0.3323	270.223	1578	0.3323	359.131	1347	0.3323	327.045	1135	0.3323	280.659	1220	0.3323	279.909	1465	0.3323	328.735	1226	0.3323	300.549	1319	0.3323	309.669	1465	0.3323	339.041	se17d07.y1 Gm-c1013 Glycine max cDNA clone GENOME SYSTEMS CLONE ID: Gm-c1013-3782 5' similar to SW:PSBP_PEA P16059 OXYGEN-EVOLVING ENHANCER PROTEIN 2 PRECURSOR ;, mRNA sequence /clone=GENOME_SYSTEMS_CLONE_ID:_Gm-c1013-3782 /clone_end=5' /gb=AW133326 /gi=6134933 /ti=46726617 /ug=Gma.55269 /len=632	GO:0009523//photosystem II;GO:0009534//chloroplast thylakoid	GO:0046872//metal ion binding	GO:0044237//cellular metabolic process	gi|255635846|gb|ACU18270.1|/1.50592e-96/unknown [Glycine max]
BW655768	852	1581	0.9401	274.275	953	0.9331	167.862	1470	0.9401	248.165	1206	0.946	217.202	826	0.946	151.51	1360	0.9484	231.459	1870	0.9484	311.263	979	0.9437	178.027	1659	0.946	288.92	1346	0.9437	231.067	BW655768 GMFL01 Glycine max cDNA clone GMFL01-09-K09 5' similar to tubulin alpha-2/alpha-4 chain, mRNA sequence /clone=GMFL01-09-K09 /clone_end=5' /gb=BW655768 /gi=209699729 /ug=Gma.58349 /len=852	GO:0043234//protein complex;GO:0044444//cytoplasmic part;GO:0030312//external encapsulating structure;GO:0015630//microtubule cytoskeleton	GO:0032561//guanyl ribonucleotide binding;GO:0017111//nucleoside-triphosphatase activity	GO:0043623//cellular protein complex assembly;GO:0007017//microtubule-based process;GO:0010038//response to metal ion	gi|62546341|gb|AAX86047.1|/2.89494e-131/tubulin A [Glycine max]
EV282488	865	1579	0.9168	269.812	1352	0.9133	234.562	1257	0.9168	209.017	1610	0.9156	285.605	954	0.9168	172.359	1298	0.9179	217.587	2127	0.9145	348.72	1232	0.9168	220.667	2033	0.9168	348.732	1416	0.9156	239.43	GLNBH10TF JCVI-SOY3 Glycine max cDNA 5', mRNA sequence /clone_end=5' /gb=EV282488 /gi=151412676 /ug=Gma.56012 /len=865	GO:0009536//plastid;GO:0033279	GO:0003723//RNA binding;GO:0005198//structural molecule activity	GO:0010467//gene expression	gi|255631238|gb|ACU15986.1|/3.94353e-84/unknown [Glycine max]
AK286913	2467	1574	0.6834	94.304	1420	0.6384	86.3808	1266	0.6522	73.812	939	0.6838	58.4054	1475	0.6842	93.438	1777	0.6765	104.446	1423	0.6226	81.8016	1098	0.696	68.9565	1515	0.7029	91.12	1628	0.6486	96.52	Glycine max cDNA, clone: GMFL01-40-B22 /gb=AK286913 /gi=210144131 /ug=Gma.2064 /len=2467	GO:0044444//cytoplasmic part;GO:0016020//membrane	GO:0004672//protein kinase activity;GO:0005515//protein binding;GO:0032559//adenyl ribonucleotide binding	GO:0043401//steroid hormone mediated signaling pathway;GO:0016049//cell growth;GO:0009720//detection of hormone stimulus;GO:0046824//positive regulation of nucleocytoplasmic transport;GO:0009887//organ morphogenesis;GO:0006972//hyperosmotic response;GO:0008104//protein localization;GO:0006464//protein modification process	gi|217072780|gb|ACJ84750.1|/0/unknown [Medicago truncatula]
AK243806	1094	1570	0.9589	212.118	1248	0.9287	171.197	1908	0.9589	250.856	1059	0.9561	148.537	1858	0.9479	265.417	1924	0.9671	255.013	1910	0.9589	247.595	1423	0.9589	201.525	1395	0.9689	189.203	2664	0.9589	356.163	Glycine max cDNA, clone: GMFL01-01-E23 /gb=AK243806 /gi=210145115 /ug=Gma.56769 /len=1094	GO:0043231//intracellular membrane-bounded organelle	GO:0043169//cation binding	-	gi|255637964|gb|ACU19298.1|/1.97655e-121/unknown [Glycine max]
AK286321	2423	1567	0.6508	95.5895	1158	0.65	71.7221	1627	0.648	96.5821	562	0.636	35.5909	958	0.6203	61.7892	2856	0.6455	170.915	458	0.5596	26.8064	1147	0.6405	73.3419	1720	0.6608	105.328	526	0.6079	31.7515	Glycine max cDNA, clone: GMFL01-26-C04 /gb=AK286321 /gi=210143539 /ug=Gma.31656 /len=2423	-	GO:0008171//O-methyltransferase activity	-	gi|255553835|ref|XP_002517958.1|/2.59274e-115/o-methyltransferase, putative [Ricinus communis]
AK286004	989	1565	0.9757	233.891	1073	0.9636	162.818	1390	0.9727	202.153	1287	0.9818	199.682	972	0.9717	153.593	1291	0.9717	189.28	1869	0.9757	268.003	889	0.9747	139.267	1580	0.9757	237.045	1610	0.9818	238.101	Glycine max cDNA, clone: GMFL01-20-C18 /gb=AK286004 /gi=210143222 /ug=Gma.8154 /len=989	GO:0009536//plastid	-	GO:0000478//endonucleolytic cleavage involved in rRNA processing;GO:0006996//organelle organization	gi|255627403|gb|ACU14046.1|/3.42469e-91/unknown [Glycine max]
FK014006	621	1563	0.9807	372.016	1918	0.9823	463.505	2034	0.9807	471.11	1753	0.9823	433.158	1754	0.9823	441.406	2084	0.9807	486.609	1722	0.9694	393.249	3210	0.9823	800.858	2524	0.9807	603.071	1434	0.9775	337.746	GLQAT96TF JCVI-SOY2 Glycine max cDNA 5', mRNA sequence /clone_end=5' /gb=FK014006 /gi=192321662 /ug=Gma.36360 /len=621	GO:0030529//ribonucleoprotein complex;GO:0009536//plastid	GO:0005198//structural molecule activity	GO:0010467//gene expression	gi|91214188|ref|YP_538811.1|/2.52743e-40/ribosomal protein S15 [Glycine max]
AK244164	2539	1560	0.9449	90.8148	2078	0.9378	122.823	1205	0.9291	68.2633	2544	0.9263	153.748	1799	0.9362	110.731	1636	0.9311	93.4318	1440	0.9204	80.4314	3287	0.9468	200.576	1563	0.9287	91.3412	1454	0.9492	83.7595	Glycine max cDNA, clone: GMFL01-02-E07 /gb=AK244164 /gi=210145473 /ug=Gma.5758 /len=2539	-	-	-	-
AK245301	2842	1558	0.9764	81.0286	1906	0.9729	100.646	731	0.9205	36.9961	1745	0.9715	94.2167	1246	0.9838	68.5164	1828	0.9768	93.2666	956	0.9704	47.7045	2616	0.9782	142.612	893	0.9574	46.6227	899	0.9726	46.2666	Glycine max cDNA, clone: GMFL01-26-G22 /gb=AK245301 /gi=210141382 /ug=Gma.25943 /len=2842	-	GO:0008940//nitrate reductase activity;GO:0030554//adenyl nucleotide binding;GO:0005506//iron ion binding	GO:0042126//nitrate metabolic process	gi|730142|sp|P39866.1|NIA2_PHAVU/0/RecName: Full=Nitrate reductase [NADH] 2; Short=NR-2
AK285292	866	1556	0.9538	265.575	1327	0.9711	229.959	1858	0.97	308.596	1141	0.9561	202.173	1293	0.9654	233.336	1709	0.9711	286.153	1458	0.9665	238.762	911	0.9573	162.983	1359	0.94	232.848	1779	0.9734	300.462	Glycine max cDNA, clone: GMFL01-06-N10 /gb=AK285292 /gi=210142414 /ug=Gma.55316 /len=866	-	-	-	gi|255629930|gb|ACU15317.1|/1.16807e-74/unknown [Glycine max]
AK286008	2660	1553	0.9684	86.2948	1048	0.9639	59.1259	1158	0.9684	62.6166	1219	0.9699	70.3199	867	0.9707	50.9375	940	0.9688	51.2413	1542	0.962	82.2108	1174	0.9632	68.3799	1596	0.9707	89.027	1098	0.9692	60.3744	Glycine max cDNA, clone: GMFL01-20-E08 /gb=AK286008 /gi=210143226 /ug=Gma.5427 /len=2660	-	-	-	-
BT094673	1803	1549	0.9756	126.984	3562	0.9562	296.48	652	0.9529	52.0133	451	0.9434	38.3828	2696	0.9884	233.682	941	0.9451	75.6777	913	0.9395	71.8127	653	0.9529	56.1125	775	0.934	63.7788	1012	0.9429	82.0951	Soybean clone JCVI-FLGm-24P8 unknown mRNA /cds=m(470,1765) /gb=BT094673 /gi=255637303 /ug=Gma.13062 /len=1803	-	GO:0016798//hydrolase activity, acting on glycosyl bonds;GO:0043167//ion binding	GO:0044238//primary metabolic process	gi|255637304|gb|ACU18982.1|/0/unknown [Glycine max]
CX548585	873	1548	0.9416	262.091	1249	0.9645	214.707	836	0.9324	137.738	449	0.8694	78.9202	1330	0.9565	238.088	974	0.8832	161.778	1056	0.8339	171.544	286	0.8832	50.7568	650	0.8316	110.476	1348	0.937	225.844	gmrtDrNS01_23-A_M13R_D03_025.s3 Water stressed 48h segment 1 gmrtDrNS01 Glycine max cDNA 3', mRNA sequence /clone_end=3' /gb=CX548585 /gi=57575610 /ug=Gma.7010 /len=873	-	-	-	-
AK287344	3303	1546	0.888	69.1824	1478	0.885	67.1527	1017	0.8813	44.2869	1033	0.8677	47.9897	1406	0.9049	66.5238	1586	0.8986	69.6256	1543	0.8644	66.2496	1366	0.8962	64.0744	1526	0.8701	68.5514	1568	0.908	69.4336	Glycine max cDNA, clone: GMFL01-50-K10 /gb=AK287344 /gi=210144562 /ug=Gma.7062 /len=3303	-	-	-	-
AK287067	2648	1545	0.875	86.2393	1742	0.9203	98.7252	1524	0.8478	82.7808	1594	0.8833	92.3691	1610	0.8773	95.0186	1518	0.8606	83.1243	1616	0.8516	86.5465	1647	0.8799	96.3647	1575	0.8686	88.2537	1773	0.8625	97.9316	Glycine max cDNA, clone: GMFL01-43-E24 /gb=AK287067 /gi=210144285 /ug=Gma.55525 /len=2648	-	-	-	gi|255645243|gb|ACU23119.1|/0/unknown [Glycine max]
AK285186	2101	1544	0.9772	108.622	1277	0.9819	91.2143	1335	0.9705	91.394	1288	0.9772	94.0689	1083	0.981	80.5569	1360	0.9938	93.8614	1461	0.9705	98.6166	1164	0.9867	85.836	1638	0.981	115.68	1235	0.9919	85.9752	Glycine max cDNA, clone: GMFL01-04-B16 /gb=AK285186 /gi=210142693 /ug=Gma.18144 /len=2101	-	-	-	-
AK285821	1925	1542	0.6883	118.399	1275	0.6821	99.3979	1322	0.6847	98.7787	1413	0.6826	112.634	1365	0.6821	110.816	1156	0.6805	87.0766	1525	0.6883	112.348	1201	0.6873	96.6617	1402	0.6852	108.066	1549	0.6852	117.694	Glycine max cDNA, clone: GMFL01-17-B08 /gb=AK285821 /gi=210143039 /ug=Gma.57841 /len=1925	GO:0009536//plastid	GO:0004030//aldehyde dehydrogenase [NAD(P)+] activity;GO:0032559//adenyl ribonucleotide binding	GO:0008152//metabolic process;GO:0010038//response to metal ion	gi|29373073|gb|AAO72532.1|/0/aldehyde dehydrogenase 1 precursor [Lotus corniculatus]
AK243792	2683	1542	0.9754	84.949	3338	0.9627	186.708	1690	0.962	90.6001	2488	0.9605	142.294	3019	0.9609	175.85	2633	0.9646	142.3	1762	0.9545	93.1346	4420	0.9672	255.237	1771	0.9605	97.9418	1667	0.9549	90.8756	Glycine max cDNA, clone: GMFL01-01-E09 /gb=AK243792 /gi=210145101 /ug=Gma.31167 /len=2683	GO:0031090//organelle membrane;GO:0009536//plastid	GO:0046914//transition metal ion binding;GO:0016653//oxidoreductase activity, acting on NADH or NADPH, heme protein as acceptor;GO:0000166//nucleotide binding	GO:0006575//cellular amino acid derivative metabolic process	gi|197209812|dbj|BAG68945.1|/0/cytochrome P450 reductase [Lotus japonicus]
AK244899	1767	1538	0.9694	128.651	3635	0.9774	308.721	1994	0.9762	162.312	1163	0.9683	100.995	4035	0.9694	356.868	2344	0.9632	192.351	1316	0.9525	105.62	2085	0.9723	182.815	1297	0.9672	108.912	2236	0.9666	185.083	Glycine max cDNA, clone: GMFL01-16-G15 /gb=AK244899 /gi=210140980 /ug=Gma.31454 /len=1767	-	GO:0048037//cofactor binding;GO:0016857//racemase and epimerase activity, acting on carbohydrates and derivatives	GO:0006139//nucleobase, nucleoside, nucleotide and nucleic acid metabolic process	gi|84468266|dbj|BAE71216.1|/0/putative NAD dependent epimerase [Trifolium pratense]
BT097963	1686	1536	0.9579	134.657	2124	0.984	189.058	1047	0.9757	89.3206	467	0.9478	42.5026	2835	0.9816	262.782	725	0.9496	62.3526	483	0.911	40.6271	1021	0.9448	93.8233	233	0.8962	20.5054	827	0.9567	71.7431	Soybean clone JCVI-FLGm-26B1 unknown mRNA /cds=m(203,1534) /gb=BT097963 /gi=255645411 /ug=Gma.8556 /len=1686	GO:0031224//intrinsic to membrane	GO:0015175//neutral amino acid transmembrane transporter activity	GO:0015804//neutral amino acid transport	gi|255645412|gb|ACU23202.1|/0/unknown [Glycine max]
AK286073	2752	1532	0.9673	82.282	1581	0.9608	86.2147	1069	0.9397	55.8717	1184	0.968	66.0176	1573	0.9727	89.3266	2261	0.964	119.131	1486	0.9593	76.5766	1237	0.9379	69.6408	1523	0.9789	82.1149	1808	0.9517	96.0909	Glycine max cDNA, clone: GMFL01-21-G14 /gb=AK286073 /gi=210143291 /ug=Gma.1663 /len=2752	-	-	-	-
BT093292	1192	1531	0.9589	189.843	396	0.9463	49.8559	1441	0.9639	173.88	458	0.9639	58.9584	231	0.9564	30.2856	1547	0.9589	188.186	2120	0.9555	252.223	134	0.8733	17.4169	1806	0.9606	224.808	2013	0.969	247.002	Soybean clone JCVI-FLGm-17G21 unknown mRNA /cds=p(138,938) /gb=BT093292 /gi=255634615 /ug=Gma.21228 /len=1192	GO:0043231//intracellular membrane-bounded organelle;GO:0044444//cytoplasmic part	-	-	gi|255634616|gb|ACU17670.1|/4.4352e-154/unknown [Glycine max]
AK285431	1073	1530	0.9804	210.759	1180	0.9795	165.037	1143	0.9823	153.218	836	0.9832	119.554	1224	0.9767	178.272	1218	0.9758	164.597	1404	0.9842	185.564	643	0.987	92.8439	1067	0.973	147.549	1474	0.9776	200.923	Glycine max cDNA, clone: GMFL01-09-H18 /gb=AK285431 /gi=210142553 /ug=Gma.1116 /len=1073	-	-	-	-
AK287277	1153	1529	0.9783	196.008	886	0.9748	115.319	1096	0.9584	136.724	710	0.9618	94.4899	676	0.9315	91.6258	1374	0.9757	172.795	1513	0.9775	186.095	430	0.9462	57.7805	2151	0.9801	276.81	959	0.9679	121.653	Glycine max cDNA, clone: GMFL01-48-K10 /gb=AK287277 /gi=210144495 /ug=Gma.55119 /len=1153	-	-	-	gi|255641934|gb|ACU21235.1|/3.51393e-23/unknown [Glycine max]
AK245659	1298	1528	0.7273	173.998	2433	0.735	281.297	839	0.7565	92.9715	655	0.6972	77.4324	3801	0.7327	457.64	2252	0.7203	251.575	1411	0.7111	154.162	697	0.7265	83.1956	1042	0.7203	119.114	1969	0.7173	221.872	Glycine max cDNA, clone: GMFL01-36-O22 /gb=AK245659 /gi=210141740 /ug=Gma.27041 /len=1298	GO:0016020//membrane;GO:0009536//plastid	GO:0019901//protein kinase binding	-	gi|217074028|gb|ACJ85374.1|/1.28606e-133/unknown [Medicago truncatula]
AK246004	1864	1526	0.9002	121.005	457	0.8712	36.7932	1000	0.9201	77.1644	481	0.9367	39.5964	222	0.7822	18.6126	1277	0.9464	99.3389	1313	0.8809	99.8952	209	0.8648	17.3717	1270	0.9024	101.095	1813	0.9238	142.26	Glycine max cDNA, clone: GMFL01-48-I05 /gb=AK246004 /gi=210142085 /ug=Gma.3524 /len=1864	GO:0044464//cell part	GO:0016709//oxidoreductase activity, acting on paired donors, with incorporation or reduction of molecular oxygen, NADH or NADPH as one donor, and incorporation of one atom of oxygen;GO:0005506//iron ion binding	GO:0008152//metabolic process	gi|33521521|gb|AAQ20042.1|/0/CYP81E8 [Medicago truncatula]
AK243878	2256	1520	0.9747	99.5862	1508	0.9854	100.314	1736	0.9845	110.681	1334	0.9787	90.7346	1166	0.984	80.7719	1490	0.9707	95.7682	1874	0.9637	117.803	1067	0.961	73.277	1940	0.9916	127.595	1599	0.9574	103.667	Glycine max cDNA, clone: GMFL01-01-H24 /gb=AK243878 /gi=210145187 /ug=Gma.13449 /len=2256	-	-	-	gi|255561737|ref|XP_002521878.1|/4.80536e-132/nucleic acid binding protein, putative [Ricinus communis]
HO016670	534	1518	0.9888	420.17	1534	0.9944	431.104	1729	0.9963	465.711	1864	0.9981	535.625	1241	0.9869	363.188	1497	0.985	406.495	2192	0.9888	582.137	1695	0.9831	491.78	1953	0.9925	542.664	1421	0.9925	389.211	ocpsga0_0104_G02.ab1 Soybean immature seed full-length-enriched cDNA library Glycine max cDNA, mRNA sequence /gb=HO016670 /gi=298173334 /ug=Gma.56751 /len=534	GO:0009536//plastid	GO:0034062//RNA polymerase activity;GO:0003676//nucleic acid binding	GO:0006350//transcription	gi|91214143|ref|YP_538765.1|/3.12388e-93/RNA polymerase beta'' subunit [Glycine max]
EV264738	875	1514	0.9554	255.748	1491	0.9554	255.722	1258	0.9486	206.793	1338	0.9474	234.641	1328	0.8857	237.187	1665	0.9646	275.918	1783	0.8914	288.981	1451	0.9451	256.922	1706	0.96	289.295	1598	0.888	267.117	GLLAM08TF JCVI-SOY1 Glycine max cDNA 5', mRNA sequence /clone_end=5' /gb=EV264738 /gi=151394867 /ug=Gma.18126 /len=875	-	-	-	-
AK244975	2773	1514	0.8622	80.6995	716	0.8608	38.749	1228	0.8558	63.6958	656	0.8384	36.3003	648	0.8276	36.5196	1278	0.8889	66.8275	1060	0.8814	54.2103	440	0.8338	24.5836	1188	0.8759	63.5678	1783	0.9023	94.0446	Glycine max cDNA, clone: GMFL01-18-D08 /gb=AK244975 /gi=210141056 /ug=Gma.10760 /len=2773	-	-	-	-
AK244821	3843	1514	0.9906	58.2305	1154	0.982	45.0644	683	0.9685	25.5631	824	0.9724	32.9013	1095	0.9693	44.5291	1408	0.9823	53.1259	1549	0.9841	57.1619	1003	0.9675	40.4364	1492	0.9794	57.6061	1641	0.9781	62.4555	Glycine max cDNA, clone: GMFL01-14-J09 /gb=AK244821 /gi=210140902 /ug=Gma.14317 /len=3843	-	-	-	gi|255539362|ref|XP_002510746.1|/0/Squamosa promoter-binding protein, putative [Ricinus communis]
AK285968	1073	1508	0.9348	207.729	1269	0.9487	177.484	1464	0.9497	196.247	1381	0.9404	197.492	1283	0.9357	186.865	2086	0.9478	281.896	2288	0.9487	302.4	2287	0.9497	330.224	1966	0.9413	271.866	1792	0.9394	244.27	Glycine max cDNA, clone: GMFL01-19-I09 /gb=AK285968 /gi=210143186 /ug=Gma.6983 /len=1073	-	-	-	-
BT094282	1432	1507	0.9337	155.548	1386	0.889	145.251	1272	0.926	127.763	1443	0.898	154.625	987	0.882	107.715	1185	0.9274	119.991	1637	0.9623	162.118	1350	0.9392	146.061	1469	0.9434	152.212	1103	0.8862	112.659	Soybean clone JCVI-FLGm-18M20 unknown mRNA /cds=p(94,705) /gb=BT094282 /gi=255636541 /ug=Gma.7200 /len=1432	-	-	-	-
BT096322	1242	1507	0.7673	179.344	616	0.6852	74.4315	1267	0.6957	146.73	770	0.7311	95.1317	522	0.6884	65.6825	1261	0.6957	147.22	1133	0.6989	129.37	493	0.6844	61.4989	1449	0.7319	173.108	1507	0.6957	177.47	Soybean clone JCVI-FLGm-25J7 unknown mRNA /cds=p(115,1008) /gb=BT096322 /gi=255640502 /ug=Gma.5606 /len=1242	-	-	-	-
AK245358	1634	1507	0.9914	136.319	4514	0.9914	414.579	1515	0.9798	133.359	1658	0.989	155.7	4357	0.9914	416.712	2090	0.9859	185.468	1551	0.9908	134.613	1759	0.9933	166.785	1361	0.978	123.588	1821	0.9865	163.001	Glycine max cDNA, clone: GMFL01-28-D16 /gb=AK245358 /gi=210141439 /ug=Gma.10650 /len=1634	-	-	-	-
AK286485	1710	1505	0.9889	130.087	1253	0.9895	109.965	2923	0.9924	245.864	2000	0.9912	179.469	1170	0.9883	106.928	3188	0.9924	270.331	2568	0.9901	212.973	1376	0.9865	124.671	2878	0.9889	249.727	3090	0.9889	264.298	Glycine max cDNA, clone: GMFL01-29-K11 /gb=AK286485 /gi=210143703 /ug=Gma.2010 /len=1710	-	-	-	gi|260513716|gb|ACX42570.1|/3.75689e-179/CONSTANS-like zinc finger protein [Glycine max]
AK286213	944	1505	0.5975	235.646	1861	0.6038	295.85	3531	0.6261	538.008	2952	0.6282	479.845	2212	0.6112	366.196	1036	0.6006	159.134	1055	0.6006	158.492	2279	0.6271	374.037	1091	0.6197	171.484	1825	0.6261	282.763	Glycine max cDNA, clone: GMFL01-24-A14 /gb=AK286213 /gi=210143431 /ug=Gma.18991 /len=944	-	-	-	-
EV267080	868	1504	0.977	256.108	1421	0.9804	245.681	1147	0.97	190.067	1483	0.9459	262.167	1219	0.9574	219.475	1255	0.977	209.652	1697	0.9781	277.261	1390	0.977	248.106	1797	0.9839	307.184	1468	0.947	247.365	GLLBE52TF JCVI-SOY1 Glycine max cDNA 5', mRNA sequence /clone_end=5' /gb=EV267080 /gi=151397207 /ug=Gma.54656 /len=868	-	GO:0043021//ribonucleoprotein binding;GO:0008135//translation factor activity, nucleic acid binding	GO:0006448//regulation of translational elongation;GO:0006449//regulation of translational termination;GO:0018205//peptidyl-lysine modification	gi|217038832|gb|ACJ76773.1|/9.17888e-89/eukaryotic translation initiation factor 5A2 [Glycine max]
BT094286	1414	1500	0.9661	156.797	1376	0.9661	146.038	1070	0.9264	108.842	1447	0.9752	157.027	809	0.9682	89.4128	687	0.913	70.4501	1562	0.9562	156.66	824	0.9371	90.2859	1630	0.9752	171.044	921	0.9264	95.267	Soybean clone JCVI-FLGm-18O2 unknown mRNA /cds=p(140,1069) /gb=BT094286 /gi=255636549 /ug=Gma.3062 /len=1414	GO:0043231//intracellular membrane-bounded organelle	-	-	gi|255636550|gb|ACU18613.1|/3.40875e-151/unknown [Glycine max]
AK245060	1434	1497	0.9791	154.301	515	0.9303	53.8959	1097	0.9819	110.032	930	0.9372	99.5154	299	0.947	32.5854	1563	0.9798	158.046	1464	0.9777	144.783	390	0.9714	42.1364	1062	0.9777	109.887	1568	0.9603	159.93	Glycine max cDNA, clone: GMFL01-20-B17 /gb=AK245060 /gi=210141143 /ug=Gma.13327 /len=1434	-	GO:0016747//transferase activity, transferring acyl groups other than amino-acyl groups	GO:0008152//metabolic process	gi|255638774|gb|ACU19691.1|/0/unknown [Glycine max]
AK286211	892	1495	0.9697	247.726	763	0.9652	128.368	1902	0.9563	306.696	971	0.9518	167.036	829	0.9619	145.241	1774	0.9552	288.379	1531	0.9664	243.409	644	0.9652	111.857	1536	0.9563	255.503	1605	0.9652	263.174	Glycine max cDNA, clone: GMFL01-23-P24 /gb=AK286211 /gi=210143429 /ug=Gma.30293 /len=892	GO:0009534//chloroplast thylakoid	-	-	gi|255631654|gb|ACU16194.1|/5.54275e-113/unknown [Glycine max]
BT096187	1167	1489	0.9751	188.59	430	0.9452	55.2962	1641	0.9709	202.256	412	0.9606	54.173	389	0.9692	52.093	147	0.8612	18.265	688	0.9426	83.6072	11	0.413	1.46037	320	0.9606	40.6864	2044	0.9683	256.178	Soybean clone JCVI-FLGm-25F21 unknown mRNA /cds=p(89,391) /gb=BT096187 /gi=255640242 /ug=Gma.2505 /len=1167	GO:0009536//plastid	GO:0016724;GO:0005506//iron ion binding	GO:0030005;GO:0008152//metabolic process;GO:0000041//transition metal ion transport	gi|255637227|gb|ACU18944.1|/2.04368e-103/unknown [Glycine max]
AK245092	1368	1485	0.9072	160.448	443	0.845	48.5977	1135	0.8713	119.336	230	0.8589	25.7987	371	0.8523	42.3827	2087	0.9218	221.213	1258	0.8838	130.413	403	0.9086	45.6416	1209	0.9064	131.133	1869	0.924	199.828	Glycine max cDNA, clone: GMFL01-20-N18 /gb=AK245092 /gi=210141175 /ug=Gma.24693 /len=1368	-	-	-	gi|255637560|gb|ACU19106.1|/1.29638e-99/unknown [Glycine max]
BT095488	1510	1483	0.9358	145.164	1649	0.9695	163.886	831	0.9371	79.1565	1063	0.9497	108.022	1705	0.9477	176.461	1412	0.9517	135.591	1494	0.9331	140.314	1129	0.9497	115.84	1376	0.9444	135.211	1536	0.9669	148.781	Soybean clone JCVI-FLGm-25O3 unknown mRNA /cds=p(42,1238) /gb=BT095488 /gi=255638870 /ug=Gma.55146 /len=1510	GO:0016020//membrane	GO:0001071;GO:0004672//protein kinase activity;GO:0032559//adenyl ribonucleotide binding	GO:0006464//protein modification process;GO:0009791//post-embryonic development;GO:0009416//response to light stimulus	gi|255638871|gb|ACU19738.1|/0/unknown [Glycine max]
EV280109	835	1482	0.9138	262.335	1255	0.9114	225.556	1179	0.9114	203.091	1587	0.9293	291.64	795	0.8838	148.793	1466	0.9329	254.578	1913	0.8994	324.904	1416	0.915	262.736	1929	0.9246	342.781	1171	0.8275	205.117	GLNAP68TF JCVI-SOY3 Glycine max cDNA 5', mRNA sequence /clone_end=5' /gb=EV280109 /gi=151410294 /ug=Gma.32349 /len=835	GO:0030529//ribonucleoprotein complex;GO:0009536//plastid	GO:0005198//structural molecule activity	GO:0010467//gene expression	gi|255625911|gb|ACU13300.1|/2.77983e-63/unknown [Glycine max]
AK285729	1270	1481	0.9567	172.364	1434	0.9094	169.451	1889	0.9575	213.939	1147	0.9354	138.585	1719	0.8945	211.53	1819	0.9433	207.684	1576	0.911	175.986	1704	0.9575	207.878	1224	0.9291	143.004	1660	0.9551	191.177	Glycine max cDNA, clone: GMFL01-15-G12 /gb=AK285729 /gi=210142947 /ug=Gma.13296 /len=1270	GO:0043231//intracellular membrane-bounded organelle	GO:0016787//hydrolase activity	-	gi|255639539|gb|ACU20064.1|/1.97279e-155/unknown [Glycine max]
AK245141	2345	1478	0.9748	93.1593	1555	0.9791	99.5143	1045	0.9377	64.0968	976	0.9693	63.8651	1389	0.9842	92.5678	1569	0.9582	97.0184	1635	0.9544	98.8783	1113	0.9616	73.5351	1594	0.9569	100.859	1615	0.9514	100.731	Glycine max cDNA, clone: GMFL01-22-A16 /gb=AK245141 /gi=210141224 /ug=Gma.18866 /len=2345	-	GO:0046914//transition metal ion binding;GO:0003723//RNA binding	GO:0006396//RNA processing;GO:0008283//cell proliferation	gi|255567264|ref|XP_002524613.1|/0/step II splicing factor slu7, putative [Ricinus communis]
BT097490	1231	1477	0.9374	177.344	1360	0.9366	165.798	1384	0.9618	161.711	1261	0.9651	157.186	1167	0.9334	148.154	1191	0.9431	140.29	1478	0.935	170.272	1106	0.9366	139.2	1368	0.9529	164.892	1329	0.9545	157.906	Soybean clone JCVI-FLGm-22I1 unknown mRNA /cds=p(125,1009) /gb=BT097490 /gi=255644480 /ug=Gma.11531 /len=1231	-	-	-	-
AK245054	3086	1477	0.9741	70.7423	1599	0.978	77.759	1293	0.9569	60.265	1223	0.9744	60.8117	1496	0.9702	75.7594	1538	0.977	72.2661	1446	0.9857	66.4505	1744	0.9754	87.5574	1479	0.9718	71.112	1584	0.9627	75.0743	Glycine max cDNA, clone: GMFL01-19-P21 /gb=AK245054 /gi=210141137 /ug=Gma.5708 /len=3086	-	-	-	-
AK286865	1851	1471	0.9746	117.463	1396	0.9773	113.182	3281	0.9811	254.954	2914	0.9773	241.568	1408	0.9843	118.877	3287	0.9811	257.494	3435	0.9833	263.176	3879	0.9784	324.68	5883	0.9827	471.588	1795	0.9778	141.837	Glycine max cDNA, clone: GMFL01-39-A15 /gb=AK286865 /gi=210144083 /ug=Gma.4710 /len=1851	GO:0044444//cytoplasmic part	GO:0005488//binding;GO:0008943//glyceraldehyde-3-phosphate dehydrogenase activity	GO:0008152//metabolic process;GO:0050896//response to stimulus	gi|3913711|sp|P81406.1|GAPN_PEA/0/RecName: Full=NADP-dependent glyceraldehyde-3-phosphate dehydrogenase; AltName: Full=Glyceraldehyde-3-phosphate dehydrogenase [NADP+]; AltName: Full=Non-phosphorylating glyceraldehyde 3-phosphate dehydrogenase; AltName: Full=Triosephosphate dehydrogenase
CX711179	1067	1470	0.9381	203.633	1343	0.9381	188.89	1215	0.9353	163.785	1335	0.9363	191.988	1209	0.9381	177.077	1232	0.9372	167.425	1848	0.9381	245.62	1606	0.955	233.197	1607	0.9372	223.471	1357	0.9381	186.015	gmrtDrNS01_29-D_M13R_B05_045.s2 Water stressed 5h segment 2 gmrtDrNS01 Glycine max cDNA 3', mRNA sequence /clone_end=3' /gb=CX711179 /gi=58024438 /ug=Gma.7176 /len=1067	-	-	-	-
AK245390	3173	1465	0.9578	68.2437	810	0.9496	38.3101	914	0.948	41.4323	1259	0.9628	60.8852	658	0.9471	32.4083	1550	0.9732	70.833	1732	0.9663	77.4112	750	0.9477	36.6213	1582	0.9745	73.9787	1652	0.9641	76.1504	Glycine max cDNA, clone: GMFL01-29-C17 /gb=AK245390 /gi=210141471 /ug=Gma.8053 /len=3173	-	GO:0003913//DNA photolyase activity;GO:0005515//protein binding	GO:0006259//DNA metabolic process	gi|261876461|dbj|BAI47556.1|/0/cryptochrome2 [Glycine max]
AK287323	3642	1464	0.9698	59.415	1112	0.9662	45.8208	1158	0.9503	45.7332	922	0.9503	38.8461	1047	0.9624	44.927	1273	0.9629	50.683	1230	0.9657	47.8951	951	0.9813	40.456	1106	0.9736	45.0594	1224	0.9728	49.1557	Glycine max cDNA, clone: GMFL01-49-L14 /gb=AK287323 /gi=210144541 /ug=Gma.10385 /len=3642	-	-	-	-
AK244617	1409	1462	0.7402	153.367	1533	0.7452	163.279	2438	0.7452	248.877	1042	0.7417	113.478	1767	0.7452	195.986	2404	0.7452	247.399	2429	0.7452	244.48	840	0.7438	92.3657	2153	0.7452	226.727	3257	0.7764	338.095	Glycine max cDNA, clone: GMFL01-08-D14 /gb=AK244617 /gi=210145926 /ug=Gma.37087 /len=1409	GO:0043231//intracellular membrane-bounded organelle	-	GO:0043412;GO:0010033//response to organic substance;GO:0032502//developmental process	gi|297841025|ref|XP_002888394.1|/0/hexaubiquitin protein [Arabidopsis lyrata subsp. lyrata]
AK244348	835	1459	0.788	258.264	1623	0.7293	291.696	1776	0.8096	305.928	1902	0.8108	349.527	1288	0.7796	241.063	1525	0.7796	264.824	1836	0.7904	311.826	1941	0.8216	360.148	1930	0.812	342.958	1314	0.8036	230.166	Glycine max cDNA, clone: GMFL01-02-M08 /gb=AK244348 /gi=210145657 /ug=Gma.25891 /len=835	GO:0044421//extracellular region part	-	-	gi|255625995|gb|ACU13342.1|/1.01369e-89/unknown [Glycine max]
BT094224	1143	1458	0.8985	188.541	2189	0.9711	287.407	1868	0.9528	235.068	14438	0.9808	1938.28	634	0.9274	86.6849	1462	0.9458	185.471	8343	0.9711	1035.15	5008	0.9528	678.829	7339	0.9711	952.711	6644	0.9589	850.189	Soybean clone JCVI-FLGm-14D17 unknown mRNA /cds=p(183,938) /gb=BT094224 /gi=255636426 /ug=Gma.54662 /len=1143	-	-	-	gi|255636427|gb|ACU18552.1|/7.19407e-146/unknown [Glycine max]
AK286557	2239	1457	0.9567	96.1834	1249	0.9848	83.7156	1682	0.9826	108.052	1135	0.9754	77.7854	1236	0.9812	86.271	1359	0.9879	88.0115	1579	0.9808	100.012	1293	0.9616	89.4719	1414	0.9875	93.7056	1611	0.9687	105.238	Glycine max cDNA, clone: GMFL01-31-E04 /gb=AK286557 /gi=210143775 /ug=Gma.30719 /len=2239	GO:0009532//plastid stroma;GO:0009526//plastid envelope;GO:0005576//extracellular region	GO:0016868//intramolecular transferase activity, phosphotransferases;GO:0046872//metal ion binding	GO:0010035//response to inorganic substance;GO:0005982//starch metabolic process;GO:0019318//hexose metabolic process;GO:0009581;GO:0006950//response to stress	gi|12585295|sp|Q9SM59.1|PGMP_PEA/0/RecName: Full=Phosphoglucomutase, chloroplastic; Short=PGM; AltName: Full=Glucose phosphomutase; Flags: Precursor
BT097805	970	1455	0.9144	221.71	1407	0.9113	217.681	1083	0.901	160.59	2002	0.9134	316.7	960	0.9062	154.668	1208	0.9124	180.58	2462	0.9113	359.95	2014	0.9041	321.684	2558	0.9062	391.29	1028	0.9082	155.008	Soybean clone JCVI-FLGm-22H5 unknown mRNA /cds=p(74,835) /gb=BT097805 /gi=255645101 /ug=Gma.10871 /len=970	-	-	-	-
AK287007	1900	1454	0.99	113.111	1073	0.9842	84.7508	2001	0.9889	151.48	1464	0.9879	118.234	1064	0.9847	87.5162	1884	0.9884	143.781	1815	0.99	135.472	1416	0.99	115.465	2000	0.9916	156.188	1769	0.99	136.178	Glycine max cDNA, clone: GMFL01-42-A08 /gb=AK287007 /gi=210144225 /ug=Gma.1759 /len=1900	-	-	-	-
AK245152	2079	1453	0.9687	103.301	1079	0.9769	77.887	744	0.9264	51.4732	848	0.9408	62.589	1156	0.9836	86.8968	1421	0.9764	99.1091	1113	0.9529	75.9218	1155	0.9827	86.0736	1041	0.9841	74.2962	1386	0.9557	97.5082	Glycine max cDNA, clone: GMFL01-22-D18 /gb=AK245152 /gi=210141235 /ug=Gma.25354 /len=2079	-	GO:0000166//nucleotide binding	GO:0006412//translation	gi|1352439|sp|P48724.1|IF5_PHAVU/1.74583e-173/RecName: Full=Eukaryotic translation initiation factor 5; Short=eIF-5
CX705364	973	1452	0.9764	220.571	523	0.9363	80.6653	719	0.963	106.287	839	0.9496	132.314	458	0.9609	73.5619	1079	0.9743	160.799	1571	0.963	228.976	704	0.9291	112.099	1665	0.9805	253.905	2129	0.9445	320.033	gmrtDrNS01_25-B_M13R_F08_054.s2 Water stressed 5h segment 2 gmrtDrNS01 Glycine max cDNA 3', mRNA sequence /clone_end=3' /gb=CX705364 /gi=58018622 /ug=Gma.31631 /len=973	GO:0043231//intracellular membrane-bounded organelle	GO:0043169//cation binding;GO:0004470//malic enzyme activity;GO:0000166//nucleotide binding	GO:0043648//dicarboxylic acid metabolic process	gi|255546341|ref|XP_002514230.1|/2.74827e-116/malic enzyme, putative [Ricinus communis]
AK243771	2729	1442	0.8516	78.101	1492	0.8567	82.0471	4254	0.9252	224.211	2354	0.8783	132.361	1848	0.8754	105.828	2503	0.8897	132.994	2463	0.8648	127.993	2114	0.8725	120.017	2775	0.8923	150.879	2210	0.8586	118.446	Glycine max cDNA, clone: GMFL01-01-D12 /gb=AK243771 /gi=210145080 /ug=Gma.16474 /len=2729	-	-	-	-
AK285740	1395	1438	0.9498	152.363	922	0.9477	99.187	1495	0.9728	154.145	1022	0.952	112.417	662	0.9591	74.1625	1133	0.957	117.769	1723	0.9692	175.161	525	0.957	58.3079	1668	0.972	177.416	1322	0.972	138.608	Glycine max cDNA, clone: GMFL01-15-J02 /gb=AK285740 /gi=210142958 /ug=Gma.18636 /len=1395	GO:0031224//intrinsic to membrane;GO:0031410//cytoplasmic vesicle	-	GO:0006810//transport	gi|255576944|ref|XP_002529357.1|/4.10159e-133/GDP-mannose transporter, putative [Ricinus communis]
AK243708	1078	1430	0.9499	196.07	1103	0.9787	153.552	1215	0.9555	162.114	1184	0.9443	168.535	1035	0.9527	150.045	1567	0.9443	210.778	1507	0.9471	198.253	1427	0.9592	205.091	1288	0.9592	177.283	1313	0.9555	178.147	Glycine max cDNA, clone: GMFL01-01-A16 /gb=AK243708 /gi=210145017 /ug=Gma.39480 /len=1078	GO:0009526//plastid envelope;GO:0009532//plastid stroma;GO:0044436	GO:0043169//cation binding;GO:0016846//carbon-sulfur lyase activity	GO:0006950//response to stress;GO:0044238//primary metabolic process	gi|217073098|gb|ACJ84908.1|/1.90954e-153/unknown [Medicago truncatula]
CX710012	838	1430	0.9785	252.224	614	0.969	109.957	1256	0.9869	215.58	905	0.9845	165.715	579	0.9487	107.978	1038	0.9905	179.609	1521	0.9606	257.402	453	0.969	83.7523	1330	0.9785	235.493	1528	0.9785	266.693	gmrtDrNS01_14-D_M13R_G04_020.s1 Water stressed 5h segment 1 gmrtDrNS01 Glycine max cDNA 3', mRNA sequence /clone_end=3' /gb=CX710012 /gi=58023271 /ug=Gma.31016 /len=838	GO:0016020//membrane;GO:0032991//macromolecular complex;GO:0015630//microtubule cytoskeleton	GO:0032561//guanyl ribonucleotide binding;GO:0017111//nucleoside-triphosphatase activity	GO:0043623//cellular protein complex assembly;GO:0006970//response to osmotic stress;GO:0007017//microtubule-based process	gi|62546343|gb|AAX86048.1|/1.0581e-78/tubulin B4 [Glycine max]
AK286508	1799	1427	0.9722	117.243	1490	0.925	124.295	1323	0.9494	105.777	1416	0.9789	120.778	1658	0.9678	144.03	1447	0.9739	116.63	1767	0.9639	139.294	1502	0.9767	129.354	1643	0.9361	135.512	1597	0.9444	129.839	Glycine max cDNA, clone: GMFL01-30-C01 /gb=AK286508 /gi=210143726 /ug=Gma.7351 /len=1799	GO:0016020//membrane;GO:0031410//cytoplasmic vesicle	-	-	gi|255642485|gb|ACU21506.1|/0/unknown [Glycine max]
BT093709	1546	1425	0.9845	136.239	931	0.958	90.3729	1344	0.9851	125.041	1152	0.9838	114.34	925	0.9508	93.5046	934	0.9605	87.6015	1381	0.9664	126.681	912	0.9761	91.3961	1119	0.9903	107.397	1292	0.9683	122.232	Soybean clone JCVI-FLGm-17N5 unknown mRNA /cds=p(22,1437) /gb=BT093709 /gi=255635424 /ug=Gma.15710 /len=1546	GO:0043234//protein complex;GO:0009534//chloroplast thylakoid	-	GO:0009767//photosynthetic electron transport chain	gi|255635425|gb|ACU18065.1|/0/unknown [Glycine max]
BT095809	1342	1418	0.532	156.177	226	0.5238	25.2728	1320	0.5261	141.476	832	0.5268	95.1321	165	0.5238	19.2146	995	0.5246	107.509	1365	0.5283	144.247	360	0.5194	41.5616	1273	0.532	140.749	1557	0.5283	169.695	Soybean clone JCVI-FLGm-19N2 unknown mRNA /cds=p(81,941) /gb=BT095809 /gi=255639496 /ug=Gma.18050 /len=1342	-	-	-	-
BT098623	1054	1416	0.9307	198.572	1212	0.9374	172.568	1265	0.9279	172.629	1508	0.9307	219.542	777	0.9269	115.208	1314	0.9213	180.771	2056	0.9564	276.636	1181	0.9611	173.601	2040	0.9658	287.184	1269	0.8918	176.098	Soybean clone JCVI-FLGm-23E4 unknown mRNA /cds=m(385,1029) /gb=BT098623 /gi=255646704 /ug=Gma.55747 /len=1054	GO:0030529//ribonucleoprotein complex;GO:0009536//plastid	GO:0003723//RNA binding;GO:0005198//structural molecule activity	GO:0010467//gene expression	gi|255646705|gb|ACU23826.1|/1.66744e-85/unknown [Glycine max]
EH220454	702	1414	0.9929	297.719	1602	0.9886	342.471	1406	0.9701	288.078	544	0.9473	118.91	1320	0.9929	293.858	3274	0.9929	676.263	516	0.9316	104.241	1330	0.99	293.533	1257	0.9444	265.686	686	0.9487	142.929	JGI_ABWZ1417.rev ABWZ Phakopsora pachyrhizi infected soybean leaf tissue 13-15 days post inoculation with TW72-1 urediniospores Glycine max cDNA clone ABWZ1417 3', mRNA sequence /clone=ABWZ1417 /clone_end=3' /gb=EH220454 /gi=120492287 /ug=Gma.31658 /len=702	-	GO:0005515//protein binding;GO:0008171//O-methyltransferase activity	-	gi|217073152|gb|ACJ84935.1|/5.21971e-75/unknown [Medicago truncatula]
BT098244	846	1413	0.8534	246.869	1183	0.8239	209.852	1034	0.8227	175.798	1412	0.8487	256.107	754	0.8546	139.284	916	0.76	157	1700	0.8002	284.974	1040	0.8085	190.461	1442	0.8522	252.91	967	0.7955	167.182	Soybean clone JCVI-FLGm-12O21 unknown mRNA /cds=m(124,804) /gb=BT098244 /gi=255645958 /ug=Gma.13099 /len=846	GO:0009526//plastid envelope;GO:0009532//plastid stroma;GO:0033279	GO:0003723//RNA binding;GO:0005198//structural molecule activity	GO:0003006//reproductive developmental process;GO:0010467//gene expression	gi|255645959|gb|ACU23468.1|/4.78342e-119/unknown [Glycine max]
AK285336	2555	1410	0.7695	81.5686	1567	0.7742	92.0399	1509	0.7746	84.9495	979	0.7706	58.796	1608	0.7718	98.3548	1270	0.7722	72.0754	1226	0.773	68.0496	1252	0.7914	75.9199	1682	0.7718	97.68	1231	0.7695	70.4692	Glycine max cDNA, clone: GMFL01-07-L05 /gb=AK285336 /gi=210142458 /ug=Gma.19938 /len=2555	GO:0000267//cell fraction	GO:0016857//racemase and epimerase activity, acting on carbohydrates and derivatives;GO:0016616//oxidoreductase activity, acting on the CH-OH group of donors, NAD or NADP as acceptor;GO:0048037//cofactor binding;GO:0016836//hydro-lyase activity	GO:0010191;GO:0009226//nucleotide-sugar biosynthetic process;GO:0051553;GO:0003006//reproductive developmental process;GO:0009734//auxin mediated signaling pathway;GO:0033692//cellular polysaccharide biosynthetic process	gi|211906526|gb|ACJ11756.1|/0/rhamnose synthase [Gossypium hirsutum]
BT094818	1334	1408	0.9025	156.006	1279	0.91	143.884	812	0.9048	87.5513	874	0.9033	100.534	993	0.8981	116.331	1496	0.913	162.611	1487	0.8928	158.082	1066	0.8981	123.807	1301	0.9078	144.708	1456	0.907	159.639	Soybean clone JCVI-FLGm-6A20 unknown mRNA /cds=m(357,1268) /gb=BT094818 /gi=255637582 /ug=Gma.54626 /len=1334	-	-	-	gi|255637583|gb|ACU19117.1|/1.27594e-152/unknown [Glycine max]
AK287384	1858	1408	0.9053	112.009	521	0.8999	42.0814	1087	0.9015	84.1485	814	0.8988	67.2257	348	0.8972	29.2708	2044	0.9096	159.518	1712	0.9053	130.672	856	0.9058	71.379	1150	0.9015	91.838	1174	0.9015	92.4176	Glycine max cDNA, clone: GMFL01-52-D03 /gb=AK287384 /gi=210144602 /ug=Gma.5510 /len=1858	-	-	-	-
AK287099	1100	1407	0.9691	189.058	1552	0.98	211.737	2631	0.9736	344.026	2846	0.98	397.007	1701	0.98	241.664	1363	0.9782	179.671	1053	0.9627	135.757	1809	0.9827	254.793	1245	0.9736	167.937	1522	0.9827	202.374	Glycine max cDNA, clone: GMFL01-44-B13 /gb=AK287099 /gi=210144317 /ug=Gma.17759 /len=1100	-	-	-	-
AK286860	1039	1407	0.8162	200.158	442	0.8094	63.8417	199	0.8075	27.5486	101	0.7911	14.9163	395	0.8162	59.4131	841	0.8162	117.369	1152	0.8094	157.24	16	0.4408	2.38587	917	0.8162	130.956	1504	0.8624	211.721	Glycine max cDNA, clone: GMFL01-38-O17 /gb=AK286860 /gi=210144078 /ug=Gma.21181 /len=1039	-	-	-	gi|255638151|gb|ACU19389.1|/2.93347e-137/unknown [Glycine max]
AK286037	1773	1405	0.8477	117.128	1517	0.8528	128.403	1165	0.8257	94.5104	1090	0.8314	94.3353	1531	0.8466	134.948	1525	0.8488	124.72	1394	0.8291	111.501	1405	0.846	122.775	1328	0.8432	111.137	1345	0.7986	110.955	Glycine max cDNA, clone: GMFL01-20-J20 /gb=AK286037 /gi=210143255 /ug=Gma.2136 /len=1773	GO:0043231//intracellular membrane-bounded organelle;GO:0005838//proteasome regulatory particle;GO:0016020//membrane	GO:0017111//nucleoside-triphosphatase activity;GO:0005515//protein binding;GO:0032559//adenyl ribonucleotide binding	GO:0009757//hexose mediated signaling;GO:0048229//gametophyte development;GO:0019941//modification-dependent protein catabolic process	gi|255637103|gb|ACU18883.1|/0/unknown [Glycine max]
CX705422	906	1403	0.9713	228.889	1609	0.9713	266.517	1076	0.9194	170.823	1761	0.9669	298.255	1355	0.9238	233.729	1278	0.9305	204.539	1867	0.9371	292.242	2046	0.9305	349.88	2060	0.9558	337.372	1215	0.9272	196.146	gmrtDrNS01_29-B_M13R_C09_075.s3 Water stressed 48h segment 1 gmrtDrNS01 Glycine max cDNA 3', mRNA sequence /clone_end=3' /gb=CX705422 /gi=58018680 /ug=Gma.11225 /len=906	-	-	-	-
AK286078	1814	1403	0.9791	114.318	2039	0.9791	168.686	907	0.9763	71.9172	302	0.8953	25.5462	2289	0.9779	197.201	1231	0.9675	98.4	1094	0.9702	85.5275	720	0.9454	61.4947	942	0.9487	77.052	1241	0.9735	100.061	Glycine max cDNA, clone: GMFL01-21-H09 /gb=AK286078 /gi=210143296 /ug=Gma.32000 /len=1814	GO:0043231//intracellular membrane-bounded organelle	GO:0030528//transcription regulator activity;GO:0001071;GO:0003677//DNA binding	GO:0006351//transcription, DNA-dependent;GO:0009738//abscisic acid mediated signaling pathway;GO:0010557//positive regulation of macromolecule biosynthetic process;GO:0006950//response to stress	gi|6091551|gb|AAF01764.2|AF184277_1/9.8314e-109/homeodomain-leucine zipper protein 56 [Glycine max]
BT098506	1412	1403	0.9299	146.865	1321	0.9306	140.4	1437	0.9341	146.381	1341	0.9292	145.73	1249	0.9306	138.238	1216	0.9164	124.874	1378	0.9136	138.401	1346	0.937	147.691	1401	0.9292	147.222	1241	0.9256	128.549	Soybean clone JCVI-FLGm-23O1 unknown mRNA /cds=m(292,1350) /gb=BT098506 /gi=255646470 /ug=Gma.55134 /len=1412	-	-	-	gi|255646471|gb|ACU23714.1|/0/unknown [Glycine max]
CO982000	832	1400	0.9916	248.714	1403	0.9916	253.065	1417	0.9976	244.968	2316	0.9988	427.141	982	0.994	184.454	1395	0.9976	243.122	1822	0.9928	310.564	2003	0.994	372.992	1882	0.994	335.635	997	0.9603	175.269	GM89012B2H03.r1 Gm-r1089 Glycine max cDNA clone GM89012B2H03 3, mRNA sequence /clone=Gm-r1089-4590 /clone_end=3' /gb=CO982000 /gi=51338134 /ug=Gma.28950 /len=832	GO:0009536//plastid	GO:0034062//RNA polymerase activity;GO:0003676//nucleic acid binding	GO:0006350//transcription	gi|15778189|gb|AAL07336.1|/3.88819e-150/rpoC2 [Glycine max]
AK243916	956	1400	0.9812	216.454	1349	0.9048	211.764	1237	0.8828	186.112	1608	0.8703	258.098	927	0.91	151.538	1161	0.9121	176.096	1467	0.9027	217.62	1460	0.9017	236.612	1506	0.9069	233.742	1141	0.9728	174.566	Glycine max cDNA, clone: GMFL01-01-J17 /gb=AK243916 /gi=210145225 /ug=Gma.11021 /len=956	-	-	-	-
FK004254	772	1400	0.8744	268.044	1222	0.8705	237.548	1069	0.8744	199.17	1395	0.8744	277.277	792	0.8731	160.328	1095	0.8731	205.67	1551	0.8744	284.918	1210	0.8744	242.834	1582	0.8744	304.06	992	0.8744	187.943	GLMDF56TR JCVI-SOY2 Glycine max cDNA 5', mRNA sequence /clone_end=5' /gb=FK004254 /gi=192311973 /ug=Gma.56552 /len=772	GO:0009532//plastid stroma;GO:0030529//ribonucleoprotein complex	GO:0003723//RNA binding	GO:0009987//cellular process	gi|255640470|gb|ACU20521.1|/7.78513e-62/unknown [Glycine max]
AK286070	1562	1399	0.6024	132.383	1098	0.548	105.492	1280	0.5864	117.867	1342	0.6255	131.834	991	0.5839	99.1501	1188	0.5928	110.283	1352	0.605	122.75	1777	0.5948	176.258	1536	0.5871	145.908	1061	0.5487	99.3497	Glycine max cDNA, clone: GMFL01-21-F13 /gb=AK286070 /gi=210143288 /ug=Gma.1268 /len=1562	-	-	-	-
AK244247	865	1395	0.8185	238.371	807	0.7908	140.009	709	0.7121	117.894	708	0.7908	125.595	919	0.785	166.035	1680	0.8139	281.622	1336	0.8	219.036	827	0.7908	148.126	1223	0.7341	209.788	1304	0.8069	220.492	Glycine max cDNA, clone: GMFL01-02-H23 /gb=AK244247 /gi=210145556 /ug=Gma.17855 /len=865	-	-	-	-
AK287129	1986	1394	0.9849	103.748	1088	0.9763	82.2143	857	0.9678	62.0675	1105	0.9859	85.3767	937	0.9844	73.7328	1307	0.9693	95.4268	1473	0.9632	105.184	1405	0.9814	109.607	1366	0.9814	102.057	1142	0.9789	84.1045	Glycine max cDNA, clone: GMFL01-44-N22 /gb=AK287129 /gi=210144347 /ug=Gma.2294 /len=1986	GO:0044424//intracellular part	GO:0046914//transition metal ion binding;GO:0016868//intramolecular transferase activity, phosphotransferases	GO:0050896//response to stimulus;GO:0006007//glucose catabolic process	gi|217074426|gb|ACJ85573.1|/0/unknown [Medicago truncatula]
AK285323	2371	1391	0.9658	86.7142	1703	0.9865	107.791	1093	0.9646	66.3058	1197	0.9528	77.4674	1717	0.9755	113.172	1198	0.9654	73.2655	1302	0.9646	77.8763	1608	0.9667	105.074	1406	0.9654	87.9881	1195	0.9587	73.7172	Glycine max cDNA, clone: GMFL01-07-H02 /gb=AK285323 /gi=210142445 /ug=Gma.46451 /len=2371	GO:0044464//cell part	GO:0016772//transferase activity, transferring phosphorus-containing groups	-	gi|217074996|gb|ACJ85858.1|/0/unknown [Medicago truncatula]
AK285617	1110	1391	0.8577	185.225	1248	0.8649	168.729	1433	0.8532	185.689	1497	0.8631	206.945	1249	0.8973	175.849	1151	0.8595	150.358	1300	0.8604	166.091	1376	0.8532	192.06	1267	0.864	169.365	1328	0.8604	174.988	Glycine max cDNA, clone: GMFL01-13-L05 /gb=AK285617 /gi=210142835 /ug=Gma.30779 /len=1110	GO:0044424//intracellular part	GO:0005506//iron ion binding;GO:0004601//peroxidase activity	GO:0042743//hydrogen peroxide metabolic process;GO:0006950//response to stress	gi|37196687|dbj|BAC92740.1|/1.3972e-122/cytosolic ascorbate peroxidase 2 [Glycine max]
AK285373	1794	1389	0.903	114.439	1113	0.9008	93.1045	1983	0.903	158.987	1566	0.9036	133.945	914	0.9153	79.6204	1442	0.9298	116.551	1196	0.8986	94.5442	1287	0.8969	111.147	1202	0.888	99.4151	1449	0.9259	118.135	Glycine max cDNA, clone: GMFL01-08-E16 /gb=AK285373 /gi=210142495 /ug=Gma.31609 /len=1794	-	GO:0004180//carboxypeptidase activity	-	gi|11967861|emb|CAC19488.1|/0/putative serine carboxypeptidase [Pisum sativum]
AK286251	1369	1387	0.935	149.75	1298	0.954	142.288	1244	0.9569	130.701	1173	0.9065	131.477	1144	0.962	130.594	1257	0.9503	133.139	1670	0.9343	172.997	1287	0.9401	145.652	1512	0.9321	163.877	1302	0.927	139.104	Glycine max cDNA, clone: GMFL01-24-N14 /gb=AK286251 /gi=210143469 /ug=Gma.56115 /len=1369	GO:0009526//plastid envelope;GO:0009368//endopeptidase Clp complex;GO:0031976;GO:0009532//plastid stroma	GO:0004175//endopeptidase activity	GO:0019538//protein metabolic process	gi|255645951|gb|ACU23464.1|/1.6184e-150/unknown [Glycine max]
CF808364	570	1383	0.793	358.626	932	0.7912	245.38	1736	0.8	438.064	948	0.7947	255.205	1064	0.8	291.721	1019	0.8	259.223	1247	0.7965	310.254	913	0.7895	248.164	1006	0.7877	261.875	1426	0.8	365.912	psHB034xK20f USDA-IFAFS:Expression of Phytophthora sojae genes during infection and propagation Glycine max cDNA clone sHB034K20 5, mRNA sequence /clone=sHB034K20 /clone_end=5' /gb=CF808364 /gi=37996775 /ug=Gma.51755 /len=570	GO:0005777//peroxisome	GO:0005506//iron ion binding;GO:0004601//peroxidase activity	GO:0042743//hydrogen peroxide metabolic process;GO:0006950//response to stress	gi|167962064|dbj|BAG09375.1|/3.19665e-73/peroxisomal catalase [Glycine max]
AK287377	2173	1383	0.9664	94.0713	702	0.9669	48.4814	1902	0.9788	125.896	1111	0.983	78.4532	554	0.9641	39.8429	1448	0.971	96.6236	1150	0.9604	75.0523	895	0.9618	63.8125	785	0.9761	53.6019	1413	0.9719	95.1075	Glycine max cDNA, clone: GMFL01-51-N18 /gb=AK287377 /gi=210144595 /ug=Gma.16969 /len=2173	-	-	-	-
AB498938	2371	1382	0.9739	86.1532	715	0.954	45.2556	935	0.9464	56.7208	761	0.9502	49.2504	593	0.9654	39.0862	1481	0.9595	90.5728	1610	0.9675	96.2987	545	0.9245	35.6129	1426	0.9544	89.2398	1525	0.9599	94.0742	Glycine max GmCRY2c mRNA for cryptochrome2, complete cds /cds=p(250,2154) /gb=AB498938 /gi=261876464 /ug=Gma.55366 /len=2371	-	GO:0003913//DNA photolyase activity;GO:0005515//protein binding	GO:0006259//DNA metabolic process	gi|261876465|dbj|BAI47558.1|/0/cryptochrome2 [Glycine max]
AK285748	2296	1377	0.98	88.6455	1132	0.9917	73.9899	1425	0.9909	89.27	1055	0.9922	70.5078	1227	0.9904	83.5167	1507	0.9904	95.1734	1519	0.9808	93.8235	1268	0.9926	85.5637	1347	0.9909	87.0495	1552	0.9909	98.8672	Glycine max cDNA, clone: GMFL01-15-K04 /gb=AK285748 /gi=210142966 /ug=Gma.20584 /len=2296	GO:0043231//intracellular membrane-bounded organelle;GO:0031224//intrinsic to membrane	GO:0016787//hydrolase activity	GO:0051605//protein maturation by peptide bond cleavage	gi|312283239|dbj|BAJ34485.1|/0/unnamed protein product [Thellungiella halophila]
AK287243	4435	1377	0.8424	45.8918	3261	0.8422	110.346	1009	0.8271	32.7235	1043	0.7995	36.0867	5176	0.8352	182.39	1616	0.8437	52.835	1441	0.8174	46.0783	1852	0.7995	64.6978	1386	0.8426	46.3703	1384	0.8318	45.6431	Glycine max cDNA, clone: GMFL01-47-J09 /gb=AK287243 /gi=210144461 /ug=Gma.7877 /len=4435	-	GO:0017111//nucleoside-triphosphatase activity;GO:0032559//adenyl ribonucleotide binding	-	gi|297743865|emb|CBI36835.3|/0/unnamed protein product [Vitis vinifera]
BT093644	1309	1375	0.9152	155.259	1128	0.9037	129.32	1436	0.9167	157.789	1117	0.8953	130.939	929	0.9167	110.912	572	0.9198	63.3622	1147	0.8992	124.265	388	0.8717	45.9234	1033	0.9083	117.093	1197	0.8877	133.748	Soybean clone JCVI-FLGm-17H11 unknown mRNA /cds=p(193,1092) /gb=BT093644 /gi=255635296 /ug=Gma.31661 /len=1309	GO:0044464//cell part	GO:0016491//oxidoreductase activity	-	gi|255635297|gb|ACU18002.1|/6.79415e-167/unknown [Glycine max]
AK286916	2535	1373	0.9724	80.0548	1336	0.9795	79.0909	1557	0.9586	88.3432	1067	0.9542	64.5867	1031	0.9775	63.5596	1073	0.9862	61.3756	1577	0.9582	88.2226	853	0.9826	52.1331	1541	0.9854	90.1976	1101	0.972	63.5245	Glycine max cDNA, clone: GMFL01-40-C17 /gb=AK286916 /gi=210144134 /ug=Gma.16684 /len=2535	-	-	-	-
BT093987	1409	1371	0.8985	143.821	1167	0.8843	124.296	1165	0.9276	118.926	1155	0.9397	125.785	1073	0.917	119.012	1114	0.873	114.643	1378	0.8588	138.696	1153	0.8751	126.783	1269	0.8545	133.635	1182	0.8879	122.698	Soybean clone JCVI-FLGm-18C5 unknown mRNA /cds=p(50,1024) /gb=BT093987 /gi=255635967 /ug=Gma.10918 /len=1409	-	-	-	-
AK285828	1963	1371	0.9654	103.231	947	0.9491	72.3982	1189	0.9526	87.1213	1032	0.9521	80.6707	598	0.9552	47.6082	991	0.9618	73.2028	1196	0.9791	86.4046	823	0.9516	64.9564	1197	0.974	90.4783	959	0.9358	71.4547	Glycine max cDNA, clone: GMFL01-17-C10 /gb=AK285828 /gi=210143046 /ug=Gma.1404 /len=1963	-	-	-	-
AK243703	1198	1370	0.8372	169.028	1156	0.8506	144.81	1453	0.8456	174.45	1353	0.8347	173.3	1212	0.8297	158.105	1209	0.8372	146.333	818	0.8372	96.8328	1276	0.8289	165.02	827	0.8422	102.428	928	0.8247	113.298	Glycine max cDNA, clone: GMFL01-01-A11 /gb=AK243703 /gi=210145012 /ug=Gma.50149 /len=1198	GO:0009532//plastid stroma;GO:0009526//plastid envelope;GO:0005576//extracellular region	GO:0016835//carbon-oxygen lyase activity;GO:0048037//cofactor binding	GO:0000097//sulfur amino acid biosynthetic process;GO:0010038//response to metal ion;GO:0006563//L-serine metabolic process	gi|126508780|gb|ABO15565.1|/1.06126e-130/cysteine synthase [Glycine max]
AK246092	1856	1369	0.9321	109.024	1290	0.9283	104.306	1072	0.9364	83.0767	1152	0.8987	95.2425	1068	0.924	89.9278	1403	0.9871	109.611	1566	0.9477	119.657	1309	0.9655	109.271	1458	0.9564	116.56	1220	0.9176	96.1422	Glycine max cDNA, clone: GMFL01-51-G21 /gb=AK246092 /gi=210142173 /ug=Gma.17486 /len=1856	-	-	-	-
BT097108	1472	1369	0.8607	137.464	1372	0.8594	139.876	1239	0.8594	121.067	1243	0.8607	129.575	1476	0.8573	156.704	1817	0.8607	178.987	1599	0.8594	154.052	1089	0.858	114.621	1371	0.8587	138.197	1669	0.8614	165.837	Soybean clone JCVI-FLGm-26C17 unknown mRNA /cds=p(87,1265) /gb=BT097108 /gi=255642042 /ug=Gma.54660 /len=1472	GO:0044424//intracellular part	GO:0046872//metal ion binding;GO:0016765//transferase activity, transferring alkyl or aryl (other than methyl) groups;GO:0032559//adenyl ribonucleotide binding	GO:0044237//cellular metabolic process	gi|255642043|gb|ACU21288.1|/0/unknown [Glycine max]
AK285439	1634	1365	0.6995	123.474	1410	0.6977	129.499	1166	0.6989	102.638	1077	0.6977	101.139	1427	0.6971	136.481	1472	0.6989	130.626	1319	0.6995	114.477	1188	0.6971	112.644	1223	0.6971	111.057	1446	0.6977	129.434	Glycine max cDNA, clone: GMFL01-09-L11 /gb=AK285439 /gi=210142561 /ug=Gma.18286 /len=1634	-	-	-	-
CD391110	677	1364	0.2762	297.797	687	0.2762	152.288	1432	0.2762	304.24	946	0.2762	214.417	644	0.2762	148.661	1056	0.2777	226.178	1030	0.2777	215.762	505	0.2777	115.57	926	0.2777	202.952	1408	0.2777	304.191	Gm_ck0650 Soybean induced by Salicylic Acid Glycine max cDNA 3', mRNA sequence /clone_end=3' /gb=CD391110 /gi=31305907 /ug=Gma.8282 /len=677	GO:0005746//mitochondrial respiratory chain	GO:0015002//heme-copper terminal oxidase activity	GO:0022904//respiratory electron transport chain	gi|255630538|gb|ACU15627.1|/5.98465e-23/unknown [Glycine max]
AK286511	1105	1362	0.8715	182.184	1302	0.9158	176.826	1147	0.8778	149.301	1194	0.9204	165.805	1086	0.9149	153.592	1207	0.8715	158.387	1537	0.876	197.259	1649	0.8787	231.207	1301	0.8733	174.697	925	0.8733	122.437	Glycine max cDNA, clone: GMFL01-30-C16 /gb=AK286511 /gi=210143729 /ug=Gma.55407 /len=1105	GO:0019866//organelle inner membrane;GO:0009534//chloroplast thylakoid	GO:0016776//phosphotransferase activity, phosphate group as acceptor;GO:0046914//transition metal ion binding;GO:0032559//adenyl ribonucleotide binding	GO:0009209//pyrimidine ribonucleoside triphosphate biosynthetic process;GO:0009206;GO:0006950//response to stress	gi|255632438|gb|ACU16569.1|/1.49363e-108/unknown [Glycine max]
AK286322	4357	1357	0.9885	46.0349	892	0.9869	30.7238	1603	0.9881	52.9186	1172	0.9901	41.2759	659	0.9748	23.6373	1450	0.9839	48.2564	2113	0.9761	68.7762	905	0.9796	32.1813	2468	0.9775	84.0481	1628	0.9865	54.6511	Glycine max cDNA, clone: GMFL01-26-C05 /gb=AK286322 /gi=210143540 /ug=Gma.13029 /len=4357	-	GO:0030554//adenyl nucleotide binding;GO:0051536//iron-sulfur cluster binding;GO:0018488//aryl-aldehyde oxidase activity;GO:0046914//transition metal ion binding;GO:0019899//enzyme binding	GO:0009687//abscisic acid metabolic process;GO:0009850//auxin metabolic process	gi|212549818|gb|ACJ26769.1|/0/AO2 [Arachis hypogaea]
BT098350	1138	1354	0.9499	175.862	444	0.9244	58.5516	481	0.9025	60.7947	74	0.7241	9.97805	610	0.9139	83.7699	205	0.8928	26.1208	109	0.7619	13.5835	10	0.3067	1.36144	77	0.7926	10.0397	591	0.8822	75.9587	Soybean clone JCVI-FLGm-12I18 unknown mRNA /cds=m(281,1117) /gb=BT098350 /gi=255646162 /ug=Gma.1661 /len=1138	-	-	-	-
FG990764	788	1354	0.6142	253.973	1126	0.5508	214.442	1840	0.8135	335.857	1448	0.5799	281.967	1444	0.6168	286.379	1595	0.6942	293.5	1326	0.6155	238.64	1295	0.5546	254.616	1255	0.736	236.313	1552	0.6421	288.07	GLLD890TF JCVI-SOY1 Glycine max cDNA 5', mRNA sequence /clone_end=5' /gb=FG990764 /gi=192299397 /ug=Gma.55273 /len=788	GO:0034357;GO:0043232;GO:0009534//chloroplast thylakoid	-	-	gi|118486729|gb|ABK95200.1|/1.0026e-27/unknown [Populus trichocarpa]
FK006954	735	1353	0.8667	272.085	1029	0.8639	210.1	1921	0.8667	375.926	1284	0.9347	268.061	1094	0.868	232.611	1307	0.8653	257.847	1418	0.8694	273.599	994	0.9238	209.528	1308	0.8667	264.053	1429	0.8639	284.366	GLMDU80TR JCVI-SOY2 Glycine max cDNA 5', mRNA sequence /clone_end=5' /gb=FK006954 /gi=192314216 /ug=Gma.13108 /len=735	GO:0043231//intracellular membrane-bounded organelle	-	-	gi|255630730|gb|ACU15726.1|/4.00702e-121/unknown [Glycine max]
BT095459	1442	1352	0.9168	138.582	2026	0.9168	210.849	894	0.9202	89.1733	633	0.9279	67.3589	1313	0.939	142.298	720	0.9112	72.4005	530	0.8675	52.1239	597	0.9223	64.1433	654	0.9022	67.295	1457	0.9383	147.784	Soybean clone JCVI-FLGm-19K20 unknown mRNA /cds=p(84,1184) /gb=BT095459 /gi=255638814 /ug=Gma.55518 /len=1442	GO:0005576//extracellular region;GO:0030312//external encapsulating structure;GO:0009536//plastid	GO:0016787//hydrolase activity	GO:0044238//primary metabolic process	gi|255638815|gb|ACU19711.1|/0/unknown [Glycine max]
AK286486	2767	1352	0.9566	72.2208	1235	0.9848	66.9816	1190	0.9707	61.8586	851	0.9541	47.1929	822	0.9317	46.4262	1380	0.9559	72.3176	1622	0.9653	83.1319	914	0.9581	51.1775	1559	0.9704	83.6002	1301	0.9458	68.7702	Glycine max cDNA, clone: GMFL01-29-K12 /gb=AK286486 /gi=210143704 /ug=Gma.19941 /len=2767	-	GO:0004702//receptor signaling protein serine/threonine kinase activity;GO:0032559//adenyl ribonucleotide binding	GO:0006464//protein modification process;GO:0023060	gi|115345808|gb|ABI95363.1|/0/mitogen-activated protein kinase 20 [Arachis diogoi]
AK246009	897	1351	0.8941	222.617	403	0.8963	67.4234	451	0.8986	72.3181	361	0.8673	61.7549	268	0.9008	46.692	1747	0.9119	282.406	1699	0.8863	268.613	130	0.8963	22.454	1609	0.9041	266.155	2206	0.8986	359.704	Glycine max cDNA, clone: GMFL01-48-J09 /gb=AK246009 /gi=210142090 /ug=Gma.24364 /len=897	-	-	-	gi|255628335|gb|ACU14512.1|/2.14292e-72/unknown [Glycine max]
AK285607	1458	1350	0.9444	136.858	1531	0.9444	157.585	1018	0.9424	100.428	1493	0.9472	157.13	1347	0.9417	144.381	1314	0.9465	130.681	1948	0.9458	189.477	1699	0.9472	180.542	1917	0.9458	195.09	1310	0.9458	131.415	Glycine max cDNA, clone: GMFL01-13-H12 /gb=AK285607 /gi=210142825 /ug=Gma.10688 /len=1458	-	-	-	-
BT098317	1623	1349	0.9445	122.854	1524	0.9193	140.917	645	0.8355	57.1615	481	0.8842	45.4761	928	0.9285	89.3573	1089	0.9137	97.2934	1443	0.9439	126.088	611	0.9261	58.3264	1536	0.8799	140.425	1294	0.899	116.613	Soybean clone JCVI-FLGm-26J13 unknown mRNA /cds=m(322,1566) /gb=BT098317 /gi=255646100 /ug=Gma.1289 /len=1623	-	-	-	-
AK243827	1283	1347	0.9299	155.18	853	0.9431	99.7747	5699	0.9829	638.903	2996	0.9743	358.32	622	0.9408	75.7642	2411	0.9821	272.486	2212	0.9431	244.503	2494	0.9797	301.17	1400	0.968	161.909	1662	0.9275	189.468	Glycine max cDNA, clone: GMFL01-01-F20 /gb=AK243827 /gi=210145136 /ug=Gma.31675 /len=1283	-	GO:0016788//hydrolase activity, acting on ester bonds;GO:0016747//transferase activity, transferring acyl groups other than amino-acyl groups	GO:0000003//reproduction	gi|255640776|gb|ACU20672.1|/1.49451e-134/unknown [Glycine max]
AI974047	431	1346	0.9814	461.596	1274	0.9791	443.598	1357	0.9861	452.861	532	0.9745	189.405	1224	0.9768	443.818	2149	0.9814	722.992	1688	0.9814	555.419	817	0.9745	293.689	1341	0.9791	461.66	1940	0.9791	658.35	sd15f12.y1 Gm-c1020 Glycine max cDNA clone GENOME SYSTEMS CLONE ID: Gm-c1020-1800 5' similar to TR:Q28169 Q28169 POLYUBIQUITIN ;, mRNA sequence /clone=GENOME_SYSTEMS_CLONE_ID:_Gm-c1020-1800 /clone_end=5' /gb=AI974047 /gi=5770873 /ti=46721221 /ug=Gma.41955 /len=431	GO:0030529//ribonucleoprotein complex	GO:0016209//antioxidant activity;GO:0046914//transition metal ion binding;GO:0005198//structural molecule activity	GO:0003006//reproductive developmental process;GO:0010467//gene expression;GO:0032446//protein modification by small protein conjugation	gi|255089220|ref|XP_002506532.1|/1.18751e-33/predicted protein [Micromonas sp. RCC299]
AK285305	1563	1345	0.5995	127.191	1226	0.5905	117.714	1152	0.5867	106.012	1217	0.5688	119.478	1141	0.5976	114.085	1376	0.5867	127.654	1856	0.579	168.401	1296	0.5739	128.466	1813	0.5752	172.111	1582	0.5739	148.04	Glycine max cDNA, clone: GMFL01-07-B14 /gb=AK285305 /gi=210142427 /ug=Gma.11121 /len=1563	-	-	-	-
BT098508	1789	1342	0.9519	110.876	1073	0.91	90.0093	814	0.9765	65.445	941	0.9558	80.7115	986	0.9575	86.1325	1465	0.9637	118.741	1384	0.9603	109.711	1034	0.9648	89.5473	1471	0.9458	122.004	1223	0.9234	99.9881	Soybean clone JCVI-FLGm-26N13 unknown mRNA /cds=m(358,1038) /gb=BT098508 /gi=255646474 /ug=Gma.2609 /len=1789	GO:0031981//nuclear lumen	GO:0042623//ATPase activity, coupled;GO:0032559//adenyl ribonucleotide binding	GO:0010038//response to metal ion	gi|118482305|gb|ABK93079.1|/0/unknown [Populus trichocarpa]
AK245179	1119	1342	0.0777	177.263	842	0.0777	112.922	1528	0.0733	196.407	1598	0.0769	219.131	540	0.0724	75.4161	1379	0.076	178.693	3152	0.076	399.468	1656	0.0751	229.283	3602	0.0777	477.622	1579	0.076	206.388	Glycine max cDNA, clone: GMFL01-23-B15 /gb=AK245179 /gi=210141262 /ug=Gma.1494 /len=1119	-	-	-	-
BT095337	646	1342	0.9396	307.054	376	0.9257	87.348	2020	0.9644	449.761	671	0.9334	159.385	276	0.7693	66.7693	1250	0.9365	280.577	459	0.8065	100.764	616	0.935	147.737	387	0.8994	88.8892	1335	0.9365	302.26	Soybean clone JCVI-FLGm-7O1 unknown mRNA /cds=m(296,580) /gb=BT095337 /gi=255638577 /ug=Gma.2388 /len=646	-	-	-	gi|255638578|gb|ACU19596.1|/6.69304e-31/unknown [Glycine max]
AK245790	2205	1338	0.9882	89.6896	1398	0.971	95.1473	1011	0.9678	65.9485	1009	0.9655	70.2165	1545	0.9537	109.502	1665	0.9819	109.491	1310	0.9587	84.2536	1398	0.9891	98.2293	1358	0.9787	91.3822	1324	0.9764	87.8237	Glycine max cDNA, clone: GMFL01-41-J09 /gb=AK245790 /gi=210141871 /ug=Gma.18115 /len=2205	-	-	-	-
EV276391	724	1338	0.9765	273.157	789	0.9779	163.545	2015	0.9959	400.312	1193	0.9751	252.847	459	0.9876	99.0774	980	0.9876	196.273	1420	0.9779	278.148	407	0.9834	87.096	1201	0.989	246.136	1090	0.9779	220.201	GLMCS54TF JCVI-SOY2 Glycine max cDNA 5', mRNA sequence /clone_end=5' /gb=EV276391 /gi=151406576 /ug=Gma.13132 /len=724	GO:0043231//intracellular membrane-bounded organelle	-	-	gi|255637237|gb|ACU18949.1|/8.89797e-49/unknown [Glycine max]
AK287217	1999	1334	0.9805	98.6365	1383	0.979	103.826	1291	0.9805	92.8915	791	0.9765	60.7184	1446	0.981	113.046	1873	0.9895	135.862	945	0.9785	67.0417	1227	0.9805	95.0986	953	0.981	70.7376	1802	0.984	131.848	Glycine max cDNA, clone: GMFL01-46-M23 /gb=AK287217 /gi=210144435 /ug=Gma.7546 /len=1999	GO:0043231//intracellular membrane-bounded organelle;GO:0016020//membrane	GO:0015154;GO:0005351//sugar:hydrogen symporter activity	GO:0008643//carbohydrate transport;GO:0051707//response to other organism;GO:0009856//pollination	gi|125625363|gb|ABB30165.1|/0/sucrose transport protein SUF1 [Phaseolus vulgaris]
BT096475	1629	1333	0.9306	120.949	739	0.9104	68.0803	433	0.9288	38.2322	351	0.8514	33.063	807	0.9233	77.42	1081	0.8791	96.223	1129	0.8834	98.2876	265	0.8809	25.2039	1089	0.9423	99.1921	1342	0.9091	120.494	Soybean clone JCVI-FLGm-25L3 unknown mRNA /cds=p(104,1342) /gb=BT096475 /gi=255640801 /ug=Gma.32187 /len=1629	GO:0016020//membrane	GO:0004713//protein tyrosine kinase activity;GO:0032559//adenyl ribonucleotide binding	GO:0006464//protein modification process	gi|255640802|gb|ACU20684.1|/0/unknown [Glycine max]
EH260622	721	1333	0.9834	273.269	1480	0.9709	308.052	1700	0.9653	339.138	1848	0.9709	393.299	1472	0.9709	319.061	1086	0.9681	218.408	1028	0.9709	202.201	1338	0.9709	287.517	1189	0.9709	244.69	1623	0.9709	329.242	JGI_ACBU3742.fwd ACBU Phakopsora pachyrhizi infected soybean leaf tissue 6-8 days post inoculation with TW72-1 urediniospores Glycine max cDNA clone ACBU3742 5', mRNA sequence /clone=ACBU3742 /clone_end=5' /gb=EH260622 /gi=120532489 /ug=Gma.27455 /len=721	-	-	-	-
AK285551	2055	1330	0.9854	95.6609	1138	0.9708	83.1052	1007	0.9771	70.4823	1243	0.9859	92.8145	959	0.9669	72.9302	1672	0.9849	117.977	1637	0.9859	112.97	1162	0.9849	87.6066	1691	0.9859	122.096	1300	0.964	92.526	Glycine max cDNA, clone: GMFL01-12-E19 /gb=AK285551 /gi=210142673 /ug=Gma.5932 /len=2055	-	-	-	-
CD413815	675	1330	0.9496	291.234	809	0.8815	179.863	1597	0.9378	340.301	1293	0.9348	293.935	707	0.9378	163.688	1023	0.9304	219.759	1375	0.9378	288.885	683	0.9037	156.769	1253	0.9378	275.434	1186	0.9274	256.988	Gm_ck45457 Soybean induced by Salicylic Acid Glycine max cDNA 3', mRNA sequence /clone_end=3' /gb=CD413815 /gi=31471787 /ug=Gma.15783 /len=675	-	-	-	gi|4755200|gb|AAD29067.1|/1.42288e-34/expressed protein [Arabidopsis thaliana]
AK244952	2157	1328	0.9861	91.0003	1027	0.9838	71.4526	450	0.9411	30.0072	423	0.9573	30.0917	996	0.9648	72.1622	1004	0.9601	67.4928	1481	0.9731	97.3713	371	0.9342	26.6481	1505	0.9824	103.528	1491	0.9722	101.102	Glycine max cDNA, clone: GMFL01-17-K06 /gb=AK244952 /gi=210141033 /ug=Gma.7438 /len=2157	-	GO:0005488//binding;GO:0060089//molecular transducer activity;GO:0019787//small conjugating protein ligase activity	GO:0023060;GO:0009416//response to light stimulus;GO:0010468//regulation of gene expression;GO:0019941//modification-dependent protein catabolic process;GO:0009908//flower development;GO:0048511//rhythmic process;GO:0006351//transcription, DNA-dependent	gi|87138101|gb|ABD28287.1|/0/circadian clock-associated FKF1 [Glycine max]
AK245584	2841	1324	0.9071	68.8829	4094	0.9138	216.259	1362	0.9102	68.9554	4441	0.9141	239.864	3817	0.9134	209.967	2346	0.9057	119.738	1173	0.9067	58.5535	5649	0.9134	308.065	1550	0.8902	80.9526	940	0.9081	48.3937	Glycine max cDNA, clone: GMFL01-34-M11 /gb=AK245584 /gi=210141665 /ug=Gma.18066 /len=2841	-	-	-	-
BT098925	1328	1323	0.9744	147.25	1610	0.948	181.939	2371	0.9706	256.801	7526	0.9895	869.606	1610	0.9706	189.465	4199	0.9827	458.482	2224	0.9759	237.499	5758	0.991	671.763	2930	0.9782	327.371	1788	0.9721	196.925	Soybean clone JCVI-FLGm-23O24 unknown mRNA /cds=m(201,1274) /gb=BT098925 /gi=255647292 /ug=Gma.1944 /len=1328	GO:0016020//membrane	GO:0016787//hydrolase activity	-	gi|255647293|gb|ACU24113.1|/0/unknown [Glycine max]
EH039307	876	1323	0.8767	223.229	1162	0.8767	199.067	1431	0.8767	234.962	1019	0.8767	178.495	1385	0.8767	247.085	1368	0.8767	226.442	1358	0.968	219.848	1288	0.8756	227.8	1173	0.9578	198.685	1843	0.976	307.718	GMSeed1950 Soybean endosperm tissue in developing seeds Glycine max cDNA clone HYI34.xg_F08_054, mRNA sequence /clone=HYI34.xg_F08_054 /gb=EH039307 /gi=163921522 /ug=Gma.6855 /len=876	-	-	-	-
EV281253	857	1322	0.8238	228.006	1176	0.8226	205.932	1458	0.8261	244.703	1336	0.8296	239.211	888	0.8168	161.932	1260	0.8285	213.189	1814	0.8436	300.18	1174	0.832	212.241	1672	0.8203	289.485	1361	0.8285	232.279	GLNB268TF JCVI-SOY3 Glycine max cDNA 5', mRNA sequence /clone_end=5' /gb=EV281253 /gi=151411442 /ug=Gma.55249 /len=857	GO:0009526//plastid envelope;GO:0009532//plastid stroma	-	GO:0006950//response to stress	gi|255632081|gb|ACU16393.1|/8.04926e-114/unknown [Glycine max]
AK245893	840	1321	0.9393	232.444	278	0.9167	49.6665	794	0.9381	135.958	822	0.9429	150.158	180	0.8667	33.4884	1588	0.9464	274.123	2408	0.95	406.54	289	0.9488	53.3041	1898	0.9488	335.264	2927	0.9476	509.654	Glycine max cDNA, clone: GMFL01-45-E17 /gb=AK245893 /gi=210141974 /ug=Gma.56297 /len=840	GO:0009536//plastid	GO:0004871//signal transducer activity	GO:0006950//response to stress;GO:0009719;GO:0032502//developmental process	gi|255626991|gb|ACU13840.1|/2.96119e-97/unknown [Glycine max]
BT095658	1313	1311	0.9878	147.582	1475	0.9863	168.587	1483	0.9832	162.457	1532	0.9832	179.04	1152	0.9855	137.116	1447	0.9848	159.8	2213	0.9863	239.025	1792	0.9855	211.454	1794	0.9901	202.735	1289	0.9832	143.589	Soybean clone JCVI-FLGm-19P1 unknown mRNA /cds=p(80,1313) /gb=BT095658 /gi=255639202 /ug=Gma.36298 /len=1313	GO:0009536//plastid	GO:0034062//RNA polymerase activity;GO:0003676//nucleic acid binding	GO:0006350//transcription	gi|255639203|gb|ACU19900.1|/0/unknown [Glycine max]
BT093477	1023	1311	0.9511	189.418	1094	0.9501	160.487	1439	0.9384	202.324	1209	0.9326	181.346	1097	0.9326	167.584	940	0.9501	133.237	1272	0.9531	176.335	926	0.9433	140.242	1094	0.9316	158.676	1070	0.9286	152.982	Soybean clone JCVI-FLGm-17I2 unknown mRNA /cds=p(230,721) /gb=BT093477 /gi=255634974 /ug=Gma.6987 /len=1023	-	-	-	-
AF503360	1492	1310	0.8345	129.777	1129	0.8277	113.559	1985	0.8412	191.361	1394	0.8365	143.367	1228	0.8324	128.626	1401	0.8251	136.158	1479	0.8324	140.581	1381	0.8271	143.406	1505	0.8277	149.671	1317	0.8371	129.107	Glycine max clone P42-1 putative NADH-dependent hydroxypyruvate reductase mRNA, complete cds /cds=p(45,1205) /gb=AF503360 /gi=29293056 /ug=Gma.10620 /len=1492	-	-	-	-
BT096382	691	1309	0.89	279.999	1133	0.8712	246.065	1474	0.8886	306.819	1311	0.8857	291.126	1071	0.8654	242.221	1170	0.8842	245.517	1321	0.89	271.113	1039	0.8871	232.959	1095	0.877	235.129	1138	0.8712	240.878	Soybean clone JCVI-FLGm-9D4 unknown mRNA /cds=p(37,468) /gb=BT096382 /gi=255640621 /ug=Gma.55728 /len=691	GO:0009526//plastid envelope;GO:0031968//organelle outer membrane	GO:0008565//protein transporter activity	GO:0017038//protein import;GO:0009746;GO:0009719;GO:0034285;GO:0006950//response to stress	gi|255640622|gb|ACU20596.1|/2.22471e-62/unknown [Glycine max]
AK244066	2232	1309	0.9758	86.6842	1368	0.9852	91.9792	1244	0.9772	80.1657	1062	0.9749	73.0107	1009	0.9749	70.6476	971	0.9803	63.0811	1349	0.9727	85.7124	820	0.9727	56.9196	1182	0.978	78.5767	753	0.9713	49.3438	Glycine max cDNA, clone: GMFL01-02-A02 /gb=AK244066 /gi=210145375 /ug=Gma.2151 /len=2232	GO:0016020//membrane;GO:0031410//cytoplasmic vesicle	GO:0004553//hydrolase activity, hydrolyzing O-glycosyl compounds	GO:0044238//primary metabolic process	gi|255538902|ref|XP_002510516.1|/0/endo-1,4-beta-glucanase, putative [Ricinus communis]
AK245829	1638	1308	0.9695	118.029	1066	0.9628	97.6655	223	0.8712	19.5818	575	0.9548	53.8654	662	0.956	63.1604	1164	0.9658	103.042	1481	0.9579	128.223	481	0.9585	45.496	1117	0.9548	101.183	1637	0.9646	146.173	Glycine max cDNA, clone: GMFL01-42-I19 /gb=AK245829 /gi=210141910 /ug=Gma.1242 /len=1638	-	-	-	-
EF190871	692	1307	0.2876	279.167	3684	0.3121	798.935	394	0.2168	81.8941	1663	0.2659	368.759	3364	0.3988	759.715	1798	0.2789	376.754	939	0.2124	192.436	2431	0.2341	544.278	595	0.25	127.58	1437	0.2081	303.727	Glycine max KS-type dehydrin SLTI629 mRNA, complete cds /cds=p(64,405) /gb=EF190871 /gi=148524044 /ug=Gma.53491 /len=692	-	-	-	-
AK285635	1757	1307	0.9613	109.951	1428	0.9488	121.97	1622	0.9841	132.783	1139	0.9511	99.4737	1434	0.9863	127.549	1220	0.9636	100.684	1270	0.9596	102.508	1179	0.9926	103.964	1520	0.9602	128.364	1568	0.9607	130.529	Glycine max cDNA, clone: GMFL01-14-A09 /gb=AK285635 /gi=210142853 /ug=Gma.31189 /len=1757	-	-	GO:0009314//response to radiation;GO:0009987//cellular process;GO:0009651//response to salt stress;GO:0023033	gi|69111452|gb|AAZ03388.1|/1.40732e-112/dehydration responsive element-binding protein 3 [Glycine max]
BT097584	1666	1306	0.9682	115.868	1093	0.9652	98.4562	965	0.958	83.3134	1134	0.9658	104.447	889	0.9604	83.3926	1311	0.9622	114.104	1231	0.9688	104.787	1167	0.9634	108.527	1210	0.9592	107.766	1242	0.9652	109.038	Soybean clone JCVI-FLGm-22C10 unknown mRNA /cds=p(72,1370) /gb=BT097584 /gi=255644666 /ug=Gma.2146 /len=1666	GO:0031227//intrinsic to endoplasmic reticulum membrane	GO:0016628//oxidoreductase activity, acting on the CH-CH group of donors, NAD or NADP as acceptor	GO:0016129	gi|255644667|gb|ACU22836.1|/0/unknown [Glycine max]
EV274406	790	1305	0.9861	244.162	1148	0.9848	218.078	1106	0.9861	201.368	1301	0.9835	252.701	840	0.9861	166.17	1016	0.9873	186.484	51	0.8835	9.15523	1273	0.9835	249.657	39	0.7747	7.325	42	0.838	7.77597	GLMC620TF JCVI-SOY2 Glycine max cDNA 5', mRNA sequence /clone_end=5' /gb=EV274406 /gi=151404592 /ug=Gma.12535 /len=790	GO:0005840//ribosome;GO:0009532//plastid stroma;GO:0009526//plastid envelope;GO:0009534//chloroplast thylakoid;GO:0005576//extracellular region;GO:0044436	GO:0005488//binding;GO:0016859//cis-trans isomerase activity	GO:0006952//defense response;GO:0000097//sulfur amino acid biosynthetic process;GO:0044267//cellular protein metabolic process;GO:0009725//response to hormone stimulus;GO:0009416//response to light stimulus;GO:0009743//response to carbohydrate stimulus;GO:0006605//protein targeting;GO:0006970//response to osmotic stress	gi|255631244|gb|ACU15989.1|/1.8475e-130/unknown [Glycine max]
AK287126	2461	1304	0.9728	78.3178	870	0.9687	53.0525	1275	0.9813	74.518	648	0.9711	40.4036	712	0.9817	45.2136	1209	0.9935	71.2342	1265	0.9805	72.8962	434	0.9521	27.3225	1204	0.9687	72.5914	1460	0.9744	86.7708	Glycine max cDNA, clone: GMFL01-44-K12 /gb=AK287126 /gi=210144344 /ug=Gma.49888 /len=2461	-	GO:0003676//nucleic acid binding	GO:0010468//regulation of gene expression	gi|18182309|gb|AAL65124.1|/2.49855e-73/GT-2 factor [Glycine max]
AK243923	1464	1302	0.9508	131.451	572	0.9481	58.6344	878	0.985	86.2613	1333	0.9501	139.716	230	0.9433	24.552	1883	0.9843	186.502	2746	0.9488	266.002	1351	0.9508	142.974	2877	0.9495	291.588	804	0.9474	80.3243	Glycine max cDNA, clone: GMFL01-01-J24 /gb=AK243923 /gi=210145232 /ug=Gma.9072 /len=1464	-	GO:0016747//transferase activity, transferring acyl groups other than amino-acyl groups	GO:0009699//phenylpropanoid biosynthetic process	gi|222478415|gb|ACM62742.1|/0/chalcone synthase [Garcinia mangostana]
BT093431	1174	1302	0.9378	163.922	1116	0.902	142.657	1364	0.9012	167.112	1000	0.9037	130.704	1243	0.885	165.464	1402	0.9106	173.163	1226	0.9003	148.098	1174	0.902	154.932	1007	0.9012	127.272	1535	0.9106	191.237	Soybean clone JCVI-FLGm-17E4 unknown mRNA /cds=p(63,899) /gb=BT093431 /gi=255634882 /ug=Gma.30165 /len=1174	GO:0009534//chloroplast thylakoid	-	-	gi|255634883|gb|ACU17800.1|/3.47987e-135/unknown [Glycine max]
AK245363	1929	1300	0.9803	99.6107	1178	0.9813	91.6455	1250	0.9855	93.2053	692	0.9689	55.0466	1098	0.9808	88.9551	1337	0.9834	100.502	969	0.9803	71.2389	858	0.9762	68.9124	921	0.9844	70.8431	1584	0.9839	120.103	Glycine max cDNA, clone: GMFL01-28-G05 /gb=AK245363 /gi=210141444 /ug=Gma.22589 /len=1929	GO:0043231//intracellular membrane-bounded organelle	-	-	gi|225434642|ref|XP_002279786.1|/1.41673e-159/PREDICTED: similar to binding [Vitis vinifera]
AK286252	3486	1299	0.9687	55.0778	818	0.9596	35.2147	1051	0.9676	43.3649	933	0.9515	41.0687	555	0.9312	24.8809	1648	0.9699	68.5495	1274	0.969	51.8284	1071	0.9555	47.5997	1315	0.9673	55.9717	1156	0.9765	48.5023	Glycine max cDNA, clone: GMFL01-24-N15 /gb=AK286252 /gi=210143470 /ug=Gma.31235 /len=3486	GO:0044424//intracellular part	GO:0008135//translation factor activity, nucleic acid binding	GO:0048827//phyllome development	gi|242076822|ref|XP_002448347.1|/0/hypothetical protein SORBIDRAFT_06g025560 [Sorghum bicolor]
AK287097	2518	1298	0.8971	76.1928	1473	0.9023	87.79	1580	0.9166	90.2535	1083	0.9039	65.9977	1128	0.9039	70.009	1488	0.9039	85.6883	783	0.8959	44.0993	1006	0.911	61.8991	706	0.8908	41.6025	1737	0.9106	100.897	Glycine max cDNA, clone: GMFL01-44-A06 /gb=AK287097 /gi=210144315 /ug=Gma.28076 /len=2518	GO:0043231//intracellular membrane-bounded organelle;GO:0044444//cytoplasmic part	GO:0003677//DNA binding	GO:0010468//regulation of gene expression;GO:0003006//reproductive developmental process;GO:0006350//transcription	gi|255537553|ref|XP_002509843.1|/0/bel1 homeotic protein, putative [Ricinus communis]
BT098068	1338	1298	0.9701	143.388	1062	0.9731	119.115	1032	0.9925	110.94	1117	0.9753	128.101	678	0.9873	79.1907	992	0.9731	107.505	1578	0.9821	167.254	1013	0.9746	117.299	1539	0.9731	170.668	931	0.9723	101.771	Soybean clone JCVI-FLGm-22L4 unknown mRNA /cds=m(332,1279) /gb=BT098068 /gi=255645617 /ug=Gma.18830 /len=1338	GO:0009532//plastid stroma	GO:0003676//nucleic acid binding	-	gi|255645618|gb|ACU23303.1|/6.16696e-139/unknown [Glycine max]
GR828667	731	1297	0.9152	262.251	978	0.8933	200.779	941	0.896	185.155	1161	0.8974	243.709	818	0.896	174.879	1169	0.8947	231.884	1326	0.8947	257.248	1367	0.9207	289.73	1375	0.8947	279.097	1059	0.933	211.89	CCCC3618.g1 CCCC Glycine max callus grown in dark condition Glycine max cDNA clone CCCC3618 3', mRNA sequence /clone=CCCC3618 /clone_end=3' /gb=GR828667 /gi=254318723 /ug=Gma.54960 /len=731	GO:0031967;GO:0009536//plastid;GO:0005576//extracellular region;GO:0016020//membrane	GO:0046914//transition metal ion binding;GO:0000166//nucleotide binding;GO:0008943//glyceraldehyde-3-phosphate dehydrogenase activity	GO:0006007//glucose catabolic process;GO:0010038//response to metal ion;GO:0000302//response to reactive oxygen species;GO:0006970//response to osmotic stress;GO:0034285;GO:0009791//post-embryonic development;GO:0048608//reproductive structure development	gi|74475508|gb|ABA07956.1|/2.09511e-67/glyceraldehyde-3-dehydrogenase C subunit [Glycine max]
AK245695	3327	1295	0.979	57.5323	1623	0.9513	73.2088	166	0.765	7.17659	1034	0.9609	47.6896	243	0.8569	11.4144	628	0.9384	27.3704	2288	0.9513	97.528	353	0.8984	16.4386	2345	0.9732	104.583	2426	0.969	106.652	Glycine max cDNA, clone: GMFL01-38-G24 /gb=AK245695 /gi=210141776 /ug=Gma.2195 /len=3327	GO:0005576//extracellular region;GO:0005618//cell wall	GO:0030246//carbohydrate binding;GO:0043167//ion binding;GO:0015925	GO:0044238//primary metabolic process;GO:0006950//response to stress	gi|124360385|gb|ABN08398.1|/0/D-galactoside/L-rhamnose binding SUEL lectin; Galactose-binding like [Medicago truncatula]
AK245137	1608	1295	0.9086	119.036	730	0.9391	68.1294	581	0.9098	51.97	181	0.8943	17.2722	612	0.9123	59.4793	514	0.9049	46.3502	798	0.9098	70.379	112	0.8109	10.7913	521	0.9148	48.0753	989	0.9391	89.9585	Glycine max cDNA, clone: GMFL01-21-O14 /gb=AK245137 /gi=210141220 /ug=Gma.25746 /len=1608	GO:0043231//intracellular membrane-bounded organelle	GO:0005515//protein binding	-	gi|296085315|emb|CBI29047.3|/1.64056e-128/unnamed protein product [Vitis vinifera]
AK285761	2343	1294	0.9539	81.6313	1449	0.9364	92.8098	1089	0.9134	66.8526	1095	0.886	71.713	1485	0.9543	99.0501	1635	0.9206	101.186	1464	0.936	88.6124	1373	0.9454	90.7905	1501	0.9385	95.0558	1292	0.9274	80.6534	Glycine max cDNA, clone: GMFL01-15-N11 /gb=AK285761 /gi=210142979 /ug=Gma.55147 /len=2343	-	GO:0016646//oxidoreductase activity, acting on the CH-NH group of donors, NAD or NADP as acceptor	GO:0000096//sulfur amino acid metabolic process	gi|224117802|ref|XP_002331635.1|/0/methylenetetrahydrofolate reductase [Populus trichocarpa]
EV267153	738	1293	0.9932	258.962	1079	0.9959	219.413	1064	0.9864	207.371	1345	0.9932	279.655	781	0.9892	165.385	1183	0.9932	232.436	1632	0.9607	313.61	1225	0.9932	257.171	1508	0.9932	303.19	962	0.9661	190.656	GLLBF42TF JCVI-SOY1 Glycine max cDNA 5', mRNA sequence /clone_end=5' /gb=EV267153 /gi=151397280 /ug=Gma.56058 /len=738	GO:0009526//plastid envelope;GO:0033279	GO:0003676//nucleic acid binding;GO:0005198//structural molecule activity	GO:0010467//gene expression	gi|255627531|gb|ACU14110.1|/3.83319e-71/unknown [Glycine max]
FK004194	687	1287	0.3013	276.896	574	0.1412	125.387	1480	0.1412	309.861	944	0.1412	210.849	603	0.1412	137.171	967	0.492	204.1	1210	0.5298	249.778	502	0.1412	113.211	1158	0.6929	250.105	1126	0.5473	239.725	GLMDF22TR JCVI-SOY2 Glycine max cDNA 5', mRNA sequence /clone_end=5' /gb=FK004194 /gi=192311857 /ug=Gma.32962 /len=687	GO:0043234//protein complex;GO:0009526//plastid envelope;GO:0044425//membrane part;GO:0009534//chloroplast thylakoid;GO:0009570//chloroplast stroma;GO:0034357	GO:0005488//binding	GO:0009765//photosynthesis, light harvesting;GO:0009639//response to red or far red light	gi|255627211|gb|ACU13950.1|/3.77109e-22/unknown [Glycine max]
AK285848	1957	1286	0.8324	97.1281	720	0.8206	55.2128	1178	0.838	86.5799	928	0.8002	72.7635	579	0.8033	46.2369	1363	0.8375	100.99	1696	0.8135	122.903	706	0.8109	55.8928	1532	0.8411	116.155	1748	0.8339	130.642	Glycine max cDNA, clone: GMFL01-17-H02 /gb=AK285848 /gi=210143066 /ug=Gma.27667 /len=1957	GO:0009534//chloroplast thylakoid;GO:0009523//photosystem II	GO:0016491//oxidoreductase activity	GO:0006778//porphyrin metabolic process;GO:0032787//monocarboxylic acid metabolic process;GO:0016122//xanthophyll metabolic process;GO:0006950//response to stress	gi|255646099|gb|ACU23536.1|/0/unknown [Glycine max]
BT097270	1150	1285	0.9443	165.158	1012	0.9504	132.063	1136	0.9513	142.083	1167	0.9504	155.715	872	0.9504	118.5	1159	0.9435	146.137	1221	0.953	150.572	952	0.9443	128.257	1134	0.9513	146.314	1176	0.9487	149.569	Soybean clone JCVI-FLGm-21F16 unknown mRNA /cds=p(46,909) /gb=BT097270 /gi=255642361 /ug=Gma.6091 /len=1150	-	-	-	-
EV278486	858	1284	0.9196	221.194	2799	0.9184	489.569	742	0.9207	124.388	2530	0.9592	452.47	2477	0.9196	451.169	1017	0.9196	171.873	730	0.8462	120.659	2837	0.9149	512.288	257	0.8811	44.4443	575	0.9184	98.0196	GLNA723TF JCVI-SOY3 Glycine max cDNA 5', mRNA sequence /clone_end=5' /gb=EV278486 /gi=151408678 /ug=Gma.11026 /len=858	-	-	-	-
CX705994	879	1284	0.9772	215.909	1131	0.9613	193.095	941	0.9613	153.98	1222	0.9977	213.323	837	0.9932	148.812	899	0.9977	148.301	1701	0.9954	274.436	1280	0.9772	225.613	1664	0.9943	280.889	983	0.9659	163.567	gmrtDrNS01_07-C_M13R_A06_048.s3 Water stressed 48h segment 1 gmrtDrNS01 Glycine max cDNA 3', mRNA sequence /clone_end=3' /gb=CX705994 /gi=58019252 /ug=Gma.6954 /len=879	-	-	-	-
AK244217	3959	1282	0.6605	47.8627	550	0.6959	20.8485	890	0.6593	32.3346	1302	0.679	50.464	341	0.6729	13.4608	1063	0.7136	38.9334	1699	0.6916	60.8603	368	0.6673	14.4014	1246	0.6888	46.6985	1916	0.6537	70.7852	Glycine max cDNA, clone: GMFL01-02-G17 /gb=AK244217 /gi=210145526 /ug=Gma.12012 /len=3959	-	GO:0008378//galactosyltransferase activity	-	gi|118487822|gb|ABK95734.1|/0/unknown [Populus trichocarpa]
AK286748	2085	1281	0.9309	90.8109	837	0.9626	60.2445	1039	0.9487	71.6757	677	0.9276	49.824	546	0.9281	40.9249	764	0.9343	53.1326	1246	0.9396	84.7497	433	0.9448	32.1754	1267	0.9631	90.1656	981	0.9444	68.8169	Glycine max cDNA, clone: GMFL01-36-A21 /gb=AK286748 /gi=210143966 /ug=Gma.26863 /len=2085	GO:0016020//membrane;GO:0043231//intracellular membrane-bounded organelle	GO:0046872//metal ion binding	-	gi|225447488|ref|XP_002264832.1|/0/PREDICTED: hypothetical protein [Vitis vinifera]
AK285980	2942	1274	0.9776	64.0061	1079	0.9742	55.0398	1222	0.9742	59.7436	1147	0.9728	59.8242	991	0.9704	52.6419	1326	0.984	65.3544	1210	0.9653	58.3269	1346	0.9844	70.8834	1177	0.968	59.3614	1126	0.9725	55.9794	Glycine max cDNA, clone: GMFL01-19-L08 /gb=AK285980 /gi=210143198 /ug=Gma.30168 /len=2942	GO:0000325//plant-type vacuole;GO:0009536//plastid;GO:0031090//organelle membrane;GO:0016469//proton-transporting two-sector ATPase complex	GO:0015077//monovalent inorganic cation transmembrane transporter activity;GO:0015405//P-P-bond-hydrolysis-driven transmembrane transporter activity;GO:0003824//catalytic activity	GO:0009651//response to salt stress;GO:0031667//response to nutrient levels;GO:0006754//ATP biosynthetic process	gi|33945876|emb|CAE45587.1|/0/vacuolar proton-ATPase subunit-like protein [Lotus japonicus]
FK006081	723	1273	0.9627	260.246	1099	0.9585	228.117	1184	0.9723	235.546	1096	0.9585	232.61	1096	0.964	236.904	1474	0.9765	295.62	1351	0.9765	264.998	1426	0.9723	305.579	1148	0.9613	235.599	1175	0.9668	237.701	GLMDQ05TFB JCVI-SOY2 Glycine max cDNA 5', mRNA sequence /clone_end=5' /gb=FK006081 /gi=192316854 /ug=Gma.30423 /len=723	GO:0043234//protein complex;GO:0009534//chloroplast thylakoid;GO:0016020//membrane	GO:0016651//oxidoreductase activity, acting on NADH or NADPH	GO:0010257;GO:0008152//metabolic process	gi|255630895|gb|ACU15810.1|/3.44651e-69/unknown [Glycine max]
BT099115	1040	1272	0.9712	180.779	1248	0.9481	180.086	848	0.9308	117.28	1557	0.9712	229.727	1047	0.9452	157.331	1000	0.9404	139.425	1682	0.9606	229.36	1652	0.975	246.104	1744	0.9519	248.819	1257	0.9346	176.78	Soybean clone JCVI-FLGm-13B17 unknown mRNA /cds=m(184,978) /gb=BT099115 /gi=255647666 /ug=Gma.55284 /len=1040	GO:0015935//small ribosomal subunit;GO:0016020//membrane;GO:0009536//plastid	GO:0003676//nucleic acid binding;GO:0005198//structural molecule activity	GO:0010467//gene expression	gi|255647667|gb|ACU24295.1|/3.35391e-131/unknown [Glycine max]
AK286780	1157	1270	0.9827	162.243	1260	0.9836	163.431	1160	0.9827	144.207	1213	0.981	160.873	977	0.9844	131.966	1079	0.9862	135.227	1658	0.9844	203.225	1082	0.9844	144.889	1458	0.9827	186.98	1132	0.9827	143.102	Glycine max cDNA, clone: GMFL01-36-I23 /gb=AK286780 /gi=210143998 /ug=Gma.2659 /len=1157	GO:0009536//plastid	-	-	gi|255646717|gb|ACU23832.1|/6.2665e-113/unknown [Glycine max]
AK286797	1177	1270	0.9618	159.486	837	0.9057	106.72	1225	0.9065	149.7	875	0.9652	114.074	720	0.9754	95.5997	1525	0.9813	187.874	1576	0.9057	189.892	519	0.9575	68.3177	1637	0.9533	206.368	1560	0.9278	193.856	Glycine max cDNA, clone: GMFL01-36-P08 /gb=AK286797 /gi=210144015 /ug=Gma.16857 /len=1177	-	-	-	-
BT096427	826	1267	0.8995	226.721	1278	0.8983	232.193	1349	0.9104	234.906	1055	0.8995	195.988	1230	0.9092	232.716	1212	0.9274	212.763	1253	0.8947	215.128	1354	0.9225	253.969	1154	0.9056	207.298	1353	0.8995	239.58	Soybean clone JCVI-FLGm-15F5 unknown mRNA /cds=m(593,712) /gb=BT096427 /gi=255640709 /ug=Gma.52701 /len=826	GO:0030529//ribonucleoprotein complex;GO:0009536//plastid	GO:0005198//structural molecule activity	GO:0010467//gene expression	gi|91214151|ref|YP_538773.1|/3.14193e-35/ribosomal protein S16 [Glycine max]
BT095274	1811	1266	0.7858	103.326	936	0.7808	77.5631	942	0.794	74.8161	852	0.7957	72.1901	732	0.7924	63.1674	1160	0.7708	92.8782	1155	0.7852	90.446	766	0.7874	65.5319	1021	0.7863	83.6523	763	0.7841	61.6224	Soybean clone JCVI-FLGm-25G19 unknown mRNA /cds=m(259,1758) /gb=BT095274 /gi=255638457 /ug=Gma.55825 /len=1811	-	GO:0016831//carboxy-lyase activity;GO:0048037//cofactor binding;GO:0005515//protein binding	GO:0009064//glutamine family amino acid metabolic process	gi|255638458|gb|ACU19538.1|/0/unknown [Glycine max]
FG987648	532	1266	0.9774	351.736	529	0.9192	149.225	1805	0.9211	488.009	1033	0.8966	297.951	473	0.968	138.947	111	0.438	30.2542	1142	0.9211	304.425	48	0.3835	13.9789	1112	0.9624	310.144	1258	0.9192	345.861	GLLC848TF JCVI-SOY1 Glycine max cDNA 5', mRNA sequence /clone_end=5' /gb=FG987648 /gi=192298903 /ug=Gma.52595 /len=532	GO:0044436;GO:0009534//chloroplast thylakoid;GO:0016020//membrane	-	GO:0050896//response to stimulus	gi|255628337|gb|ACU14513.1|/1.44844e-42/unknown [Glycine max]
AK243727	1863	1264	0.8803	100.283	1107	0.8867	89.1728	1057	0.8674	81.6065	1117	0.8733	92.0019	927	0.8744	77.762	1016	0.9227	79.0779	1435	0.8835	109.236	731	0.9023	60.7921	1330	0.8663	105.928	1453	0.8663	114.074	Glycine max cDNA, clone: GMFL01-01-B11 /gb=AK243727 /gi=210145036 /ug=Gma.2750 /len=1863	GO:0009536//plastid	GO:0005488//binding;GO:0016765//transferase activity, transferring alkyl or aryl (other than methyl) groups	GO:0008652//cellular amino acid biosynthetic process;GO:0043650	gi|262181539|gb|ACY29660.1|/0/3-deoxy-D-arabino-heptulosonate-7-phosphate synthase 02 [Vitis vinifera]
BT095890	1342	1261	0.9158	138.886	1226	0.9083	137.099	841	0.9009	90.1376	1209	0.8964	138.239	975	0.9098	113.541	1040	0.9151	112.371	1408	0.9374	148.791	1432	0.9188	165.323	1533	0.918	169.496	1036	0.8681	112.912	Soybean clone JCVI-FLGm-20E7 unknown mRNA /cds=p(75,905) /gb=BT095890 /gi=255639655 /ug=Gma.6456 /len=1342	-	-	-	-
BT099125	1798	1260	0.9483	103.58	683	0.9577	57.0071	1396	0.9566	111.676	426	0.9244	36.356	896	0.9555	77.8787	1164	0.9288	93.8723	798	0.9349	62.9418	216	0.8793	18.6126	538	0.9249	44.398	1624	0.9633	132.108	Soybean clone JCVI-FLGm-23L21 unknown mRNA /cds=m(330,1484) /gb=BT099125 /gi=255647686 /ug=Gma.8811 /len=1798	GO:0031224//intrinsic to membrane	-	-	gi|255647687|gb|ACU24305.1|/0/unknown [Glycine max]
AK245734	1525	1257	0.9397	121.832	1728	0.9626	170.048	1434	0.9725	135.251	1533	0.9633	154.251	1937	0.9639	198.5	705	0.9489	67.0337	1007	0.9613	93.6452	1429	0.9607	145.179	999	0.9207	97.1999	1002	0.962	96.1015	Glycine max cDNA, clone: GMFL01-40-A19 /gb=AK245734 /gi=210141815 /ug=Gma.10864 /len=1525	-	-	-	-
DQ340236	1976	1254	0.8684	93.8005	585	0.8548	44.429	2122	0.8699	154.462	698	0.8836	54.2032	160	0.7834	12.6542	81	0.6969	5.94391	1300	0.8669	93.3002	37	0.4727	2.90106	1995	0.8801	149.805	658	0.8426	48.7047	Glycine max cytochrome P450 monooxygenase CYP76O2 (CYP76O2) mRNA, complete cds /cds=p(65,1543) /gb=DQ340236 /gi=85001690 /ug=Gma.23240 /len=1976	-	GO:0046872//metal ion binding;GO:0016491//oxidoreductase activity	-	gi|85001691|gb|ABC68399.1|/0/cytochrome P450 monooxygenase CYP76O2 [Glycine max]
BT094043	1246	1253	0.9069	148.637	1018	0.9077	122.61	830	0.8965	95.8126	964	0.9093	118.718	759	0.9085	95.1972	765	0.9093	89.0261	1310	0.9093	149.101	662	0.9414	82.3156	1217	0.9326	144.925	1182	0.9093	138.75	Soybean clone JCVI-FLGm-18G21 unknown mRNA /cds=p(9,878) /gb=BT094043 /gi=255636076 /ug=Gma.19595 /len=1246	GO:0009536//plastid	GO:0003676//nucleic acid binding	GO:0006351//transcription, DNA-dependent	gi|255636077|gb|ACU18383.1|/2.12262e-154/unknown [Glycine max]
AK285940	1458	1253	0.9568	127.025	1101	0.9678	113.326	1637	0.9719	161.493	959	0.9451	100.929	1263	0.9266	135.377	1352	0.9328	134.46	1110	0.8978	107.967	1224	0.9486	130.067	1041	0.9287	105.941	1256	0.9376	125.998	Glycine max cDNA, clone: GMFL01-18-P04 /gb=AK285940 /gi=210143158 /ug=Gma.32384 /len=1458	GO:0009526//plastid envelope;GO:0009570//chloroplast stroma;GO:0009534//chloroplast thylakoid	GO:0004033//aldo-keto reductase activity;GO:0017111//nucleoside-triphosphatase activity;GO:0032559//adenyl ribonucleotide binding	GO:0008152//metabolic process	gi|255645632|gb|ACU23310.1|/1.85902e-168/unknown [Glycine max]
BT098696	1097	1252	0.9672	168.691	1375	0.9727	188.102	5300	0.9827	694.915	5603	0.9745	783.737	2080	0.9854	296.317	1458	0.9654	192.719	685	0.9644	88.5543	2691	0.9827	380.058	793	0.9772	107.26	1219	0.9535	162.528	Soybean clone JCVI-FLGm-12H24 unknown mRNA /cds=m(152,1054) /gb=BT098696 /gi=255646845 /ug=Gma.31827 /len=1097	-	-	-	gi|255646846|gb|ACU23894.1|/6.1128e-155/unknown [Glycine max]
AK243811	1750	1250	0.9914	105.576	983	0.9823	84.2972	1626	0.984	133.643	1099	0.9903	96.3643	1061	0.9817	94.7497	1557	0.9903	129.01	1274	0.9811	103.242	1139	0.9817	100.839	1168	0.9869	99.0319	1180	0.9823	98.6225	Glycine max cDNA, clone: GMFL01-01-F04 /gb=AK243811 /gi=210145120 /ug=Gma.8028 /len=1750	-	-	-	gi|2463569|dbj|BAA22559.1|/0/squalene synthase [Glycine max]
AK286675	2378	1248	0.9836	77.5707	1078	0.987	68.0307	1238	0.9886	74.881	960	0.9941	61.9464	1005	0.9929	66.0473	1210	0.9954	73.7815	1350	0.9958	80.5096	1034	0.9937	67.3676	1338	0.992	83.4862	1161	0.9886	71.4089	Glycine max cDNA, clone: GMFL01-34-B17 /gb=AK286675 /gi=210143893 /ug=Gma.1205 /len=2378	-	-	-	-
EV275019	752	1248	0.9694	245.297	911	0.9734	181.802	1288	0.9614	246.355	965	0.9628	196.909	884	0.9588	183.711	1462	0.9761	281.906	1433	0.9654	270.243	636	0.9681	131.033	1131	0.9588	223.159	1524	0.9761	296.414	GLMCD07TF JCVI-SOY2 Glycine max cDNA 5', mRNA sequence /clone_end=5' /gb=EV275019 /gi=151405205 /ug=Gma.5549 /len=752	-	-	-	-
FG990701	752	1247	0.9827	245.1	1008	0.9867	201.16	998	0.9867	190.887	1210	0.9894	246.902	616	0.988	128.016	1038	0.9814	200.149	1741	0.9973	328.327	987	0.9934	203.349	1787	0.988	352.596	1008	0.9801	196.054	GLLD819TF JCVI-SOY1 Glycine max cDNA 5', mRNA sequence /clone_end=5' /gb=FG990701 /gi=192299218 /ug=Gma.1355 /len=752	-	-	-	-
BT094563	1109	1246	0.7502	166.066	1460	0.7205	197.569	1480	0.7439	191.952	1405	0.7295	194.402	1165	0.7358	164.17	1678	0.7502	219.399	1569	0.7313	200.64	2179	0.7457	304.416	2199	0.7439	294.214	1240	0.7313	163.539	Soybean clone JCVI-FLGm-14B16 unknown mRNA /cds=p(211,1109) /gb=BT094563 /gi=255637088 /ug=Gma.29363 /len=1109	GO:0031224//intrinsic to membrane;GO:0009941//chloroplast envelope	-	-	gi|255637089|gb|ACU18876.1|/1.62766e-171/unknown [Glycine max]
AK286683	1491	1241	0.9852	123.024	1196	0.9772	120.379	899	0.9772	86.7251	1444	0.9779	148.609	735	0.9691	77.0389	673	0.9638	65.4503	1421	0.9772	135.158	1063	0.9738	110.458	1413	0.9792	140.616	661	0.9591	64.8419	Glycine max cDNA, clone: GMFL01-34-E24 /gb=AK286683 /gi=210143901 /ug=Gma.7747 /len=1491	GO:0009532//plastid stroma	GO:0016831//carboxy-lyase activity	GO:0006778//porphyrin metabolic process;GO:0010038//response to metal ion	gi|302142896|emb|CBI20191.3|/0/unnamed protein product [Vitis vinifera]
AK245761	867	1241	0.9366	211.567	2907	0.9343	503.18	894	0.9193	148.314	1153	0.9469	204.064	3865	0.9804	696.676	1154	0.9273	193.002	998	0.9331	163.244	2245	0.9377	401.18	812	0.9112	138.966	1470	0.9112	247.988	Glycine max cDNA, clone: GMFL01-40-J24 /gb=AK245761 /gi=210141842 /ug=Gma.50202 /len=867	GO:0009536//plastid	-	-	gi|225441224|ref|XP_002266873.1|/8.77238e-15/PREDICTED: hypothetical protein [Vitis vinifera]
AK286085	1111	1239	0.9802	164.836	1468	0.9748	198.294	820	0.9721	106.16	556	0.9775	76.7922	1560	0.9766	219.438	1416	0.9847	184.809	1390	0.9784	177.43	838	0.9748	116.862	1311	0.9811	175.089	1493	0.9748	196.552	Glycine max cDNA, clone: GMFL01-21-J15 /gb=AK286085 /gi=210143303 /ug=Gma.23500 /len=1111	-	-	-	gi|193850553|gb|ACF22880.1|/2.30838e-117/unknown protein [Glycine max]
AK286372	1631	1238	0.943	112.192	1253	0.9816	115.291	704	0.9166	62.0842	1000	0.9736	94.0811	1001	0.9749	95.9137	1016	0.9589	90.3262	1456	0.97	126.6	1076	0.9424	102.212	1657	0.9675	150.744	1343	0.9681	120.435	Glycine max cDNA, clone: GMFL01-26-O21 /gb=AK286372 /gi=210143590 /ug=Gma.55465 /len=1631	GO:0043231//intracellular membrane-bounded organelle;GO:0043234//protein complex;GO:0016020//membrane	GO:0008135//translation factor activity, nucleic acid binding	GO:0006970//response to osmotic stress;GO:0009791//post-embryonic development;GO:0006351//transcription, DNA-dependent;GO:0009639//response to red or far red light	gi|18410687|ref|NP_567047.1|/0/EIF3E (EUKARYOTIC TRANSLATION INITIATION FACTOR 3E); translation initiation factor [Arabidopsis thaliana]
AK285776	1558	1238	0.7304	117.449	2304	0.7311	221.928	951	0.7291	87.7962	1358	0.7279	133.748	2322	0.7304	232.914	1464	0.7323	136.254	1075	0.7266	97.8514	2145	0.7311	213.306	1017	0.7285	96.8554	1113	0.7253	104.486	Glycine max cDNA, clone: GMFL01-16-B22 /gb=AK285776 /gi=210142994 /ug=Gma.5803 /len=1558	-	-	-	-
BT097210	1447	1237	0.9772	126.356	982	0.982	101.845	1056	0.9689	104.968	1008	0.9772	106.893	912	0.9765	98.4979	1157	0.9813	115.942	1209	0.9779	118.491	1150	0.9786	123.132	1106	0.9848	113.411	1125	0.9772	113.715	Soybean clone JCVI-FLGm-26G11 unknown mRNA /cds=p(32,1177) /gb=BT097210 /gi=255642242 /ug=Gma.8393 /len=1447	GO:0043231//intracellular membrane-bounded organelle	-	-	gi|255642243|gb|ACU21386.1|/0/unknown [Glycine max]
BT096955	1414	1236	0.9646	129.2	1052	0.9851	111.651	1130	0.9781	114.945	1423	0.9915	154.423	901	0.9795	99.5809	1154	0.976	118.34	1384	0.9795	138.807	1471	0.9894	161.178	1394	0.9823	146.28	1178	0.9816	121.851	Soybean clone JCVI-FLGm-25N2 unknown mRNA /cds=p(222,1414) /gb=BT096955 /gi=255641746 /ug=Gma.54950 /len=1414	-	GO:0005488//binding	-	gi|255641747|gb|ACU21144.1|/0/unknown [Glycine max]
EH258318	600	1234	0.9967	303.99	2123	0.995	531.003	480	0.9967	115.067	458	0.9733	117.131	1763	0.9967	459.2	1961	0.9967	473.915	1088	0.9967	257.16	672	0.9933	173.524	850	0.9933	210.203	1550	0.9983	377.844	JGI_ACBU2069.fwd ACBU Phakopsora pachyrhizi infected soybean leaf tissue 6-8 days post inoculation with TW72-1 urediniospores Glycine max cDNA clone ACBU2069 5', mRNA sequence /clone=ACBU2069 /clone_end=5' /gb=EH258318 /gi=120530184 /ug=Gma.20148 /len=600	-	-	-	gi|302398821|gb|ADL36705.1|/3.75689e-22/HD domain class transcription factor [Malus x domestica]
AK245711	873	1231	0.937	208.42	582	0.8717	100.048	669	0.9381	110.224	829	0.9485	145.712	355	0.9267	63.5499	1038	0.9542	172.408	1152	0.953	187.139	435	0.8855	77.2	1603	0.9588	272.452	748	0.9267	125.32	Glycine max cDNA, clone: GMFL01-39-D24 /gb=AK245711 /gi=210141792 /ug=Gma.18253 /len=873	-	-	-	-
EV274950	861	1229	0.8769	210.981	965	0.9338	168.198	973	0.9164	162.545	1238	0.8839	220.635	770	0.8792	139.762	969	0.878	163.19	1401	0.8943	230.76	1196	0.9129	215.214	1407	0.9419	242.472	888	0.8467	150.849	GLMCC27TF JCVI-SOY2 Glycine max cDNA 5', mRNA sequence /clone_end=5' /gb=EV274950 /gi=151405136 /ug=Gma.55932 /len=861	GO:0009532//plastid stroma;GO:0033279	GO:0003723//RNA binding;GO:0005198//structural molecule activity	GO:0010467//gene expression	gi|255629161|gb|ACU14925.1|/4.63045e-85/unknown [Glycine max]
AK244253	3734	1228	0.7935	48.6092	1135	0.7817	45.6162	694	0.6955	26.733	829	0.631	34.0672	1137	0.8037	47.5868	1323	0.824	51.3759	1181	0.7258	44.854	843	0.7041	34.978	1125	0.8074	44.7042	1308	0.7408	51.2349	Glycine max cDNA, clone: GMFL01-02-I05 /gb=AK244253 /gi=210145562 /ug=Gma.12493 /len=3734	-	GO:0003676//nucleic acid binding	-	gi|297807547|ref|XP_002871657.1|/5.58665e-168/KH domain-containing protein [Arabidopsis lyrata subsp. lyrata]
AK286813	1596	1226	0.9799	113.541	977	0.968	91.867	770	0.9612	69.3938	982	0.9887	94.4137	911	0.9887	89.2044	927	0.9687	84.2211	1287	0.9831	114.359	1132	0.9492	109.889	1355	0.9637	125.973	1057	0.963	96.8667	Glycine max cDNA, clone: GMFL01-37-H19 /gb=AK286813 /gi=210144031 /ug=Gma.55665 /len=1596	GO:0043234//protein complex	GO:0008135//translation factor activity, nucleic acid binding	GO:0006412//translation	gi|255648242|gb|ACU24574.1|/0/unknown [Glycine max]
BT093261	1835	1225	0.9221	98.6722	441	0.9417	36.0662	1038	0.9264	81.3624	986	0.9335	82.4512	245	0.8807	20.8656	1005	0.9101	79.4153	1254	0.9411	96.9142	644	0.9646	54.3741	1101	0.9471	89.027	1305	0.9466	104.018	Soybean clone JCVI-FLGm-24C9 unknown mRNA /cds=p(363,1481) /gb=BT093261 /gi=255634556 /ug=Gma.11990 /len=1835	-	-	-	-
CO984058	889	1223	0.8065	203.338	1928	0.8875	325.464	434	0.8774	70.2183	448	0.7953	77.3273	1643	0.8774	288.826	1732	0.8808	282.501	688	0.7525	109.752	720	0.8673	125.48	562	0.7525	93.8005	928	0.7525	152.679	GM89021A1E09.r1 Gm-r1089 Glycine max cDNA clone GM89021A1E09 3, mRNA sequence /clone=Gm-r1089-7889 /clone_end=3' /gb=CO984058 /gi=51343325 /ug=Gma.30471 /len=889	GO:0043231//intracellular membrane-bounded organelle	GO:0003677//DNA binding;GO:0001071	GO:0010468//regulation of gene expression;GO:0006351//transcription, DNA-dependent	gi|210160856|gb|ACJ09316.1|/3.50041e-67/KNAT3-like transcription factor [Juglans nigra]
CO980213	854	1222	0.9965	211.499	1021	0.9801	179.418	1055	0.9918	177.688	1168	0.9918	209.866	841	0.9778	153.9	1087	0.9789	184.564	1458	0.9965	242.117	967	0.9824	175.433	1383	0.9918	240.289	1056	0.9953	180.858	GM89007A2H11.r1 Gm-r1089 Glycine max cDNA clone GM89007A2H11 3, mRNA sequence /clone=Gm-r1089-2662 /clone_end=3' /gb=CO980213 /gi=51336347 /ug=Gma.16732 /len=854	-	-	-	-
BT093556	1371	1221	0.9606	131.635	806	0.9497	88.2258	1053	0.957	110.472	626	0.9519	70.0637	362	0.8993	41.264	884	0.9489	93.4951	819	0.9621	84.7174	205	0.8884	23.1664	638	0.9431	69.0484	833	0.9416	88.8668	Soybean clone JCVI-FLGm-17O22 unknown mRNA /cds=p(41,1183) /gb=BT093556 /gi=255635128 /ug=Gma.55467 /len=1371	GO:0031410//cytoplasmic vesicle	GO:0016787//hydrolase activity	GO:0044238//primary metabolic process	gi|255635129|gb|ACU17921.1|/0/unknown [Glycine max]
AK245807	3075	1218	0.9418	58.546	1173	0.962	57.2467	713	0.9616	33.3509	674	0.9099	33.6334	1145	0.9554	58.1917	1183	0.9541	55.7845	1093	0.9545	50.4082	906	0.9467	45.6484	1092	0.9577	52.6924	1115	0.9515	53.0349	Glycine max cDNA, clone: GMFL01-41-O01 /gb=AK245807 /gi=210141888 /ug=Gma.32046 /len=3075	GO:0012507//ER to Golgi transport vesicle membrane	GO:0046914//transition metal ion binding	GO:0048193//Golgi vesicle transport;GO:0015031//protein transport	gi|255550700|ref|XP_002516399.1|/0/protein transport protein sec23, putative [Ricinus communis]
BW656041	862	1218	0.9791	208.85	633	0.9652	110.203	827	0.9803	137.994	1006	0.978	179.08	405	0.9118	73.4257	1196	0.9803	201.186	1265	0.9733	208.118	530	0.9443	95.2601	1134	0.9664	195.198	1021	0.9768	173.241	BW656041 GMFL01 Glycine max cDNA clone GMFL01-09-O23 5', mRNA sequence /clone=GMFL01-09-O23 /clone_end=5' /gb=BW656041 /gi=209702971 /ug=Gma.54734 /len=862	-	GO:0046914//transition metal ion binding	GO:0006970//response to osmotic stress	gi|255631750|gb|ACU16242.1|/2.47545e-104/unknown [Glycine max]
AK245810	1837	1216	0.9848	97.8406	943	0.9831	77.0372	635	0.9532	49.7196	454	0.9701	37.923	978	0.9793	83.2013	4250	0.9858	335.47	527	0.957	40.6844	958	0.9837	80.7976	735	0.982	59.3675	649	0.9831	51.6735	Glycine max cDNA, clone: GMFL01-41-O16 /gb=AK245810 /gi=210141891 /ug=Gma.4374 /len=1837	-	GO:0016709//oxidoreductase activity, acting on paired donors, with incorporation or reduction of molecular oxygen, NADH or NADPH as one donor, and incorporation of one atom of oxygen;GO:0005506//iron ion binding	GO:0008152//metabolic process	gi|84514145|gb|ABC59081.1|/0/cytochrome P450 monooxygenase CYP92A29 [Medicago truncatula]
FK003151	780	1215	0.9885	230.238	872	0.9821	167.772	562	0.9769	103.634	1200	0.991	236.071	510	0.9821	102.182	1405	0.991	261.19	994	0.9397	180.725	673	0.9923	133.679	960	0.9731	182.619	879	0.9423	164.826	GLMD926TFB JCVI-SOY2 Glycine max cDNA 5', mRNA sequence /clone_end=5' /gb=FK003151 /gi=192311752 /ug=Gma.52413 /len=780	-	-	-	gi|255640342|gb|ACU20459.1|/7.97408e-54/unknown [Glycine max]
AK244062	1674	1215	0.9821	107.279	1499	0.9851	134.383	552	0.9002	47.4292	627	0.9821	57.4736	1767	0.9785	164.961	1134	0.9713	98.2272	1011	0.8925	85.6489	1072	0.9815	99.216	1073	0.9283	95.1075	1120	0.9618	97.8576	Glycine max cDNA, clone: GMFL01-01-P22 /gb=AK244062 /gi=210145371 /ug=Gma.54852 /len=1674	-	-	-	gi|33331083|gb|AAQ10777.1|/0/ethylene responsive protein [Glycine max]
BE822339	668	1210	0.5105	267.734	1406	0.497	315.869	1313	0.497	282.716	1414	0.4895	324.81	1403	0.503	328.233	960	0.5135	208.386	1117	0.5	237.139	1229	0.5195	285.048	1373	0.5135	304.975	1427	0.5	312.449	GM700017A10H7 Gm-r1070 Glycine max cDNA clone Gm-r1070-6877 3', mRNA sequence /clone=Gm-r1070-6877 /clone_end=3' /gb=BE822339 /gi=10254573 /ug=Gma.55568 /len=668	GO:0009536//plastid;GO:0033279	GO:0005198//structural molecule activity	GO:0010467//gene expression	gi|91214144|ref|YP_538766.1|/9.84532e-89/ribosomal protein S2 [Glycine max]
AK287177	1288	1210	0.9542	138.856	1100	0.9371	128.167	939	0.8898	104.861	1168	0.8905	139.15	753	0.9519	91.365	983	0.9301	110.665	1424	0.9651	156.791	1093	0.9612	131.476	1304	0.9519	150.222	953	0.8913	108.22	Glycine max cDNA, clone: GMFL01-45-O10 /gb=AK287177 /gi=210144395 /ug=Gma.18509 /len=1288	-	-	-	-
AK285889	1077	1208	0.9554	165.785	1189	0.9675	165.678	915	0.9786	122.199	1386	0.9703	197.471	1082	0.9601	157.005	1069	0.9712	143.925	1376	0.9703	181.188	1259	0.9824	181.114	1497	0.9824	206.242	957	0.9675	129.966	Glycine max cDNA, clone: GMFL01-18-A03 /gb=AK285889 /gi=210143107 /ug=Gma.317 /len=1077	-	-	-	-
AK243907	1771	1203	0.9752	100.402	994	0.9859	84.2298	1050	0.9853	85.2773	1177	0.9848	101.98	790	0.9848	69.7123	1311	0.9893	107.339	1074	0.9853	86.0026	1195	0.9853	104.542	1064	0.987	89.1443	742	0.9774	61.2798	Glycine max cDNA, clone: GMFL01-01-J08 /gb=AK243907 /gi=210145216 /ug=Gma.5913 /len=1771	-	-	-	-
BI971580	565	1198	0.7699	313.403	743	0.7593	197.35	616	0.7558	156.818	927	0.7752	251.761	334	0.777	92.3844	1680	0.7788	431.157	1906	0.7805	478.41	1457	0.7823	399.534	1597	0.7752	419.398	757	0.7681	195.966	sag96b05.y1 Gm-c1084 Glycine max cDNA clone GENOME SYSTEMS CLONE ID: Gm-c1084-1978 5' similar to TR:Q39835 Q39835 EXTENSIN. ;, mRNA sequence /clone=GENOME_SYSTEMS_CLONE_ID:_Gm-c1084-1978 /clone_end=5' /gb=BI971580 /gi=16345994 /ug=Gma.51596 /len=565	-	-	-	gi|255640916|gb|ACU20740.1|/2.52141e-06/unknown [Glycine max]
BT094927	1543	1197	0.9034	114.663	950	0.9112	92.3965	623	0.9106	58.0744	434	0.9125	43.1599	1039	0.9099	105.233	932	0.9307	87.5839	1115	0.9235	102.479	514	0.9073	51.6107	922	0.9423	88.6616	1120	0.917	106.166	Soybean clone JCVI-FLGm-25C3 unknown mRNA /cds=m(1034,1468) /gb=BT094927 /gi=255637792 /ug=Gma.32333 /len=1543	GO:0043231//intracellular membrane-bounded organelle	GO:0016491//oxidoreductase activity	-	gi|255552942|ref|XP_002517514.1|/1.04199e-148/Placental protein 11 precursor, putative [Ricinus communis]
BT098799	1186	1197	0.9755	149.178	1822	0.9815	230.548	209	0.9595	25.3469	770	0.968	99.6236	1288	0.9696	169.72	920	0.9806	112.481	1158	0.9722	138.468	792	0.9772	103.462	974	0.9713	121.855	1178	0.9696	145.276	Soybean clone JCVI-FLGm-13C11 unknown mRNA /cds=p(78,740) /gb=BT098799 /gi=255647043 /ug=Gma.20328 /len=1186	GO:0030312//external encapsulating structure;GO:0009532//plastid stroma;GO:0005576//extracellular region;GO:0016020//membrane	GO:0046914//transition metal ion binding;GO:0005543//phospholipid binding;GO:0042802//identical protein binding;GO:0016209//antioxidant activity;GO:0032559//adenyl ribonucleotide binding	GO:0010038//response to metal ion;GO:0009725//response to hormone stimulus;GO:0006970//response to osmotic stress	gi|255545700|ref|XP_002513910.1|/2.58703e-146/annexin, putative [Ricinus communis]
AK286966	2571	1193	0.7441	68.5856	812	0.7394	47.3971	878	0.7491	49.1196	481	0.727	28.7078	776	0.7491	47.1694	1060	0.7546	59.783	1042	0.7375	57.4767	290	0.7176	17.4758	965	0.7526	55.6924	1446	0.7522	82.2618	Glycine max cDNA, clone: GMFL01-41-C06 /gb=AK286966 /gi=210144184 /ug=Gma.7643 /len=2571	GO:0043231//intracellular membrane-bounded organelle	GO:0016887//ATPase activity;GO:0000166//nucleotide binding	-	gi|255565409|ref|XP_002523695.1|/6.19408e-115/ATP-dependent transporter, putative [Ricinus communis]
AK244092	1953	1191	0.9862	90.1372	865	0.9713	66.4679	926	0.9923	68.198	754	0.9729	59.2414	847	0.9693	67.7769	1028	0.9688	76.3247	1172	0.9739	85.1043	616	0.9739	48.8676	952	0.9708	72.3278	998	0.9805	74.7413	Glycine max cDNA, clone: GMFL01-02-B05 /gb=AK244092 /gi=210145401 /ug=Gma.1781 /len=1953	-	-	-	-
AK285215	1920	1190	0.9833	91.6095	1538	0.9854	120.213	1205	0.9771	90.271	1226	0.9833	97.9818	1334	0.9833	108.581	1189	0.9823	89.7955	1456	0.9833	107.544	1553	0.9896	125.318	1511	0.9812	116.771	1224	0.9807	93.2422	Glycine max cDNA, clone: GMFL01-05-B08 /gb=AK285215 /gi=210142722 /ug=Gma.16601 /len=1920	-	-	-	-
BE823404	653	1189	0.6003	269.131	1006	0.6095	231.197	1219	0.6018	268.505	946	0.6018	222.297	1139	0.608	272.591	1169	0.611	259.583	945	0.6034	205.232	917	0.6003	217.57	823	0.608	187.007	1104	0.6064	247.279	GM700019B20B4 Gm-r1070 Glycine max cDNA clone Gm-r1070-7376 3', mRNA sequence /clone=Gm-r1070-7376 /clone_end=3' /gb=BE823404 /gi=10255638 /ug=Gma.56329 /len=653	GO:0033177//proton-transporting two-sector ATPase complex, proton-transporting domain;GO:0009526//plastid envelope;GO:0009534//chloroplast thylakoid	GO:0015077//monovalent inorganic cation transmembrane transporter activity;GO:0000166//nucleotide binding	GO:0006952//defense response;GO:0006818//hydrogen transport;GO:0006754//ATP biosynthetic process	gi|255631358|gb|ACU16046.1|/1.27316e-69/unknown [Glycine max]
BT094307	1002	1188	0.9601	175.244	982	0.9212	147.076	1134	0.9601	162.783	1077	0.9391	164.932	824	0.9162	128.517	865	0.9341	125.176	1365	0.9222	193.193	842	0.9691	130.193	1162	0.9631	172.071	1128	0.9511	164.654	Soybean clone JCVI-FLGm-18B9 unknown mRNA /cds=p(25,576) /gb=BT094307 /gi=255636591 /ug=Gma.11328 /len=1002	-	-	-	-
[truncated: 32,878 more rows]
