# Supplementary material for: Identifying the Soybean microRNAs Related to Phytophthora sojae Based on RNA Sequencing and Bioinformatics Analysis
Source: Int J Mol Sci. 2023 May 10;24(10):8546. doi: 10.3390/ijms24108546 (PMC10218560; doi:10.3390/ijms24108546)
Supplement: Supplementary file 1 [file ijms-24-08546-s001.zip › Table-S10.xlsx]

## Sheet: Sheet1
miRNA	Primer Sequence
miR482c-3p	RP-CTCAA CTGGT GTCGT GGAGT CGGCA ATTCA GTTGA GAGGA ATG
miR2109	RP-CTCAA CTGGT GTCGT GGAGT CGGCA ATTCA GTTGA GCAGA GGCG
miR5041	RP-CTCAA CTGGT GTCGT GGAGT CGGCA ATTCA GTTGA GTTGA GCAA
miR5374	RP-CTCAA CTGGT GTCGT GGAGT CGGCA ATTCA GTTGA GATTC CAGA
miR5668	RP-CTCAA CTGGT GTCGT GGAGT CGGCA ATTCA GTTGA GGCAG TCTA
Table-S10: miRNA reverse transcription primer sequence
