# Supplementary material for: Identifying the Soybean microRNAs Related to Phytophthora sojae Based on RNA Sequencing and Bioinformatics Analysis
Source: Int J Mol Sci. 2023 May 10;24(10):8546. doi: 10.3390/ijms24108546 (PMC10218560; doi:10.3390/ijms24108546)
Supplement: Supplementary file 1 [file ijms-24-08546-s001.zip › Table-S11.xlsx]

## Sheet: Sheet1
Gene Name	Primer Sequence
gma-miR482c-3p	Fwd- ACACT CCAGC TGGGT TCCCA ATTCC GC
gma-miR2109	Fwd -ACACT CCAGC TGGGT GCGAG TGTCT
gma-miR5041	Fwd -ACACT CCAGC TGGGT TTCAT CTTCA A
gma-miR5374	Fwd -ACACT CCAGC TGGGT TATAG TCTGA C
gma-miR5668	Fwd -ACACT CCAGC TGGGA GCAAT GGAAT T
gma-miRNA	Rev-TGGTG TCGTG GAGTC G
Glyma05g17470	Fwd -GTCAT TGTGT TAGTG GCTTT C
	Rev-TCTCC CTCGT ATCAA CTTTC
Glyma08g42971	Fwd -TTACA ATCAC AATCT CACTG G
	Rev-TGGTC ATTCT TTAGC GTTC
Glyma14g02760	Fwd -ATGGA GAAGA AAACA AGGAC
	Rev-TATGC TGAGA CTATG ATTTG AG
Glyma16g33681	Fwd -GTTTT CTTCC ACCAT TATCC
	Rev-ACATC AAGTC AGCAA TCATC
Glyma16g33910	Fwd -ACACG CAAGT TTTCC ATAG
	Rev-TGAAG ATAGG GTGAA CAGAA G
Actin	Fwd -AGCGG GAAAT TGTAA GGG
	Rev-CGCCA ATAGT GATGA CCTG
F-BOX	Fwd -ATGGT CGCCG TTTAG AACAC
	Rev-GGGAT AACCA GTGCA GAAGC
Table-S11: primer for Real-time PCR
