# Supplementary material for: Identifying the Soybean microRNAs Related to Phytophthora sojae Based on RNA Sequencing and Bioinformatics Analysis
Source: Int J Mol Sci. 2023 May 10;24(10):8546. doi: 10.3390/ijms24108546 (PMC10218560; doi:10.3390/ijms24108546)
Supplement: Supplementary file 1 [file ijms-24-08546-s001.zip › Table-S12.xlsx]

## Sheet: Table-S12
Table-S12: 555 microRNA sequence
>gma-miR156d MIMAT0001672 Glycine max miR156d
UUGACAGAAGAUAGAGAGCAC
>gma-miR156e MIMAT0001673 Glycine max miR156e
UUGACAGAAGAUAGAGAGCAC
>gma-miR156c MIMAT0001674 Glycine max miR156c
UUGACAGAAGAUAGAGAGCAC
>gma-miR159a-5p MIMAT0020919 Glycine max miR159a-5p
GAGCUCCUUGAAGUCCAAUUG
>gma-miR159a-3p MIMAT0001675 Glycine max miR159a-3p
UUUGGAUUGAAGGGAGCUCUA
>gma-miR160a-5p MIMAT0001676 Glycine max miR160a-5p
UGCCUGGCUCCCUGUAUGCCA
>gma-miR160a-3p MIMAT0022889 Glycine max miR160a-3p
GCGUAUGAGGAGCCAAGCAUA
>gma-miR166a-5p MIMAT0020920 Glycine max miR166a-5p
GGAAUGUUGUCUGGCUCGAGG
>gma-miR166a-3p MIMAT0001677 Glycine max miR166a-3p
UCGGACCAGGCUUCAUUCCCC
>gma-miR166b MIMAT0001678 Glycine max miR166b
UCGGACCAGGCUUCAUUCCCC
>gma-miR167a MIMAT0001679 Glycine max miR167a
UGAAGCUGCCAGCAUGAUCUA
>gma-miR167b MIMAT0001680 Glycine max miR167b
UGAAGCUGCCAGCAUGAUCUA
>gma-miR168a MIMAT0001681 Glycine max miR168a
UCGCUUGGUGCAGGUCGGGAA
>gma-miR172a MIMAT0001682 Glycine max miR172a
AGAAUCUUGAUGAUGCUGCAU
>gma-miR172b-5p MIMAT0020921 Glycine max miR172b-5p
GUAGCAUCAUCAAGAUUCAC
>gma-miR172b-3p MIMAT0001683 Glycine max miR172b-3p
AGAAUCUUGAUGAUGCUGCAU
>gma-miR319a MIMAT0001684 Glycine max miR319a
UUGGACUGAAGGGAGCUCCC
>gma-miR319b MIMAT0001685 Glycine max miR319b
UUGGACUGAAGGGAGCUCCC
>gma-miR156a MIMAT0001686 Glycine max miR156a
UGACAGAAGAGAGUGAGCAC
>gma-miR396a-5p MIMAT0001687 Glycine max miR396a-5p
UUCCACAGCUUUCUUGAACUG
>gma-miR396a-3p MIMAT0020922 Glycine max miR396a-3p
UUCAAUAAAGCUGUGGGAAG
>gma-miR396b-5p MIMAT0001688 Glycine max miR396b-5p
UUCCACAGCUUUCUUGAACUU
>gma-miR396b-3p MIMAT0020923 Glycine max miR396b-3p
GCUCAAGAAAGCUGUGGGAGA
>gma-miR398a MIMAT0001689 Glycine max miR398a
UGUGUUCUCAGGUCACCCCUU
>gma-miR398b MIMAT0001690 Glycine max miR398b
UGUGUUCUCAGGUCACCCCUU
>gma-miR319c MIMAT0001691 Glycine max miR319c
UUGGACUGAAAGGAGCUCCU
>gma-miR156b MIMAT0001692 Glycine max miR156b
UGACAGAAGAGAGAGAGCACA
>gma-miR169a MIMAT0001693 Glycine max miR169a
CAGCCAAGGAUGACUUGCCGG
>gma-miR159b-5p MIMAT0020934 Glycine max miR159b-5p
GAGUUCCCUGCACUCCAAGUC
>gma-miR159b-3p MIMAT0007351 Glycine max miR159b-3p
AUUGGAGUGAAGGGAGCUCCA
>gma-miR159c MIMAT0007352 Glycine max miR159c
AUUGGAGUGAAGGGAGCUCCG
>gma-miR162a MIMAT0007353 Glycine max miR162a
UCGAUAAACCUCUGCAUCCA
>gma-miR164a MIMAT0007354 Glycine max miR164a
UGGAGAAGCAGGGCACGUGCA
>gma-miR167c MIMAT0007355 Glycine max miR167c
UGAAGCUGCCAGCAUGAUCUG
>gma-miR169b MIMAT0007356 Glycine max miR169b
CAGCCAAGGAUGACUUGCCGA
>gma-miR169c MIMAT0007357 Glycine max miR169c
AAGCCAAGGAUGACUUGCCGA
>gma-miR171a MIMAT0007358 Glycine max miR171a
UGAGCCGUGCCAAUAUCACGA
>gma-miR390a-5p MIMAT0007359 Glycine max miR390a-5p
AAGCUCAGGAGGGAUAGCGCC
>gma-miR390a-3p MIMAT0007360 Glycine max miR390a-3p
CGCUAUCCAUCCUGAGUUUC
>gma-miR390b-5p MIMAT0007361 Glycine max miR390b-5p
AAGCUCAGGAGGGAUAGCACC
>gma-miR390b-3p MIMAT0020935 Glycine max miR390b-3p
UACUUGGCGCUAUCUAUCUUGA
>gma-miR393a MIMAT0007362 Glycine max miR393a
UCCAAAGGGAUCGCAUUGAUC
>gma-miR171b-5p MIMAT0017336 Glycine max miR171b-5p
ACGGCGUGAUAUUGGUACGGCUC
>gma-miR171b-3p MIMAT0007363 Glycine max miR171b-3p
CGAGCCGAAUCAAUAUCACUC
>gma-miR482a-5p MIMAT0017337 Glycine max miR482a-5p
AGAAUUUGUGGGAAUGGGCUGA
>gma-miR482a-3p MIMAT0007364 Glycine max miR482a-3p
UCUUCCCAAUUCCGCCCAUUCCUA
>gma-miR1507a MIMAT0007365 Glycine max miR1507a
UCUCAUUCCAUACAUCGUCUGA
>gma-miR1508a MIMAT0007366 Glycine max miR1508a
UCUAGAAAGGGAAAUAGCAGUUG
>gma-miR1509a MIMAT0007367 Glycine max miR1509a
UUAAUCAAGGAAAUCACGGUCG
>gma-miR1510a-5p MIMAT0017338 Glycine max miR1510a-5p
AGGGAUAGGUAAAACAAUGACUGC
>gma-miR1510a-3p MIMAT0007368 Glycine max miR1510a-3p
UUGUUGUUUUACCUAUUCCACCC
>gma-miR1511 MIMAT0007369 Glycine max miR1511
AACCAGGCUCUGAUACCAUG
>gma-miR1512a MIMAT0007370 Glycine max miR1512a
UAACUGAAAAUUCUUAAAGUAU
>gma-miR1513a-5p MIMAT0007371 Glycine max miR1513a-5p
UGAGAGAAAGCCAUGACUUAC
>gma-miR1513a-3p MIMAT0020936 Glycine max miR1513a-3p
UUUAAAUGUGUAUAAGUCAUGGU
>gma-miR1514a MIMAT0007372 Glycine max miR1514a
UUCAUUUUUAAAAUAGGCAUU
>gma-miR1514b MIMAT0007373 Glycine max miR1514b
UUCAUUUUUAAAAUAGACAUU
>gma-miR1515a MIMAT0007374 Glycine max miR1515a
UCAUUUUGCGUGCAAUGAUCUG
>gma-miR1516a-5p MIMAT0020937 Glycine max miR1516a-5p
CAAGUUAUAAGCUCUUUUGAGAG
>gma-miR1516a-3p MIMAT0007375 Glycine max miR1516a-3p
CAAAAGAGCUUAUGGCUUGUA
>gma-miR1517 MIMAT0007376 Glycine max miR1517
AGUCUUGGUCAAUGUCGUUCGAAA
>gma-miR1518 MIMAT0007377 Glycine max miR1518
UGUGUUGUAAAGUGAAUAUCA
>gma-miR1519 MIMAT0007378 Glycine max miR1519
UAAGUGUUGCAAAAUAGUCAUU
>gma-miR1520d MIMAT0007379 Glycine max miR1520d
AUCAGAACAUGACACGUGACAA
>gma-miR1536 MIMAT0007380 Glycine max miR1536
AAGCAGAGACAAAUGUGUUUA
>gma-miR1520a MIMAT0007381 Glycine max miR1520a
UAGAACAUGAUACAUGACAGUCA
>gma-miR1521a MIMAT0007382 Glycine max miR1521a
CUGUUAAUGGAAAAUGUUGA
>gma-miR1522 MIMAT0007383 Glycine max miR1522
UUUAUUGCUUAAAAUGAAAU
>gma-miR1523a MIMAT0007384 Glycine max miR1523a
AUGGGAUAAAUGUGAGCUCA
>gma-miR1524 MIMAT0007385 Glycine max miR1524
CGAGUCCGAGGAAGGAACUCC
>gma-miR1525 MIMAT0007386 Glycine max miR1525
UGGGUUAAUUAAGUUUUUAGU
>gma-miR1520b MIMAT0007387 Glycine max miR1520b
GUGACAGUCAUCAUUUAAUAAGA
>gma-miR1526 MIMAT0007388 Glycine max miR1526
CCGGAAGAGGAAAAUUAAGCAA
>gma-miR1527 MIMAT0007389 Glycine max miR1527
UAACUCAACCUUACAAAACC
>gma-miR1528 MIMAT0007390 Glycine max miR1528
AUAGAUUAGAUCAAUAUAUUAGU
>gma-miR1529 MIMAT0007391 Glycine max miR1529
UUAAAGGAAACAAUUAAUCGUUA
>gma-miR1530 MIMAT0007392 Glycine max miR1530
UUUUCACAUAAAUUAAAAUAU
>gma-miR1531 MIMAT0007393 Glycine max miR1531
UCGUCCAUAUGGGAAGACUUGUC
>gma-miR1532 MIMAT0007394 Glycine max miR1532
AACACGCUAAGCGAGAGGAGCUC
>gma-miR1520c MIMAT0007395 Glycine max miR1520c
UUCAAUAAGAACGUGACACGUGA
>gma-miR1533 MIMAT0007396 Glycine max miR1533
AUAAUAAAAAUAAUAAUGA
>gma-miR1534 MIMAT0007397 Glycine max miR1534
UAUUUUGGGUAAAUAGUCAU
>gma-miR1535a MIMAT0007398 Glycine max miR1535a
CUUGUUUGUGGUGAUGUCU
>gma-miR167d MIMAT0010078 Glycine max miR167d
UGAAGCUGCCAGCAUGAUCUA
>gma-miR396c MIMAT0010079 Glycine max miR396c
UUCCACAGCUUUCUUGAACUU
>gma-miR1507b MIMAT0010080 Glycine max miR1507b
UCUCAUUCCAUACAUCGUCUG
>gma-miR1508b MIMAT0010081 Glycine max miR1508b
UAGAAAGGGGAAUAGCAGUUG
>gma-miR1510b-5p MIMAT0020939 Glycine max miR1510b-5p
AGGGAUAGGUAAAACAACUACU
>gma-miR1510b-3p MIMAT0010082 Glycine max miR1510b-3p
UGUUGUUUUACCUAUUCCACC
>gma-miR2107 MIMAT0010083 Glycine max miR2107
CAAACCUCCGUAGCCUGUAUC
>gma-miR2108a MIMAT0010084 Glycine max miR2108a
UUAAUGUGUUGUGUUUGUCGG
>gma-miR2108b MIMAT0010085 Glycine max miR2108b
UUAAUGUGUUGUGUUUGUGAG
>gma-miR2109 MIMAT0010086 Glycine max miR2109
UGCGAGUGUCUUCGCCUCUG
>gma-miR2119 MIMAT0011167 Glycine max miR2119
UCAAAGGGAGUUGUAGGGGAA
>gma-miR167e MIMAT0011196 Glycine max miR167e
UGAAGCUGCCAGCAUGAUCUU
>gma-miR167f MIMAT0011197 Glycine max miR167f
UGAAGCUGCCAGCAUGAUCUU
>gma-miR172c MIMAT0011198 Glycine max miR172c
GGAAUCUUGAUGAUGCUGCAG
>gma-miR172d MIMAT0011199 Glycine max miR172d
GGAAUCUUGAUGAUGCUGCAGCAG
>gma-miR172e MIMAT0011200 Glycine max miR172e
GGAAUCUUGAUGAUGCUGCAGCAG
>gma-miR1509b MIMAT0011201 Glycine max miR1509b
UUAAUCAAGGAAAUCACGGUU
>gma-miR4340 MIMAT0018228 Glycine max miR4340
UGCAGAGAUAGGGACGCGCUUA
>gma-miR4341 MIMAT0018229 Glycine max miR4341
UGUGUUGAAAGUUUAACAUGACGG
>gma-miR4342 MIMAT0018230 Glycine max miR4342
AAUCGACUUAGAAUGUAGGAUGGU
>gma-miR4343a MIMAT0018231 Glycine max miR4343a
AAAAAACUUACGGAUCAAGUUGAU
>gma-miR4344 MIMAT0018232 Glycine max miR4344
AAGUAGACAUUCUAAGACGUUGCU
>gma-miR4345 MIMAT0018233 Glycine max miR4345
UAAGACGGAACUUACAAAGAUU
>gma-miR4364b MIMAT0018234 Glycine max miR4364b
UAACAACAGCGGAAGAACCUUCUU
>gma-miR4346 MIMAT0018235 Glycine max miR4346
GAAAGACCAAACGAGAAGCUGCAU
>gma-miR4347 MIMAT0018236 Glycine max miR4347
AAGCUUCUUACGGAUCAAGUUGAU
>gma-miR4348 MIMAT0018237 Glycine max miR4348
AAACUUGUAAGAUGGUGACAUU
>gma-miR4349 MIMAT0018238 Glycine max miR4349
UAUUGGCUAGAGAUAAGACAAAGA
>gma-miR4350 MIMAT0018239 Glycine max miR4350
UCAAAUGAUUUUGUGUCGUUGG
>gma-miR4351 MIMAT0018240 Glycine max miR4351
AUUGGGAUUCAGUUGGAGUUGG
>gma-miR4352a MIMAT0018241 Glycine max miR4352a
AUUUCUAGGACAUACUACGACGGU
>gma-miR4353 MIMAT0018242 Glycine max miR4353
CAAGUCGUAGCCGGUGUUAUUACU
>gma-miR1520e MIMAT0018243 Glycine max miR1520e
CAAUAAGAACGUGACAUAUGACAG
>gma-miR1520f MIMAT0018244 Glycine max miR1520f
CAAUCAGAACAUGACACAUGACAA
>gma-miR1520g MIMAT0018245 Glycine max miR1520g
CAAUCAGAACAUGACACGUGACAA
>gma-miR4354 MIMAT0018246 Glycine max miR4354
CAAUUGGAUCGGUCCAACCGGC
>gma-miR4355 MIMAT0018247 Glycine max miR4355
CACUGUUGUGCUGGGUGUACCA
>gma-miR4356 MIMAT0018248 Glycine max miR4356
CAGGACUGUCUUAGAAAGCCAGGC
>gma-miR4357 MIMAT0018249 Glycine max miR4357
CAGUCGUGUGAUUGUACGGUUCAU
>gma-miR4358 MIMAT0018250 Glycine max miR4358
CAGUGCAUGACUAUAUCGCCAG
>gma-miR4359a MIMAT0018251 Glycine max miR4359a
AACGAAGUGACUCUAACAUCGGUU
>gma-miR4360 MIMAT0018252 Glycine max miR4360
CAGUUGACGUACGUACGGAUUGAC
>gma-miR4359b MIMAT0018253 Glycine max miR4359b
AACGCGUGAUAUGUUAACAUCGGU
>gma-miR4387c MIMAT0018254 Glycine max miR4387c
AGCGUGAUGACGUGACACUCCGUC
>gma-miR1520h MIMAT0018255 Glycine max miR1520h
AACGUCCAAUCAGAACGUGACAUG
>gma-miR4361 MIMAT0018256 Glycine max miR4361
CCGGAAGAGACUUACGGAUCAACU
>gma-miR1520i MIMAT0018257 Glycine max miR1520i
AACGUGACACGUGACGGUCAACAU
>gma-miR4362 MIMAT0018258 Glycine max miR4362
CCUUAGGACAGACGUCAUGUAG
>gma-miR4363 MIMAT0018259 Glycine max miR4363
CGAUUACCAGAAGGCUUAUUAG
>gma-miR4364a MIMAT0018260 Glycine max miR4364a
CGCGAGAUCGCACGGAAGAAGGUU
>gma-miR4380a MIMAT0018261 Glycine max miR4380a
CGGAUUGUUGAUCCGUAUGUGCAU
>gma-miR396d MIMAT0018262 Glycine max miR396d
AAGAAAGCUGUGGGAGAAUAUGGC
>gma-miR1520j MIMAT0018263 Glycine max miR1520j
AAGAACGUGACACAUGACAAUCAA
>gma-miR4365 MIMAT0018264 Glycine max miR4365
AAGAACUUCUUCCGCGAGAUCGCA
>gma-miR4366 MIMAT0018265 Glycine max miR4366
CUACUUAGUAGAGAUUUGUUGG
>gma-miR4367 MIMAT0018266 Glycine max miR4367
CUGAACCCUAGCGAAGUAAAUC
>gma-miR4368a MIMAT0018267 Glycine max miR4368a
AAGACGGUACUUACCUCAGUAACA
>gma-miR4371c MIMAT0018268 Glycine max miR4371c
GACGUGACAGACGGAAUAUCACAU
>gma-miR4368b MIMAT0018269 Glycine max miR4368b
AAGGACGGUACUUACGUAAGCAAC
>gma-miR4369 MIMAT0018270 Glycine max miR4369
GGAUCAAGCUGAUCCGGAAGUGGA
>gma-miR4370 MIMAT0018271 Glycine max miR4370
AGUAGACUCGUCCGAUUUUGCGUA
>gma-miR4387b MIMAT0018272 Glycine max miR4387b
AAGGUGUGAUGGCAUGACACUCUG
>gma-miR4371a MIMAT0018273 Glycine max miR4371a
AAGUGAUGACAUGACAAGCGAAGU
>gma-miR4371b MIMAT0018274 Glycine max miR4371b
AAGUGAUGACGUGGUAGACGGAGU
>gma-miR4372a MIMAT0018275 Glycine max miR4372a
UAAAAUCGUGACAUGUGACGGUCA
>gma-miR4352b MIMAT0018276 Glycine max miR4352b
UAAAAUGUAGACAUUCUAAGACGG
>gma-miR4373 MIMAT0018277 Glycine max miR4373
AAGUUGACGUACGUACGGAUUGAC
>gma-miR4374a MIMAT0018278 Glycine max miR4374a
UAAGACGGUCGUGAUGUCAGCA
>gma-miR4375 MIMAT0018279 Glycine max miR4375
UACCACUAGUGGUCGCGCCUGGCA
>gma-miR4376-5p MIMAT0018280 Glycine max miR4376-5p
UACGCAGGAGAGAUGACGCUGU
>gma-miR4376a-3p MIMAT0020951 Glycine max miR4376a-3p
AGCAUCAUAUCUCCUGCAUAG
>gma-miR4377 MIMAT0018281 Glycine max miR4377
UACGUCAUCGCUGAAUGGAAGACG
>gma-miR4374b MIMAT0018282 Glycine max miR4374b
UACUUUCAAAGACGUUGUUGAG
>gma-miR4378a MIMAT0018283 Glycine max miR4378a
AUAGGACUGUCUUAGAAUGGUGUA
>gma-miR4378b MIMAT0018284 Glycine max miR4378b
UAGAACUGUCUUAGAAUGUGCUAC
>gma-miR4379 MIMAT0018285 Glycine max miR4379
UAGAGUGUAUACUGUGAGAGGCCU
>gma-miR482b-5p MIMAT0018286 Glycine max miR482b-5p
UAUGGGGGGAUUGGGAAGGAAU
>gma-miR482b-3p MIMAT0020952 Glycine max miR482b-3p
UCUUCCCUACACCUCCCAUACC
>gma-miR4380b MIMAT0018287 Glycine max miR4380b
UAUGGUCAUACGGAUUGUUGAU
>gma-miR4381 MIMAT0018288 Glycine max miR4381
UAUGUGACGGUAAACGGUGACAAG
>gma-miR4382 MIMAT0018289 Glycine max miR4382
UAUGUUAACUGAUUUCAUGGAU
>gma-miR4383 MIMAT0018290 Glycine max miR4383
UAUUGGAUCUCAGUUGAACCGGUC
>gma-miR1520k MIMAT0018291 Glycine max miR1520k
AAUCAGAACAUGACACAUGACAGU
>gma-miR1520l MIMAT0018292 Glycine max miR1520l
AAUCAGAACAUGACACGUGAUAGU
>gma-miR1520m MIMAT0018293 Glycine max miR1520m
AAUCAGAACAUGACAUGUGACAAU
>gma-miR4384 MIMAT0018294 Glycine max miR4384
AAUCAGACACUGCAUUCAAAGACG
>gma-miR1520n MIMAT0018295 Glycine max miR1520n
UCAAUCAGAACAUGACACGUGACA
>gma-miR1520o MIMAT0018296 Glycine max miR1520o
UCAUCGUCCAAUCAGAAUGUGACA
>gma-miR4385 MIMAT0018297 Glycine max miR4385
AAUCGAUGUAGAAAAGUGAUUGGU
>gma-miR4386 MIMAT0018298 Glycine max miR4386
UCGAAGGUUCUGGAGAGGACUGCA
>gma-miR4387a MIMAT0018299 Glycine max miR4387a
AACAAGACGUGAUGACGUGACACU
>gma-miR4388 MIMAT0018300 Glycine max miR4388
AAUCUUAGGGACCAAAUUGACAGC
>gma-miR4387d MIMAT0018301 Glycine max miR4387d
AUGUCACUGAUUAGGCAUGAUGAU
>gma-miR4389 MIMAT0018302 Glycine max miR4389
UCGGUCGGACCGAUCCAAUCGGAA
>gma-miR4390 MIMAT0018303 Glycine max miR4390
UCGUACUCGUCGGGUAUCGGGUAU
>gma-miR4391 MIMAT0018304 Glycine max miR4391
UCUCGGCAAAGAACUAAGAAGAAG
>gma-miR4392 MIMAT0018305 Glycine max miR4392
UCUGCGAAAAUGUGAUUUCGGA
>gma-miR4343b MIMAT0018306 Glycine max miR4343b
UCUUACAGAUCAAGUUGAUUCGGA
>gma-miR167g MIMAT0018307 Glycine max miR167g
UGAAGCUGCCAGCAUGAUCUGA
>gma-miR4393a MIMAT0018308 Glycine max miR4393a
UGAGAAAAGGACGGCAGAAAAGCC
>gma-miR4394 MIMAT0018309 Glycine max miR4394
AAUGGACUAAAGAGAAAGGGGCCG
>gma-miR4395 MIMAT0018310 Glycine max miR4395
UGGAUAGGAGUAUGGGCUUGAG
>gma-miR4396 MIMAT0018311 Glycine max miR4396
UGUAGUUUCUAAGACGAUGCUGAC
>gma-miR4397-5p MIMAT0020953 Glycine max miR4397-5p
CAUCGUUGACGCUGACUGUACG
>gma-miR4397-3p MIMAT0018312 Glycine max miR4397-3p
UGUCAAAGAUGUGGCGAAUACU
>gma-miR1520r MIMAT0018313 Glycine max miR1520r
UGUCACAUCCUGGUUGGACAUGAA
>gma-miR4398 MIMAT0018314 Glycine max miR4398
UGUCAGCGGAGUGAGAAGACGAAA
>gma-miR4399 MIMAT0018315 Glycine max miR4399
UUAACGAAAAAGGACUAACGAC
>gma-miR4400 MIMAT0018316 Glycine max miR4400
UUCGGAAAAAUUCUGGAAGACGUC
>gma-miR4393b MIMAT0018317 Glycine max miR4393b
UUGAAAAGGGACAGCAGAGAAGCC
>gma-miR156f MIMAT0018318 Glycine max miR156f
UUGACAGAAGAGAGAGAGCACA
>gma-miR4401a MIMAT0018319 Glycine max miR4401a
ACAACGUCUUUGAAAGUAGGCAUU
>gma-miR4402 MIMAT0018320 Glycine max miR4402
ACAUAUUAUGGGUCUCAGACGGAC
>gma-miR4403 MIMAT0018321 Glycine max miR4403
ACGGACACCGAACACGACACGGAC
>gma-miR1520p MIMAT0018322 Glycine max miR1520p
AUGUUGUUAUUGGAUGAUGACGGU
>gma-miR4404 MIMAT0018323 Glycine max miR4404
AUUCGUGGAAGACUGGCGGAUCAA
>gma-miR4405 MIMAT0018324 Glycine max miR4405
AUUCUAAGACGGUUAUCUGGGACC
>gma-miR4406 MIMAT0018325 Glycine max miR4406
AUUGAUUCUGAGAGAACCGGUGUA
>gma-miR4407 MIMAT0018326 Glycine max miR4407
CAGAGGAAGCAGCACUUGUACC
>gma-miR4408 MIMAT0018327 Glycine max miR4408
UAACAACAUUGGAUGAGGGUUGGA
>gma-miR4409 MIMAT0018328 Glycine max miR4409
UAACAAGUGGGUUUGUUGACUG
>gma-miR4410 MIMAT0018329 Glycine max miR4410
UAUGUUGAUCCGUAUGAGUCGUAC
>gma-miR169d MIMAT0018330 Glycine max miR169d
UGAGCCAAGGAUGACUUGCCGGU
>gma-miR4411 MIMAT0018331 Glycine max miR4411
UUAUUGUAACUAAUUUGUCGGU
>gma-miR1520q MIMAT0018332 Glycine max miR1520q
AUUGACCAAUCAGAACAUGACACA
>gma-miR172f MIMAT0018333 Glycine max miR172f
AGAAUCUUGAUGAUGCUGCA
>gma-miR171c-5p MIMAT0018334 Glycine max miR171c-5p
AGAUAUUGGUGCGGUUCAAUC
>gma-miR171c-3p MIMAT0022972 Glycine max miR171c-3p
UUGAGCCGUGCCAAUAUCACA
>gma-miR169e MIMAT0018335 Glycine max miR169e
AGCCAAGGAUGACUUGCCGG
>gma-miR394b-5p MIMAT0022973 Glycine max miR394b-5p
UUGGCAUUCUGUCCACCUCC
>gma-miR394b-3p MIMAT0018336 Glycine max miR394b-3p
AGGUGGGCAUACUGUCAACU
>gma-miR4412-5p MIMAT0020954 Glycine max miR4412-5p
UGUUGCGGGUAUCUUUGCCUC
>gma-miR4412-3p MIMAT0018337 Glycine max miR4412-3p
AGUGGCGUAGAUCCCCACAAC
>gma-miR4413a MIMAT0018338 Glycine max miR4413a
AAGAGAAUUGUAAGUCACUG
>gma-miR156g MIMAT0018339 Glycine max miR156g
ACAGAAGAUAGAGAGCACAG
>gma-miR159d MIMAT0018340 Glycine max miR159d
AGCUGCUUAGCUAUGGAUCCC
>gma-miR394a-5p MIMAT0022974 Glycine max miR394a-5p
UUGGCAUUCUGUCCACCUCC
>gma-miR394a-3p MIMAT0018341 Glycine max miR394a-3p
AGCUCUGUUGGCUACACUUU
>gma-miR4414 MIMAT0018342 Glycine max miR4414
AGCUGCUGACUCGUUGGCUC
>gma-miR4415a-5p MIMAT0018343 Glycine max miR4415a-5p
AAGUUGUGAUGAGAAUCAAUG
>gma-miR4415a-3p MIMAT0020955 Glycine max miR4415a-3p
UUGAUUCUCAUCACAACAUGG
>gma-miR4416a MIMAT0018344 Glycine max miR4416a
ACGGGUCGCUCUCACCUAGG
>gma-miR396e MIMAT0018345 Glycine max miR396e
UUCCACAGCUUUCUUGAACUGU
>gma-miR156h MIMAT0020968 Glycine max miR156h
UGACAGAAGAGAGUGAGCAC
>gma-miR156i MIMAT0020969 Glycine max miR156i
UUGACAGAAGAUAGAGAGCAC
>gma-miR160b MIMAT0020970 Glycine max miR160b
UGCCUGGCUCCCUGUAUGCC
>gma-miR160c MIMAT0020971 Glycine max miR160c
UGCCUGGCUCCCUGUAUGCC
>gma-miR160d MIMAT0020972 Glycine max miR160d
UGCCUGGCUCCCUGUAUGCC
>gma-miR160e MIMAT0020973 Glycine max miR160e
UGCCUGGCUCCCUGUAUGCC
>gma-miR162b MIMAT0020974 Glycine max miR162b
UCGAUAAACCUCUGCAUCCAG
>gma-miR164b MIMAT0020975 Glycine max miR164b
UGGAGAAGCAGGGCACGUGC
>gma-miR164c MIMAT0020976 Glycine max miR164c
UGGAGAAGCAGGGCACGUGC
>gma-miR164d MIMAT0020977 Glycine max miR164d
UGGAGAAGCAGGGCACGUGC
>gma-miR166c-5p MIMAT0022980 Glycine max miR166c-5p
GGAAUGUUGUCUGGCUCGAGG
>gma-miR166c-3p MIMAT0020978 Glycine max miR166c-3p
UCGGACCAGGCUUCAUUCCCC
>gma-miR166d MIMAT0020979 Glycine max miR166d
UCGGACCAGGCUUCAUUCCCC
>gma-miR166e MIMAT0020980 Glycine max miR166e
UCGGACCAGGCUUCAUUCCCC
>gma-miR166f MIMAT0020981 Glycine max miR166f
UCGGACCAGGCUUCAUUCCCC
>gma-miR166g MIMAT0020982 Glycine max miR166g
UCGGACCAGGCUUCAUUCCCC
>gma-miR166h-5p MIMAT0020983 Glycine max miR166h-5p
GGAAUGUUGUUUGGCUCGAGG
>gma-miR166h-3p MIMAT0020984 Glycine max miR166h-3p
UCUCGGACCAGGCUUCAUUCC
>gma-miR168b MIMAT0020985 Glycine max miR168b
UCGCUUGGUGCAGGUCGGG
>gma-miR169f MIMAT0020986 Glycine max miR169f
CAGCCAAGGAUGACUUGCCGG
>gma-miR169g MIMAT0020987 Glycine max miR169g
CAGCCAAGGAUGACUUGCCGG
>gma-miR171d MIMAT0020988 Glycine max miR171d
UGAUUGAGUCGUGUCAAUAUC
>gma-miR171e MIMAT0020989 Glycine max miR171e
UGAUUGAGCCGUGCCAAUAUC
>gma-miR171f MIMAT0020990 Glycine max miR171f
UGAUUGAGCCGUGCCAAUAUC
>gma-miR171g MIMAT0020991 Glycine max miR171g
UGAUUGAGCCGUGCCAAUAUC
>gma-miR319d MIMAT0020992 Glycine max miR319d
UGGACUGAAGGGGAGCUCCUUC
>gma-miR319e MIMAT0020993 Glycine max miR319e
UUGGACUGAAGGGAGCUCCC
>gma-miR319f MIMAT0020994 Glycine max miR319f
UUGGACUGAAGGGGCCUCUU
>gma-miR390c MIMAT0020995 Glycine max miR390c
CGCUAUCCAUCCUGAGUUUC
>gma-miR394c-5p MIMAT0020996 Glycine max miR394c-5p
UUGGCAUUCUGUCCACCUCC
>gma-miR398c MIMAT0020997 Glycine max miR398c
UGUGUUCUCAGGUCGCCCCUG
>gma-miR408d MIMAT0020998 Glycine max miR408d
UGCACUGCCUCUUCCCUGGC
>gma-miR2118a-5p MIMAT0022981 Glycine max miR2118a-5p
GGAGAUGGGAGGGUCGGUAAAG
>gma-miR2118a-3p MIMAT0020999 Glycine max miR2118a-3p
UUGCCGAUUCCACCCAUUCCU
>gma-miR2118b-5p MIMAT0022982 Glycine max miR2118b-5p
GGAGAUGGGAGGGUCGGUAAAG
>gma-miR2118b-3p MIMAT0021000 Glycine max miR2118b-3p
UUGCCGAUUCCACCCAUUCCU
>gma-miR482c-5p MIMAT0021001 Glycine max miR482c-5p
AUUUGUGGGAAUGGGCUGAUUGG
>gma-miR482c-3p MIMAT0021002 Glycine max miR482c-3p
UUCCCAAUUCCGCCCAUUCCU
>gma-miR530a MIMAT0021003 Glycine max miR530a
UGCAUUUGCACCUGCACUUU
>gma-miR862a MIMAT0021004 Glycine max miR862a
UGCUGGAUGUCUUUGAAGGAAU
>gma-miR1507c-5p MIMAT0021005 Glycine max miR1507c-5p
GAGGUGUUUGGGAUGAGAGAA
>gma-miR1507c-3p MIMAT0021006 Glycine max miR1507c-3p
CCUCAUUCCAAACAUCAUCU
>gma-miR1508c MIMAT0021007 Glycine max miR1508c
UAGAAAGGGAAAUAGCAGUUG
>gma-miR1513b MIMAT0021008 Glycine max miR1513b
UGAGAGAAAGCCAUGACUUAC
>gma-miR1535b MIMAT0021009 Glycine max miR1535b
CUUGUUUGUGGUGAUGUCUAG
>gma-miR4992 MIMAT0021010 Glycine max miR4992
AUUCUAAGAUGGUUUUUGUUAG
>gma-miR4993 MIMAT0021011 Glycine max miR4993
GAGCGGCGGCGGUGGAGGAUG
>gma-miR4994 MIMAT0021012 Glycine max miR4994
GGUUAGCUCAAGGAUCUCAC
>gma-miR4995 MIMAT0021013 Glycine max miR4995
AGGCAGUGGCUUGGUUAAGGG
>gma-miR4996 MIMAT0021014 Glycine max miR4996
UAGAAGCUCCCCAUGUUCUC
>gma-miR4997 MIMAT0021015 Glycine max miR4997
GAUCGUCAAGCGCGAAGAUGAGG
>gma-miR4998 MIMAT0021016 Glycine max miR4998
AGUUUCGUGACUACAACUUCUG
>gma-miR5030 MIMAT0021049 Glycine max miR5030
AGAACAAUUUGUGUUUUACCGG
>gma-miR5031 MIMAT0021050 Glycine max miR5031
UUAAUGAUUAACAUCUAAUUU
>gma-miR1523b MIMAT0021051 Glycine max miR1523b
UCAUCGCUCCUGAGCUCACA
>gma-miR5032 MIMAT0021052 Glycine max miR5032
AGAGCCACUUUUGGGUUCCCUAU
>gma-miR5033 MIMAT0021053 Glycine max miR5033
GGCUGUACAAAAGGAAACUAC
>gma-miR171h MIMAT0021054 Glycine max miR171h
AUUGAGACGAGCCGAAUCAAU
>gma-miR5034 MIMAT0021055 Glycine max miR5034
GGUACCCUUUCAGAUAGUCUCA
>gma-miR171i-5p MIMAT0021056 Glycine max miR171i-5p
AUAAGAAAGCAAUGCUCAAA
>gma-miR171i-3p MIMAT0021057 Glycine max miR171i-3p
UUGAGCCGUGCCAAUAUCACG
>gma-miR5035 MIMAT0021058 Glycine max miR5035
CUUCUAAACAUUUUUUCCCUUA
>gma-miR5036 MIMAT0021059 Glycine max miR5036
AGAGGCCCUUGGGGAGGAGUAA
>gma-miR5037a MIMAT0021060 Glycine max miR5037a
GCCUCAAAGGCUUCCACUACUG
>gma-miR1516b MIMAT0021061 Glycine max miR1516b
AGCUUCUCUACAGAAAAUAUA
>gma-miR169h MIMAT0021062 Glycine max miR169h
GGCGAGACAUCUUGGCUCAUU
>gma-miR5038a MIMAT0021063 Glycine max miR5038a
UGAGAAUUUGGCCUCUGUCCA
>gma-miR167h MIMAT0021064 Glycine max miR167h
AUCAUGCUGGCAGCUUCAACUGGU
>gma-miR1521b MIMAT0021065 Glycine max miR1521b
GACUGUCACGUGUCAUAAUCAUA
>gma-miR5039 MIMAT0021066 Glycine max miR5039
CCCUUUUUUAAUCGUUGCAUG
>gma-miR5040 MIMAT0021067 Glycine max miR5040
AUGAUAUAUAACAAGCAUGAG
>gma-miR169i-5p MIMAT0022983 Glycine max miR169i-5p
UGAGCCGGGAUGGCUUGCCGGCA
>gma-miR169i-3p MIMAT0021068 Glycine max miR169i-3p
CCGGUGCCAUCCCGUCUCAUA
>gma-miR396f MIMAT0021069 Glycine max miR396f
AGCUUUCUUGAACUUCUUAUGCCUA
>gma-miR5041 MIMAT0021070 Glycine max miR5041
UUUCAUCUUCAACUUGCUCAA
>gma-miR396g MIMAT0021071 Glycine max miR396g
UUCUUGAACUUCUUAUGCAUC
>gma-miR5042 MIMAT0021072 Glycine max miR5042
UAUCUUGGAUCACAGCCCCAUU
>gma-miR4372b MIMAT0021073 Glycine max miR4372b
UAAUAAAAUCGUGACAUGUAAC
>gma-miR5043 MIMAT0021074 Glycine max miR5043
UGUCCCCUUCUCUGCACCACC
>gma-miR5044 MIMAT0021075 Glycine max miR5044
GUAGUGGAUGCCUAGAGGUCCA
>gma-miR167i MIMAT0021076 Glycine max miR167i
UCAUGCUGGCAGCUUCAACUGGU
>gma-miR5368 MIMAT0021602 Glycine max miR5368
GGACAGUCUCAGGUAGACA
>gma-miR5369 MIMAT0021603 Glycine max miR5369
UGAGAAAAGGAGGAUGUCA
>gma-miR862b MIMAT0021604 Glycine max miR862b
GCUGGAUGUCUUUGAAGGA
>gma-miR5037b MIMAT0021605 Glycine max miR5037b
AACCCUCAAAGGCUUCCUAG
>gma-miR5037c MIMAT0021606 Glycine max miR5037c
AGUGGAACUUUGAGGCCUGC
>gma-miR5370 MIMAT0021607 Glycine max miR5370
CUAAAGAUUGUCCAAAAGGAA
>gma-miR5371-5p MIMAT0021608 Glycine max miR5371-5p
UAGGAAUUAGUCACUCAGAUC
>gma-miR5371-3p MIMAT0021609 Glycine max miR5371-3p
UCUCAGUGACUAAUUUCUAGA
>gma-miR5372 MIMAT0021610 Glycine max miR5372
UUGUUCGAUAAAACUGUUGUG
>gma-miR5373 MIMAT0021611 Glycine max miR5373
UCUCUUGAUUCUAGAUGAUGU
>gma-miR5038b MIMAT0021612 Glycine max miR5038b
UGAGAAUUUGGCCUCUGUCCA
>gma-miR403a MIMAT0021613 Glycine max miR403a
UUAGAUUCACGCACAAACUUG
>gma-miR403b MIMAT0021614 Glycine max miR403b
UUAGAUUCACGCACAAACUUG
>gma-miR5374 MIMAT0021615 Glycine max miR5374
UUAUAGUCUGACAUCUGGAAU
>gma-miR5375 MIMAT0021616 Glycine max miR5375
ACUAUAGAAGUACUUGUGGAGC
>gma-miR5376 MIMAT0021617 Glycine max miR5376
UGAAGAUUUGAAGAAUUUGGGA
>gma-miR5377 MIMAT0021618 Glycine max miR5377
CUGAAGGAUCGAUGUAGAAUGCU
>gma-miR5378 MIMAT0021619 Glycine max miR5378
CAUCUGAAGGAUAGAACACAUA
>gma-miR5379 MIMAT0021620 Glycine max miR5379
AUGAAAAUCAUUCAUUAUGAUAUC
>gma-miR5380a MIMAT0021621 Glycine max miR5380a
GAAAAUGAAUGAUGAGGAUGGGGA
>gma-miR5380b MIMAT0021622 Glycine max miR5380b
GAAAAUGAAUGAUGAGGAUGGGGA
>gma-miR171j-5p MIMAT0021623 Glycine max miR171j-5p
UAUUGGCCUGGUUCACUCAGA
>gma-miR171j-3p MIMAT0022990 Glycine max miR171j-3p
UGAUUGAGCCGUGCCAAUAUC
>gma-miR395a MIMAT0021624 Glycine max miR395a
CUGAAGUGUUUGGGGGAACUC
>gma-miR395b MIMAT0021625 Glycine max miR395b
CUGAAGUGUUUGGGGGAACUC
>gma-miR395c MIMAT0021626 Glycine max miR395c
CUGAAGUGUUUGGGGGAACUC
>gma-miR397a MIMAT0021627 Glycine max miR397a
UCAUUGAGUGCAGCGUUGAUG
>gma-miR397b-5p MIMAT0021628 Glycine max miR397b-5p
UCAUUGAGUGCAGCGUUGAUG
>gma-miR397b-3p MIMAT0022991 Glycine max miR397b-3p
UAUUGACGCUGCACUCAAUCA
>gma-miR408a-5p MIMAT0022992 Glycine max miR408a-5p
CAGGGGAACAGGCAGAGCAUG
>gma-miR408a-3p MIMAT0021629 Glycine max miR408a-3p
AUGCACUGCCUCUUCCCUGGC
>gma-miR408b-5p MIMAT0021630 Glycine max miR408b-5p
CUGGGAACAGGCAGGGCACG
>gma-miR408b-3p MIMAT0021631 Glycine max miR408b-3p
AUGCACUGCCUCUUCCCUGGC
>gma-miR408c-5p MIMAT0022993 Glycine max miR408c-5p
CAGGGGAACAGGCAGAGCAUG
>gma-miR408c-3p MIMAT0021632 Glycine max miR408c-3p
AUGCACUGCCUCUUCCCUGGC
>gma-miR3522 MIMAT0021633 Glycine max miR3522
AGACCAAAUGAGCAGCUGA
>gma-miR156j MIMAT0021634 Glycine max miR156j
UUGACAGAAGAUAGAGAGCAC
>gma-miR156k MIMAT0021635 Glycine max miR156k
UUGACAGAAGAGAGUGAGCAC
>gma-miR156l MIMAT0021636 Glycine max miR156l
UUGACAGAAGAUAGAGAGCAC
>gma-miR156m MIMAT0021637 Glycine max miR156m
UUGACAGAAGAUAGAGAGCAC
>gma-miR156n MIMAT0021638 Glycine max miR156n
UUGACAGAAGAGAGUGAGCAC
>gma-miR156o MIMAT0021639 Glycine max miR156o
UUGACAGAAGAGAGUGAGCAC
>gma-miR159e-5p MIMAT0021640 Glycine max miR159e-5p
GAGCUCCUUGAAGUCCAAUU
>gma-miR159e-3p MIMAT0021641 Glycine max miR159e-3p
UUUGGAUUGAAGGGAGCUCUA
>gma-miR159f-5p MIMAT0021642 Glycine max miR159f-5p
GAGUUCCCUGCACUCCAAGUC
>gma-miR159f-3p MIMAT0021643 Glycine max miR159f-3p
AUUGGAGUGAAGGGAGCUCCA
>gma-miR162c MIMAT0021644 Glycine max miR162c
UCGAUAAACCUCUGCAUCCAG
>gma-miR166i-5p MIMAT0021645 Glycine max miR166i-5p
GGAAUGUCGUCUGGUUCGAG
>gma-miR166i-3p MIMAT0021646 Glycine max miR166i-3p
UCGGACCAGGCUUCAUUCCCC
>gma-miR166j-5p MIMAT0021647 Glycine max miR166j-5p
GGAAUGUUGUUUGGCUCGAGG
>gma-miR166j-3p MIMAT0021648 Glycine max miR166j-3p
UCGGACCAGGCUUCAUUCCCG
>gma-miR169j-5p MIMAT0021649 Glycine max miR169j-5p
UAGCCAAGAAUGACUUGCCGG
>gma-miR169j-3p MIMAT0021650 Glycine max miR169j-3p
UUUCGACGAGUUGUUCUUGGC
>gma-miR169k MIMAT0021651 Glycine max miR169k
CAGCCAAGAAUGACUUGCCGG
>gma-miR169l-5p MIMAT0021652 Glycine max miR169l-5p
CAGCCAAGAAUGACUUGCCGG
>gma-miR169l-3p MIMAT0022994 Glycine max miR169l-3p
CGGGCAAGUUGUUUUUGGCUAC
>gma-miR169m MIMAT0021653 Glycine max miR169m
CAGCCAAGGAUGACUUGCCGG
>gma-miR169n MIMAT0021654 Glycine max miR169n
CAGCCAAGGGUGAUUUGCCGG
>gma-miR171k-5p MIMAT0021655 Glycine max miR171k-5p
CGAUGUUGGUGAGGUUCAAUC
>gma-miR171k-3p MIMAT0022995 Glycine max miR171k-3p
UUGAGCCGCGCCAAUAUCACU
>gma-miR172g MIMAT0021656 Glycine max miR172g
GCAGCACCAUCAAGAUUCAC
>gma-miR172h-5p MIMAT0021657 Glycine max miR172h-5p
GCAGCAGCAUCAAGAUUCACA
>gma-miR172h-3p MIMAT0021658 Glycine max miR172h-3p
AGAAUCUUGAUGAUGCUGCAU
>gma-miR172i-5p MIMAT0021659 Glycine max miR172i-5p
GCAGCAGCAUCAAGAUUCACA
>gma-miR172i-3p MIMAT0022996 Glycine max miR172i-3p
GGAAUCUUGAUGAUGCUGCAU
>gma-miR172j MIMAT0021660 Glycine max miR172j
GCAGCAGCAUCAAGAUUCACA
>gma-miR319g MIMAT0021661 Glycine max miR319g
UUGGACUGAAGGGAGCUCCUUC
>gma-miR319h MIMAT0021662 Glycine max miR319h
UUGGACUGAAGGGAGCUCCCU
>gma-miR319i MIMAT0021663 Glycine max miR319i
UUGGACUGAAGGGGAGCUCCUUC
>gma-miR319j MIMAT0021664 Glycine max miR319j
UUGGACUGAAGGGAGCUCCCU
>gma-miR319k MIMAT0021665 Glycine max miR319k
UUGGACUGAAGGGAGCUCCCU
>gma-miR319l MIMAT0021666 Glycine max miR319l
UUGGACUGAAGGGAGCUCCUUC
>gma-miR319m MIMAT0021667 Glycine max miR319m
UUGGACUGAAGGGAGCUCCCU
>gma-miR396h MIMAT0021668 Glycine max miR396h
UCCACAGCUUUCUUGAACUG
>gma-miR396i-5p MIMAT0021669 Glycine max miR396i-5p
UUCCACAGCUUUCUUGAACUG
>gma-miR396i-3p MIMAT0021670 Glycine max miR396i-3p
GUUCAAUAAAGCUGUGGGAAG
>gma-miR482d-5p MIMAT0021671 Glycine max miR482d-5p
UAUGGGGGGAUUGGGAAGGAAU
>gma-miR482d-3p MIMAT0021672 Glycine max miR482d-3p
UCUUCCCUACACCUCCCAUACC
>gma-miR1512b MIMAT0021673 Glycine max miR1512b
UAACUGGAAAUUCUUAAAGCAU
>gma-miR1513c MIMAT0021674 Glycine max miR1513c
UAUGAGAGAAAGCCAUGAC
>gma-miR4413b MIMAT0021675 Glycine max miR4413b
UAAGAGAAUUGUAAGUCACU
>gma-miR4415b-5p MIMAT0022997 Glycine max miR4415b-5p
AAGUUGUGAUGGGAAUCAAUGGCA
>gma-miR4415b-3p MIMAT0021676 Glycine max miR4415b-3p
UUGAUUCUCAUCACAACAUGG
>gma-miR167j MIMAT0021677 Glycine max miR167j
UGAAGCUGCCAGCAUGAUCUG
>gma-miR171l MIMAT0021678 Glycine max miR171l
CGAUGUUGGUGAGGUUCAAUC
>gma-miR5667 MIMAT0022449 Glycine max miR5667
AAACAGAUCUAAAUGGAUUCC
>gma-miR5668 MIMAT0022450 Glycine max miR5668
AGCAAUGGAAUUAUAGACUGC
>gma-miR5669 MIMAT0022451 Glycine max miR5669
CAAUGUAGUGUGGUAAGUGGUC
>gma-miR5670 MIMAT0022452 Glycine max miR5670
CAUCAUACCAUAUUUGCUUCAU
>gma-miR5671 MIMAT0022453 Glycine max miR5671
CAUGGAAGUGAAUCGGGUGAC
>gma-miR5672 MIMAT0022454 Glycine max miR5672
CAUGGUAGUGGAAGAAAUGGA
>gma-miR5037d MIMAT0022455 Glycine max miR5037d
CGGGAGCCUAUGAAGGUUAAC
>gma-miR5673 MIMAT0022456 Glycine max miR5673
CGUGGAAUCUCGCGGAAGACAU
>gma-miR2111a MIMAT0022457 Glycine max miR2111a
GUCCUUGGGAUGCAGAUUACG
>gma-miR1512c MIMAT0022458 Glycine max miR1512c
UAACUGAACAUUCUUAGAGCAU
>gma-miR5674a MIMAT0022459 Glycine max miR5674a
UAAUUGUGUUGUACAUUAUCA
>gma-miR5675 MIMAT0022460 Glycine max miR5675
UAGAGACGACAACAAUGGAAA
>gma-miR4401b MIMAT0022461 Glycine max miR4401b
UCAAAGACGUUGCUGAGGUAA
>gma-miR5676 MIMAT0022462 Glycine max miR5676
UCGACACCAUAUGUAGAGGCAG
>gma-miR530b MIMAT0022463 Glycine max miR530b
UGCAUUUGCACCUGCACUUUA
>gma-miR4387e MIMAT0022464 Glycine max miR4387e
UGUUAGUGAUAAGGCGUGAUG
>gma-miR5677 MIMAT0022465 Glycine max miR5677
UUUGGUCUUUAAUCAAGCUGA
>gma-miR5678 MIMAT0022466 Glycine max miR5678
UUCCAUGAUAAGAUCUUUGAC
>gma-miR5679 MIMAT0022467 Glycine max miR5679
UUGGUGACCCAGAAGAAGUUGA
>gma-miR5761a MIMAT0023157 Glycine max miR5761a
UUUUGUGUCGUGAAGCUUUUG
>gma-miR5762 MIMAT0023158 Glycine max miR5762
UCAUAGGAGGAAUCAACUGGC
>gma-miR5763a MIMAT0023159 Glycine max miR5763a
UGAACUAUACAAAGACGGUUA
>gma-miR5763b MIMAT0023160 Glycine max miR5763b
UGAACUAUACAAAGACGGUUA
>gma-miR5764 MIMAT0023161 Glycine max miR5764
UCCAUUCGCGGACAUGAUGGAU
>gma-miR5765 MIMAT0023162 Glycine max miR5765
CGAAACGUUGAGGUAUAUGUGGAC
>gma-miR5766 MIMAT0023163 Glycine max miR5766
UUGAGGCUGAGAAGAGGCAAG
>gma-miR5767 MIMAT0023164 Glycine max miR5767
UGGAGGACCUUUGAAGGUGCA
>gma-miR5768 MIMAT0023165 Glycine max miR5768
AAGUGCAAUACUGAUCUUCGGAAC
>gma-miR5769 MIMAT0023166 Glycine max miR5769
UGAGGGAAAUGAAGACGACGA
>gma-miR5770a MIMAT0023167 Glycine max miR5770a
UUAGGACUAUGGUUUGGACGA
>gma-miR5559 MIMAT0023168 Glycine max miR5559
UACUUGGUGAAUUGUUGGAUC
>gma-miR5225 MIMAT0023169 Glycine max miR5225
CCUGUCGUAGGAGAGAUGACGC
>gma-miR393b MIMAT0023170 Glycine max miR393b
UUUGGGAUCAUGCUAUCCCUU
>gma-miR5771 MIMAT0023171 Glycine max miR5771
AUCUCAAGUGGAUUGCUUAAGGAC
>gma-miR4416c MIMAT0023172 Glycine max miR4416c
CUGGGUGAGAGAAACACGUAU
>gma-miR5761b MIMAT0023173 Glycine max miR5761b
UUUUGUGUCGUGAAGCUUUUG
>gma-miR5772 MIMAT0023174 Glycine max miR5772
AGAAUGUGAGUUAGAGUGAGCAUC
>gma-miR5773 MIMAT0023175 Glycine max miR5773
UUUUUAAAAGGUUCAGUUAGGU
>gma-miR5774a MIMAT0023176 Glycine max miR5774a
GCUGGCGUCGACACGUGGCAU
>gma-miR4416b MIMAT0023177 Glycine max miR4416b
UGGGUGAGAGAAACGCGUAUC
>gma-miR1516c MIMAT0023178 Glycine max miR1516c
AAUGUCUGGGCUUAGCGAGGCGGU
>gma-miR5775 MIMAT0023179 Glycine max miR5775
AUAAGCUCUUUUGAGAGCUUC
>gma-miR1513d MIMAT0023180 Glycine max miR1513d
AAAGCCAUGACUUACACACGC
>gma-miR5776 MIMAT0023181 Glycine max miR5776
AACUUGGGCUGAGCUUAGGUG
>gma-miR5777 MIMAT0023182 Glycine max miR5777
CUAGCAAUAAUGUUGGAUGCAC
>gma-miR5778 MIMAT0023183 Glycine max miR5778
CGACGAACUCUUCGUCGGCAUC
>gma-miR5779 MIMAT0023184 Glycine max miR5779
CAAGUCCAAAGUAGGAAUGUUGCA
>gma-miR5780 MIMAT0023185 Glycine max miR5780
AUCACUUAGCUGACGGUAGGGAC
>gma-miR5781 MIMAT0023186 Glycine max miR5781
CUGAAACUGAGACUGCAUCUGG
>gma-miR5782 MIMAT0023187 Glycine max miR5782
UAGCUGGUAGGAGAAGUUCAG
>gma-miR5783 MIMAT0023188 Glycine max miR5783
GACGACGACGGGGAGGACGCGC
>gma-miR5770b MIMAT0023189 Glycine max miR5770b
UUAGGACUAUGGUUUGGACAA
>gma-miR5784 MIMAT0023190 Glycine max miR5784
AAUUAGCUAAUGGUUAGCUAA
>gma-miR5785 MIMAT0023191 Glycine max miR5785
UAGUGUUGUCCUGUCGAACACGGA
>gma-miR5763c MIMAT0023192 Glycine max miR5763c
UGAACUAUACAAAGACGGUUA
>gma-miR5774b MIMAT0023193 Glycine max miR5774b
GCUGGCGUCGACACGUGGCAU
>gma-miR399a MIMAT0023194 Glycine max miR399a
UGCCAAAGGAGAGUUGCCCUG
>gma-miR828a MIMAT0023195 Glycine max miR828a
UCUUGCUCAAAUGAGUAUUCCA
>gma-miR156p MIMAT0023196 Glycine max miR156p
UUGACAGAAGAAAGGGAGCAC
>gma-miR530c MIMAT0023197 Glycine max miR530c
UGCAUUUGCACCUGCACUUUA
>gma-miR828b MIMAT0023198 Glycine max miR828b
UCUUGCUCAAAUGAGUAUUCCA
>gma-miR530d MIMAT0023199 Glycine max miR530d
UGCAUUUGCACCUGCACUUUA
>gma-miR171m MIMAT0023200 Glycine max miR171m
UUGAGCCGCGUCAAUAUCUCA
>gma-miR172k MIMAT0023201 Glycine max miR172k
UGAAUCUUGAUGAUGCUGCAU
>gma-miR171n MIMAT0023202 Glycine max miR171n
UUGAGCCGCGUCAAUAUCUUA
>gma-miR156q MIMAT0023203 Glycine max miR156q
UGACAGAAGAGAGUGAGCACU
>gma-miR171o MIMAT0023204 Glycine max miR171o
UUGAGCCGUGCCAAUAUCACA
>gma-miR172l MIMAT0023205 Glycine max miR172l
GGAAUCUUGAUGAUGCUGCAU
>gma-miR169o MIMAT0023206 Glycine max miR169o
UGAGCCAGGAUGGCUUGCCGGC
>gma-miR319n MIMAT0023207 Glycine max miR319n
UUUGGACCGAAGGGAGCCCCU
>gma-miR171p MIMAT0023208 Glycine max miR171p
UUGAGCCGCGUCAAUAUCUUA
>gma-miR530e MIMAT0023209 Glycine max miR530e
UGCAUUUGCACCUGCACUUUA
>gma-miR394d MIMAT0023210 Glycine max miR394d
UUGGCAUUCUGUCCACCUCC
>gma-miR169p MIMAT0023211 Glycine max miR169p
UGAGCCAAGGAUGACUUGCCG
>gma-miR156r MIMAT0023212 Glycine max miR156r
CUGACAGAAGAUAGAGAGCAU
>gma-miR399b MIMAT0023213 Glycine max miR399b
UGCCAAAGGAGAGUUGCCCUG
>gma-miR396j MIMAT0023214 Glycine max miR396j
AUUCAAGAUAGCUGUGGAAAA
>gma-miR171q MIMAT0023215 Glycine max miR171q
UUGAGCCGUGCCAAUAUCACA
>gma-miR156s MIMAT0023216 Glycine max miR156s
UGACAGAAGAGAGUGAGCACU
>gma-miR169r MIMAT0023217 Glycine max miR169r
UGAGCCAGGAUGGCUUGCCGGC
>gma-miR169s MIMAT0023218 Glycine max miR169s
AAGCCAAGGAUGACUUGCCGG
>gma-miR396k MIMAT0023219 Glycine max miR396k
GCUCAAGAAAGCUGUGGGAGA
>gma-miR2111b MIMAT0023220 Glycine max miR2111b
UAAUCUGCAUCCUGAGGUUUA
>gma-miR2111c MIMAT0023221 Glycine max miR2111c
UAAUCUGCAUCCUGAGGUUUA
>gma-miR5786 MIMAT0023222 Glycine max miR5786
UGUCGCAGGAUAGAGGGCACU
>gma-miR166k MIMAT0023223 Glycine max miR166k
UCUCGGACCAGGCUUCAUUCC
>gma-miR2111d MIMAT0023224 Glycine max miR2111d
GUCCUUGGGAUGCAGAUUACG
>gma-miR156t MIMAT0023225 Glycine max miR156t
UUGACAGAAGAAAGGGAGCAC
>gma-miR2606a MIMAT0023226 Glycine max miR2606a
AAAAGCACUUAAGGAACGGUA
>gma-miR482e MIMAT0023227 Glycine max miR482e
UAUGGGGGGAUUGGGAAGGAA
>gma-miR399c MIMAT0023228 Glycine max miR399c
UGCCAAAGGAGAGUUGCCCUG
>gma-miR171r MIMAT0023229 Glycine max miR171r
CGAGCCGAAUCAAUACCACUC
>gma-miR394e MIMAT0023230 Glycine max miR394e
UUGGCAUUCUGUCCACCUCC
>gma-miR399d MIMAT0023231 Glycine max miR399d
UGCCAAAGGAGAUUUGCCCAG
>gma-miR399e MIMAT0023232 Glycine max miR399e
UGCCAAAGGAGAUUUGCCCAG
>gma-miR169t MIMAT0023233 Glycine max miR169t
UAGCCAAGGAUGGACUUGCCUA
>gma-miR171s MIMAT0023234 Glycine max miR171s
CGAGCCGAAUCAAUACCACUC
>gma-miR166l MIMAT0023235 Glycine max miR166l
GGAAUGUUGUCUGGCUCGAGG
>gma-miR171t MIMAT0023236 Glycine max miR171t
UUGAGCCGCGUCAAUAUCUCA
>gma-miR2111e MIMAT0023237 Glycine max miR2111e
UAAUCUGCAUCCUGAGGUUUA
>gma-miR2111f MIMAT0023238 Glycine max miR2111f
UAAUCUGCAUCCUGAGGUUUA
>gma-miR394f MIMAT0023239 Glycine max miR394f
UUGGCAUUCUGUCCACCUCC
>gma-miR171u MIMAT0023240 Glycine max miR171u
UGAUUGAGCCGUGCCAAUAUC
>gma-miR399f MIMAT0023241 Glycine max miR399f
UGCCAAAGGAGAUUUGCCCAG
>gma-miR399g MIMAT0023242 Glycine max miR399g
UGCCAAAGGAGAUUUGCCCAG
>gma-miR395d MIMAT0023243 Glycine max miR395d
UGAAGUGUUUGGGGGAACUUU
>gma-miR395e MIMAT0023244 Glycine max miR395e
UGAAGUGUUUGGGGGAACUUU
>gma-miR395f MIMAT0023245 Glycine max miR395f
UGAAGUGUUUGGGGGAACUUU
>gma-miR395g MIMAT0023246 Glycine max miR395g
UGAAGUGUUUGGGGGAACUUU
>gma-miR166m MIMAT0023247 Glycine max miR166m
CGGACCAGGCUUCAUUCCCC
>gma-miR5674b MIMAT0023248 Glycine max miR5674b
UAAUUGUGUUGUACAUUAUCA
>gma-miR169u MIMAT0023249 Glycine max miR169u
CAGCCAAGGAUGACUUGCCGU
>gma-miR2606b MIMAT0023250 Glycine max miR2606b
AAAAGCACUUAAGGAACGGUA
>gma-miR399h MIMAT0023251 Glycine max miR399h
UGCCAAAGGAGAGUUGCCCUG
>gma-miR156u MIMAT0024880 Glycine max miR156u
UGACAGAAGAGAGUGAGCAC
>gma-miR156v MIMAT0024881 Glycine max miR156v
UGACAGAAGAGAGUGAGCAC
>gma-miR156w MIMAT0024882 Glycine max miR156w
UGACAGAAGAGAGUGAGCAC
>gma-miR156x MIMAT0024883 Glycine max miR156x
UGACAGAAGAGAGUGAGCAC
>gma-miR156y MIMAT0024884 Glycine max miR156y
UGACAGAAGAGAGUGAGCAC
>gma-miR156z MIMAT0024885 Glycine max miR156z
AUUGGAGUGAAGGGAGCU
>gma-miR156aa MIMAT0024886 Glycine max miR156aa
AUUGGAGUGAAGGGAGCU
>gma-miR156ab MIMAT0024887 Glycine max miR156ab
AUUUAAGUGAUGGGAGCUCCG
>gma-miR160f MIMAT0024888 Glycine max miR160f
UGCCUGGCUCCCUGUAUGCCA
>gma-miR164e MIMAT0024889 Glycine max miR164e
UGGAGAAGCAGGGCACGUGCA
>gma-miR164f MIMAT0024890 Glycine max miR164f
UGGAGAAGCAGGGCACGUGCA
>gma-miR164g MIMAT0024891 Glycine max miR164g
UGGAGAAGCAGGGCACGUGCA
>gma-miR164h MIMAT0024892 Glycine max miR164h
UGGAGAAGCAGGGCACGUGCA
>gma-miR164i MIMAT0024893 Glycine max miR164i
UGGAGAAGCAGGGCACGUGCA
>gma-miR164j MIMAT0024894 Glycine max miR164j
UGGAGAAGCAGGGCACGUGCA
>gma-miR164k MIMAT0024895 Glycine max miR164k
UGGAGAAGCAGGGCACGUGCA
>gma-miR166n MIMAT0024896 Glycine max miR166n
UCGGACCAGGCUUCAUUCCCC
>gma-miR166o MIMAT0024897 Glycine max miR166o
UCGGACCAGGCUUCAUUCCCC
>gma-miR166p MIMAT0024898 Glycine max miR166p
UCGGACCAGGCUUCAUUCCC
>gma-miR166q MIMAT0024899 Glycine max miR166q
UCGGACCAGGCUUCAUUCCC
>gma-miR166r MIMAT0024900 Glycine max miR166r
UCGGACCAGGCUUCAUUCCC
>gma-miR166s MIMAT0024901 Glycine max miR166s
UCGGACCAGGCUUCAUUCCC
>gma-miR166t MIMAT0024902 Glycine max miR166t
UCGGACCAGGCUUCAUUCCC
>gma-miR166u MIMAT0024903 Glycine max miR166u
UCUCGGACCAGGCUUCAUUC
>gma-miR169v MIMAT0024905 Glycine max miR169v
CAGCCAAGGAUGACUUGCC
>gma-miR390d MIMAT0024906 Glycine max miR390d
AAGCUCAGGAGGGAUAGCACC
>gma-miR390e MIMAT0024907 Glycine max miR390e
AGCUCAGGAGGGAUAGCGCC
>gma-miR390f MIMAT0024908 Glycine max miR390f
AAGCUCAGGAGGGAUAGCGCC
>gma-miR390g MIMAT0024909 Glycine max miR390g
AAGCUCAGGAGGGAUAGCGCC
>gma-miR393c MIMAT0024910 Glycine max miR393c
UCCAAAGGGAUCGCAUUGAUCC
>gma-miR393d MIMAT0024911 Glycine max miR393d
UCCAAAGGGAUCGCAUUGAUCC
>gma-miR393e MIMAT0024912 Glycine max miR393e
UCCAAAGGGAUCGCAUUGAUCC
>gma-miR393f MIMAT0024913 Glycine max miR393f
UCCAAAGGGAUCGCAUUGAUCC
>gma-miR393g MIMAT0024914 Glycine max miR393g
UCCAAAGGGAUCGCAUUGAUCC
>gma-miR393h MIMAT0024915 Glycine max miR393h
UUCCAAAGGGAUCGCAUUGAUC
>gma-miR393i MIMAT0024916 Glycine max miR393i
UUCCAAAGGGAUCGCAUUGAUC
>gma-miR393j MIMAT0024917 Glycine max miR393j
UUCCAAAGGGAUCGCAUUGAUC
>gma-miR393k MIMAT0024918 Glycine max miR393k
UUCCAAAGGGAUCGCAUUGAUC
>gma-miR394g MIMAT0024919 Glycine max miR394g
UUGGCAUUCUGUCCACCUCC
>gma-miR395h MIMAT0024920 Glycine max miR395h
AUGAAGUGUUUGGGAGAACUC
>gma-miR395i MIMAT0024921 Glycine max miR395i
AUGAAGUGUUUGGGGGAACUC
>gma-miR395j MIMAT0024922 Glycine max miR395j
AUGAAGUGUUUGGGGGAACUC
>gma-miR395k MIMAT0024923 Glycine max miR395k
AUGAAGUGUUUGGGGGAACUC
>gma-miR395l MIMAT0024924 Glycine max miR395l
AUGAAGUGUUUGGGGGAACUC
>gma-miR395m MIMAT0024925 Glycine max miR395m
AUGAAGUGUUUGGGGGAACUC
>gma-miR1515b MIMAT0024926 Glycine max miR1515b
UCAUUUUGCGUGCAAUGAUCUG
>gma-miR1516d MIMAT0024927 Glycine max miR1516d
GUACUUGUGGCUUGUAUCCAA
>gma-miR6299 MIMAT0024928 Glycine max miR6299
AUUUAAAAUUAUUGAUUUGUCA
>gma-miR6300 MIMAT0024929 Glycine max miR6300
GUCGUUGUAGUAUAGUGG
