# Supplementary material for: Identifying the Soybean microRNAs Related to Phytophthora sojae Based on RNA Sequencing and Bioinformatics Analysis
Source: Int J Mol Sci. 2023 May 10;24(10):8546. doi: 10.3390/ijms24108546 (PMC10218560; doi:10.3390/ijms24108546)
Supplement: Supplementary file 1 [file ijms-24-08546-s001.zip › Table-S2.xlsx]

## Sheet: Sheet1
Table-S2： 8958 common differently expressed genes
	GeneID	Gene_length	SML-4-Expression	STL1-5-Expression	SML-4-RPKM	STL1-5-RPKM	log2 Ratio(STL1-5/SML-4)	Up-Down-Regulation(STL1-5/SML-4)	P-value	FDR	Description	GO Component	GO Function	GO Process	Blast nr
SML-4-VS-STL1-5	EH219678	673	0	310	0.001	71.3656	16.1229	Up	1.33227e-15	2.20871e-14	JGI_ABWZ880.rev ABWZ Phakopsora pachyrhizi infected soybean leaf tissue 13-15 days post inoculation with TW72-1 urediniospores Glycine max cDNA clone ABWZ880 3', mRNA sequence /clone=ABWZ880 /clone_end=3' /gb=EH219678 /gi=120491511 /ug=Gma.57449 /len=673	-	-	-	gi|255630085|gb|ACU15396.1|/8.09838e-22/unknown [Glycine max]
SML-4-VS-STL1-5	CA852993	476	0	219	0.001	71.2819	16.1212	Up	1.33227e-15	2.1808e-14	B03A01.seq cDNA Peking library 12hr SCN3 Glycine max cDNA clone B03A01 5', mRNA sequence /clone=B03A01 /clone_end=5' /gb=CA852993 /gi=33389786 /ug=Gma.34955 /len=476	GO:0044464//cell part	GO:0030528//transcription regulator activity;GO:0003676//nucleic acid binding;GO:0001071	GO:0050896//response to stimulus;GO:0000160//two-component signal transduction system (phosphorelay);GO:0010468//regulation of gene expression;GO:0006351//transcription, DNA-dependent	gi|190361125|gb|ACE76905.1|/1.24894e-30/ethylene-responsive element binding factor 4 [Glycine max]
SML-4-VS-STL1-5	CD409540	447	0	200	0.001	69.321	16.081	Up	1.33227e-15	2.19858e-14	Gm_ck36626 Soybean induced by Salicylic Acid Glycine max cDNA 3', mRNA sequence /clone_end=3' /gb=CD409540 /gi=31467512 /ug=Gma.33092 /len=447	-	GO:0046914//transition metal ion binding;GO:0016706//oxidoreductase activity, acting on paired donors, with incorporation or reduction of molecular oxygen, 2-oxoglutarate as one donor, and incorporation of one atom each of oxygen into both donors	GO:0008152//metabolic process	gi|255548069|ref|XP_002515091.1|/2.18229e-33/1-aminocyclopropane-1-carboxylate oxidase, putative [Ricinus communis]
SML-4-VS-STL1-5	BQ079681	456	0	165	0.001	56.0611	15.7747	Up	1.33227e-15	2.2178e-14	san16h11.y1 Gm-c1084 Glycine max cDNA clone SOYBEAN CLONE ID: Gm-c1084-4221 5', mRNA sequence /clone=SOYBEAN_CLONE_ID:_Gm-c1084-4221 /clone_end=5' /gb=BQ079681 /gi=19934651 /ug=Gma.25569 /len=456	-	-	-	-
SML-4-VS-STL1-5	FK006930	681	0	218	0.001	49.5966	15.598	Up	1.33227e-15	2.2042e-14	GLMDU67TR JCVI-SOY2 Glycine max cDNA 5', mRNA sequence /clone_end=5' /gb=FK006930 /gi=192319202 /ug=Gma.53994 /len=681	-	-	-	gi|255627517|gb|ACU14103.1|/1.41353e-37/unknown [Glycine max]
SML-4-VS-STL1-5	GD876286	263	0	69	0.001	40.6477	15.3109	Up	1.33227e-15	2.13123e-14	454GmaGlobSeed618935 Soybean Seeds Containing Globular-Stage Embryos Glycine max cDNA, mRNA sequence /gb=GD876286 /gi=208079986 /ug=Gma.41628 /len=263	-	-	-	-
SML-4-VS-STL1-5	AK245162	815	0	212	0.001	40.3014	15.2985	Up	1.33227e-15	2.16113e-14	Glycine max cDNA, clone: GMFL01-22-J12 /gb=AK245162 /gi=210141245 /ug=Gma.39783 /len=815	-	-	-	-
SML-4-VS-STL1-5	BT097878	1390	0	322	0.001	35.8908	15.1313	Up	1.33227e-15	2.21211e-14	Soybean clone JCVI-FLGm-16M16 unknown mRNA /cds=p(61,699) /gb=BT097878 /gi=255645244 /ug=Gma.5064 /len=1390	-	GO:0043169//cation binding;GO:0019842//vitamin binding;GO:0016641//oxidoreductase activity, acting on the CH-NH2 group of donors, oxygen as acceptor	GO:0003006//reproductive developmental process;GO:0006555//methionine metabolic process	gi|255639863|gb|ACU20224.1|/2.00423e-151/unknown [Glycine max]
SML-4-VS-STL1-5	EV274341	850	0	192	0.001	34.9965	15.0949	Up	1.33227e-15	2.17092e-14	GLMC544TF JCVI-SOY2 Glycine max cDNA 5', mRNA sequence /clone_end=5' /gb=EV274341 /gi=151404527 /ug=Gma.52499 /len=850	-	-	-	gi|255631234|gb|ACU15984.1|/1.72515e-68/unknown [Glycine max]
SML-4-VS-STL1-5	EV272623	750	0	169	0.001	34.9114	15.0914	Up	1.33227e-15	2.20195e-14	GLMBM16TF JCVI-SOY2 Glycine max cDNA 5', mRNA sequence /clone_end=5' /gb=EV272623 /gi=151402810 /ug=Gma.3751 /len=750	-	-	-	gi|255630653|gb|ACU15686.1|/8.77317e-71/unknown [Glycine max]
SML-4-VS-STL1-5	DB977733	353	0	75	0.001	32.9177	15.0066	Up	1.33227e-15	2.13863e-14	DB977733 full-length enriched soybean cDNA library, mixture of seedling, young plant, adult plant Glycine max cDNA clone GMFL02-12-M21 3', mRNA sequence /clone=GMFL02-12-M21 /clone_end=3' /gb=DB977733 /gi=213597202 /ug=Gma.24641 /len=353	-	-	-	-
SML-4-VS-STL1-5	CX702185	835	0	163	0.001	30.2443	14.8844	Up	1.33227e-15	2.14394e-14	gmrtDrNS01_02-B_T3_F11_085.s0 Water stressed gmrtDrNS01 Glycine max cDNA 3', mRNA sequence /clone_end=3' /gb=CX702185 /gi=58015443 /ug=Gma.52173 /len=835	GO:0044464//cell part	GO:0015291//secondary active transmembrane transporter activity	GO:0015893//drug transport	gi|296087229|emb|CBI33603.3|/1.68646e-60/unnamed protein product [Vitis vinifera]
SML-4-VS-STL1-5	EV272550	737	0	138	0.001	29.0104	14.8243	Up	1.33227e-15	2.15681e-14	GLMBL29TF JCVI-SOY2 Glycine max cDNA 5', mRNA sequence /clone_end=5' /gb=EV272550 /gi=151402737 /ug=Gma.55878 /len=737	-	-	-	gi|255630988|gb|ACU15858.1|/2.57116e-67/unknown [Glycine max]
SML-4-VS-STL1-5	FJ228455	741	0	132	0.001	27.5993	14.7523	Up	1.33227e-15	2.1344e-14	Glycine max AP2 domain-containing transcription factor 3 (AP2-3) mRNA, complete cds /cds=p(1,741) /gb=FJ228455 /gi=212717191 /ug=Gma.56874 /len=741	GO:0043231//intracellular membrane-bounded organelle	GO:0001071	GO:0006351//transcription, DNA-dependent	gi|212717192|gb|ACJ37437.1|/4.15027e-81/AP2 domain-containing transcription factor 3 [Glycine max]
SML-4-VS-STL1-5	AW350088	676	0	118	0.001	27.0444	14.723	Up	1.33227e-15	2.18854e-14	GM210007B10C3 Gm-r1021 Glycine max cDNA clone Gm-r1021-2429 3', mRNA sequence /clone=Gm-r1021-2429 /clone_end=3' /gb=AW350088 /gi=6847798 /ug=Gma.31253 /len=676	-	GO:0016758//transferase activity, transferring hexosyl groups	-	gi|18151384|dbj|BAB83692.1|/5.72348e-68/ABA-glucosyltransferase [Vigna angularis]
SML-4-VS-STL1-5	DQ822972	543	0	90	0.001	25.6794	14.6483	Up	1.33227e-15	2.18965e-14	Glycine max MYB transcription factor MYB72 (MYB72) mRNA, partial cds /cds=p(85,543) /gb=DQ822972 /gi=110931827 /ug=Gma.36015 /len=543	GO:0043231//intracellular membrane-bounded organelle	GO:0003676//nucleic acid binding;GO:0001071	GO:0010468//regulation of gene expression;GO:0009725//response to hormone stimulus;GO:0006351//transcription, DNA-dependent;GO:0006970//response to osmotic stress	gi|110931828|gb|ABH02913.1|/2.19007e-81/MYB transcription factor MYB72 [Glycine max]
SML-4-VS-STL1-5	CF805949	660	0	109	0.001	25.5873	14.6431	Up	1.33227e-15	2.17201e-14	psHB002xD22f USDA-IFAFS:Expression of Phytophthora sojae genes during infection and propagation Glycine max cDNA clone sHB002D22 5, mRNA sequence /clone=sHB002D22 /clone_end=5' /gb=CF805949 /gi=37994203 /ug=Gma.35364 /len=660	-	GO:0030554//adenyl nucleotide binding;GO:0003824//catalytic activity	-	gi|13161397|dbj|BAB33033.1|/8.71069e-66/CPRD2 [Vigna unguiculata]
SML-4-VS-STL1-5	BE659338	500	0	76	0.001	23.5497	14.5234	Up	1.33227e-15	2.1742e-14	GM700009A20B1 Gm-r1070 Glycine max cDNA clone Gm-r1070-3122 3', mRNA sequence /clone=Gm-r1070-3122 /clone_end=3' /gb=BE659338 /gi=9985230 /ug=Gma.12951 /len=500	-	-	-	-
SML-4-VS-STL1-5	BU547378	511	0	77	0.001	23.346	14.5109	Up	1.33227e-15	2.21552e-14	GM880013A20G08 Gm-r1088 Glycine max cDNA clone Gm-r1088-4912 3', mRNA sequence /clone=Gm-r1088-4912 /clone_end=3' /gb=BU547378 /gi=22930239 /ug=Gma.32536 /len=511	-	-	-	-
SML-4-VS-STL1-5	BT094922	760	0	111	0.001	22.6283	14.4658	Up	1.33227e-15	2.13757e-14	Soybean clone JCVI-FLGm-6M20 unknown mRNA /cds=m(295,720) /gb=BT094922 /gi=255637782 /ug=Gma.27128 /len=760	-	-	-	gi|255637783|gb|ACU19213.1|/1.21852e-51/unknown [Glycine max]
SML-4-VS-STL1-5	CO982782	683	0	96	0.001	21.7767	14.4105	Up	1.33227e-15	2.16765e-14	GM89016B2A09.r1 Gm-r1089 Glycine max cDNA clone GM89016B2A09 3, mRNA sequence /clone=Gm-r1089-5802 /clone_end=3' /gb=CO982782 /gi=51341465 /ug=Gma.13095 /len=683	GO:0009536//plastid	-	-	gi|15224418|ref|NP_181334.1|/7.53004e-23/unknown protein [Arabidopsis thaliana]
SML-4-VS-STL1-5	BW676688	408	0	57	0.001	21.645	14.4017	Up	1.33227e-15	2.19299e-14	BW676688 GMFL01 Glycine max cDNA clone GMFL01-40-P12 3', mRNA sequence /clone=GMFL01-40-P12 /clone_end=3' /gb=BW676688 /gi=209707709 /ug=Gma.51247 /len=408	-	-	-	-
SML-4-VS-STL1-5	GR857324	760	0	106	0.001	21.609	14.3993	Up	1.33227e-15	2.16874e-14	CCCC21451.b1 CCCC Glycine max callus grown in dark condition Glycine max cDNA clone CCCC21451 5', mRNA sequence /clone=CCCC21451 /clone_end=5' /gb=GR857324 /gi=254343568 /ug=Gma.26976 /len=760	-	GO:0003824//catalytic activity	GO:0009064//glutamine family amino acid metabolic process	gi|296087253|emb|CBI33627.3|/3.75291e-85/unnamed protein product [Vitis vinifera]
SML-4-VS-STL1-5	FG988886	609	0	83	0.001	21.1156	14.366	Up	1.33227e-15	2.16221e-14	GLLCN02TF JCVI-SOY1 Glycine max cDNA 5', mRNA sequence /clone_end=5' /gb=FG988886 /gi=192300589 /ug=Gma.53875 /len=609	-	-	-	gi|255628679|gb|ACU14684.1|/3.65947e-65/unknown [Glycine max]
SML-4-VS-STL1-5	FK351486	158	0	21	0.001	20.5923	14.3298	Up	1.76379e-07	1.10375e-06	454GmaGlobSeed86118 Soybean Seeds Containing Globular-Stage Embryos Glycine max cDNA, mRNA sequence /gb=FK351486 /gi=193384976 /ug=Gma.48204 /len=158	-	-	-	-
SML-4-VS-STL1-5	AK246046	1352	0	175	0.001	20.0541	14.2916	Up	1.33227e-15	2.20307e-14	Glycine max cDNA, clone: GMFL01-49-M14 /gb=AK246046 /gi=210142127 /ug=Gma.48504 /len=1352	GO:0031981//nuclear lumen	-	GO:0010468//regulation of gene expression	gi|255585930|ref|XP_002533637.1|/2.19299e-75/transcription factor, putative [Ricinus communis]
SML-4-VS-STL1-5	BI970301	732	0	90	0.001	19.0491	14.2174	Up	1.33227e-15	2.20083e-14	GM830010A10F04 Gm-r1083 Glycine max cDNA clone Gm-r1083-3703 3', mRNA sequence /clone=Gm-r1083-3703 /clone_end=3' /gb=BI970301 /gi=16344706 /ug=Gma.29323 /len=732	-	-	-	gi|255645168|gb|ACU23082.1|/2.83719e-18/unknown [Glycine max]
SML-4-VS-STL1-5	BE917603	571	0	69	0.001	18.7221	14.1925	Up	1.33227e-15	2.14715e-14	GmRLK4 soybean root subtractive cDNA Library Glycine max cDNA clone GmRLK4, mRNA sequence /clone=GmRLK4 /gb=BE917603 /gi=15811824 /ug=Gma.5627 /len=571	-	-	-	-
SML-4-VS-STL1-5	CF807532	645	0	76	0.001	18.2556	14.1561	Up	1.33227e-15	2.18632e-14	psHB025xI23f USDA-IFAFS:Expression of Phytophthora sojae genes during infection and propagation Glycine max cDNA clone sHB025I23 5, mRNA sequence /clone=sHB025I23 /clone_end=5' /gb=CF807532 /gi=37995943 /ug=Gma.35107 /len=645	-	-	GO:0010468//regulation of gene expression;GO:0006350//transcription	gi|224066615|ref|XP_002302164.1|/1.15421e-06/AP2/ERF domain-containing transcription factor [Populus trichocarpa]
SML-4-VS-STL1-5	GD981023	260	0	30	0.001	17.8768	14.1258	Up	2.29342e-10	1.92774e-09	454GmaGlobSeed723672 Soybean Seeds Containing Globular-Stage Embryos Glycine max cDNA, mRNA sequence /gb=GD981023 /gi=208182773 /ug=Gma.43431 /len=260	-	-	-	-
SML-4-VS-STL1-5	EV274960	605	0	68	0.001	17.4139	14.088	Up	1.33227e-15	2.21894e-14	GLMCC38TF JCVI-SOY2 Glycine max cDNA 5', mRNA sequence /clone_end=5' /gb=EV274960 /gi=151405146 /ug=Gma.52363 /len=605	-	-	-	gi|255629003|gb|ACU14846.1|/8.90878e-64/unknown [Glycine max]
SML-4-VS-STL1-5	AW459381	260	0	29	0.001	17.2809	14.0769	Up	4.79896e-10	3.91387e-09	sh23e09.y1 Gm-c1016 Glycine max cDNA clone GENOME SYSTEMS CLONE ID: Gm-c1016-5633 5', mRNA sequence /clone=GENOME_SYSTEMS_CLONE_ID:_Gm-c1016-5633 /clone_end=5' /gb=AW459381 /gi=7029540 /ti=46744929 /ug=Gma.25162 /len=260	-	-	-	-
SML-4-VS-STL1-5	FK010262	512	0	57	0.001	17.2483	14.0742	Up	1.33227e-15	2.19523e-14	GLQA860TF JCVI-SOY2 Glycine max cDNA 5', mRNA sequence /clone_end=5' /gb=FK010262 /gi=192318040 /ug=Gma.40457 /len=512	-	GO:0016787//hydrolase activity	-	gi|255645168|gb|ACU23082.1|/7.4934e-14/unknown [Glycine max]
SML-4-VS-STL1-5	CO985087	820	0	91	0.001	17.1937	14.0696	Up	1.33227e-15	2.15573e-14	GM89023A2B06.r1 Gm-r1089 Glycine max cDNA clone GM89023A2B06 3, mRNA sequence /clone=Gm-r1089-8508 /clone_end=3' /gb=CO985087 /gi=51344354 /ug=Gma.18664 /len=820	-	GO:0005506//iron ion binding;GO:0003824//catalytic activity;GO:0016209//antioxidant activity	GO:0008152//metabolic process;GO:0006950//response to stress	gi|255537327|ref|XP_002509730.1|/2.86934e-73/Lignin-forming anionic peroxidase precursor, putative [Ricinus communis]
SML-4-VS-STL1-5	AW101420	407	0	45	0.001	17.1301	14.0642	Up	4.66294e-15	7.25152e-14	sd79f09.y1 Gm-c1009 Glycine max cDNA clone GENOME SYSTEMS CLONE ID: Gm-c1009-642 5', mRNA sequence /clone=GENOME_SYSTEMS_CLONE_ID:_Gm-c1009-642 /clone_end=5' /gb=AW101420 /gi=6072101 /ti=46724897 /ug=Gma.25645 /len=407	-	-	-	gi|255640638|gb|ACU20604.1|/3.47088e-09/unknown [Glycine max]
SML-4-VS-STL1-5	EV270105	493	0	54	0.001	16.9703	14.0507	Up	1.33227e-15	2.13969e-14	GLMAR59TF JCVI-SOY2 Glycine max cDNA 5', mRNA sequence /clone_end=5' /gb=EV270105 /gi=151400291 /ug=Gma.53636 /len=493	-	-	-	gi|255630347|gb|ACU15530.1|/8.64141e-25/unknown [Glycine max]
SML-4-VS-STL1-5	FK013833	662	0	70	0.001	16.3826	13.9999	Up	1.33227e-15	2.14608e-14	GLQAT04TF JCVI-SOY2 Glycine max cDNA 5', mRNA sequence /clone_end=5' /gb=FK013833 /gi=192320743 /ug=Gma.9717 /len=662	-	-	-	-
SML-4-VS-STL1-5	BE022889	380	0	39	0.001	15.901	13.9568	Up	2.99316e-13	3.43296e-12	sm77g07.y1 Gm-c1015 Glycine max cDNA clone GENOME SYSTEMS CLONE ID: Gm-c1015-6133 5', mRNA sequence /clone=GENOME_SYSTEMS_CLONE_ID:_Gm-c1015-6133 /clone_end=5' /gb=BE022889 /gi=8285330 /ti=46778325 /ug=Gma.24484 /len=380	-	-	-	-
SML-4-VS-STL1-5	EV268422	684	0	69	0.001	15.6291	13.932	Up	1.33227e-15	2.14822e-14	GLMA620TF JCVI-SOY2 Glycine max cDNA 5', mRNA sequence /clone_end=5' /gb=EV268422 /gi=151398551 /ug=Gma.50823 /len=684	-	-	GO:0010468//regulation of gene expression;GO:0006350//transcription	gi|255629978|gb|ACU15341.1|/7.71866e-84/unknown [Glycine max]
SML-4-VS-STL1-5	FK442968	259	0	26	0.001	15.5531	13.9249	Up	4.39678e-09	3.26961e-08	454GmaGlobSeed177600 Soybean Seeds Containing Globular-Stage Embryos Glycine max cDNA, mRNA sequence /gb=FK442968 /gi=193476285 /ug=Gma.41309 /len=259	-	-	-	-
SML-4-VS-STL1-5	FK506803	210	0	21	0.001	15.4932	13.9194	Up	1.76379e-07	1.10418e-06	454GmaGlobSeed241435 Soybean Seeds Containing Globular-Stage Embryos Glycine max cDNA, mRNA sequence /gb=FK506803 /gi=193550438 /ug=Gma.43279 /len=210	-	-	-	-
SML-4-VS-STL1-5	FK013848	729	0	72	0.001	15.302	13.9014	Up	1.33227e-15	2.19746e-14	GLQAT12TF JCVI-SOY2 Glycine max cDNA 5', mRNA sequence /clone_end=5' /gb=FK013848 /gi=192320758 /ug=Gma.39707 /len=729	GO:0043231//intracellular membrane-bounded organelle	GO:0003677//DNA binding;GO:0001071	GO:0006351//transcription, DNA-dependent	gi|255556041|ref|XP_002519055.1|/6.60639e-68/DNA binding protein, putative [Ricinus communis]
SML-4-VS-STL1-5	GR845066	567	0	56	0.001	15.302	13.9014	Up	1.33227e-15	2.15143e-14	CCCC14177.b1 CCCC Glycine max callus grown in dark condition Glycine max cDNA clone CCCC14177 5', mRNA sequence /clone=CCCC14177 /clone_end=5' /gb=GR845066 /gi=254337283 /ug=Gma.17942 /len=567	-	-	-	-
SML-4-VS-STL1-5	CO984083	882	0	86	0.001	15.1068	13.8829	Up	1.33227e-15	2.21098e-14	GM89021A1G11.r1 Gm-r1089 Glycine max cDNA clone GM89021A1G11 3, mRNA sequence /clone=Gm-r1089-7989 /clone_end=3' /gb=CO984083 /gi=51343350 /ug=Gma.26937 /len=882	-	-	-	-
SML-4-VS-STL1-5	CX701146	783	0	76	0.001	15.0381	13.8763	Up	1.33227e-15	2.20645e-14	gmrtDrNS01_35-A_M13R_A05_047.s2 Water stressed 5h segment 2 gmrtDrNS01 Glycine max cDNA 3', mRNA sequence /clone_end=3' /gb=CX701146 /gi=58014404 /ug=Gma.29550 /len=783	-	GO:0016798//hydrolase activity, acting on glycosyl bonds;GO:0043167//ion binding	GO:0044238//primary metabolic process	gi|217074598|gb|ACJ85659.1|/2.94222e-64/unknown [Medicago truncatula]
SML-4-VS-STL1-5	BT095628	702	0	68	0.001	15.0077	13.8734	Up	1.33227e-15	2.16656e-14	Soybean clone JCVI-FLGm-15G3 unknown mRNA /cds=p(112,702) /gb=BT095628 /gi=255639144 /ug=Gma.26374 /len=702	GO:0043231//intracellular membrane-bounded organelle	GO:0003677//DNA binding;GO:0001071	GO:0010468//regulation of gene expression;GO:0006351//transcription, DNA-dependent;GO:0009642//response to light intensity	gi|255639145|gb|ACU19872.1|/4.86289e-89/unknown [Glycine max]
SML-4-VS-STL1-5	FK005024	741	0	71	0.001	14.8451	13.8577	Up	1.33227e-15	2.13229e-14	GLMDJ86TFB JCVI-SOY2 Glycine max cDNA 5', mRNA sequence /clone_end=5' /gb=FK005024 /gi=192312566 /ug=Gma.53990 /len=741	-	-	-	gi|255640552|gb|ACU20561.1|/8.89323e-100/unknown [Glycine max]
SML-4-VS-STL1-5	FK005499	785	0	74	0.001	14.6051	13.8342	Up	1.33227e-15	2.19077e-14	GLMDM66TR JCVI-SOY2 Glycine max cDNA 5', mRNA sequence /clone_end=5' /gb=FK005499 /gi=192313405 /ug=Gma.7890 /len=785	GO:0005618//cell wall	GO:0030234//enzyme regulator activity;GO:0004091//carboxylesterase activity	GO:0071555	gi|255564230|ref|XP_002523112.1|/1.83456e-106/Pectinesterase-2 precursor, putative [Ricinus communis]
SML-4-VS-STL1-5	GD754629	268	0	25	0.001	14.4527	13.819	Up	9.2002e-09	6.62259e-08	454GmaGlobSeed497278 Soybean Seeds Containing Globular-Stage Embryos Glycine max cDNA, mRNA sequence /gb=GD754629 /gi=207779487 /ug=Gma.47963 /len=268	-	-	-	-
SML-4-VS-STL1-5	EE400162	435	0	40	0.001	14.2467	13.7983	Up	1.43663e-13	1.79457e-12	slv1c.pk004.d8 Soybean severe stunt virus-infected soybean cDNA library (slv1c) Glycine max cDNA clone slv1c.pk004.d8 5', mRNA sequence /clone=slv1c.pk004.d8 /clone_end=5' /gb=EE400162 /gi=112361184 /ug=Gma.28652 /len=435	-	-	-	-
SML-4-VS-STL1-5	GR843144	535	0	47	0.001	13.6109	13.7325	Up	1.9984e-15	3.17022e-14	CCCC12962.b1 CCCC Glycine max callus grown in dark condition Glycine max cDNA clone CCCC12962 5', mRNA sequence /clone=CCCC12962 /clone_end=5' /gb=GR843144 /gi=254336965 /ug=Gma.53206 /len=535	-	-	GO:0006950//response to stress	gi|255630688|gb|ACU15704.1|/2.59732e-39/unknown [Glycine max]
SML-4-VS-STL1-5	GR859240	786	0	69	0.001	13.6009	13.7314	Up	1.33227e-15	2.14075e-14	CCCC22627.b1 CCCC Glycine max callus grown in dark condition Glycine max cDNA clone CCCC22627 5', mRNA sequence /clone=CCCC22627 /clone_end=5' /gb=GR859240 /gi=254343078 /ug=Gma.18084 /len=786	-	-	-	-
SML-4-VS-STL1-5	BG651773	416	0	36	0.001	13.4076	13.7108	Up	2.73314e-12	2.68814e-11	sad60g10.y1 Gm-c1051 Glycine max cDNA clone GENOME SYSTEMS CLONE ID: Gm-c1051-4915 5', mRNA sequence /clone=GENOME_SYSTEMS_CLONE_ID:_Gm-c1051-4915 /clone_end=5' /gb=BG651773 /gi=13789182 /ti=44511097 /ug=Gma.38518 /len=416	-	-	-	-
SML-4-VS-STL1-5	DQ822913	810	0	70	0.001	13.3892	13.7088	Up	1.33227e-15	2.15897e-14	Glycine max MYB transcription factor MYB124 (MYB124) mRNA, complete cds /cds=p(43,708) /gb=DQ822913 /gi=110931709 /ug=Gma.35398 /len=810	-	-	-	gi|110931710|gb|ABH02854.1|/2.4564e-117/MYB transcription factor MYB124 [Glycine max]
SML-4-VS-STL1-5	CX711962	408	0	34	0.001	12.911	13.6563	Up	1.19638e-11	1.10517e-10	gmrtDrNS01_40-D_M13R_B02_014.s4 Water stressed 48h segment 2 gmrtDrNS01 Glycine max cDNA 3', mRNA sequence /clone_end=3' /gb=CX711962 /gi=58025221 /ug=Gma.35996 /len=408	-	-	-	-
SML-4-VS-STL1-5	AW307237	314	0	26	0.001	12.8288	13.6471	Up	4.39678e-09	3.27112e-08	sf54e05.y1 Gm-c1009 Glycine max cDNA clone GENOME SYSTEMS CLONE ID: Gm-c1009-3801 5' similar to SW:C79A_SORBI Q43135 CYTOCHROME P450 79A1 ;, mRNA sequence /clone=GENOME_SYSTEMS_CLONE_ID:_Gm-c1009-3801 /clone_end=5' /gb=AW307237 /gi=6719590 /ti=46736742 /ug=Gma.25568 /len=314	-	-	-	gi|47156049|gb|AAT11920.1|/8.06104e-06/cytochrome P450 [Lotus japonicus]
SML-4-VS-STL1-5	BT094022	1177	0	95	0.001	12.5052	13.6102	Up	1.33227e-15	2.13545e-14	Soybean clone JCVI-FLGm-14M6 unknown mRNA /cds=p(76,966) /gb=BT094022 /gi=255636034 /ug=Gma.53832 /len=1177	-	-	-	gi|255636035|gb|ACU18362.1|/1.32302e-158/unknown [Glycine max]
SML-4-VS-STL1-5	BG650418	287	0	23	0.001	12.4162	13.5999	Up	4.0283e-08	2.72009e-07	sad08e09.y1 Gm-c1073 Glycine max cDNA clone GENOME SYSTEMS CLONE ID: Gm-c1073-2129 5', mRNA sequence /clone=GENOME_SYSTEMS_CLONE_ID:_Gm-c1073-2129 /clone_end=5' /gb=BG650418 /gi=13787826 /ti=44507580 /ug=Gma.39138 /len=287	-	-	-	-
SML-4-VS-STL1-5	GR845767	812	0	65	0.001	12.4022	13.5983	Up	1.33227e-15	2.15465e-14	CCCC14611.b1 CCCC Glycine max callus grown in dark condition Glycine max cDNA clone CCCC14611 5', mRNA sequence /clone=CCCC14611 /clone_end=5' /gb=GR845767 /gi=254338624 /ug=Gma.34597 /len=812	-	-	-	gi|255632707|gb|ACU16705.1|/9.25313e-32/unknown [Glycine max]
SML-4-VS-STL1-5	DB986764	451	0	35	0.001	12.0236	13.5536	Up	5.7181e-12	5.44211e-11	DB986764 full-length enriched soybean cDNA library, mixture of seedling, young plant, adult plant Glycine max cDNA clone GMFL02-40-P01 3', mRNA sequence /clone=GMFL02-40-P01 /clone_end=3' /gb=DB986764 /gi=214008629 /ug=Gma.51365 /len=451	-	-	-	-
SML-4-VS-STL1-5	BG508012	440	0	34	0.001	11.9721	13.5474	Up	1.19638e-11	1.10454e-10	sac84b04.y1 Gm-c1072 Glycine max cDNA clone GENOME SYSTEMS CLONE ID: Gm-c1072-1976 5', mRNA sequence /clone=GENOME_SYSTEMS_CLONE_ID:_Gm-c1072-1976 /clone_end=5' /gb=BG508012 /gi=13478600 /ti=44505809 /ug=Gma.15362 /len=440	-	-	-	-
SML-4-VS-STL1-5	BG651529	285	0	22	0.001	11.9597	13.5459	Up	8.42918e-08	5.46386e-07	sad48a07.y1 Gm-c1075 Glycine max cDNA clone GENOME SYSTEMS CLONE ID: Gm-c1075-1165 5', mRNA sequence /clone=GENOME_SYSTEMS_CLONE_ID:_Gm-c1075-1165 /clone_end=5' /gb=BG651529 /gi=13788938 /ti=44510234 /ug=Gma.15399 /len=285	-	-	-	-
SML-4-VS-STL1-5	AW350323	819	0	63	0.001	11.9179	13.5408	Up	1.33227e-15	2.16547e-14	GM210007B20E12 Gm-r1021 Glycine max cDNA clone Gm-r1021-2544 3', mRNA sequence /clone=Gm-r1021-2544 /clone_end=3' /gb=AW350323 /gi=6848033 /ug=Gma.28742 /len=819	-	-	-	gi|255536949|ref|XP_002509541.1|/1.02094e-46/Polcalcin Jun o, putative [Ricinus communis]
SML-4-VS-STL1-5	BT095318	1135	0	86	0.001	11.7394	13.5191	Up	1.33227e-15	2.21438e-14	Soybean clone JCVI-FLGm-25I13 unknown mRNA /gb=BT095318 /gi=255638541 /ug=Gma.51868 /len=1135	-	GO:0016758//transferase activity, transferring hexosyl groups	-	gi|165994470|dbj|BAF99685.1|/7.38676e-143/putative glycosyltransferase [Clitoria ternatea]
SML-4-VS-STL1-5	FK307529	275	0	20	0.001	11.2678	13.4599	Up	3.69072e-07	2.22405e-06	454GmaGlobSeed42161 Soybean Seeds Containing Globular-Stage Embryos Glycine max cDNA, mRNA sequence /gb=FK307529 /gi=193340636 /ug=Gma.40804 /len=275	-	-	-	-
SML-4-VS-STL1-5	BT095181	1288	0	93	0.001	11.1869	13.4495	Up	1.33227e-15	2.17749e-14	Soybean clone JCVI-FLGm-19O19 unknown mRNA /cds=m(220,1257) /gb=BT095181 /gi=255638279 /ug=Gma.6477 /len=1288	-	-	-	-
SML-4-VS-STL1-5	AW156410	389	0	28	0.001	11.1519	13.445	Up	1.00417e-09	7.93584e-09	se25g12.y1 Gm-c1015 Glycine max cDNA clone GENOME SYSTEMS CLONE ID: Gm-c1015-2303 5', mRNA sequence /clone=GENOME_SYSTEMS_CLONE_ID:_Gm-c1015-2303 /clone_end=5' /gb=AW156410 /gi=6227811 /ti=46727138 /ug=Gma.24563 /len=389	-	-	-	gi|255540543|ref|XP_002511336.1|/2.15305e-06/r2r3-myb transcription factor, putative [Ricinus communis]
SML-4-VS-STL1-5	FK326044	252	0	18	0.001	11.0666	13.4339	Up	1.61598e-06	8.97312e-06	454GmaGlobSeed60676 Soybean Seeds Containing Globular-Stage Embryos Glycine max cDNA, mRNA sequence /gb=FK326044 /gi=193361736 /ug=Gma.41279 /len=252	-	-	-	-
SML-4-VS-STL1-5	DB958782	450	0	32	0.001	11.0174	13.4275	Up	5.23798e-11	4.64136e-10	DB958782 full-length enriched soybean cDNA library, mixture of seedling, young plant, adult plant Glycine max cDNA clone GMFL02-10-E13 5', mRNA sequence /clone=GMFL02-10-E13 /clone_end=5' /gb=DB958782 /gi=213610463 /ug=Gma.48526 /len=450	-	-	-	gi|307776247|pdb|2L1W|A/4.25342e-08/Chain A, The Solution Structure Of Soybean Calmodulin Isoform 4 Complexed With The Vacuolar Calcium Atpase Bca1 Peptide
SML-4-VS-STL1-5	CX702874	815	0	57	0.001	10.8358	13.4035	Up	1.33227e-15	2.14288e-14	gmrtDrNS01_10-B_M13R_E01_007.s2 Water stressed 5h segment 2 gmrtDrNS01 Glycine max cDNA 3', mRNA sequence /clone_end=3' /gb=CX702874 /gi=58016132 /ug=Gma.57901 /len=815	-	-	-	gi|212717194|gb|ACJ37438.1|/1.12396e-37/AP2 domain-containing transcription factor 4 [Glycine max]
SML-4-VS-STL1-5	DB984277	445	0	31	0.001	10.793	13.3978	Up	1.09603e-10	9.49875e-10	DB984277 full-length enriched soybean cDNA library, mixture of seedling, young plant, adult plant Glycine max cDNA clone GMFL02-33-B06 3', mRNA sequence /clone=GMFL02-33-B06 /clone_end=3' /gb=DB984277 /gi=213588232 /ug=Gma.487 /len=445	-	-	-	-
SML-4-VS-STL1-5	CO984956	677	0	46	0.001	10.5272	13.3618	Up	2.88658e-15	4.52818e-14	GM89022B2F10.r1 Gm-r1089 Glycine max cDNA clone GM89022B2F10 3, mRNA sequence /clone=Gm-r1089-8348 /clone_end=3' /gb=CO984956 /gi=51344223 /ug=Gma.36804 /len=677	GO:0043231//intracellular membrane-bounded organelle	GO:0005515//protein binding	GO:0009755//hormone-mediated signaling pathway	gi|255540139|ref|XP_002511134.1|/1.88443e-18/calmodulin binding protein, putative [Ricinus communis]
SML-4-VS-STL1-5	BU547499	634	0	43	0.001	10.508	13.3592	Up	1.66533e-14	2.47909e-13	GM880013A20A06 Gm-r1088 Glycine max cDNA clone Gm-r1088-4620 3', mRNA sequence /clone=Gm-r1088-4620 /clone_end=3' /gb=BU547499 /gi=22930360 /ug=Gma.26846 /len=634	GO:0043231//intracellular membrane-bounded organelle	GO:0003677//DNA binding;GO:0001071	GO:0010468//regulation of gene expression;GO:0006350//transcription	gi|83630929|gb|ABC26913.1|/2.67056e-77/WRKY21 [Glycine max]
SML-4-VS-STL1-5	BQ473199	550	0	37	0.001	10.4227	13.3474	Up	1.30673e-12	1.32714e-11	sap08g02.y1 Gm-c1081 Glycine max cDNA clone SOYBEAN CLONE ID: Gm-c1081-4899 5', mRNA sequence /clone=SOYBEAN_CLONE_ID:_Gm-c1081-4899 /clone_end=5' /gb=BQ473199 /gi=21285328 /ug=Gma.9316 /len=550	-	-	-	-
SML-4-VS-STL1-5	GR843830	587	0	39	0.001	10.2936	13.3295	Up	2.99316e-13	3.43418e-12	CCCC13424.g1 CCCC Glycine max callus grown in dark condition Glycine max cDNA clone CCCC13424 3', mRNA sequence /clone=CCCC13424 /clone_end=3' /gb=GR843830 /gi=254332246 /ug=Gma.26468 /len=587	-	GO:0016758//transferase activity, transferring hexosyl groups	-	gi|255570298|ref|XP_002526109.1|/5.48177e-47/UDP-glucuronosyltransferase, putative [Ricinus communis]
SML-4-VS-STL1-5	BF426170	245	0	16	0.001	10.118	13.3046	Up	7.07558e-06	3.59475e-05	sr94f05.y1 Gm-c1047 Glycine max cDNA clone GENOME SYSTEMS CLONE ID: Gm-c1047-1114 5', mRNA sequence /clone=GENOME_SYSTEMS_CLONE_ID:_Gm-c1047-1114 /clone_end=5' /gb=BF426170 /gi=11414159 /ti=46806169 /ug=Gma.22418 /len=245	-	-	-	-
SML-4-VS-STL1-5	BT096177	1393	0	90	0.001	10.01	13.2892	Up	1.33227e-15	2.18743e-14	Soybean clone JCVI-FLGm-20B11 unknown mRNA /cds=p(150,1229) /gb=BT096177 /gi=255640222 /ug=Gma.36378 /len=1393	-	GO:0016788//hydrolase activity, acting on ester bonds	-	gi|255640223|gb|ACU20402.1|/0/unknown [Glycine max]
SML-4-VS-STL1-5	CD416484	359	0	23	0.001	9.92603	13.277	Up	4.0283e-08	2.71726e-07	Gm_ck6857 Soybean induced by Salicylic Acid Glycine max cDNA 3', mRNA sequence /clone_end=3' /gb=CD416484 /gi=31474456 /ug=Gma.14151 /len=359	-	-	-	-
SML-4-VS-STL1-5	CF808235	569	0	36	0.001	9.8024	13.2589	Up	2.73314e-12	2.68732e-11	psHB033xE17f USDA-IFAFS:Expression of Phytophthora sojae genes during infection and propagation Glycine max cDNA clone sHB033E17 5, mRNA sequence /clone=sHB033E17 /clone_end=5' /gb=CF808235 /gi=37996646 /ug=Gma.26529 /len=569	-	GO:0004553//hydrolase activity, hydrolyzing O-glycosyl compounds;GO:0043167//ion binding	GO:0044238//primary metabolic process	gi|158634900|gb|ABW76287.1|/1.01226e-79/beta-glucosidase G2 [Medicago truncatula]
SML-4-VS-STL1-5	CD408101	274	0	17	0.001	9.6126	13.2307	Up	3.38142e-06	1.7954e-05	Gm_ck34024 Soybean induced by Salicylic Acid Glycine max cDNA 3', mRNA sequence /clone_end=3' /gb=CD408101 /gi=31466073 /ug=Gma.45731 /len=274	-	-	-	-
SML-4-VS-STL1-5	BI970621	774	0	48	0.001	9.60821	13.2301	Up	1.55431e-15	2.47787e-14	GM830011A11B09 Gm-r1083 Glycine max cDNA clone Gm-r1083-3905 3', mRNA sequence /clone=Gm-r1083-3905 /clone_end=3' /gb=BI970621 /gi=16345026 /ug=Gma.31750 /len=774	GO:0043232	GO:0032559//adenyl ribonucleotide binding	-	gi|255645644|gb|ACU23316.1|/2.50518e-84/unknown [Glycine max]
SML-4-VS-STL1-5	BU550739	636	0	39	0.001	9.50057	13.2138	Up	2.99316e-13	3.4354e-12	GM880021B10D11 Gm-r1088 Glycine max cDNA clone Gm-r1088-7869 3', mRNA sequence /clone=Gm-r1088-7869 /clone_end=3' /gb=BU550739 /gi=22933600 /ug=Gma.45206 /len=636	-	-	-	-
SML-4-VS-STL1-5	EV277710	823	0	50	0.001	9.41266	13.2004	Up	1.33227e-15	2.19188e-14	GLMD729TF JCVI-SOY2 Glycine max cDNA 5', mRNA sequence /clone_end=5' /gb=EV277710 /gi=151407895 /ug=Gma.22079 /len=823	-	GO:0016740//transferase activity	-	gi|255631814|gb|ACU16274.1|/3.71985e-121/unknown [Glycine max]
SML-4-VS-STL1-5	BT099038	938	0	56	0.001	9.2497	13.1752	Up	1.33227e-15	2.1525e-14	Soybean clone JCVI-FLGm-13K14 unknown mRNA /cds=m(237,812) /gb=BT099038 /gi=255647512 /ug=Gma.300 /len=938	-	-	-	-
SML-4-VS-STL1-5	BI893765	338	0	20	0.001	9.1676	13.1623	Up	3.69072e-07	2.22571e-06	sag92f01.y1 Gm-c1084 Glycine max cDNA clone GENOME SYSTEMS CLONE ID: Gm-c1084-1778 5', mRNA sequence /clone=GENOME_SYSTEMS_CLONE_ID:_Gm-c1084-1778 /clone_end=5' /gb=BI893765 /gi=16106025 /ug=Gma.4289 /len=338	-	-	-	-
SML-4-VS-STL1-5	BI969604	703	0	41	0.001	9.03589	13.1415	Up	6.9278e-14	9.31126e-13	GM830008B10E05 Gm-r1083 Glycine max cDNA clone Gm-r1083-2913 3', mRNA sequence /clone=Gm-r1083-2913 /clone_end=3' /gb=BI969604 /gi=16344009 /ug=Gma.6590 /len=703	-	-	-	-
SML-4-VS-STL1-5	GT185244	913	0	53	0.001	8.99389	13.1347	Up	1.33227e-15	2.16983e-14	BRSOGMSC1059B12.b. Root from Glycine max stressed by drought Glycine max cDNA, mRNA sequence /gb=GT185244 /gi=261497069 /ug=Gma.20204 /len=913	-	-	GO:0009987//cellular process	gi|224137172|ref|XP_002327054.1|/3.21143e-39/AP2/ERF domain-containing transcription factor [Populus trichocarpa]
SML-4-VS-STL1-5	AW201874	523	0	30	0.001	8.88714	13.1175	Up	2.29342e-10	1.92924e-09	sf08c04.y1 Gm-c1027 Glycine max cDNA clone GENOME SYSTEMS CLONE ID: Gm-c1027-1663 5', mRNA sequence /clone=GENOME_SYSTEMS_CLONE_ID:_Gm-c1027-1663 /clone_end=5' /gb=AW201874 /gi=6482629 /ti=46732180 /ug=Gma.33522 /len=523	-	-	-	-
SML-4-VS-STL1-5	GR850779	262	0	15	0.001	8.87018	13.1147	Up	1.48056e-05	7.07146e-05	CCCC17758.g1 CCCC Glycine max callus grown in dark condition Glycine max cDNA clone CCCC17758 3', mRNA sequence /clone=CCCC17758 /clone_end=3' /gb=GR850779 /gi=254340477 /ug=Gma.54555 /len=262	-	-	-	-
SML-4-VS-STL1-5	DB990483	424	0	24	0.001	8.76976	13.0983	Up	1.92513e-08	1.34452e-07	DB990483 full-length enriched soybean cDNA library, mixture of seedling, young plant, adult plant Glycine max cDNA clone GMFL02-52-E22 3', mRNA sequence /clone=GMFL02-52-E22 /clone_end=3' /gb=DB990483 /gi=214007128 /ug=Gma.37327 /len=424	-	-	-	gi|255637507|gb|ACU19080.1|/4.39419e-36/unknown [Glycine max]
SML-4-VS-STL1-5	AW734437	215	0	12	0.001	8.64739	13.078	Up	0.000135648	0.000536593	sk94b03.y1 Gm-c1035 Glycine max cDNA clone GENOME SYSTEMS CLONE ID: Gm-c1035-966 5' similar to TR:O04332 O04332 MAIZE TRANSPOSON MUDR MUDRA PROTEIN ISOLOG. ;, mRNA sequence /clone=GENOME_SYSTEMS_CLONE_ID:_Gm-c1035-966 /clone_end=5' /gb=AW734437 /gi=7640129 /ti=46766084 /ug=Gma.23517 /len=215	-	-	-	gi|6175165|gb|AAF04891.1|AC011437_6/6.56211e-08/Mutator-like transposase [Arabidopsis thaliana]
SML-4-VS-STL1-5	CF921433	657	0	36	0.001	8.48945	13.0515	Up	2.73314e-12	2.68896e-11	gmrhRww3-09_D03_1_025 Soybean root hair subtracted cDNA library gmrhRww3 Glycine max cDNA, mRNA sequence /gb=CF921433 /gi=38192227 /ug=Gma.53372 /len=657	-	-	-	gi|255646159|gb|ACU23565.1|/1.75821e-26/unknown [Glycine max]
SML-4-VS-STL1-5	GD748110	275	0	15	0.001	8.45086	13.0449	Up	1.48056e-05	7.07251e-05	454GmaGlobSeed490759 Soybean Seeds Containing Globular-Stage Embryos Glycine max cDNA, mRNA sequence /gb=GD748110 /gi=207775026 /ug=Gma.49342 /len=275	-	-	-	-
SML-4-VS-STL1-5	BU761266	620	0	33	0.001	8.2464	13.0095	Up	2.50328e-11	2.25895e-10	sas65e11.y1 Gm-c1023 Glycine max cDNA clone SOYBEAN CLONE ID: Gm-c1023-5613 5' similar to TR:Q40984 Q40984 AMYGDALIN HYDROLASE ISOFORM AH I PRECURSOR ;, mRNA sequence /clone=SOYBEAN_CLONE_ID:_Gm-c1023-5613 /clone_end=5' /gb=BU761266 /gi=23726542 /ug=Gma.23678 /len=620	-	GO:0016798//hydrolase activity, acting on glycosyl bonds;GO:0043167//ion binding	GO:0044238//primary metabolic process	gi|158634900|gb|ABW76287.1|/3.21954e-88/beta-glucosidase G2 [Medicago truncatula]
SML-4-VS-STL1-5	CD403686	719	0	38	0.001	8.18836	12.9994	Up	6.25056e-13	6.68806e-12	Gm_ck26457 Soybean induced by Salicylic Acid Glycine max cDNA 3', mRNA sequence /clone_end=3' /gb=CD403686 /gi=31461658 /ug=Gma.58561 /len=719	-	-	-	gi|255628829|gb|ACU14759.1|/9.12148e-22/unknown [Glycine max]
SML-4-VS-STL1-5	BI945172	266	0	14	0.001	8.15434	12.9934	Up	3.09804e-05	0.000141359	sb30c08.y1 Gm-c1009 Glycine max cDNA clone GENOME SYSTEMS CLONE ID: Gm-c1009-327 5', mRNA sequence /clone=GENOME_SYSTEMS_CLONE_ID:_Gm-c1009-327 /clone_end=5' /gb=BI945172 /gi=16282724 /ug=Gma.178 /len=266	-	-	-	-
SML-4-VS-STL1-5	FK630339	242	0	12	0.001	7.6826	12.9074	Up	0.000135648	0.000536986	454GmaGlobSeed364971 Soybean Seeds Containing Globular-Stage Embryos Glycine max cDNA, mRNA sequence /gb=FK630339 /gi=193694299 /ug=Gma.41851 /len=242	-	GO:0046872//metal ion binding	-	gi|161087182|gb|ABX56674.1|/1.2502e-06/C2-H2 zinc finger protein [Glycine max]
SML-4-VS-STL1-5	BQ080643	552	0	27	0.001	7.57822	12.8876	Up	2.10122e-09	1.61408e-08	san36b10.y1 Gm-c1084 Glycine max cDNA clone SOYBEAN CLONE ID: Gm-c1084-5851 5' similar to TR:Q9SPV4 Q9SPV4 S-ADENOSYL-L-METHIONINE:SALICYLIC ACID CARBOXYL METHYLTRANSFERASE. ;, mRNA sequence /clone=SOYBEAN_CLONE_ID:_Gm-c1084-5851 /clone_end=5' /gb=BQ080643 /gi=19935923 /ug=Gma.4367 /len=552	-	GO:0008168//methyltransferase activity	-	gi|194136583|gb|ACF33514.1|/6.96974e-38/salicylic acid methyl transferase-like protein [Glycine max]
SML-4-VS-STL1-5	GR852617	517	0	25	0.001	7.4919	12.8711	Up	9.2002e-09	6.62112e-08	CCCC18895.b1 CCCC Glycine max callus grown in dark condition Glycine max cDNA clone CCCC18895 5', mRNA sequence /clone=CCCC18895 /clone_end=5' /gb=GR852617 /gi=254348938 /ug=Gma.53228 /len=517	-	-	-	-
SML-4-VS-STL1-5	DB989323	608	0	29	0.001	7.38987	12.8513	Up	4.79896e-10	3.91289e-09	DB989323 full-length enriched soybean cDNA library, mixture of seedling, young plant, adult plant Glycine max cDNA clone GMFL02-48-M16 3', mRNA sequence /clone=GMFL02-48-M16 /clone_end=3' /gb=DB989323 /gi=214004206 /ug=Gma.49942 /len=608	GO:0043231//intracellular membrane-bounded organelle	GO:0016634;GO:0005506//iron ion binding	GO:0008152//metabolic process	gi|224119134|ref|XP_002331333.1|/1.1944e-60/cytochrome P450 [Populus trichocarpa]
SML-4-VS-STL1-5	CX710571	839	0	40	0.001	7.38653	12.8507	Up	1.43663e-13	1.79595e-12	gmrtDrNS01_21-D_M13R_A11_095.s2 Water stressed 5h segment 2 gmrtDrNS01 Glycine max cDNA 3', mRNA sequence /clone_end=3' /gb=CX710571 /gi=58023830 /ug=Gma.8312 /len=839	-	-	GO:0009725//response to hormone stimulus	gi|121489791|emb|CAK18867.1|/5.28796e-54/putative calmodulin binding protein precursor [Phillyrea latifolia]
SML-4-VS-STL1-5	BE611045	598	0	28	0.001	7.25436	12.8246	Up	1.00417e-09	7.9281e-09	sq74a12.y1 Gm-c1048 Glycine max cDNA clone GENOME SYSTEMS CLONE ID: Gm-c1048-1175 5' similar to TR:O22084 O22084 ZPT2-12. ;, mRNA sequence /clone=GENOME_SYSTEMS_CLONE_ID:_Gm-c1048-1175 /clone_end=5' /gb=BE611045 /gi=9902077 /ti=46799251 /ug=Gma.986 /len=598	-	-	-	-
SML-4-VS-STL1-5	FK656128	301	0	14	0.001	7.20616	12.815	Up	3.09804e-05	0.0001412	454GmaGlobSeed390760 Soybean Seeds Containing Globular-Stage Embryos Glycine max cDNA, mRNA sequence /gb=FK656128 /gi=193726412 /ug=Gma.41035 /len=301	-	-	-	-
SML-4-VS-STL1-5	BT096233	1216	0	54	0.001	6.88022	12.7482	Up	1.33227e-15	2.183e-14	Soybean clone JCVI-FLGm-20F23 unknown mRNA /cds=p(72,725) /gb=BT096233 /gi=255640329 /ug=Gma.36324 /len=1216	-	GO:0016787//hydrolase activity	-	gi|255648036|gb|ACU24474.1|/1.14849e-145/unknown [Glycine max]
SML-4-VS-STL1-5	CX547840	973	0	43	0.001	6.84696	12.7412	Up	1.66533e-14	2.47795e-13	gmrtDrNS01_13-A_M13R_A02_016.s4 Water stressed 48h segment 2 gmrtDrNS01 Glycine max cDNA 3', mRNA sequence /clone_end=3' /gb=CX547840 /gi=57574865 /ug=Gma.20424 /len=973	GO:0044464//cell part	GO:0005506//iron ion binding;GO:0003824//catalytic activity;GO:0016209//antioxidant activity	GO:0006952//defense response;GO:0008152//metabolic process	gi|225626263|gb|ACN97181.1|/3.74902e-81/peroxidase [Populus trichocarpa]
SML-4-VS-STL1-5	EH224961	756	0	32	0.001	6.55799	12.679	Up	5.23798e-11	4.63882e-10	JGI_ABWZ5527.fwd ABWZ Phakopsora pachyrhizi infected soybean leaf tissue 13-15 days post inoculation with TW72-1 urediniospores Glycine max cDNA clone ABWZ5527 5', mRNA sequence /clone=ABWZ5527 /clone_end=5' /gb=EH224961 /gi=120496794 /ug=Gma.36046 /len=756	GO:0031410//cytoplasmic vesicle	-	-	gi|255640424|gb|ACU20499.1|/1.46052e-65/unknown [Glycine max]
SML-4-VS-STL1-5	CX547350	477	0	20	0.001	6.49612	12.6654	Up	3.69072e-07	2.22488e-06	gmrtDrNS01_07-A_M13R_B08_062.s3 Water stressed 48h segment 1 gmrtDrNS01 Glycine max cDNA 3', mRNA sequence /clone_end=3' /gb=CX547350 /gi=57574375 /ug=Gma.20153 /len=477	-	GO:0003824//catalytic activity	GO:0044238//primary metabolic process	gi|217074300|gb|ACJ85510.1|/6.62245e-32/unknown [Medicago truncatula]
SML-4-VS-STL1-5	BT095995	1188	0	49	0.001	6.39031	12.6417	Up	1.33227e-15	2.17859e-14	Soybean clone JCVI-FLGm-20O9 unknown mRNA /cds=p(63,986) /gb=BT095995 /gi=255639862 /ug=Gma.55263 /len=1188	-	GO:0043169//cation binding;GO:0019842//vitamin binding;GO:0016641//oxidoreductase activity, acting on the CH-NH2 group of donors, oxygen as acceptor	GO:0003006//reproductive developmental process;GO:0006555//methionine metabolic process	gi|255639863|gb|ACU20224.1|/3.05309e-163/unknown [Glycine max]
SML-4-VS-STL1-5	GR825725	782	0	32	0.001	6.33995	12.6303	Up	5.23798e-11	4.64009e-10	CCCC1759.b1 CCCC Glycine max callus grown in dark condition Glycine max cDNA clone CCCC1759 5', mRNA sequence /clone=CCCC1759 /clone_end=5' /gb=GR825725 /gi=254315916 /ug=Gma.54393 /len=782	-	-	-	-
SML-4-VS-STL1-5	BW662125	597	0	24	0.001	6.22844	12.6047	Up	1.92513e-08	1.34394e-07	BW662125 GMFL01 Glycine max cDNA clone GMFL01-19-N19 5', mRNA sequence /clone=GMFL01-19-N19 /clone_end=5' /gb=BW662125 /gi=209707958 /ug=Gma.48918 /len=597	-	GO:0016765//transferase activity, transferring alkyl or aryl (other than methyl) groups;GO:0032559//adenyl ribonucleotide binding	GO:0006399//tRNA metabolic process;GO:0009690//cytokinin metabolic process	gi|90421406|gb|ABD93932.1|/2.93451e-27/adenylate isopentenyltransferase [Lotus japonicus]
SML-4-VS-STL1-5	FG990259	656	0	26	0.001	6.14061	12.5842	Up	4.39678e-09	3.27337e-08	GLLD284TF JCVI-SOY1 Glycine max cDNA 5', mRNA sequence /clone_end=5' /gb=FG990259 /gi=192296913 /ug=Gma.37419 /len=656	-	-	-	gi|255629019|gb|ACU14854.1|/4.05334e-23/unknown [Glycine max]
SML-4-VS-STL1-5	BQ454138	355	0	14	0.001	6.11001	12.577	Up	3.09804e-05	0.000141439	sao76e12.y1 Gm-c1073 Glycine max cDNA clone SOYBEAN CLONE ID: Gm-c1073-5208 5' similar to TR:Q9ZS83 Q9ZS83 NL0C. ;, mRNA sequence /clone=SOYBEAN_CLONE_ID:_Gm-c1073-5208 /clone_end=5' /gb=BQ454138 /gi=21257250 /ug=Gma.3351 /len=355	-	-	-	gi|223452548|gb|ACM89601.1|/3.31103e-36/disease resistance protein [Glycine max]
SML-4-VS-STL1-5	GR857760	612	0	24	0.001	6.07578	12.5689	Up	1.92513e-08	1.34365e-07	CCCC21712.b1 CCCC Glycine max callus grown in dark condition Glycine max cDNA clone CCCC21712 5', mRNA sequence /clone=CCCC21712 /clone_end=5' /gb=GR857760 /gi=254339635 /ug=Gma.27959 /len=612	-	-	-	gi|255632626|gb|ACU16663.1|/9.63348e-29/unknown [Glycine max]
SML-4-VS-STL1-5	EV281991	844	0	33	0.001	6.05778	12.5646	Up	2.50328e-11	2.26021e-10	GLNBB15TF JCVI-SOY3 Glycine max cDNA 5', mRNA sequence /clone_end=5' /gb=EV281991 /gi=151412179 /ug=Gma.26648 /len=844	-	GO:0004091//carboxylesterase activity	GO:0006725//cellular aromatic compound metabolic process;GO:0009814//defense response, incompatible interaction;GO:0050832//defense response to fungus	gi|255632608|gb|ACU16654.1|/4.2699e-144/unknown [Glycine max]
SML-4-VS-STL1-5	DQ822903	1049	0	41	0.001	6.05551	12.564	Up	6.9278e-14	9.3074e-13	Glycine max MYB transcription factor MYB92 (MYB92) mRNA, complete cds /cds=p(8,889) /gb=DQ822903 /gi=110931689 /ug=Gma.36260 /len=1049	GO:0043231//intracellular membrane-bounded organelle	GO:0003676//nucleic acid binding	GO:0010468//regulation of gene expression	gi|110931690|gb|ABH02844.1|/2.43012e-137/MYB transcription factor MYB92 [Glycine max]
SML-4-VS-STL1-5	AK245656	1271	0	49	0.001	5.973	12.5442	Up	1.33227e-15	2.13334e-14	Glycine max cDNA, clone: GMFL01-36-O01 /gb=AK245656 /gi=210141737 /ug=Gma.6466 /len=1271	-	-	-	-
SML-4-VS-STL1-5	CF806971	628	0	24	0.001	5.92098	12.5316	Up	1.92513e-08	1.34336e-07	psHB018xE22f USDA-IFAFS:Expression of Phytophthora sojae genes during infection and propagation Glycine max cDNA clone sHB018E22 5, mRNA sequence /clone=sHB018E22 /clone_end=5' /gb=CF806971 /gi=37995382 /ug=Gma.14157 /len=628	-	GO:0046914//transition metal ion binding;GO:0016706//oxidoreductase activity, acting on paired donors, with incorporation or reduction of molecular oxygen, 2-oxoglutarate as one donor, and incorporation of one atom each of oxygen into both donors	GO:0008152//metabolic process	gi|255548069|ref|XP_002515091.1|/3.66413e-63/1-aminocyclopropane-1-carboxylate oxidase, putative [Ricinus communis]
SML-4-VS-STL1-5	GR827234	796	0	30	0.001	5.83916	12.5115	Up	2.29342e-10	1.92723e-09	CCCC2726.g1 CCCC Glycine max callus grown in dark condition Glycine max cDNA clone CCCC2726 3', mRNA sequence /clone=CCCC2726 /clone_end=3' /gb=GR827234 /gi=254320785 /ug=Gma.54068 /len=796	GO:0042579//microbody	GO:0016405//CoA-ligase activity	GO:0044262//cellular carbohydrate metabolic process;GO:0032787//monocarboxylic acid metabolic process	gi|217074538|gb|ACJ85629.1|/6.44418e-92/unknown [Medicago truncatula]
SML-4-VS-STL1-5	BG405676	347	0	13	0.001	5.80438	12.5029	Up	6.48262e-05	0.000276541	sac36b07.y1 Gm-c1051 Glycine max cDNA clone GENOME SYSTEMS CLONE ID: Gm-c1051-4286 5' similar to TR:Q9ZSP5 Q9ZSP5 SUBTILISIN-LIKE PROTEASE. ;, mRNA sequence /clone=GENOME_SYSTEMS_CLONE_ID:_Gm-c1051-4286 /clone_end=5' /gb=BG405676 /gi=13312025 /ti=44502625 /ug=Gma.38509 /len=347	GO:0031410//cytoplasmic vesicle	GO:0008233//peptidase activity	GO:0008152//metabolic process	gi|296090005|emb|CBI39824.3|/1.36172e-29/unnamed protein product [Vitis vinifera]
SML-4-VS-STL1-5	CX706363	700	0	26	0.001	5.75463	12.4905	Up	4.39678e-09	3.27262e-08	gmrtDrNS01_11-C_M13R_B06_046.s3 Water stressed 48h segment 1 gmrtDrNS01 Glycine max cDNA 3', mRNA sequence /clone_end=3' /gb=CX706363 /gi=58019621 /ug=Gma.57900 /len=700	-	GO:0016462//pyrophosphatase activity	-	gi|255631740|gb|ACU16237.1|/3.27759e-67/unknown [Glycine max]
SML-4-VS-STL1-5	DQ822895	947	0	35	0.001	5.72612	12.4833	Up	5.7181e-12	5.44051e-11	Glycine max MYB transcription factor MYB76 (MYB76) mRNA, complete cds /cds=p(19,801) /gb=DQ822895 /gi=110931673 /ug=Gma.57930 /len=947	-	-	-	gi|110931674|gb|ABH02836.1|/2.90978e-139/MYB transcription factor MYB76 [Glycine max]
SML-4-VS-STL1-5	BT095500	1447	0	53	0.001	5.67479	12.4704	Up	1.33227e-15	2.14182e-14	Soybean clone JCVI-FLGm-19O12 unknown mRNA /cds=p(65,904) /gb=BT095500 /gi=255638893 /ug=Gma.53271 /len=1447	GO:0016020//membrane	GO:0005515//protein binding	GO:0051707//response to other organism;GO:0009725//response to hormone stimulus;GO:0009626//plant-type hypersensitive response;GO:0023033;GO:0010185;GO:0016044//cellular membrane organization;GO:0006605//protein targeting	gi|255638894|gb|ACU19749.1|/5.29234e-123/unknown [Glycine max]
SML-4-VS-STL1-5	BW671328	495	0	18	0.001	5.63391	12.4599	Up	1.61598e-06	8.97004e-06	BW671328 GMFL01 Glycine max cDNA clone GMFL01-33-B17 3', mRNA sequence /clone=GMFL01-33-B17 /clone_end=3' /gb=BW671328 /gi=209711617 /ug=Gma.51253 /len=495	-	-	-	-
SML-4-VS-STL1-5	EV277360	860	0	31	0.001	5.58477	12.4473	Up	1.09603e-10	9.50384e-10	GLMD343TF JCVI-SOY2 Glycine max cDNA 5', mRNA sequence /clone_end=5' /gb=EV277360 /gi=151407545 /ug=Gma.36775 /len=860	GO:0044444//cytoplasmic part	GO:0019787//small conjugating protein ligase activity	GO:0006950//response to stress;GO:0016567//protein ubiquitination;GO:0002252	gi|255641296|gb|ACU20925.1|/1.09195e-118/unknown [Glycine max]
SML-4-VS-STL1-5	AW164327	573	0	20	0.001	5.40776	12.4008	Up	3.69072e-07	2.22363e-06	se71a10.y1 Gm-c1023 Glycine max cDNA clone GENOME SYSTEMS CLONE ID: Gm-c1023-115 5', mRNA sequence /clone=GENOME_SYSTEMS_CLONE_ID:_Gm-c1023-115 /clone_end=5' /gb=AW164327 /gi=6341503 /ti=46729600 /ug=Gma.21406 /len=573	-	-	-	gi|105829424|gb|ABF74693.1|/4.14548e-28/At1g52855 [Arabidopsis thaliana]
SML-4-VS-STL1-5	AK245720	1424	0	49	0.001	5.33124	12.3803	Up	1.33227e-15	2.21325e-14	Glycine max cDNA, clone: GMFL01-39-I09 /gb=AK245720 /gi=210141801 /ug=Gma.52200 /len=1424	-	GO:0016757//transferase activity, transferring glycosyl groups	GO:0005975//carbohydrate metabolic process;GO:0000302//response to reactive oxygen species;GO:0009642//response to light intensity	gi|32345694|gb|AAM96867.1|/0/galactinol synthase [Glycine max]
SML-4-VS-STL1-5	DB977311	354	0	12	0.001	5.25195	12.3586	Up	0.000135648	0.000536789	DB977311 full-length enriched soybean cDNA library, mixture of seedling, young plant, adult plant Glycine max cDNA clone GMFL02-11-H15 3', mRNA sequence /clone=GMFL02-11-H15 /clone_end=3' /gb=DB977311 /gi=213591883 /ug=Gma.51420 /len=354	-	-	-	-
SML-4-VS-STL1-5	GR849382	769	0	26	0.001	5.23829	12.3549	Up	4.39678e-09	3.26811e-08	CCCC16885.b1 CCCC Glycine max callus grown in dark condition Glycine max cDNA clone CCCC16885 5', mRNA sequence /clone=CCCC16885 /clone_end=5' /gb=GR849382 /gi=254337429 /ug=Gma.53229 /len=769	-	-	-	gi|224095001|ref|XP_002310322.1|/5.55134e-52/predicted protein [Populus trichocarpa]
SML-4-VS-STL1-5	GR828933	742	0	25	0.001	5.2201	12.3499	Up	9.2002e-09	6.62554e-08	CCCC3792.g1 CCCC Glycine max callus grown in dark condition Glycine max cDNA clone CCCC3792 3', mRNA sequence /clone=CCCC3792 /clone_end=3' /gb=GR828933 /gi=254319313 /ug=Gma.53799 /len=742	-	-	-	gi|255641674|gb|ACU21109.1|/9.19547e-73/unknown [Glycine max]
SML-4-VS-STL1-5	BW657219	811	0	27	0.001	5.15805	12.3326	Up	2.10122e-09	1.61369e-08	BW657219 GMFL01 Glycine max cDNA clone GMFL01-12-K03 5', mRNA sequence /clone=GMFL01-12-K03 /clone_end=5' /gb=BW657219 /gi=209709716 /ug=Gma.28584 /len=811	-	-	-	gi|110931840|gb|ABH02919.1|/4.82742e-89/MYB transcription factor MYB117 [Glycine max]
SML-4-VS-STL1-5	BT098943	782	0	26	0.001	5.15121	12.3307	Up	4.39678e-09	3.26886e-08	Soybean clone JCVI-FLGm-13E8 unknown mRNA /cds=p(60,617) /gb=BT098943 /gi=255647328 /ug=Gma.36768 /len=782	-	-	-	gi|255647329|gb|ACU24131.1|/7.1967e-87/unknown [Glycine max]
SML-4-VS-STL1-5	BE057545	543	0	18	0.001	5.13588	12.3264	Up	1.61598e-06	8.9762e-06	sn03g05.y1 Gm-c1015 Glycine max cDNA clone GENOME SYSTEMS CLONE ID: Gm-c1015-8529 5' similar to SW:PAB2_ARATH P42731 POLYADENYLATE-BINDING PROTEIN 2 ;, mRNA sequence /clone=GENOME_SYSTEMS_CLONE_ID:_Gm-c1015-8529 /clone_end=5' /gb=BE057545 /gi=8401911 /ti=46779999 /ug=Gma.25557 /len=543	-	-	-	-
SML-4-VS-STL1-5	GR860388	794	0	26	0.001	5.07335	12.3087	Up	4.39678e-09	3.27187e-08	CCCC23410.b1 CCCC Glycine max callus grown in dark condition Glycine max cDNA clone CCCC23410 5', mRNA sequence /clone=CCCC23410 /clone_end=5' /gb=GR860388 /gi=254349116 /ug=Gma.56850 /len=794	-	-	-	gi|255647259|gb|ACU24097.1|/1.89957e-58/unknown [Glycine max]
SML-4-VS-STL1-5	BT094181	1243	0	40	0.001	4.98576	12.2836	Up	1.43663e-13	1.79387e-12	Soybean clone JCVI-FLGm-18E16 unknown mRNA /cds=p(17,955) /gb=BT094181 /gi=255636341 /ug=Gma.34809 /len=1243	-	-	GO:0008152//metabolic process	gi|255636342|gb|ACU18510.1|/5.54712e-179/unknown [Glycine max]
SML-4-VS-STL1-5	AW133133	531	0	17	0.001	4.96017	12.2762	Up	3.38142e-06	1.79717e-05	se14g04.y1 Gm-c1013 Glycine max cDNA clone GENOME SYSTEMS CLONE ID: Gm-c1013-3535 5', mRNA sequence /clone=GENOME_SYSTEMS_CLONE_ID:_Gm-c1013-3535 /clone_end=5' /gb=AW133133 /gi=6134740 /ti=46726424 /ug=Gma.25356 /len=531	-	-	-	-
SML-4-VS-STL1-5	GR845014	759	0	24	0.001	4.89905	12.2583	Up	1.92513e-08	1.34423e-07	CCCC14148.b1 CCCC Glycine max callus grown in dark condition Glycine max cDNA clone CCCC14148 5', mRNA sequence /clone=CCCC14148 /clone_end=5' /gb=GR845014 /gi=254337124 /ug=Gma.31587 /len=759	-	GO:0004866//endopeptidase inhibitor activity	GO:0006950//response to stress	gi|255631802|gb|ACU16268.1|/6.66721e-34/unknown [Glycine max]
SML-4-VS-STL1-5	DQ822978	745	0	23	0.001	4.78315	12.2237	Up	4.0283e-08	2.71782e-07	Glycine max MYB transcription factor MYB117 (MYB117) mRNA, partial cds /cds=p(34,745) /gb=DQ822978 /gi=110931839 /ug=Gma.45875 /len=745	GO:0043231//intracellular membrane-bounded organelle	GO:0003676//nucleic acid binding	GO:0010468//regulation of gene expression	gi|110931840|gb|ABH02919.1|/1.09048e-113/MYB transcription factor MYB117 [Glycine max]
SML-4-VS-STL1-5	AW459005	458	0	14	0.001	4.73593	12.2094	Up	3.09804e-05	0.00014118	sh18a07.y1 Gm-c1016 Glycine max cDNA clone GENOME SYSTEMS CLONE ID: Gm-c1016-5101 5' similar to TR:O22213 O22213 T32G6.3 PROTEIN. ;, mRNA sequence /clone=GENOME_SYSTEMS_CLONE_ID:_Gm-c1016-5101 /clone_end=5' /gb=AW459005 /gi=7029222 /ti=46744611 /ug=Gma.1001 /len=458	-	-	-	-
SML-4-VS-STL1-5	EV268985	667	0	20	0.001	4.64565	12.1817	Up	3.69072e-07	2.22861e-06	GLMAE12TF JCVI-SOY2 Glycine max cDNA 5', mRNA sequence /clone_end=5' /gb=EV268985 /gi=151399114 /ug=Gma.36136 /len=667	GO:0000785//chromatin;GO:0009536//plastid;GO:0031981//nuclear lumen	GO:0003676//nucleic acid binding	GO:0034728	gi|55977041|sp|P68427.2|H32_PEA/1.01382e-69/RecName: Full=Histone H3.2
SML-4-VS-STL1-5	EV266735	875	0	26	0.001	4.60371	12.1686	Up	4.39678e-09	3.27036e-08	GLLBA49TF JCVI-SOY1 Glycine max cDNA 5', mRNA sequence /clone_end=5' /gb=EV266735 /gi=151396862 /ug=Gma.39817 /len=875	GO:0031410//cytoplasmic vesicle;GO:0043231//intracellular membrane-bounded organelle	-	-	gi|255627371|gb|ACU14030.1|/5.76361e-123/unknown [Glycine max]
SML-4-VS-STL1-5	BT095686	1356	0	40	0.001	4.57028	12.1581	Up	1.43663e-13	1.79526e-12	Soybean clone JCVI-FLGm-19B14 unknown mRNA /cds=p(85,1170) /gb=BT095686 /gi=255639258 /ug=Gma.56269 /len=1356	-	GO:0000166//nucleotide binding;GO:0003824//catalytic activity	-	gi|255639259|gb|ACU19928.1|/0/unknown [Glycine max]
SML-4-VS-STL1-5	GR845025	441	0	13	0.001	4.56717	12.1571	Up	6.48262e-05	0.000276504	CCCC14154.b1 CCCC Glycine max callus grown in dark condition Glycine max cDNA clone CCCC14154 5', mRNA sequence /clone=CCCC14154 /clone_end=5' /gb=GR845025 /gi=254337135 /ug=Gma.54522 /len=441	GO:0044421//extracellular region part	-	GO:0032502//developmental process	gi|255645823|gb|ACU23402.1|/1.47151e-34/unknown [Glycine max]
SML-4-VS-STL1-5	BM178342	544	0	16	0.001	4.55684	12.1538	Up	7.07558e-06	3.59305e-05	saj71h02.y1 Gm-c1072 Glycine max cDNA clone SOYBEAN CLONE ID: Gm-c1072-5332 5' similar to TR:O49538 O49538 MYB - RELATED PROTEIN. [1] ;, mRNA sequence /clone=SOYBEAN_CLONE_ID:_Gm-c1072-5332 /clone_end=5' /gb=BM178342 /gi=17401560 /ug=Gma.28667 /len=544	GO:0043231//intracellular membrane-bounded organelle	GO:0003676//nucleic acid binding;GO:0001071	GO:0010468//regulation of gene expression	gi|110931834|gb|ABH02916.1|/1.82514e-19/MYB transcription factor MYB157 [Glycine max]
SML-4-VS-STL1-5	BG839219	681	0	20	0.001	4.55014	12.1517	Up	3.69072e-07	2.22695e-06	Gm01_10b04_F Gm01_AAFC_ECORC_Glycine_max_cold_stressed_leaves Glycine max cDNA clone Gm01_10b04, mRNA sequence /clone=Gm01_10b04 /gb=BG839219 /gi=14205541 /ug=Gma.57092 /len=681	GO:0016020//membrane	GO:0004713//protein tyrosine kinase activity;GO:0032559//adenyl ribonucleotide binding	GO:0006464//protein modification process	gi|223452300|gb|ACM89478.1|/2.24142e-27/NAK-type protein kinase [Glycine max]
SML-4-VS-STL1-5	BF324942	478	0	14	0.001	4.53777	12.1478	Up	3.09804e-05	0.00014124	su29d01.y1 Gm-c1068 Glycine max cDNA clone GENOME SYSTEMS CLONE ID: Gm-c1068-554 5', mRNA sequence /clone=GENOME_SYSTEMS_CLONE_ID:_Gm-c1068-554 /clone_end=5' /gb=BF324942 /gi=11274601 /ti=46818665 /ug=Gma.29513 /len=478	-	-	-	gi|225439980|ref|XP_002276083.1|/7.52998e-07/PREDICTED: hypothetical protein [Vitis vinifera]
SML-4-VS-STL1-5	EH225149	726	0	21	0.001	4.48152	12.1298	Up	1.76379e-07	1.10354e-06	JGI_ABWZ5721.fwd ABWZ Phakopsora pachyrhizi infected soybean leaf tissue 13-15 days post inoculation with TW72-1 urediniospores Glycine max cDNA clone ABWZ5721 5', mRNA sequence /clone=ABWZ5721 /clone_end=5' /gb=EH225149 /gi=120496982 /ug=Gma.44885 /len=726	-	-	-	gi|255628225|gb|ACU14457.1|/5.14112e-12/unknown [Glycine max]
SML-4-VS-STL1-5	AW310189	524	0	15	0.001	4.43509	12.1147	Up	1.48056e-05	7.06729e-05	sf32d12.x1 Gm-c1028 Glycine max cDNA clone GENOME SYSTEMS CLONE ID: Gm-c1028-1680 3', mRNA sequence /clone=GENOME_SYSTEMS_CLONE_ID:_Gm-c1028-1680 /clone_end=3' /gb=AW310189 /gi=6725790 /ti=46734613 /ug=Gma.44273 /len=524	-	-	-	-
SML-4-VS-STL1-5	BT096831	1089	0	31	0.001	4.41038	12.1067	Up	1.09603e-10	9.50129e-10	Soybean clone JCVI-FLGm-15D4 unknown mRNA /cds=m(252,1019) /gb=BT096831 /gi=255641506 /ug=Gma.29988 /len=1089	-	-	-	gi|255641507|gb|ACU21028.1|/2.58389e-89/unknown [Glycine max]
SML-4-VS-STL1-5	AW203274	528	0	15	0.001	4.40149	12.1038	Up	1.48056e-05	7.06938e-05	sf28a02.y1 Gm-c1028 Glycine max cDNA clone GENOME SYSTEMS CLONE ID: Gm-c1028-1251 5' similar to TR:O24548 O24548 TYPE IIIA MEMBRANE PROTEIN CP-WAP13. ;, mRNA sequence /clone=GENOME_SYSTEMS_CLONE_ID:_Gm-c1028-1251 /clone_end=5' /gb=AW203274 /gi=6501901 /ti=46734054 /ug=Gma.33686 /len=528	GO:0071944	GO:0016757//transferase activity, transferring glycosyl groups	-	gi|2218152|gb|AAB61672.1|/2.03997e-12/type IIIa membrane protein cp-wap13 [Vigna unguiculata]
SML-4-VS-STL1-5	BM177559	423	0	12	0.001	4.39525	12.1017	Up	0.000135648	0.000536527	saj62g10.y1 Gm-c1072 Glycine max cDNA clone SOYBEAN CLONE ID: Gm-c1072-4531 5', mRNA sequence /clone=SOYBEAN_CLONE_ID:_Gm-c1072-4531 /clone_end=5' /gb=BM177559 /gi=17400777 /ug=Gma.19164 /len=423	-	-	-	-
SML-4-VS-STL1-5	BT099345	710	0	20	0.001	4.36429	12.0915	Up	3.69072e-07	2.22529e-06	Soybean clone JCVI-FLGm-13P21 unknown mRNA /cds=m(246,677) /gb=BT099345 /gi=255648112 /ug=Gma.37208 /len=710	-	-	-	gi|255648113|gb|ACU24511.1|/2.72066e-79/unknown [Glycine max]
SML-4-VS-STL1-5	CX702645	692	0	19	0.001	4.25392	12.0546	Up	7.72278e-07	4.46994e-06	gmrtDrNS01_07-B_M13R_H06_034.s2 Water stressed 5h segment 2 gmrtDrNS01 Glycine max cDNA 3', mRNA sequence /clone_end=3' /gb=CX702645 /gi=58015903 /ug=Gma.35958 /len=692	-	-	-	gi|255646003|gb|ACU23489.1|/5.68667e-06/unknown [Glycine max]
SML-4-VS-STL1-5	DB986130	548	0	15	0.001	4.24085	12.0501	Up	1.48056e-05	7.06833e-05	DB986130 full-length enriched soybean cDNA library, mixture of seedling, young plant, adult plant Glycine max cDNA clone GMFL02-38-P04 3', mRNA sequence /clone=GMFL02-38-P04 /clone_end=3' /gb=DB986130 /gi=214007764 /ug=Gma.57704 /len=548	GO:0019866//organelle inner membrane	-	GO:0046907//intracellular transport	gi|255636328|gb|ACU18503.1|/4.37841e-45/unknown [Glycine max]
SML-4-VS-STL1-5	CX701292	1028	0	28	0.001	4.21995	12.043	Up	1.00417e-09	7.93972e-09	gmrtDrNS01_36-A_M13R_F09_069.s3 Water stressed 48h segment 1 gmrtDrNS01 Glycine max cDNA 3', mRNA sequence /clone_end=3' /gb=CX701292 /gi=58014550 /ug=Gma.37809 /len=1028	-	-	-	gi|255634737|gb|ACU17730.1|/7.73617e-64/unknown [Glycine max]
SML-4-VS-STL1-5	FK006297	698	0	19	0.001	4.21736	12.0421	Up	7.72278e-07	4.47073e-06	GLMDR23TR JCVI-SOY2 Glycine max cDNA 5', mRNA sequence /clone_end=5' /gb=FK006297 /gi=192314371 /ug=Gma.29284 /len=698	-	-	-	gi|255640669|gb|ACU20619.1|/2.32409e-43/unknown [Glycine max]
SML-4-VS-STL1-5	FK001205	557	0	15	0.001	4.17233	12.0266	Up	1.48056e-05	7.07459e-05	GLPAL17TR JCVI-SOY1 Glycine max cDNA 5', mRNA sequence /clone_end=5' /gb=FK001205 /gi=192307177 /ug=Gma.40282 /len=557	-	GO:0008080//N-acetyltransferase activity	-	gi|255633496|gb|ACU17106.1|/9.2328e-38/unknown [Glycine max]
SML-4-VS-STL1-5	CO981327	748	0	20	0.001	4.14258	12.0163	Up	3.69072e-07	2.22778e-06	GM89011A1A05.r1 Gm-r1089 Glycine max cDNA clone GM89011A1A05 3, mRNA sequence /clone=Gm-r1089-3849 /clone_end=3' /gb=CO981327 /gi=51337461 /ug=Gma.24988 /len=748	GO:0043231//intracellular membrane-bounded organelle	GO:0003676//nucleic acid binding;GO:0001071	GO:0010468//regulation of gene expression;GO:0009725//response to hormone stimulus;GO:0006351//transcription, DNA-dependent;GO:0006970//response to osmotic stress	gi|158323776|gb|ABW34392.1|/2.33255e-23/R2R3 Myb14 transcription factor [Vitis vinifera]
SML-4-VS-STL1-5	FJ014733	1050	0	28	0.001	4.13153	12.0125	Up	1.00417e-09	7.93004e-09	Glycine max clone cw51 serine-threonine kinase mRNA, complete cds /cds=p(1,1050) /gb=FJ014733 /gi=223452318 /ug=Gma.55916 /len=1050	-	GO:0004672//protein kinase activity;GO:0000166//nucleotide binding	-	gi|223452319|gb|ACM89487.1|/0/serine-threonine kinase [Glycine max]
SML-4-VS-STL1-5	GR837182	771	0	20	0.001	4.019	11.9726	Up	3.69072e-07	2.22446e-06	CCCC8901.b1 CCCC Glycine max callus grown in dark condition Glycine max cDNA clone CCCC8901 5', mRNA sequence /clone=CCCC8901 /clone_end=5' /gb=GR837182 /gi=254327573 /ug=Gma.54347 /len=771	-	GO:0016757//transferase activity, transferring glycosyl groups	-	gi|255579100|ref|XP_002530398.1|/1.48581e-44/UDP-glucuronosyltransferase, putative [Ricinus communis]
SML-4-VS-STL1-5	GR827233	810	0	21	0.001	4.01677	11.9718	Up	1.76379e-07	1.10397e-06	CCCC2726.b1 CCCC Glycine max callus grown in dark condition Glycine max cDNA clone CCCC2726 5', mRNA sequence /clone=CCCC2726 /clone_end=5' /gb=GR827233 /gi=254320784 /ug=Gma.54397 /len=810	GO:0042579//microbody	GO:0016405//CoA-ligase activity	GO:0044262//cellular carbohydrate metabolic process;GO:0032787//monocarboxylic acid metabolic process	gi|217074538|gb|ACJ85629.1|/2.69615e-102/unknown [Medicago truncatula]
SML-4-VS-STL1-5	HO031586	547	0	14	0.001	3.96536	11.9532	Up	3.09804e-05	0.000141419	ocpsga0_0296_G04.ab1 Soybean immature seed full-length-enriched cDNA library Glycine max cDNA, mRNA sequence /gb=HO031586 /gi=298182851 /ug=Gma.39098 /len=547	GO:0016020//membrane;GO:0043231//intracellular membrane-bounded organelle	GO:0010178//IAA-amino acid conjugate hydrolase activity;GO:0005488//binding	GO:0006950//response to stress	gi|224100417|ref|XP_002311868.1|/1.78522e-62/iaa-amino acid hydrolase 10 [Populus trichocarpa]
SML-4-VS-STL1-5	BI971190	791	0	20	0.001	3.91738	11.9357	Up	3.69072e-07	2.22736e-06	GM830012B20C12 Gm-r1083 Glycine max cDNA clone Gm-r1083-4368 3', mRNA sequence /clone=Gm-r1083-4368 /clone_end=3' /gb=BI971190 /gi=16345595 /ug=Gma.53318 /len=791	-	GO:0016491//oxidoreductase activity	-	gi|255638215|gb|ACU19421.1|/6.01253e-89/unknown [Glycine max]
SML-4-VS-STL1-5	CO984075	798	0	20	0.001	3.88302	11.923	Up	3.69072e-07	2.22653e-06	GM89021A1G02.r1 Gm-r1089 Glycine max cDNA clone GM89021A1G02 3, mRNA sequence /clone=Gm-r1089-7971 /clone_end=3' /gb=CO984075 /gi=51343342 /ug=Gma.34979 /len=798	GO:0043231//intracellular membrane-bounded organelle	GO:0003677//DNA binding;GO:0001071	GO:0006351//transcription, DNA-dependent;GO:0010038//response to metal ion	gi|255577260|ref|XP_002529512.1|/6.55853e-67/Heat shock factor protein, putative [Ricinus communis]
SML-4-VS-STL1-5	EV267174	823	0	20	0.001	3.76506	11.8785	Up	3.69072e-07	2.22612e-06	GLLBF67TF JCVI-SOY1 Glycine max cDNA 5', mRNA sequence /clone_end=5' /gb=EV267174 /gi=151397301 /ug=Gma.45927 /len=823	GO:0009536//plastid	GO:0031406//carboxylic acid binding;GO:0016616//oxidoreductase activity, acting on the CH-OH group of donors, NAD or NADP as acceptor;GO:0000166//nucleotide binding	GO:0006563//L-serine metabolic process	gi|298204781|emb|CBI25279.3|/1.57012e-103/unnamed protein product [Vitis vinifera]
SML-4-VS-STL1-5	EV270404	707	0	17	0.001	3.72539	11.8632	Up	3.38142e-06	1.79511e-05	GLMAV11TF JCVI-SOY2 Glycine max cDNA 5', mRNA sequence /clone_end=5' /gb=EV270404 /gi=151400590 /ug=Gma.39863 /len=707	-	-	-	gi|255630395|gb|ACU15554.1|/7.84884e-79/unknown [Glycine max]
SML-4-VS-STL1-5	DQ822901	800	0	19	0.001	3.67964	11.8454	Up	7.72278e-07	4.47554e-06	Glycine max MYB transcription factor MYB184 (MYB184) mRNA, complete cds /cds=p(6,800) /gb=DQ822901 /gi=110931685 /ug=Gma.18049 /len=800	-	-	-	-
SML-4-VS-STL1-5	FG991431	800	0	19	0.001	3.67964	11.8454	Up	7.72278e-07	4.47313e-06	GLLDS87TF JCVI-SOY1 Glycine max cDNA 5', mRNA sequence /clone_end=5' /gb=FG991431 /gi=192300299 /ug=Gma.36894 /len=800	-	-	-	gi|255626859|gb|ACU13774.1|/5.45232e-37/unknown [Glycine max]
SML-4-VS-STL1-5	EH224872	676	0	16	0.001	3.66704	11.8404	Up	7.07558e-06	3.59249e-05	JGI_ABWZ5758.rev ABWZ Phakopsora pachyrhizi infected soybean leaf tissue 13-15 days post inoculation with TW72-1 urediniospores Glycine max cDNA clone ABWZ5758 3', mRNA sequence /clone=ABWZ5758 /clone_end=3' /gb=EH224872 /gi=120496705 /ug=Gma.30653 /len=676	-	-	-	gi|255629327|gb|ACU15008.1|/9.35233e-18/unknown [Glycine max]
SML-4-VS-STL1-5	CX710655	768	0	18	0.001	3.63123	11.8262	Up	1.61598e-06	8.97158e-06	gmrtDrNS01_22-D_M13R_A03_031.s4 Water stressed 48h segment 2 gmrtDrNS01 Glycine max cDNA 3', mRNA sequence /clone_end=3' /gb=CX710655 /gi=58023914 /ug=Gma.19770 /len=768	-	-	-	-
SML-4-VS-STL1-5	HO020994	561	0	13	0.001	3.59023	11.8099	Up	6.48262e-05	0.000276395	ocpsga0_0160_G10.ab1 Soybean immature seed full-length-enriched cDNA library Glycine max cDNA, mRNA sequence /gb=HO020994 /gi=298169634 /ug=Gma.55184 /len=561	GO:0044444//cytoplasmic part;GO:0043229//intracellular organelle	-	-	gi|255641962|gb|ACU21248.1|/3.45408e-24/unknown [Glycine max]
SML-4-VS-STL1-5	HO760376	873	0	20	0.001	3.54943	11.7934	Up	3.69072e-07	2.22903e-06	four-H7.txt SSH cDNA library induced by salt from soybean Glycine max cDNA, mRNA sequence /gb=HO760376 /gi=308098635 /ug=Gma.2773 /len=873	-	-	-	gi|255628815|gb|ACU14752.1|/7.02059e-113/unknown [Glycine max]
SML-4-VS-STL1-5	EV272875	831	0	19	0.001	3.54238	11.7905	Up	7.72278e-07	4.47153e-06	GLMBP09TF JCVI-SOY2 Glycine max cDNA 5', mRNA sequence /clone_end=5' /gb=EV272875 /gi=151403065 /ug=Gma.28272 /len=831	GO:0044444//cytoplasmic part	GO:0008171//O-methyltransferase activity	GO:0006596//polyamine biosynthetic process;GO:0009791//post-embryonic development	gi|255630869|gb|ACU15797.1|/1.17614e-130/unknown [Glycine max]
SML-4-VS-STL1-5	EV268546	744	0	17	0.001	3.54012	11.7896	Up	3.38142e-06	1.79599e-05	GLMA769TF JCVI-SOY2 Glycine max cDNA 5', mRNA sequence /clone_end=5' /gb=EV268546 /gi=151398675 /ug=Gma.2552 /len=744	-	-	-	-
SML-4-VS-STL1-5	CD393991	721	0	16	0.001	3.43817	11.7474	Up	7.07558e-06	3.59136e-05	Gm_ck1362 Soybean induced by Salicylic Acid Glycine max cDNA 3', mRNA sequence /clone_end=3' /gb=CD393991 /gi=31308788 /ug=Gma.13375 /len=721	-	-	-	gi|255564274|ref|XP_002523134.1|/5.70009e-32/heat shock protein binding protein, putative [Ricinus communis]
SML-4-VS-STL1-5	BI970438	773	0	17	0.001	3.40731	11.7344	Up	3.38142e-06	1.79658e-05	GM830010B12B02 Gm-r1083 Glycine max cDNA clone Gm-r1083-3531 3', mRNA sequence /clone=Gm-r1083-3531 /clone_end=3' /gb=BI970438 /gi=16344843 /ug=Gma.23209 /len=773	GO:0043231//intracellular membrane-bounded organelle	GO:0030554//adenyl nucleotide binding;GO:0016645//oxidoreductase activity, acting on the CH-NH group of donors;GO:0016641//oxidoreductase activity, acting on the CH-NH2 group of donors, oxygen as acceptor	GO:0009690//cytokinin metabolic process	gi|255546119|ref|XP_002514119.1|/4.7686e-51/gulonolactone oxidase, putative [Ricinus communis]
SML-4-VS-STL1-5	BI972151	553	0	12	0.001	3.36201	11.7151	Up	0.000135648	0.000536462	sag87g12.y1 Gm-c1084 Glycine max cDNA clone GENOME SYSTEMS CLONE ID: Gm-c1084-1463 5' similar to TR:Q9SS03 Q9SS03 F12P19.3. ;, mRNA sequence /clone=GENOME_SYSTEMS_CLONE_ID:_Gm-c1084-1463 /clone_end=5' /gb=BI972151 /gi=16346556 /ug=Gma.26485 /len=553	-	-	-	gi|255630445|gb|ACU15580.1|/4.5763e-58/unknown [Glycine max]
SML-4-VS-STL1-5	CX546999	792	0	17	0.001	3.32557	11.6994	Up	3.38142e-06	1.7957e-05	gmrtDrNS01_01-A_M13R_F07_053.s3 Water stressed 48h segment 1 gmrtDrNS01 Glycine max cDNA 3', mRNA sequence /clone_end=3' /gb=CX546999 /gi=57574024 /ug=Gma.20399 /len=792	GO:0044464//cell part	-	-	gi|296081345|emb|CBI17691.3|/1.35194e-56/unnamed protein product [Vitis vinifera]
SML-4-VS-STL1-5	BT098348	708	0	15	0.001	3.28247	11.6806	Up	1.48056e-05	7.06625e-05	Soybean clone JCVI-FLGm-12I14 unknown mRNA /cds=m(285,572) /gb=BT098348 /gi=255646158 /ug=Gma.26640 /len=708	-	-	-	gi|255646159|gb|ACU23565.1|/4.98509e-33/unknown [Glycine max]
SML-4-VS-STL1-5	DB959765	576	0	12	0.001	3.22776	11.6563	Up	0.000135648	0.000536855	DB959765 full-length enriched soybean cDNA library, mixture of seedling, young plant, adult plant Glycine max cDNA clone GMFL02-13-B07 5', mRNA sequence /clone=GMFL02-13-B07 /clone_end=5' /gb=DB959765 /gi=213588445 /ug=Gma.51058 /len=576	-	-	-	-
SML-4-VS-STL1-5	GR855545	744	0	15	0.001	3.12364	11.609	Up	1.48056e-05	7.07355e-05	CCCC20344.b1 CCCC Glycine max callus grown in dark condition Glycine max cDNA clone CCCC20344 5', mRNA sequence /clone=CCCC20344 /clone_end=5' /gb=GR855545 /gi=254344781 /ug=Gma.54335 /len=744	GO:0031224//intrinsic to membrane	GO:0030554//adenyl nucleotide binding;GO:0050664//oxidoreductase activity, acting on NADH or NADPH, with oxygen as acceptor;GO:0016209//antioxidant activity;GO:0046914//transition metal ion binding	GO:0008152//metabolic process	gi|58532641|gb|AAW78864.1|/2.05499e-88/respiratory burst oxidase 2 [Medicago truncatula]
SML-4-VS-STL1-5	FJ228457	696	0	14	0.001	3.11646	11.6057	Up	3.09804e-05	0.000141259	Glycine max AP2 domain-containing transcription factor 5 (AP2-5) mRNA, complete cds /cds=p(1,696) /gb=FJ228457 /gi=212717195 /ug=Gma.53078 /len=696	-	-	-	gi|212717196|gb|ACJ37439.1|/4.32246e-90/AP2 domain-containing transcription factor 5 [Glycine max]
SML-4-VS-STL1-5	BU549790	648	0	13	0.001	3.10821	11.6019	Up	6.48262e-05	0.000276431	GM880024A10A04 Gm-r1088 Glycine max cDNA clone Gm-r1088-8839 3', mRNA sequence /clone=Gm-r1088-8839 /clone_end=3' /gb=BU549790 /gi=22932651 /ug=Gma.36743 /len=648	-	-	-	gi|255632592|gb|ACU16646.1|/1.42095e-81/unknown [Glycine max]
SML-4-VS-STL1-5	CO979784	725	0	14	0.001	2.9918	11.5468	Up	3.09804e-05	0.000141379	GM89005B2E10.r1 Gm-r1089 Glycine max cDNA clone GM89005B2E10 3, mRNA sequence /clone=Gm-r1089-1772 /clone_end=3' /gb=CO979784 /gi=51335918 /ug=Gma.50611 /len=725	GO:0044464//cell part	GO:0046872//metal ion binding;GO:0016831//carboxy-lyase activity;GO:0019842//vitamin binding	-	gi|255579310|ref|XP_002530500.1|/9.65701e-112/pyruvate decarboxylase, putative [Ricinus communis]
SML-4-VS-STL1-5	CD413988	622	0	12	0.001	2.98905	11.5455	Up	0.000135648	0.000536396	Gm_ck45744 Soybean induced by Salicylic Acid Glycine max cDNA 3', mRNA sequence /clone_end=3' /gb=CD413988 /gi=31471960 /ug=Gma.14032 /len=622	GO:0043231//intracellular membrane-bounded organelle	GO:0003676//nucleic acid binding;GO:0004527//exonuclease activity	-	gi|296084279|emb|CBI24667.3|/2.30727e-09/unnamed protein product [Vitis vinifera]
SML-4-VS-STL1-5	CX706638	896	0	17	0.001	2.93957	11.5214	Up	3.38142e-06	1.79688e-05	gmrtDrNS01_14-C_M13R_C08_060.s2 Water stressed 5h segment 2 gmrtDrNS01 Glycine max cDNA 3', mRNA sequence /clone_end=3' /gb=CX706638 /gi=58019896 /ug=Gma.19981 /len=896	GO:0031410//cytoplasmic vesicle	-	-	gi|296081345|emb|CBI17691.3|/8.98237e-79/unnamed protein product [Vitis vinifera]
SML-4-VS-STL1-5	EH221752	635	0	12	0.001	2.92786	11.5156	Up	0.000135648	0.000537118	JGI_ABWZ2443.rev ABWZ Phakopsora pachyrhizi infected soybean leaf tissue 13-15 days post inoculation with TW72-1 urediniospores Glycine max cDNA clone ABWZ2443 3', mRNA sequence /clone=ABWZ2443 /clone_end=3' /gb=EH221752 /gi=120493585 /ug=Gma.28243 /len=635	-	-	-	gi|255647084|gb|ACU24010.1|/1.53969e-56/unknown [Glycine max]
SML-4-VS-STL1-5	BU547387	663	0	12	0.001	2.80421	11.4534	Up	0.000135648	0.000537183	GM880013A20H09 Gm-r1088 Glycine max cDNA clone Gm-r1088-4962 3', mRNA sequence /clone=Gm-r1088-4962 /clone_end=3' /gb=BU547387 /gi=22930248 /ug=Gma.21394 /len=663	-	-	-	gi|255645967|gb|ACU23472.1|/1.59339e-06/unknown [Glycine max]
SML-4-VS-STL1-5	CF806953	666	0	12	0.001	2.79158	11.4469	Up	0.000135648	0.000536724	psHB017xO04f USDA-IFAFS:Expression of Phytophthora sojae genes during infection and propagation Glycine max cDNA clone sHB017O04 5, mRNA sequence /clone=sHB017O04 /clone_end=5' /gb=CF806953 /gi=37995364 /ug=Gma.50762 /len=666	-	-	GO:0006950//response to stress	gi|164458462|gb|ABY57638.1|/3.21057e-07/RAP2.6-like protein [Solanum lycopersicum]
SML-4-VS-STL1-5	AW349806	668	0	12	0.001	2.78322	11.4425	Up	0.000135648	0.000536003	GM210006A20E8 Gm-r1021 Glycine max cDNA clone Gm-r1021-2128 3', mRNA sequence /clone=Gm-r1021-2128 /clone_end=3' /gb=AW349806 /gi=6847597 /ug=Gma.25844 /len=668	-	-	-	gi|124360639|gb|ABD33161.2|/2.42552e-27/Beta-ketoacyl synthase; SAM dependent carboxyl methyltransferase [Medicago truncatula]
SML-4-VS-STL1-5	GR837220	783	0	14	0.001	2.77018	11.4358	Up	3.09804e-05	0.000141299	CCCC8923.b1 CCCC Glycine max callus grown in dark condition Glycine max cDNA clone CCCC8923 5', mRNA sequence /clone=CCCC8923 /clone_end=5' /gb=GR837220 /gi=254321806 /ug=Gma.52645 /len=783	GO:0031410//cytoplasmic vesicle	GO:0046872//metal ion binding;GO:0003824//catalytic activity	-	gi|255639841|gb|ACU20213.1|/1.70897e-96/unknown [Glycine max]
SML-4-VS-STL1-5	FK004237	676	0	12	0.001	2.75028	11.4254	Up	0.000135648	0.000536331	GLMDF48TFB JCVI-SOY2 Glycine max cDNA 5', mRNA sequence /clone_end=5' /gb=FK004237 /gi=192311942 /ug=Gma.36303 /len=676	-	-	-	-
SML-4-VS-STL1-5	BE658903	793	0	14	0.001	2.73525	11.4175	Up	3.09804e-05	0.000141399	GM700007B20D4 Gm-r1070 Glycine max cDNA clone Gm-r1070-2480 3', mRNA sequence /clone=Gm-r1070-2480 /clone_end=3' /gb=BE658903 /gi=9984795 /ug=Gma.1624 /len=793	-	-	-	-
SML-4-VS-STL1-5	FK020559	850	0	15	0.001	2.7341	11.4169	Up	1.48056e-05	7.06521e-05	GLNDN55TF JCVI-SOY3 Glycine max cDNA 5', mRNA sequence /clone_end=5' /gb=FK020559 /gi=192330259 /ug=Gma.52402 /len=850	-	-	-	gi|255632059|gb|ACU16382.1|/5.96587e-69/unknown [Glycine max]
SML-4-VS-STL1-5	EV280583	810	0	14	0.001	2.67784	11.3869	Up	3.09804e-05	0.00014122	GLNAV13TF JCVI-SOY3 Glycine max cDNA 5', mRNA sequence /clone_end=5' /gb=EV280583 /gi=151410768 /ug=Gma.14360 /len=810	GO:0044424//intracellular part	GO:0046914//transition metal ion binding;GO:0050661//NADP or NADPH binding;GO:0016628//oxidoreductase activity, acting on the CH-CH group of donors, NAD or NADP as acceptor	GO:0006720//isoprenoid metabolic process	gi|6692816|dbj|BAA89423.1|/7.14926e-93/allyl alcohol dehydrogenase [Nicotiana tabacum]
SML-4-VS-STL1-5	BT099183	1105	0	18	0.001	2.52379	11.3014	Up	1.61598e-06	8.96851e-06	Soybean clone JCVI-FLGm-13F19 unknown mRNA /cds=m(335,889) /gb=BT099183 /gi=255647799 /ug=Gma.54089 /len=1105	GO:0044464//cell part	-	GO:0000902//cell morphogenesis;GO:0009827//plant-type cell wall modification	gi|255573347|ref|XP_002527600.1|/3.21543e-111/Alpha-expansin 12 precursor, putative [Ricinus communis]
SML-4-VS-STL1-5	EV281003	741	0	12	0.001	2.50903	11.2929	Up	0.000135648	0.000536134	GLNAZ86TF JCVI-SOY3 Glycine max cDNA 5', mRNA sequence /clone_end=5' /gb=EV281003 /gi=151411192 /ug=Gma.53800 /len=741	-	-	-	gi|255632460|gb|ACU16580.1|/9.7564e-99/unknown [Glycine max]
SML-4-VS-STL1-5	BT097204	1361	0	22	0.001	2.50442	11.2903	Up	8.42918e-08	5.46496e-07	Soybean clone JCVI-FLGm-21P23 unknown mRNA /cds=p(344,1042) /gb=BT097204 /gi=255642230 /ug=Gma.17763 /len=1361	-	-	-	-
SML-4-VS-STL1-5	BT099148	1182	0	19	0.001	2.49045	11.2822	Up	7.72278e-07	4.47473e-06	Soybean clone JCVI-FLGm-13D9 unknown mRNA /cds=m(218,1117) /gb=BT099148 /gi=255647730 /ug=Gma.5620 /len=1182	-	-	-	-
SML-4-VS-STL1-5	BT096214	1182	0	19	0.001	2.49045	11.2822	Up	7.72278e-07	4.47393e-06	Soybean clone JCVI-FLGm-15O6 unknown mRNA /cds=p(484,999) /gb=BT096214 /gi=255640294 /ug=Gma.36485 /len=1182	-	-	-	gi|255640295|gb|ACU20437.1|/2.00858e-98/unknown [Glycine max]
SML-4-VS-STL1-5	CO984247	756	0	12	0.001	2.45924	11.264	Up	0.000135648	0.0005362	GM89021B1G01.r1 Gm-r1089 Glycine max cDNA clone GM89021B1G01 3, mRNA sequence /clone=Gm-r1089-7993 /clone_end=3' /gb=CO984247 /gi=51343514 /ug=Gma.18696 /len=756	-	-	-	gi|255642049|gb|ACU21291.1|/5.77002e-46/unknown [Glycine max]
SML-4-VS-STL1-5	GR852548	779	0	12	0.001	2.38664	11.2208	Up	0.000135648	0.000536069	CCCC18849.b1 CCCC Glycine max callus grown in dark condition Glycine max cDNA clone CCCC18849 5', mRNA sequence /clone=CCCC18849 /clone_end=5' /gb=GR852548 /gi=254348869 /ug=Gma.30435 /len=779	-	-	-	gi|255633198|gb|ACU16955.1|/6.47798e-80/unknown [Glycine max]
SML-4-VS-STL1-5	AK244841	1315	0	19	0.001	2.23857	11.1284	Up	7.72278e-07	4.47233e-06	Glycine max cDNA, clone: GMFL01-15-A21 /gb=AK244841 /gi=210140922 /ug=Gma.49838 /len=1315	GO:0016020//membrane	-	-	gi|255630865|gb|ACU15795.1|/9.2385e-39/unknown [Glycine max]
SML-4-VS-STL1-5	CO980448	849	0	12	0.001	2.18986	11.0966	Up	0.000135648	0.000536921	GM89008A1F05.r1 Gm-r1089 Glycine max cDNA clone GM89008A1F05 3, mRNA sequence /clone=Gm-r1089-2937 /clone_end=3' /gb=CO980448 /gi=51336582 /ug=Gma.27048 /len=849	-	-	-	gi|18033111|gb|AAL56987.1|AF327903_1/7.17925e-06/functional candidate resistance protein KR1 [Glycine max]
SML-4-VS-STL1-5	M80664	1741	0	24	0.001	2.13577	11.0605	Up	1.92513e-08	1.34307e-07	Glycine max late embryongenesis abundant protein (MP2) mRNA, complete cds /cds=p(58,1449) /gb=M80664 /gi=170009 /ug=Gma.53 /len=1741	-	-	-	-
SML-4-VS-STL1-5	D83968	1653	0	22	0.001	2.06202	11.0098	Up	8.42918e-08	5.46168e-07	Glycine max mRNA for cytochrome P450 (CYP93A1), complete cds /cds=p(25,1554) /gb=D83968 /gi=1435059 /ug=Gma.29024 /len=1653	GO:0044464//cell part	GO:0004497//monooxygenase activity;GO:0005506//iron ion binding	GO:0008152//metabolic process	gi|3913192|sp|Q42798.1|C93A1_SOYBN/0/RecName: Full=Cytochrome P450 93A1
SML-4-VS-STL1-5	BT094981	903	0	12	0.001	2.0589	11.0077	Up	0.000135648	0.000536265	Soybean clone JCVI-FLGm-19I19 unknown mRNA /cds=m(1,829) /gb=BT094981 /gi=255637893 /ug=Gma.26859 /len=903	-	GO:0048037//cofactor binding;GO:0016616//oxidoreductase activity, acting on the CH-OH group of donors, NAD or NADP as acceptor	GO:0009699//phenylpropanoid biosynthetic process	gi|255637894|gb|ACU19265.1|/4.40492e-158/unknown [Glycine max]
SML-4-VS-STL1-5	BT096723	1393	0	18	0.001	2.002	10.9672	Up	1.61598e-06	8.97466e-06	Soybean clone JCVI-FLGm-21G21 unknown mRNA /cds=p(68,1336) /gb=BT096723 /gi=255641295 /ug=Gma.53465 /len=1393	-	GO:0016874//ligase activity	-	gi|255641296|gb|ACU20925.1|/0/unknown [Glycine max]
SML-4-VS-STL1-5	BT095720	1334	0	17	0.001	1.9744	10.9472	Up	3.38142e-06	1.79629e-05	Soybean clone JCVI-FLGm-19D24 unknown mRNA /cds=p(86,1189) /gb=BT095720 /gi=255639324 /ug=Gma.28262 /len=1334	-	GO:0000166//nucleotide binding;GO:0003824//catalytic activity	-	gi|255639325|gb|ACU19960.1|/0/unknown [Glycine max]
SML-4-VS-STL1-5	BT093236	1077	0	13	0.001	1.87012	10.8689	Up	6.48262e-05	0.000276468	Soybean clone JCVI-FLGm-24A13 unknown mRNA /gb=BT093236 /gi=255634509 /ug=Gma.22298 /len=1077	-	GO:0005506//iron ion binding;GO:0004497//monooxygenase activity	GO:0006952//defense response	gi|4894170|emb|CAB43505.1|/2.79563e-114/cytochrome P450 [Cicer arietinum]
SML-4-VS-STL1-5	AK244550	1691	0	14	0.001	1.2827	10.325	Up	3.09804e-05	0.000141319	Glycine max cDNA, clone: GMFL01-06-I07 /gb=AK244550 /gi=210145859 /ug=Gma.10795 /len=1691	-	-	-	-
SML-4-VS-STL1-5	AB083025	1221	2	1294	0.232295	164.195	9.46524	Up	0.000124849	0.00050278	Glycine max mRNA for syringolide-induced protein 19-1-5, complete cds /cds=p(104,961) /gb=AB083025 /gi=19911572 /ug=Gma.55087 /len=1221	GO:0005576//extracellular region;GO:0030312//external encapsulating structure	GO:0016798//hydrolase activity, acting on glycosyl bonds;GO:0016758//transferase activity, transferring hexosyl groups	GO:0044042//glucan metabolic process	gi|19911573|dbj|BAB86890.1|/9.89899e-157/syringolide-induced protein 19-1-5 [Glycine max]
SML-4-VS-STL1-5	EU399510	1386	2	1127	0.204641	125.98	9.26589	Up	0.000124849	0.00050328	Glycine max tryptophan synthase beta subunit (TSB) mRNA, complete cds /cds=p(1,1386) /gb=EU399510 /gi=166835924 /ug=Gma.736 /len=1386	-	-	-	-
SML-4-VS-STL1-5	EV270222	656	3	1040	0.64855	245.625	8.56502	Up	8.34492e-05	0.000348275	GLMAS88TF JCVI-SOY2 Glycine max cDNA 5', mRNA sequence /clone_end=5' /gb=EV270222 /gi=151400408 /ug=Gma.36759 /len=656	-	-	-	gi|255630369|gb|ACU15541.1|/2.0673e-43/unknown [Glycine max]
SML-4-VS-STL1-5	EV273287	743	2	660	0.38174	137.625	8.49394	Up	0.000124849	0.000501283	GLMBT74TF JCVI-SOY2 Glycine max cDNA 5', mRNA sequence /clone_end=5' /gb=EV273287 /gi=151403477 /ug=Gma.35860 /len=743	-	-	-	gi|255630988|gb|ACU15858.1|/1.52755e-75/unknown [Glycine max]
SML-4-VS-STL1-5	EV272307	691	2	621	0.410467	139.237	8.40607	Up	0.000124849	0.000502655	GLMBI22TF JCVI-SOY2 Glycine max cDNA 5', mRNA sequence /clone_end=5' /gb=EV272307 /gi=151402494 /ug=Gma.17736 /len=691	-	-	-	-
SML-4-VS-STL1-5	AB083026	1174	2	568	0.241595	74.9588	8.27736	Up	0.000124849	0.000503468	Glycine max mRNA for syringolide-induced protein 14-1-1, complete cds /cds=p(142,915) /gb=AB083026 /gi=19911574 /ug=Gma.31010 /len=1174	-	-	-	gi|19911575|dbj|BAB86891.1|/8.12751e-100/syringolide-induced protein 14-1-1 [Glycine max]
SML-4-VS-STL1-5	AK244700	1269	3	799	0.335263	97.55	8.18471	Up	8.34492e-05	0.000347112	Glycine max cDNA, clone: GMFL01-10-O12 /gb=AK244700 /gi=210140781 /ug=Gma.9225 /len=1269	-	-	-	-
SML-4-VS-STL1-5	BT098907	1211	2	519	0.234213	66.3996	8.14721	Up	0.000124849	0.000503908	Soybean clone JCVI-FLGm-23O16 unknown mRNA /cds=p(51,974) /gb=BT098907 /gi=255647258 /ug=Gma.56233 /len=1211	-	GO:0043169//cation binding;GO:0019842//vitamin binding;GO:0016641//oxidoreductase activity, acting on the CH-NH2 group of donors, oxygen as acceptor	GO:0003006//reproductive developmental process;GO:0006555//methionine metabolic process	gi|255647259|gb|ACU24097.1|/7.48139e-165/unknown [Glycine max]
SML-4-VS-STL1-5	CA819205	439	2	459	0.646088	161.991	7.96997	Up	0.000124849	0.000504096	sau70g04.y1 Gm-c1071 Glycine max cDNA clone SOYBEAN CLONE ID: Gm-c1071-6440 5', mRNA sequence /clone=SOYBEAN_CLONE_ID:_Gm-c1071-6440 /clone_end=5' /gb=CA819205 /gi=26268142 /ug=Gma.32737 /len=439	-	-	-	-
SML-4-VS-STL1-5	AK245325	1144	2	443	0.24793	59.9957	7.91878	Up	0.000124849	0.000502717	Glycine max cDNA, clone: GMFL01-27-C07 /gb=AK245325 /gi=210141406 /ug=Gma.25544 /len=1144	GO:0005576//extracellular region;GO:0030312//external encapsulating structure	GO:0016798//hydrolase activity, acting on glycosyl bonds;GO:0016758//transferase activity, transferring hexosyl groups	GO:0044042//glucan metabolic process	gi|19911573|dbj|BAB86890.1|/1.59132e-145/syringolide-induced protein 19-1-5 [Glycine max]
SML-4-VS-STL1-5	AK245018	1042	10	2032	1.361	302.133	7.79437	Up	2.47674e-06	1.34528e-05	Glycine max cDNA, clone: GMFL01-19-A09 /gb=AK245018 /gi=210141099 /ug=Gma.55066 /len=1042	GO:0043231//intracellular membrane-bounded organelle	GO:0005488//binding	GO:0006952//defense response;GO:0009719;GO:0009791//post-embryonic development;GO:0023033;GO:0048229//gametophyte development	gi|255632512|gb|ACU16606.1|/3.89699e-134/unknown [Glycine max]
SML-4-VS-STL1-5	EH261885	785	3	605	0.541973	119.407	7.78345	Up	8.34492e-05	0.000348365	JGI_ACBU5190.fwd ACBU Phakopsora pachyrhizi infected soybean leaf tissue 6-8 days post inoculation with TW72-1 urediniospores Glycine max cDNA clone ACBU5190 5', mRNA sequence /clone=ACBU5190 /clone_end=5' /gb=EH261885 /gi=120533752 /ug=Gma.31918 /len=785	-	-	-	gi|255640638|gb|ACU20604.1|/2.10388e-94/unknown [Glycine max]
SML-4-VS-STL1-5	FK022568	732	7	1409	1.35617	298.224	7.78072	Up	1.25124e-05	6.09028e-05	GLRA786TR JCVI-SOY3 Glycine max cDNA 5', mRNA sequence /clone_end=5' /gb=FK022568 /gi=192328810 /ug=Gma.25043 /len=732	-	-	GO:0006952//defense response	gi|255640808|gb|ACU20687.1|/1.43367e-70/unknown [Glycine max]
SML-4-VS-STL1-5	AK245201	990	8	1609	1.14599	251.804	7.77957	Up	7.37646e-06	3.7115e-05	Glycine max cDNA, clone: GMFL01-23-K06 /gb=AK245201 /gi=210141284 /ug=Gma.6754 /len=990	-	-	-	-
SML-4-VS-STL1-5	AK245144	1773	24	4810	1.91968	420.319	7.77448	Up	6.8451e-10	5.49952e-09	Glycine max cDNA, clone: GMFL01-22-B11 /gb=AK245144 /gi=210141227 /ug=Gma.19571 /len=1773	GO:0042598//vesicular fraction;GO:0031410//cytoplasmic vesicle	GO:0005506//iron ion binding;GO:0016713;GO:0016712//oxidoreductase activity, acting on paired donors, with incorporation or reduction of molecular oxygen, reduced flavin or flavoprotein as one donor, and incorporation of one atom of oxygen	GO:0006091//generation of precursor metabolites and energy	gi|84514169|gb|ABC59093.1|/0/cytochrome P450 monooxygenase CYP94C9 [Medicago truncatula]
SML-4-VS-STL1-5	BT098014	1168	3	570	0.364254	75.6091	7.69747	Up	8.34492e-05	0.000347246	Soybean clone JCVI-FLGm-22H14 unknown mRNA /cds=p(32,823) /gb=BT098014 /gi=255645511 /ug=Gma.55875 /len=1168	-	GO:0046914//transition metal ion binding;GO:0016706//oxidoreductase activity, acting on paired donors, with incorporation or reduction of molecular oxygen, 2-oxoglutarate as one donor, and incorporation of one atom each of oxygen into both donors	GO:0009699//phenylpropanoid biosynthetic process;GO:0051707//response to other organism	gi|255645512|gb|ACU23251.1|/1.82977e-152/unknown [Glycine max]
SML-4-VS-STL1-5	FK016215	765	8	1515	1.48305	306.827	7.69272	Up	7.37646e-06	3.7167e-05	GLNC938TF JCVI-SOY3 Glycine max cDNA 5', mRNA sequence /clone_end=5' /gb=FK016215 /gi=192326048 /ug=Gma.52434 /len=765	-	-	GO:0045333//cellular respiration	gi|255626557|gb|ACU13623.1|/9.46515e-28/unknown [Glycine max]
SML-4-VS-STL1-5	AK244493	1565	21	3951	1.90297	391.142	7.6833	Up	4.12426e-09	3.08467e-08	Glycine max cDNA, clone: GMFL01-05-B06 /gb=AK244493 /gi=210145802 /ug=Gma.772 /len=1565	-	-	-	-
SML-4-VS-STL1-5	EV272974	861	29	5349	4.77662	962.524	7.65469	Up	3.44574e-11	3.07769e-10	GLMBQ18TF JCVI-SOY2 Glycine max cDNA 5', mRNA sequence /clone_end=5' /gb=EV272974 /gi=151403164 /ug=Gma.22664 /len=861	-	-	-	gi|255630897|gb|ACU15811.1|/1.33974e-124/unknown [Glycine max]
SML-4-VS-STL1-5	GR859939	786	2	368	0.360856	72.5383	7.65118	Up	0.000124849	0.000501159	CCCC23127.b1 CCCC Glycine max callus grown in dark condition Glycine max cDNA clone CCCC23127 5', mRNA sequence /clone=CCCC23127 /clone_end=5' /gb=GR859939 /gi=254349194 /ug=Gma.28150 /len=786	-	GO:0003676//nucleic acid binding	GO:0010468//regulation of gene expression	gi|187940307|gb|ACD39384.1|/1.18033e-142/NAC domain protein [Glycine max]
SML-4-VS-STL1-5	CO981343	791	2	364	0.358575	71.2963	7.63541	Up	0.000124849	0.000504285	GM89011A1C02.r1 Gm-r1089 Glycine max cDNA clone GM89011A1C02 3, mRNA sequence /clone=Gm-r1089-3939 /clone_end=3' /gb=CO981343 /gi=51337477 /ug=Gma.34771 /len=791	GO:0043231//intracellular membrane-bounded organelle;GO:0031224//intrinsic to membrane	-	-	gi|224061917|ref|XP_002300663.1|/1.83144e-45/lysine/histidine transporter [Populus trichocarpa]
SML-4-VS-STL1-5	AK244093	1152	15	2678	1.84657	360.164	7.60767	Up	1.42893e-07	9.0682e-07	Glycine max cDNA, clone: GMFL01-02-B06 /gb=AK244093 /gi=210145402 /ug=Gma.26635 /len=1152	-	GO:0016462//pyrophosphatase activity	-	gi|255631740|gb|ACU16237.1|/1.39181e-96/unknown [Glycine max]
SML-4-VS-STL1-5	AB083029	972	5	887	0.729507	141.384	7.59848	Up	3.41914e-05	0.000154014	Glycine max mRNA for syringolide-induced protein B13-1-9, complete cds /cds=p(139,750) /gb=AB083029 /gi=19911580 /ug=Gma.28376 /len=972	-	-	-	gi|19911581|dbj|BAB86894.1|/1.01388e-102/syringolide-induced protein B13-1-9 [Glycine max]
SML-4-VS-STL1-5	BT094779	1193	19	3217	2.2586	417.785	7.53119	Up	1.35691e-08	9.60304e-08	Soybean clone JCVI-FLGm-6M7 unknown mRNA /cds=m(191,1135) /gb=BT094779 /gi=255637506 /ug=Gma.20456 /len=1193	GO:0005618//cell wall	-	GO:0009725//response to hormone stimulus	gi|255637507|gb|ACU19080.1|/0/unknown [Glycine max]
SML-4-VS-STL1-5	CX709006	895	11	1846	1.74299	319.559	7.51837	Up	1.41645e-06	7.94696e-06	gmrtDrNS01_02-D_T3_E09_071.s0 Water stressed gmrtDrNS01 Glycine max cDNA 3', mRNA sequence /clone_end=3' /gb=CX709006 /gi=58022265 /ug=Gma.20583 /len=895	GO:0015934//large ribosomal subunit;GO:0016020//membrane;GO:0009536//plastid;GO:0031981//nuclear lumen	GO:0005198//structural molecule activity	GO:0010224//response to UV-B;GO:0010467//gene expression	gi|255626107|gb|ACU13398.1|/9.76121e-118/unknown [Glycine max]
SML-4-VS-STL1-5	BU761171	287	2	325	0.988266	175.446	7.47191	Up	0.000124849	0.000503155	sas64b03.y1 Gm-c1023 Glycine max cDNA clone SOYBEAN CLONE ID: Gm-c1023-5430 5', mRNA sequence /clone=SOYBEAN_CLONE_ID:_Gm-c1023-5430 /clone_end=5' /gb=BU761171 /gi=23726359 /ug=Gma.35612 /len=287	-	-	-	-
SML-4-VS-STL1-5	CX704817	877	5	795	0.80853	140.446	7.4405	Up	3.41914e-05	0.000154314	gmrtDrNS01_35-B_M13R_D10_074.s2 Water stressed 5h segment 2 gmrtDrNS01 Glycine max cDNA 3', mRNA sequence /clone_end=3' /gb=CX704817 /gi=58018075 /ug=Gma.20013 /len=877	-	-	-	gi|20561|emb|CAA78387.1|/1.61955e-32/protein 2 [Petunia x hybrida]
SML-4-VS-STL1-5	FK010334	729	2	317	0.389071	67.3712	7.43596	Up	0.000124849	0.000501968	GLQA909TR JCVI-SOY2 Glycine max cDNA 5', mRNA sequence /clone_end=5' /gb=FK010334 /gi=192313942 /ug=Gma.12116 /len=729	GO:0016020//membrane	GO:0004871//signal transducer activity;GO:0016491//oxidoreductase activity;GO:0004674//protein serine/threonine kinase activity;GO:0000166//nucleotide binding	GO:0008152//metabolic process	gi|224105823|ref|XP_002313944.1|/2.5456e-19/predicted protein [Populus trichocarpa]
SML-4-VS-STL1-5	AK244703	775	3	468	0.548966	93.5592	7.41302	Up	8.34492e-05	0.000349808	Glycine max cDNA, clone: GMFL01-10-P12 /gb=AK244703 /gi=210140784 /ug=Gma.4535 /len=775	-	-	-	gi|255640630|gb|ACU20600.1|/2.23633e-40/unknown [Glycine max]
SML-4-VS-STL1-5	CX708762	823	3	458	0.516949	86.22	7.38186	Up	8.34492e-05	0.000348185	gmrtDrNS01_39-C_M13R_H04_018.s2 Water stressed 5h segment 2 gmrtDrNS01 Glycine max cDNA 3', mRNA sequence /clone_end=3' /gb=CX708762 /gi=58022021 /ug=Gma.25584 /len=823	-	GO:0005488//binding	-	gi|296085824|emb|CBI31148.3|/9.06159e-43/unnamed protein product [Vitis vinifera]
SML-4-VS-STL1-5	FK013689	724	2	304	0.391758	65.0545	7.37554	Up	0.000124849	0.000502093	GLQAS21TR JCVI-SOY2 Glycine max cDNA 5', mRNA sequence /clone_end=5' /gb=FK013689 /gi=192321891 /ug=Gma.30117 /len=724	GO:0016020//membrane	-	-	gi|255640476|gb|ACU20524.1|/1.07387e-62/unknown [Glycine max]
SML-4-VS-STL1-5	CO982698	749	5	755	0.946704	156.174	7.36602	Up	3.41914e-05	0.000153395	GM89016B1C02.r1 Gm-r1089 Glycine max cDNA clone GM89016B1C02 3, mRNA sequence /clone=Gm-r1089-5883 /clone_end=3' /gb=CO982698 /gi=51341381 /ug=Gma.18825 /len=749	-	-	-	gi|3264828|gb|AAC33276.1|/1.12465e-33/cotton fiber expressed protein 1 [Gossypium hirsutum]
SML-4-VS-STL1-5	DB959934	579	2	301	0.489866	80.5435	7.36124	Up	0.000124849	0.0005046	DB959934 full-length enriched soybean cDNA library, mixture of seedling, young plant, adult plant Glycine max cDNA clone GMFL02-13-I18 5', mRNA sequence /clone=GMFL02-13-I18 /clone_end=5' /gb=DB959934 /gi=213591504 /ug=Gma.51407 /len=579	-	-	-	gi|296085733|emb|CBI29538.3|/9.63784e-41/unnamed protein product [Vitis vinifera]
SML-4-VS-STL1-5	GR834629	681	2	293	0.416494	66.6596	7.32237	Up	0.000124849	0.000500662	CCCC7435.b1 CCCC Glycine max callus grown in dark condition Glycine max cDNA clone CCCC7435 5', mRNA sequence /clone=CCCC7435 /clone_end=5' /gb=GR834629 /gi=254327664 /ug=Gma.50491 /len=681	-	-	-	gi|255631040|gb|ACU15884.1|/2.88024e-83/unknown [Glycine max]
SML-4-VS-STL1-5	EH223657	668	3	436	0.636899	101.124	7.31084	Up	8.34492e-05	0.0003468	JGI_ABWZ4291.rev ABWZ Phakopsora pachyrhizi infected soybean leaf tissue 13-15 days post inoculation with TW72-1 urediniospores Glycine max cDNA clone ABWZ4291 3', mRNA sequence /clone=ABWZ4291 /clone_end=3' /gb=EH223657 /gi=120495490 /ug=Gma.25633 /len=668	-	-	-	gi|255630988|gb|ACU15858.1|/1.30386e-40/unknown [Glycine max]
SML-4-VS-STL1-5	CA852530	598	2	287	0.474302	74.3572	7.29252	Up	0.000124849	0.000504222	E08G11_N11_14.ab1 cDNA Peking library 6, 8 day SCN3 Glycine max cDNA clone E08G11 5', mRNA sequence /clone=E08G11 /clone_end=5' /gb=CA852530 /gi=33389323 /ug=Gma.13042 /len=598	-	-	-	gi|118484090|gb|ABK93930.1|/2.61383e-07/unknown [Populus trichocarpa]
SML-4-VS-STL1-5	BG839093	729	8	1143	1.55628	242.919	7.28623	Up	7.37646e-06	3.71612e-05	Gm01_11b01_F Gm01_AAFC_ECORC_Glycine_max_cold_stressed_leaves Glycine max cDNA clone Gm01_11b01, mRNA sequence /clone=Gm01_11b01 /gb=BG839093 /gi=14205415 /ug=Gma.27261 /len=729	-	-	GO:0006952//defense response;GO:0050789//regulation of biological process;GO:0009746;GO:0009738//abscisic acid mediated signaling pathway;GO:0006350//transcription	gi|193237573|dbj|BAG50063.1|/1.27061e-26/transcription factor AP2-EREBP [Lotus japonicus]
SML-4-VS-STL1-5	EV277476	779	2	276	0.364098	54.8926	7.23614	Up	0.000124849	0.000499796	GLMD474TF JCVI-SOY2 Glycine max cDNA 5', mRNA sequence /clone_end=5' /gb=EV277476 /gi=151407661 /ug=Gma.6850 /len=779	-	-	-	-
SML-4-VS-STL1-5	CX711942	958	11	1471	1.62837	237.897	7.19077	Up	1.41645e-06	7.96351e-06	gmrtDrNS01_39-D_M13R_H02_002.s4 Water stressed 48h segment 2 gmrtDrNS01 Glycine max cDNA 3', mRNA sequence /clone_end=3' /gb=CX711942 /gi=58025201 /ug=Gma.24401 /len=958	GO:0009536//plastid	-	-	gi|255546077|ref|XP_002514098.1|/1.87314e-117/conserved hypothetical protein [Ricinus communis]
SML-4-VS-STL1-5	FK017829	842	2	265	0.336856	48.7614	7.17746	Up	0.000124849	0.000501035	GLNCS16TF JCVI-SOY3 Glycine max cDNA 5', mRNA sequence /clone_end=5' /gb=FK017829 /gi=192327472 /ug=Gma.1386 /len=842	-	-	-	-
SML-4-VS-STL1-5	AW309614	651	3	392	0.653531	93.2926	7.15736	Up	8.34492e-05	0.000349175	sf22a01.x1 Gm-c1028 Glycine max cDNA clone GENOME SYSTEMS CLONE ID: Gm-c1028-673 3' similar to TR:Q39890 Q39890 CALMODULIN. ;, mRNA sequence /clone=GENOME_SYSTEMS_CLONE_ID:_Gm-c1028-673 /clone_end=3' /gb=AW309614 /gi=6725215 /ti=46733153 /ug=Gma.51785 /len=651	-	GO:0046872//metal ion binding;GO:0016628//oxidoreductase activity, acting on the CH-CH group of donors, NAD or NADP as acceptor	GO:0019932//second-messenger-mediated signaling;GO:0008152//metabolic process;GO:0009593//detection of chemical stimulus	gi|170076|gb|AAA34015.1|/2.2088e-70/calmodulin [Glycine max]
SML-4-VS-STL1-5	AK245449	1316	6	773	0.646579	91.0051	7.13698	Up	2.08956e-05	9.77826e-05	Glycine max cDNA, clone: GMFL01-30-M24 /gb=AK245449 /gi=210141530 /ug=Gma.58373 /len=1316	-	GO:0016616//oxidoreductase activity, acting on the CH-OH group of donors, NAD or NADP as acceptor;GO:0046914//transition metal ion binding	GO:0008152//metabolic process	gi|229893769|gb|ACQ90242.1|/5.2477e-159/cinnamyl alcohol dehydrogenase [Glycine max]
SML-4-VS-STL1-5	EV280015	649	3	384	0.655545	91.6703	7.12762	Up	8.34492e-05	0.00034913	GLNAO65TF JCVI-SOY3 Glycine max cDNA 5', mRNA sequence /clone_end=5' /gb=EV280015 /gi=151410200 /ug=Gma.25538 /len=649	-	-	GO:0008152//metabolic process	gi|255634465|gb|ACU17597.1|/3.66729e-69/unknown [Glycine max]
SML-4-VS-STL1-5	AK245936	1736	12	1535	0.980297	136.994	7.12668	Up	8.04566e-07	4.65017e-06	Glycine max cDNA, clone: GMFL01-46-H22 /gb=AK245936 /gi=210142017 /ug=Gma.17879 /len=1736	-	-	-	-
SML-4-VS-STL1-5	EV273175	839	5	629	0.84515	116.153	7.1026	Up	3.41914e-05	0.0001544	GLMBS40TF JCVI-SOY2 Glycine max cDNA 5', mRNA sequence /clone_end=5' /gb=EV273175 /gi=151403365 /ug=Gma.25572 /len=839	GO:0044424//intracellular part	GO:0060089//molecular transducer activity	GO:0010468//regulation of gene expression;GO:0009639//response to red or far red light	gi|224094917|ref|XP_002334777.1|/3.37236e-109/GRAS family transcription factor [Populus trichocarpa]
SML-4-VS-STL1-5	EH256861	747	4	503	0.759391	104.325	7.10203	Up	5.44266e-05	0.000236413	JGI_ACBU1006.fwd ACBU Phakopsora pachyrhizi infected soybean leaf tissue 6-8 days post inoculation with TW72-1 urediniospores Glycine max cDNA clone ACBU1006 5', mRNA sequence /clone=ACBU1006 /clone_end=5' /gb=EH256861 /gi=120528727 /ug=Gma.55154 /len=747	GO:0043231//intracellular membrane-bounded organelle	GO:0003676//nucleic acid binding;GO:0001071	GO:0010468//regulation of gene expression;GO:0006351//transcription, DNA-dependent	gi|224069196|ref|XP_002326298.1|/3.99077e-39/AP2/ERF domain-containing transcription factor [Populus trichocarpa]
SML-4-VS-STL1-5	GR849639	665	2	251	0.426515	58.4783	7.09916	Up	0.000124849	0.000500911	CCCC17049.b1 CCCC Glycine max callus grown in dark condition Glycine max cDNA clone CCCC17049 5', mRNA sequence /clone=CCCC17049 /clone_end=5' /gb=GR849639 /gi=254338007 /ug=Gma.28349 /len=665	-	-	-	gi|255633570|gb|ACU17144.1|/9.91116e-33/unknown [Glycine max]
SML-4-VS-STL1-5	BT095691	794	10	1247	1.7861	243.326	7.08993	Up	2.47674e-06	1.34754e-05	Soybean clone JCVI-FLGm-25E4 unknown mRNA /cds=p(37,794) /gb=BT095691 /gi=255639268 /ug=Gma.53654 /len=794	GO:0043231//intracellular membrane-bounded organelle	GO:0030528//transcription regulator activity;GO:0003676//nucleic acid binding;GO:0001071	GO:0009725//response to hormone stimulus;GO:0006970//response to osmotic stress;GO:0006351//transcription, DNA-dependent	gi|255639269|gb|ACU19933.1|/9.25417e-122/unknown [Glycine max]
SML-4-VS-STL1-5	AF370735	1205	2	249	0.23538	32.0151	7.08762	Up	0.000124849	0.000501221	Glycine max clone 39 CBF-like protein mRNA, complete cds /cds=p(238,942) /gb=AF370735 /gi=33304978 /ug=Gma.19400 /len=1205	-	-	GO:0010468//regulation of gene expression;GO:0006350//transcription	gi|55824656|gb|AAV66464.1|/7.58443e-93/drought responsive element binding protein [Glycine soja]
SML-4-VS-STL1-5	FK019202	610	2	245	0.464971	62.227	7.06425	Up	0.000124849	0.000500229	GLND788TF JCVI-SOY3 Glycine max cDNA 5', mRNA sequence /clone_end=5' /gb=FK019202 /gi=192326910 /ug=Gma.53224 /len=610	-	-	-	gi|255630627|gb|ACU15673.1|/5.96546e-31/unknown [Glycine max]
SML-4-VS-STL1-5	X67100	1789	2	242	0.158542	20.9579	7.04648	Up	0.000124849	0.000504348	G.max mRNA for ACC synthase /cds=p(163,1617) /gb=X67100 /gi=18557 /ug=Gma.33875 /len=1789	-	GO:0016740//transferase activity;GO:0048037//cofactor binding;GO:0016846//carbon-sulfur lyase activity	GO:0003006//reproductive developmental process;GO:0006555//methionine metabolic process	gi|398957|sp|P31531.1|1A1C_SOYBN/0/RecName: Full=1-aminocyclopropane-1-carboxylate synthase; Short=ACC synthase; AltName: Full=S-adenosyl-L-methionine methylthioadenosine-lyase
SML-4-VS-STL1-5	EV268981	728	5	597	0.974013	127.053	7.02728	Up	3.41914e-05	0.000154035	GLMAE08TF JCVI-SOY2 Glycine max cDNA 5', mRNA sequence /clone_end=5' /gb=EV268981 /gi=151399110 /ug=Gma.52430 /len=728	-	GO:0005488//binding	GO:0010033//response to organic substance	gi|255630099|gb|ACU15403.1|/8.07576e-66/unknown [Glycine max]
SML-4-VS-STL1-5	EU375349	1169	5	591	0.606571	78.3277	7.0127	Up	3.41914e-05	0.000153778	Glycine max transcription factor (WRKY63) mRNA, complete cds /cds=p(160,996) /gb=EU375349 /gi=166203233 /ug=Gma.57082 /len=1169	-	-	-	gi|166203234|gb|ABY84657.1|/1.95948e-146/transcription factor [Glycine max]
SML-4-VS-STL1-5	EV274880	770	3	352	0.552531	70.8262	7.00209	Up	8.34492e-05	0.000346934	GLMCB48TF JCVI-SOY2 Glycine max cDNA 5', mRNA sequence /clone_end=5' /gb=EV274880 /gi=151405066 /ug=Gma.32136 /len=770	-	GO:0035251//UDP-glucosyltransferase activity	-	gi|18151384|dbj|BAB83692.1|/4.88762e-56/ABA-glucosyltransferase [Vigna angularis]
SML-4-VS-STL1-5	AK245491	648	17	1979	3.72049	473.166	6.99071	Up	4.42784e-08	2.97006e-07	Glycine max cDNA, clone: GMFL01-32-C10 /gb=AK245491 /gi=210141572 /ug=Gma.542 /len=648	-	-	-	-
SML-4-VS-STL1-5	BW682332	586	7	795	1.69405	210.19	6.95507	Up	1.25124e-05	6.08205e-05	BW682332 GMFL01 Glycine max cDNA clone GMFL01-49-D18 5', mRNA sequence /clone=GMFL01-49-D18 /clone_end=5' /gb=BW682332 /gi=209717291 /ug=Gma.58366 /len=586	GO:0044464//cell part	-	-	gi|16604352|gb|AAL24182.1|/1.49977e-28/AT5g12010/F14F18_180 [Arabidopsis thaliana]
SML-4-VS-STL1-5	AK245401	2010	19	2144	1.34055	165.261	6.94578	Up	1.35691e-08	9.59465e-08	Glycine max cDNA, clone: GMFL01-29-G19 /gb=AK245401 /gi=210141482 /ug=Gma.36661 /len=2010	GO:0044464//cell part	GO:0016747//transferase activity, transferring acyl groups other than amino-acyl groups	GO:0009314//response to radiation;GO:0006950//response to stress;GO:0006631//fatty acid metabolic process	gi|164564732|dbj|BAF98214.1|/0/CM0216.300.nc [Lotus japonicus]
SML-4-VS-STL1-5	AW349732	769	2	224	0.368833	45.1299	6.93497	Up	0.000124849	0.000501781	GM210006A11F12 Gm-r1021 Glycine max cDNA clone Gm-r1021-2183 3', mRNA sequence /clone=Gm-r1021-2183 /clone_end=3' /gb=AW349732 /gi=6847442 /ug=Gma.25146 /len=769	-	GO:0046914//transition metal ion binding;GO:0016706//oxidoreductase activity, acting on paired donors, with incorporation or reduction of molecular oxygen, 2-oxoglutarate as one donor, and incorporation of one atom each of oxygen into both donors;GO:0016701//oxidoreductase activity, acting on single donors with incorporation of molecular oxygen	GO:0008152//metabolic process	gi|255636356|gb|ACU18517.1|/2.76893e-59/unknown [Glycine max]
SML-4-VS-STL1-5	FG990631	884	2	220	0.320851	38.5578	6.90898	Up	0.000124849	0.000502967	GLLD728TF JCVI-SOY1 Glycine max cDNA 5', mRNA sequence /clone_end=5' /gb=FG990631 /gi=192297297 /ug=Gma.22075 /len=884	GO:0009536//plastid	GO:0043169//cation binding;GO:0016682//oxidoreductase activity, acting on diphenols and related substances as donors, oxygen as acceptor	GO:0008152//metabolic process	gi|30790423|gb|AAP33165.1|/2.65549e-86/polyphenol oxidase [Medicago sativa]
SML-4-VS-STL1-5	EV273836	808	4	439	0.702061	84.1774	6.90569	Up	5.44266e-05	0.00023654	GLMBZ90TF JCVI-SOY2 Glycine max cDNA 5', mRNA sequence /clone_end=5' /gb=EV273836 /gi=151404026 /ug=Gma.55828 /len=808	-	-	-	gi|255631105|gb|ACU15918.1|/6.92462e-88/unknown [Glycine max]
SML-4-VS-STL1-5	GD947508	299	2	214	0.948604	110.888	6.86908	Up	0.000124849	0.00050147	454GmaGlobSeed690157 Soybean Seeds Containing Globular-Stage Embryos Glycine max cDNA, mRNA sequence /gb=GD947508 /gi=208152363 /ug=Gma.48619 /len=299	-	-	-	-
SML-4-VS-STL1-5	AK245266	1131	12	1268	1.50468	173.7	6.85099	Up	8.04566e-07	4.63692e-06	Glycine max cDNA, clone: GMFL01-25-I06 /gb=AK245266 /gi=210141347 /ug=Gma.55955 /len=1131	GO:0005576//extracellular region;GO:0030312//external encapsulating structure	GO:0016798//hydrolase activity, acting on glycosyl bonds;GO:0016758//transferase activity, transferring hexosyl groups	GO:0044042//glucan metabolic process	gi|255645827|gb|ACU23404.1|/3.15819e-146/unknown [Glycine max]
SML-4-VS-STL1-5	FK004309	580	11	1162	2.68962	310.399	6.85058	Up	1.41645e-06	7.93321e-06	GLMDF84TFB JCVI-SOY2 Glycine max cDNA 5', mRNA sequence /clone_end=5' /gb=FK004309 /gi=192312621 /ug=Gma.17802 /len=580	-	-	-	-
SML-4-VS-STL1-5	BU550168	709	2	208	0.400046	45.4527	6.82806	Up	0.000124849	0.000504411	GM880018A10A12 Gm-r1088 Glycine max cDNA clone Gm-r1088-6551 3', mRNA sequence /clone=Gm-r1088-6551 /clone_end=3' /gb=BU550168 /gi=22933029 /ug=Gma.8262 /len=709	-	GO:0004672//protein kinase activity;GO:0000166//nucleotide binding	-	gi|297831428|ref|XP_002883596.1|/7.22638e-48/oxidative signal-inducible1 [Arabidopsis lyrata subsp. lyrata]
SML-4-VS-STL1-5	AK245783	2126	19	1957	1.26741	142.617	6.81412	Up	1.35691e-08	9.61986e-08	Glycine max cDNA, clone: GMFL01-41-F02 /gb=AK245783 /gi=210141864 /ug=Gma.9611 /len=2126	-	-	-	-
SML-4-VS-STL1-5	BU547810	685	4	410	0.828124	92.7333	6.8071	Up	5.44266e-05	0.000236731	GM880018B20F02 Gm-r1088 Glycine max cDNA clone Gm-r1088-6796 3', mRNA sequence /clone=Gm-r1088-6796 /clone_end=3' /gb=BU547810 /gi=22930671 /ug=Gma.25977 /len=685	-	GO:0016881//acid-amino acid ligase activity	GO:0009725//response to hormone stimulus;GO:0048878//chemical homeostasis	gi|18591|emb|CAA42636.1|/9.11777e-85/auxin-responsive GH3 product [Glycine max]
SML-4-VS-STL1-5	GR842212	780	2	203	0.363631	40.3222	6.79295	Up	0.000124849	0.000501097	CCCC12375.b1 CCCC Glycine max callus grown in dark condition Glycine max cDNA clone CCCC12375 5', mRNA sequence /clone=CCCC12375 /clone_end=5' /gb=GR842212 /gi=254330947 /ug=Gma.4755 /len=780	-	-	-	gi|255629948|gb|ACU15326.1|/1.83862e-74/unknown [Glycine max]
SML-4-VS-STL1-5	BT098685	764	3	303	0.55687	61.4457	6.78583	Up	8.34492e-05	0.000348905	Soybean clone JCVI-FLGm-12H16 unknown mRNA /cds=m(329,727) /gb=BT098685 /gi=255646824 /ug=Gma.37289 /len=764	-	-	-	gi|255646825|gb|ACU23884.1|/4.20948e-60/unknown [Glycine max]
SML-4-VS-STL1-5	BI967683	745	3	301	0.571072	62.5969	6.77627	Up	8.34492e-05	0.000348545	GM830002B20E03 Gm-r1083 Glycine max cDNA clone Gm-r1083-606 3', mRNA sequence /clone=Gm-r1083-606 /clone_end=3' /gb=BI967683 /gi=16342088 /ug=Gma.16945 /len=745	-	-	-	-
SML-4-VS-STL1-5	BT097836	941	3	300	0.452124	49.394	6.77147	Up	8.34492e-05	0.000350171	Soybean clone JCVI-FLGm-22L3 unknown mRNA /cds=m(139,924) /gb=BT097836 /gi=255645161 /ug=Gma.5867 /len=941	-	-	-	-
SML-4-VS-STL1-5	BT095943	1754	2	196	0.161706	17.3129	6.74233	Up	0.000124849	0.000504663	Soybean clone JCVI-FLGm-20I23 unknown mRNA /cds=p(43,1542) /gb=BT095943 /gi=255639760 /ug=Gma.155 /len=1754	-	-	-	-
SML-4-VS-STL1-5	AK245653	1594	5	489	0.444844	47.5295	6.73938	Up	3.41914e-05	0.000154508	Glycine max cDNA, clone: GMFL01-36-N01 /gb=AK245653 /gi=210141734 /ug=Gma.19936 /len=1594	-	GO:0016740//transferase activity	-	gi|166838004|gb|ABY91222.1|/2.17029e-165/isoflavonoid malonyl transferase 2 [Medicago truncatula]
SML-4-VS-STL1-5	EU661924	1404	35	3396	3.5353	374.751	6.72795	Up	1.18461e-12	1.2157e-11	Glycine max NAC domain protein (NAC27) mRNA, complete cds /cds=p(7,1038) /gb=EU661924 /gi=187940302 /ug=Gma.33222 /len=1404	-	GO:0003676//nucleic acid binding	GO:0010468//regulation of gene expression	gi|187940303|gb|ACD39382.1|/0/NAC domain protein [Glycine max]
SML-4-VS-STL1-5	AB083031	1514	4	376	0.37468	38.4773	6.68221	Up	5.44266e-05	0.000235781	Glycine max mRNA for syringolide-induced protein 13-1-1, complete cds /cds=p(69,1364) /gb=AB083031 /gi=19911584 /ug=Gma.7083 /len=1514	-	-	-	-
SML-4-VS-STL1-5	GR855875	713	20	1858	3.97801	403.737	6.66522	Up	7.48724e-09	5.45504e-08	CCCC20557.b1 CCCC Glycine max callus grown in dark condition Glycine max cDNA clone CCCC20557 5', mRNA sequence /clone=CCCC20557 /clone_end=5' /gb=GR855875 /gi=254345485 /ug=Gma.27492 /len=713	-	-	-	gi|255629005|gb|ACU14847.1|/5.41715e-35/unknown [Glycine max]
SML-4-VS-STL1-5	AK245905	934	3	278	0.455513	46.1148	6.66159	Up	8.34492e-05	0.000347827	Glycine max cDNA, clone: GMFL01-45-L24 /gb=AK245905 /gi=210141986 /ug=Gma.37407 /len=934	-	-	-	gi|79527289|ref|NP_198686.2|/3.48552e-20/unknown protein [Arabidopsis thaliana]
SML-4-VS-STL1-5	CX701920	649	8	736	1.74812	175.701	6.65118	Up	7.37646e-06	3.72772e-05	gmrtDrNS01_31-A_M13R_F12_086.s3 Water stressed 48h segment 1 gmrtDrNS01 Glycine max cDNA 3', mRNA sequence /clone_end=3' /gb=CX701920 /gi=58015178 /ug=Gma.4526 /len=649	-	-	-	gi|255631040|gb|ACU15884.1|/8.94162e-68/unknown [Glycine max]
SML-4-VS-STL1-5	AW666410	418	3	275	1.01782	101.929	6.64594	Up	8.34492e-05	0.00034832	sk36c01.y1 Gm-c1028 Glycine max cDNA clone GENOME SYSTEMS CLONE ID: Gm-c1028-4249 5', mRNA sequence /clone=GENOME_SYSTEMS_CLONE_ID:_Gm-c1028-4249 /clone_end=5' /gb=AW666410 /gi=7478798 /ti=46762709 /ug=Gma.25144 /len=418	-	-	-	-
SML-4-VS-STL1-5	CX711832	804	14	1275	2.46944	245.695	6.63654	Up	2.5535e-07	1.57751e-06	gmrtDrNS01_38-D_M13R_F06_038.s4 Water stressed 48h segment 2 gmrtDrNS01 Glycine max cDNA 3', mRNA sequence /clone_end=3' /gb=CX711832 /gi=58025091 /ug=Gma.8961 /len=804	-	-	-	gi|87240734|gb|ABD32592.1|/4.34286e-38/At1g61340 [Medicago truncatula]
SML-4-VS-STL1-5	AK245172	2993	12	1088	0.568592	56.3202	6.63012	Up	8.04566e-07	4.6361e-06	Glycine max cDNA, clone: GMFL01-22-N04 /gb=AK245172 /gi=210141255 /ug=Gma.22530 /len=2993	-	-	-	gi|34391519|gb|AAN62760.1|/0/disease resistance protein-like protein MsR1 [Medicago sativa]
SML-4-VS-STL1-5	BT097374	685	11	989	2.27734	223.691	6.61801	Up	1.41645e-06	7.95523e-06	Soybean clone JCVI-FLGm-16I15 unknown mRNA /cds=p(15,632) /gb=BT097374 /gi=255642568 /ug=Gma.53508 /len=685	GO:0030312//external encapsulating structure	GO:0004553//hydrolase activity, hydrolyzing O-glycosyl compounds	GO:0006026	gi|255642569|gb|ACU21548.1|/6.0048e-113/unknown [Glycine max]
SML-4-VS-STL1-5	EU661926	929	11	983	1.6792	163.938	6.60923	Up	1.41645e-06	7.93595e-06	Glycine max NAC domain protein (NAC32) mRNA, partial cds /cds=p(36,929) /gb=EU661926 /gi=187940306 /ug=Gma.51973 /len=929	-	-	-	gi|187940307|gb|ACD39384.1|/0/NAC domain protein [Glycine max]
SML-4-VS-STL1-5	BT093759	1611	5	445	0.44015	42.7964	6.60335	Up	3.41914e-05	0.0001538	Soybean clone JCVI-FLGm-24K8 unknown mRNA /cds=p(36,1328) /gb=BT093759 /gi=255635521 /ug=Gma.13463 /len=1611	-	-	-	gi|255635522|gb|ACU18112.1|/0/unknown [Glycine max]
SML-4-VS-STL1-5	AK245784	1919	217	17902	16.0365	1445.34	6.4939	Up	3.20632e-13	3.65414e-12	Glycine max cDNA, clone: GMFL01-41-F19 /gb=AK245784 /gi=210141865 /ug=Gma.10954 /len=1919	-	-	-	-
SML-4-VS-STL1-5	EU019570	577	3	245	0.737346	65.7859	6.47929	Up	8.34492e-05	0.000346889	Glycine max WRKY30 (WRKY30) mRNA, partial cds /cds=p(30,577) /gb=EU019570 /gi=151934184 /ug=Gma.36753 /len=577	-	-	-	gi|151934185|gb|ABS18430.1|/2.45732e-105/WRKY30 [Glycine max]
SML-4-VS-STL1-5	EF583447	927	9	727	1.37686	121.506	6.4635	Up	4.29554e-06	2.24905e-05	Glycine max dehydration-responsive element binding protein 5 (DREB5) mRNA, complete cds /cds=p(1,927) /gb=EF583447 /gi=148278090 /ug=Gma.19298 /len=927	GO:0043231//intracellular membrane-bounded organelle	-	-	gi|148278091|gb|ABQ53928.1|/6.23827e-163/dehydration-responsive element binding protein 5 [Glycine max]
SML-4-VS-STL1-5	FK001903	578	3	241	0.73607	64.5999	6.45554	Up	8.34492e-05	0.000349537	GLPAP21TR JCVI-SOY1 Glycine max cDNA 5', mRNA sequence /clone_end=5' /gb=FK001903 /gi=192310149 /ug=Gma.6327 /len=578	-	-	-	-
SML-4-VS-STL1-5	EV275831	811	33	2636	5.77057	503.578	6.44736	Up	3.4328e-12	3.33275e-11	GLMCM41TF JCVI-SOY2 Glycine max cDNA 5', mRNA sequence /clone_end=5' /gb=EV275831 /gi=151406016 /ug=Gma.26160 /len=811	-	GO:0046914//transition metal ion binding	GO:0009725//response to hormone stimulus;GO:0009743//response to carbohydrate stimulus	gi|255630194|gb|ACU15452.1|/2.24544e-104/unknown [Glycine max]
SML-4-VS-STL1-5	BU548355	638	3	239	0.666847	58.0389	6.44352	Up	8.34492e-05	0.000349491	GM880015A10H02 Gm-r1088 Glycine max cDNA clone Gm-r1088-5715 3', mRNA sequence /clone=Gm-r1088-5715 /clone_end=3' /gb=BU548355 /gi=22931216 /ug=Gma.7526 /len=638	-	-	-	gi|297744623|emb|CBI37885.3|/8.25009e-58/unnamed protein product [Vitis vinifera]
SML-4-VS-STL1-5	HO033433	504	5	398	1.40691	122.347	6.44231	Up	3.41914e-05	0.000154228	ocpsga0_0323_B03.ab1 Soybean immature seed full-length-enriched cDNA library Glycine max cDNA, mRNA sequence /gb=HO033433 /gi=298192988 /ug=Gma.5501 /len=504	-	-	-	-
SML-4-VS-STL1-5	AK245472	2055	77	6125	5.3138	461.782	6.44132	Up	0	0	Glycine max cDNA, clone: GMFL01-31-G11 /gb=AK245472 /gi=210141553 /ug=Gma.55309 /len=2055	GO:0009941//chloroplast envelope	GO:0016705//oxidoreductase activity, acting on paired donors, with incorporation or reduction of molecular oxygen	GO:0006631//fatty acid metabolic process	gi|229914956|gb|ACF19424.1|/0/chloroplast omega 3 fatty acid desaturase isoform 2 [Glycine max]
SML-4-VS-STL1-5	FK012853	699	10	785	2.02884	173.994	6.42224	Up	2.47674e-06	1.34844e-05	GLQAN55TF JCVI-SOY2 Glycine max cDNA 5', mRNA sequence /clone_end=5' /gb=FK012853 /gi=192321447 /ug=Gma.37626 /len=699	-	GO:0016874//ligase activity	-	gi|19911585|dbj|BAB86896.1|/1.80051e-39/syringolide-induced protein 13-1-1 [Glycine max]
SML-4-VS-STL1-5	HO027640	540	9	701	2.3636	201.125	6.41096	Up	4.29554e-06	2.2505e-05	ocpsga0_0246_A06.ab1 Soybean immature seed full-length-enriched cDNA library Glycine max cDNA, mRNA sequence /gb=HO027640 /gi=298179169 /ug=Gma.57362 /len=540	GO:0031224//intrinsic to membrane	GO:0046873//metal ion transmembrane transporter activity;GO:0019829//cation-transporting ATPase activity;GO:0032559//adenyl ribonucleotide binding	GO:0009206;GO:0070838//divalent metal ion transport	gi|224102125|ref|XP_002312557.1|/7.57443e-71/autoinhibited calcium ATPase [Populus trichocarpa]
SML-4-VS-STL1-5	FJ014771	1245	8	609	0.911269	75.7862	6.37791	Up	7.37646e-06	3.71035e-05	Glycine max clone cw89 protein kinase-like mRNA, complete sequence /gb=FJ014771 /gi=223452394 /ug=Gma.52033 /len=1245	-	GO:0005488//binding;GO:0004674//protein serine/threonine kinase activity	GO:0006464//protein modification process	gi|87162780|gb|ABD28575.1|/5.42268e-153/Protein kinase [Medicago truncatula]
SML-4-VS-STL1-5	GD982929	258	2	152	1.09935	91.278	6.37554	Up	0.000124849	0.000501594	454GmaGlobSeed725578 Soybean Seeds Containing Globular-Stage Embryos Glycine max cDNA, mRNA sequence /gb=GD982929 /gi=208184693 /ug=Gma.43908 /len=258	-	-	-	-
SML-4-VS-STL1-5	CO983749	720	2	152	0.393934	32.708	6.37554	Up	0.000124849	0.000504474	GM89020A1E05.r1 Gm-r1089 Glycine max cDNA clone GM89020A1E05 3, mRNA sequence /clone=Gm-r1089-7497 /clone_end=3' /gb=CO983749 /gi=51343016 /ug=Gma.29655 /len=720	GO:0031090//organelle membrane;GO:0043231//intracellular membrane-bounded organelle;GO:0031224//intrinsic to membrane	GO:0005506//iron ion binding;GO:0016712//oxidoreductase activity, acting on paired donors, with incorporation or reduction of molecular oxygen, reduced flavin or flavoprotein as one donor, and incorporation of one atom of oxygen	GO:0008152//metabolic process	gi|17366212|sp|O81117.2|C94A1_VICSA/1.3459e-89/RecName: Full=Cytochrome P450 94A1; AltName: Full=P450-dependent fatty acid omega-hydroxylase
SML-4-VS-STL1-5	BT093404	979	2	152	0.289717	24.0549	6.37554	Up	0.000124849	0.000502592	Soybean clone JCVI-FLGm-24I11 unknown mRNA /cds=p(286,486) /gb=BT093404 /gi=255634830 /ug=Gma.53554 /len=979	-	GO:0003824//catalytic activity	GO:0008152//metabolic process	gi|255634831|gb|ACU17775.1|/1.46228e-24/unknown [Glycine max]
SML-4-VS-STL1-5	DB965894	607	3	225	0.700904	57.4296	6.35644	Up	8.34492e-05	0.000348096	DB965894 full-length enriched soybean cDNA library, mixture of seedling, young plant, adult plant Glycine max cDNA clone GMFL02-30-B09 5', mRNA sequence /clone=GMFL02-30-B09 /clone_end=5' /gb=DB965894 /gi=213587106 /ug=Gma.24374 /len=607	GO:0005618//cell wall	GO:0004175//endopeptidase activity	GO:0019538//protein metabolic process	gi|255558640|ref|XP_002520345.1|/8.97098e-40/nucellin, putative [Ricinus communis]
SML-4-VS-STL1-5	GR851458	740	18	1329	3.44958	278.25	6.33382	Up	2.45408e-08	1.69312e-07	CCCC18173.b1 CCCC Glycine max callus grown in dark condition Glycine max cDNA clone CCCC18173 5', mRNA sequence /clone=CCCC18173 /clone_end=5' /gb=GR851458 /gi=254345082 /ug=Gma.5622 /len=740	-	-	-	-
SML-4-VS-STL1-5	EV268475	658	2	146	0.431052	34.3771	6.31744	Up	0.000124849	0.000503657	GLMA683TF JCVI-SOY2 Glycine max cDNA 5', mRNA sequence /clone_end=5' /gb=EV268475 /gi=151398604 /ug=Gma.32511 /len=658	GO:0043231//intracellular membrane-bounded organelle;GO:0016020//membrane	GO:0016628//oxidoreductase activity, acting on the CH-CH group of donors, NAD or NADP as acceptor;GO:0046872//metal ion binding;GO:0060089//molecular transducer activity	GO:0006073//cellular glucan metabolic process;GO:0019932//second-messenger-mediated signaling;GO:0009908//flower development;GO:0009593//detection of chemical stimulus;GO:0009605//response to external stimulus	gi|255629986|gb|ACU15345.1|/1.80789e-79/unknown [Glycine max]
SML-4-VS-STL1-5	BQ473650	601	4	290	0.943868	74.7594	6.30753	Up	5.44266e-05	0.000236065	sap20a01.y1 Gm-c1082 Glycine max cDNA clone SOYBEAN CLONE ID: Gm-c1082-3073 5' similar to TR:O65624 O65624 CYTOCHROME P450. ;, mRNA sequence /clone=SOYBEAN_CLONE_ID:_Gm-c1082-3073 /clone_end=5' /gb=BQ473650 /gi=21285779 /ug=Gma.18349 /len=601	-	-	-	-
SML-4-VS-STL1-5	FK020048	821	23	1666	3.97293	314.394	6.30623	Up	1.24656e-09	9.73029e-09	GLNDH62TF JCVI-SOY3 Glycine max cDNA 5', mRNA sequence /clone_end=5' /gb=FK020048 /gi=192328337 /ug=Gma.26532 /len=821	-	GO:0005506//iron ion binding;GO:0004497//monooxygenase activity	GO:0008152//metabolic process	gi|224149471|ref|XP_002336813.1|/1.14632e-67/cytochrome P450 [Populus trichocarpa]
SML-4-VS-STL1-5	BW669073	624	4	274	0.909078	68.0312	6.22565	Up	5.44266e-05	0.000236382	BW669073 GMFL01 Glycine max cDNA clone GMFL01-29-N15 5', mRNA sequence /clone=GMFL01-29-N15 /clone_end=5' /gb=BW669073 /gi=209718886 /ug=Gma.45581 /len=624	-	-	-	-
SML-4-VS-STL1-5	BT096189	1850	2	136	0.153315	11.3896	6.21508	Up	0.000124849	0.000503531	Soybean clone JCVI-FLGm-25F23 unknown mRNA /cds=p(88,1569) /gb=BT096189 /gi=255640246 /ug=Gma.53739 /len=1850	GO:0043231//intracellular membrane-bounded organelle;GO:0044444//cytoplasmic part	GO:0005515//protein binding;GO:0016831//carboxy-lyase activity;GO:0048037//cofactor binding	GO:0009064//glutamine family amino acid metabolic process;GO:0010038//response to metal ion	gi|255640247|gb|ACU20414.1|/0/unknown [Glycine max]
SML-4-VS-STL1-5	BM094484	534	9	611	2.39016	177.273	6.21272	Up	4.29554e-06	2.24541e-05	saj16e05.y1 Gm-c1066 Glycine max cDNA clone GENOME SYSTEMS CLONE ID: Gm-c1066-2913 5' similar to TR:Q9SKX9 Q9SKX9 AT2G32210 PROTEIN. ;, mRNA sequence /clone=GENOME_SYSTEMS_CLONE_ID:_Gm-c1066-2913 /clone_end=5' /gb=BM094484 /gi=17023450 /ug=Gma.52378 /len=534	-	-	-	gi|255627973|gb|ACU14331.1|/8.02837e-19/unknown [Glycine max]
SML-4-VS-STL1-5	AM261476	4770	9	610	0.267578	19.8132	6.21036	Up	4.29554e-06	2.24796e-05	Glycine max mRNA for PDR-like ABC-transporter (pdr12 gene), cultivar williams 82 /cds=p(119,4462) /gb=AM261476 /gi=94732078 /ug=Gma.10199 /len=4770	-	-	-	-
SML-4-VS-STL1-5	CX547131	757	8	537	1.49872	109.906	6.19639	Up	7.37646e-06	3.73005e-05	gmrtDrNS01_04-A_M13R_B01_013.s4 Water stressed 48h segment 2 gmrtDrNS01 Glycine max cDNA 3', mRNA sequence /clone_end=3' /gb=CX547131 /gi=57574156 /ug=Gma.1157 /len=757	-	-	-	-
SML-4-VS-STL1-5	FG987349	711	2	133	0.39892	28.9817	6.1829	Up	0.000124849	0.00049961	GLLC522TF JCVI-SOY1 Glycine max cDNA 5', mRNA sequence /clone_end=5' /gb=FG987349 /gi=192294420 /ug=Gma.58060 /len=711	-	-	-	gi|255640800|gb|ACU20683.1|/1.72e-49/unknown [Glycine max]
SML-4-VS-STL1-5	BW679767	433	2	128	0.65504	45.7999	6.12762	Up	0.000124849	0.000500538	BW679767 GMFL01 Glycine max cDNA clone GMFL01-45-I14 3', mRNA sequence /clone=GMFL01-45-I14 /clone_end=3' /gb=BW679767 /gi=209719188 /ug=Gma.49920 /len=433	-	-	-	-
SML-4-VS-STL1-5	AK244937	1488	4	250	0.381226	26.0303	6.0934	Up	5.44266e-05	0.000236858	Glycine max cDNA, clone: GMFL01-17-G03 /gb=AK244937 /gi=210141018 /ug=Gma.20678 /len=1488	-	GO:0008194//UDP-glycosyltransferase activity	GO:0005975//carbohydrate metabolic process	gi|255639251|gb|ACU19924.1|/6.37823e-164/unknown [Glycine max]
SML-4-VS-STL1-5	BT094258	1600	5	312	0.443176	30.2118	6.09109	Up	3.41914e-05	0.000153501	Soybean clone JCVI-FLGm-18K24 unknown mRNA /cds=p(31,1416) /gb=BT094258 /gi=255636494 /ug=Gma.46026 /len=1600	-	GO:0016746//transferase activity, transferring acyl groups	-	gi|255636495|gb|ACU18586.1|/0/unknown [Glycine max]
SML-4-VS-STL1-5	CX703963	622	3	187	0.684001	46.5794	6.08955	Up	8.34492e-05	0.00034895	gmrtDrNS01_22-B_M13R_E10_072.s4 Water stressed 48h segment 2 gmrtDrNS01 Glycine max cDNA 3', mRNA sequence /clone_end=3' /gb=CX703963 /gi=58017221 /ug=Gma.16919 /len=622	-	-	-	-
SML-4-VS-STL1-5	CX702060	785	6	372	1.08395	73.4202	6.08181	Up	2.08956e-05	9.80518e-05	gmrtDrNS01_01-B_T3_C04_028.s0 Water stressed gmrtDrNS01 Glycine max cDNA 3', mRNA sequence /clone_end=3' /gb=CX702060 /gi=58015318 /ug=Gma.20400 /len=785	GO:0031225//anchored to membrane;GO:0031410//cytoplasmic vesicle	GO:0043167//ion binding;GO:0008422//beta-glucosidase activity	GO:0044238//primary metabolic process	gi|124365582|gb|ABN09816.1|/3.05921e-69/Glycoside hydrolase, family 17; X8 [Medicago truncatula]
SML-4-VS-STL1-5	AK245431	1029	67	4029	9.2339	606.63	6.03773	Up	0	0	Glycine max cDNA, clone: GMFL01-30-E01 /gb=AK245431 /gi=210141512 /ug=Gma.22009 /len=1029	GO:0043231//intracellular membrane-bounded organelle	GO:0005488//binding	GO:0006952//defense response;GO:0009719;GO:0009791//post-embryonic development;GO:0023033;GO:0048229//gametophyte development	gi|255638914|gb|ACU19759.1|/6.41378e-135/unknown [Glycine max]
SML-4-VS-STL1-5	BM187966	528	3	177	0.805774	51.9376	6.01026	Up	8.34492e-05	0.000347067	saj83b10.y1 Gm-c1074 Glycine max cDNA clone SOYBEAN CLONE ID: Gm-c1074-3140 5', mRNA sequence /clone=SOYBEAN_CLONE_ID:_Gm-c1074-3140 /clone_end=5' /gb=BM187966 /gi=17518924 /ug=Gma.29663 /len=528	-	-	-	-
SML-4-VS-STL1-5	BW657098	796	5	290	0.890805	56.4452	5.9856	Up	3.41914e-05	0.000154336	BW657098 GMFL01 Glycine max cDNA clone GMFL01-11-H22 5', mRNA sequence /clone=GMFL01-11-H22 /clone_end=5' /gb=BW657098 /gi=209708716 /ug=Gma.2176 /len=796	GO:0043231//intracellular membrane-bounded organelle	GO:0003676//nucleic acid binding;GO:0001071	GO:0006351//transcription, DNA-dependent	gi|222427667|gb|ACM49843.1|/4.8752e-54/ethylene responsive transcription factor 12 [Prunus salicina]
SML-4-VS-STL1-5	BQ298358	413	2	115	0.686761	43.141	5.97311	Up	0.000124849	0.000504537	sao59f01.y1 Gm-c1073 Glycine max cDNA clone SOYBEAN CLONE ID: Gm-c1073-3697 5', mRNA sequence /clone=SOYBEAN_CLONE_ID:_Gm-c1073-3697 /clone_end=5' /gb=BQ298358 /gi=20813880 /ug=Gma.3257 /len=413	GO:0043231//intracellular membrane-bounded organelle	-	GO:0010468//regulation of gene expression	gi|255641230|gb|ACU20892.1|/1.49428e-12/unknown [Glycine max]
SML-4-VS-STL1-5	HO760597	925	21	1206	3.21961	201.998	5.97131	Up	4.12426e-09	3.0804e-08	2-IIA8.txt SSH cDNA library induced by salt from soybean Glycine max cDNA, mRNA sequence /gb=HO760597 /gi=308222687 /ug=Gma.14305 /len=925	GO:0009536//plastid	GO:0009975//cyclase activity	-	gi|51104381|gb|AAT96851.1|/1.42034e-50/allene oxide cyclase C1 [Humulus lupulus]
SML-4-VS-STL1-5	AK244251	1217	34	1936	3.962	246.466	5.95902	Up	1.98197e-12	1.97089e-11	Glycine max cDNA, clone: GMFL01-02-I03 /gb=AK244251 /gi=210145560 /ug=Gma.57233 /len=1217	-	GO:0004721//phosphoprotein phosphatase activity	-	gi|255553671|ref|XP_002517876.1|/3.91501e-121/protein phosphatase 2c, putative [Ricinus communis]
SML-4-VS-STL1-5	EV275884	770	2	112	0.368354	22.5356	5.93497	Up	0.000124849	0.000501656	GLMCM95TF JCVI-SOY2 Glycine max cDNA 5', mRNA sequence /clone_end=5' /gb=EV275884 /gi=151406069 /ug=Gma.57849 /len=770	-	-	-	gi|255630149|gb|ACU15428.1|/6.32448e-88/unknown [Glycine max]
SML-4-VS-STL1-5	BT097068	1225	3	167	0.347305	21.1214	5.92636	Up	8.34492e-05	0.000348006	Soybean clone JCVI-FLGm-21F13 unknown mRNA /cds=p(182,1045) /gb=BT097068 /gi=255641963 /ug=Gma.55855 /len=1225	GO:0005576//extracellular region;GO:0030312//external encapsulating structure	GO:0016798//hydrolase activity, acting on glycosyl bonds;GO:0016758//transferase activity, transferring hexosyl groups	GO:0044042//glucan metabolic process	gi|255641964|gb|ACU21249.1|/2.37283e-158/unknown [Glycine max]
SML-4-VS-STL1-5	HO026278	545	17	943	4.42363	268.076	5.92127	Up	4.42784e-08	2.97067e-07	ocpsga0_0228_E02.ab1 Soybean immature seed full-length-enriched cDNA library Glycine max cDNA, mRNA sequence /gb=HO026278 /gi=298182103 /ug=Gma.37367 /len=545	GO:0044464//cell part	-	-	gi|217072308|gb|ACJ84514.1|/2.88698e-49/unknown [Medicago truncatula]
SML-4-VS-STL1-5	BT097594	1483	37	2046	3.53823	213.75	5.91675	Up	4.76508e-13	5.23351e-12	Soybean clone JCVI-FLGm-26E8 unknown mRNA /cds=p(364,1275) /gb=BT097594 /gi=255644685 /ug=Gma.5478 /len=1483	-	-	-	-
SML-4-VS-STL1-5	CX701677	863	17	938	2.7936	168.397	5.9136	Up	4.42784e-08	2.96514e-07	gmrtDrNS01_03-A_M13R_A06_048.s3 Water stressed 48h segment 1 gmrtDrNS01 Glycine max cDNA 3', mRNA sequence /clone_end=3' /gb=CX701677 /gi=58014935 /ug=Gma.3526 /len=863	GO:0005576//extracellular region;GO:0030312//external encapsulating structure	GO:0016798//hydrolase activity, acting on glycosyl bonds;GO:0016758//transferase activity, transferring hexosyl groups	GO:0044042//glucan metabolic process	gi|19911573|dbj|BAB86890.1|/3.09579e-113/syringolide-induced protein 19-1-5 [Glycine max]
SML-4-VS-STL1-5	BT095938	1190	7	386	0.834213	50.2554	5.91272	Up	1.25124e-05	6.06293e-05	Soybean clone JCVI-FLGm-20I19 unknown mRNA /cds=p(106,942) /gb=BT095938 /gi=255639750 /ug=Gma.16733 /len=1190	-	-	-	-
SML-4-VS-STL1-5	BT097912	784	4	220	0.723552	43.4759	5.90898	Up	5.44266e-05	0.000236922	Soybean clone JCVI-FLGm-11H2 unknown mRNA /cds=m(405,650) /gb=BT097912 /gi=255645310 /ug=Gma.52503 /len=784	-	-	GO:0048513//organ development	gi|255645311|gb|ACU23152.1|/1.01829e-40/unknown [Glycine max]
SML-4-VS-STL1-5	AK245986	1429	191	10467	18.9551	1134.83	5.90375	Up	1.00586e-13	1.3048e-12	Glycine max cDNA, clone: GMFL01-48-B03 /gb=AK245986 /gi=210142067 /ug=Gma.31966 /len=1429	-	-	-	gi|166203232|gb|ABY84656.1|/3.04182e-123/transcription factor [Glycine max]
SML-4-VS-STL1-5	CX704229	934	7	381	1.06286	63.2005	5.89391	Up	1.25124e-05	6.08113e-05	gmrtDrNS01_27-B_M13R_F02_006.s1 Water stressed 5h segment 1 gmrtDrNS01 Glycine max cDNA 3', mRNA sequence /clone_end=3' /gb=CX704229 /gi=58017487 /ug=Gma.31884 /len=934	-	-	-	gi|190361125|gb|ACE76905.1|/4.61056e-73/ethylene-responsive element binding factor 4 [Glycine max]
SML-4-VS-STL1-5	BT094482	1556	75	3970	6.83562	395.297	5.85372	Up	0	0	Soybean clone JCVI-FLGm-18P23 unknown mRNA /cds=p(464,1417) /gb=BT094482 /gi=255636928 /ug=Gma.57149 /len=1556	GO:0031224//intrinsic to membrane	GO:0015175//neutral amino acid transmembrane transporter activity	GO:0015804//neutral amino acid transport	gi|255645412|gb|ACU23202.1|/0/unknown [Glycine max]
SML-4-VS-STL1-5	CX708467	860	21	1099	3.46295	197.989	5.83727	Up	4.12426e-09	3.08824e-08	gmrtDrNS01_36-C_M13R_E12_088.s3 Water stressed 48h segment 1 gmrtDrNS01 Glycine max cDNA 3', mRNA sequence /clone_end=3' /gb=CX708467 /gi=58021726 /ug=Gma.26036 /len=860	GO:0031224//intrinsic to membrane	-	GO:0009607//response to biotic stimulus	gi|255586303|ref|XP_002533803.1|/7.51363e-27/Protein P21, putative [Ricinus communis]
SML-4-VS-STL1-5	BT096384	1200	7	366	0.827261	47.2544	5.83596	Up	1.25124e-05	6.08845e-05	Soybean clone JCVI-FLGm-20P3 unknown mRNA /cds=p(103,486) /gb=BT096384 /gi=255640625 /ug=Gma.16471 /len=1200	-	-	-	-
SML-4-VS-STL1-5	CX709855	790	3	155	0.538543	30.3981	5.81878	Up	8.34492e-05	0.000346622	gmrtDrNS01_12-D_M13R_E03_023.s1 Water stressed 5h segment 1 gmrtDrNS01 Glycine max cDNA 3', mRNA sequence /clone_end=3' /gb=CX709855 /gi=58023114 /ug=Gma.19836 /len=790	-	GO:0016709//oxidoreductase activity, acting on paired donors, with incorporation or reduction of molecular oxygen, NADH or NADPH as one donor, and incorporation of one atom of oxygen;GO:0005506//iron ion binding	GO:0006952//defense response;GO:0009687//abscisic acid metabolic process;GO:0009416//response to light stimulus;GO:0003006//reproductive developmental process	gi|86129698|gb|ABC86558.1|/3.20294e-74/abscisic acid 8'-hydroxylase [Phaseolus vulgaris]
SML-4-VS-STL1-5	AK245572	1538	117	6013	10.7884	605.727	5.81112	Up	1.96509e-13	2.36351e-12	Glycine max cDNA, clone: GMFL01-34-G16 /gb=AK245572 /gi=210141653 /ug=Gma.51631 /len=1538	-	-	-	gi|255640977|gb|ACU20768.1|/4.93474e-159/unknown [Glycine max]
SML-4-VS-STL1-5	BT096560	1479	91	4653	8.72568	487.424	5.80377	Up	0	0	Soybean clone JCVI-FLGm-20J2 unknown mRNA /cds=p(157,1044) /gb=BT096560 /gi=255640976 /ug=Gma.55396 /len=1479	-	-	-	gi|255640977|gb|ACU20768.1|/1.7149e-177/unknown [Glycine max]
SML-4-VS-STL1-5	AK246071	1017	31	1571	4.32282	239.33	5.79089	Up	1.06555e-11	9.90819e-11	Glycine max cDNA, clone: GMFL01-50-P24 /gb=AK246071 /gi=210142152 /ug=Gma.30076 /len=1017	GO:0043231//intracellular membrane-bounded organelle	-	GO:0048513//organ development	gi|255626595|gb|ACU13642.1|/1.00125e-31/unknown [Glycine max]
SML-4-VS-STL1-5	CO981303	704	3	151	0.604331	33.2312	5.78106	Up	8.34492e-05	0.000349627	GM89010B2F10.r1 Gm-r1089 Glycine max cDNA clone GM89010B2F10 3, mRNA sequence /clone=Gm-r1089-3740 /clone_end=3' /gb=CO981303 /gi=51337437 /ug=Gma.26370 /len=704	-	-	-	gi|149727839|gb|ABR28334.1|/2.80001e-36/MYB transcription factor MYB39 [Medicago truncatula]
SML-4-VS-STL1-5	BT094215	1981	2	100	0.143176	7.82092	5.77147	Up	0.000124849	0.000500786	Soybean clone JCVI-FLGm-18I4 unknown mRNA /cds=p(567,1814) /gb=BT094215 /gi=255636408 /ug=Gma.789 /len=1981	-	-	-	-
SML-4-VS-STL1-5	BT095174	773	2	99	0.366924	19.8426	5.75697	Up	0.000124849	0.000499117	Soybean clone JCVI-FLGm-6L8 unknown mRNA /cds=m(381,695) /gb=BT095174 /gi=255638265 /ug=Gma.53165 /len=773	-	-	-	gi|255638266|gb|ACU19446.1|/2.36663e-50/unknown [Glycine max]
SML-4-VS-STL1-5	EH224116	782	2	98	0.362701	19.4161	5.74233	Up	0.000124849	0.000501719	JGI_ABWZ4783.rev ABWZ Phakopsora pachyrhizi infected soybean leaf tissue 13-15 days post inoculation with TW72-1 urediniospores Glycine max cDNA clone ABWZ4783 3', mRNA sequence /clone=ABWZ4783 /clone_end=3' /gb=EH224116 /gi=120495949 /ug=Gma.53509 /len=782	GO:0016020//membrane	GO:0004674//protein serine/threonine kinase activity;GO:0016491//oxidoreductase activity;GO:0000166//nucleotide binding	GO:0000902//cell morphogenesis;GO:0048528//post-embryonic root development;GO:0006464//protein modification process	gi|87162753|gb|ABD28548.1|/1.78085e-69/Protein kinase; Type I EGF [Medicago truncatula]
SML-4-VS-STL1-5	GR830670	344	5	244	2.06128	109.894	5.73643	Up	3.41914e-05	0.000153821	CCCC4784.b1 CCCC Glycine max callus grown in dark condition Glycine max cDNA clone CCCC4784 5', mRNA sequence /clone=CCCC4784 /clone_end=5' /gb=GR830670 /gi=254319430 /ug=Gma.40914 /len=344	-	-	-	-
SML-4-VS-STL1-5	BT094672	1229	128	6241	14.7701	786.764	5.73518	Up	1.95399e-14	2.88098e-13	Soybean clone JCVI-FLGm-5P10 unknown mRNA /cds=m(321,1097) /gb=BT094672 /gi=255637301 /ug=Gma.31712 /len=1229	GO:0043231//intracellular membrane-bounded organelle	GO:0005488//binding	GO:0006952//defense response;GO:0009719;GO:0009791//post-embryonic development;GO:0023033;GO:0048229//gametophyte development	gi|255637302|gb|ACU18981.1|/2.31709e-137/unknown [Glycine max]
SML-4-VS-STL1-5	CO982866	726	2	96	0.390678	20.4869	5.71258	Up	0.000124849	0.000503594	GM89017A1D07.r1 Gm-r1089 Glycine max cDNA clone GM89017A1D07 3, mRNA sequence /clone=Gm-r1089-6301 /clone_end=3' /gb=CO982866 /gi=51341549 /ug=Gma.18780 /len=726	-	GO:0003676//nucleic acid binding;GO:0001071	GO:0010468//regulation of gene expression;GO:0032501//multicellular organismal process;GO:0009743//response to carbohydrate stimulus	gi|224054472|ref|XP_002298277.1|/7.82201e-61/NAC domain protein, IPR003441 [Populus trichocarpa]
SML-4-VS-STL1-5	AK244761	1001	40	1920	5.66698	297.173	5.71258	Up	1.87406e-13	2.27942e-12	Glycine max cDNA, clone: GMFL01-13-F10 /gb=AK244761 /gi=210140842 /ug=Gma.10342 /len=1001	-	-	-	-
SML-4-VS-STL1-5	AK245788	1001	66	3153	9.35052	488.014	5.70573	Up	0	0	Glycine max cDNA, clone: GMFL01-41-I02 /gb=AK245788 /gi=210141869 /ug=Gma.10075 /len=1001	-	-	-	-
SML-4-VS-STL1-5	BM954465	545	13	612	3.38277	173.979	5.68456	Up	4.5438e-07	2.71588e-06	san03g04.y1 Gm-c1084 Glycine max cDNA clone SOYBEAN CLONE ID: Gm-c1084-2984 5', mRNA sequence /clone=SOYBEAN_CLONE_ID:_Gm-c1084-2984 /clone_end=5' /gb=BM954465 /gi=19453055 /ug=Gma.55300 /len=545	-	-	-	gi|87162616|gb|ABD28411.1|/1.89311e-08/C33G8.2 , related [Medicago truncatula]
SML-4-VS-STL1-5	BM093889	547	3	141	0.777786	39.9369	5.68221	Up	8.34492e-05	0.000349401	sah22d11.y1 Gm-c1086 Glycine max cDNA clone GENOME SYSTEMS CLONE ID: Gm-c1086-2109 5' similar to TR:O65391 O65391 F12F1.25 PROTEIN. ;, mRNA sequence /clone=GENOME_SYSTEMS_CLONE_ID:_Gm-c1086-2109 /clone_end=5' /gb=BM093889 /gi=17022855 /ug=Gma.57375 /len=547	GO:0043231//intracellular membrane-bounded organelle;GO:0031410//cytoplasmic vesicle	-	-	gi|255641962|gb|ACU21248.1|/1.45418e-48/unknown [Glycine max]
SML-4-VS-STL1-5	BT093815	1589	16	749	1.42798	73.0298	5.67644	Up	7.96698e-08	5.20805e-07	Soybean clone JCVI-FLGm-24M20 unknown mRNA /cds=p(115,1413) /gb=BT093815 /gi=255635630 /ug=Gma.36277 /len=1589	-	-	-	gi|255635631|gb|ACU18165.1|/0/unknown [Glycine max]
SML-4-VS-STL1-5	GR832814	462	11	513	3.37658	172.035	5.671	Up	1.41645e-06	7.94833e-06	CCCC6027.b1 CCCC Glycine max callus grown in dark condition Glycine max cDNA clone CCCC6027 5', mRNA sequence /clone=CCCC6027 /clone_end=5' /gb=GR832814 /gi=254326662 /ug=Gma.28809 /len=462	-	-	-	gi|255633846|gb|ACU17284.1|/1.98593e-22/unknown [Glycine max]
SML-4-VS-STL1-5	CX701280	985	16	745	2.30361	117.182	5.66871	Up	7.96698e-08	5.2049e-07	gmrtDrNS01_36-A_M13R_E08_056.s3 Water stressed 48h segment 1 gmrtDrNS01 Glycine max cDNA 3', mRNA sequence /clone_end=3' /gb=CX701280 /gi=58014538 /ug=Gma.4647 /len=985	GO:0043231//intracellular membrane-bounded organelle	GO:0003933//GTP cyclohydrolase activity;GO:0046914//transition metal ion binding;GO:0016830//carbon-carbon lyase activity	GO:0006771	gi|296087438|emb|CBI34027.3|/1.14848e-85/unnamed protein product [Vitis vinifera]
SML-4-VS-STL1-5	FK023632	783	2	93	0.362238	18.4019	5.66678	Up	0.000124849	0.000501843	GLRAD85TF JCVI-SOY3 Glycine max cDNA 5', mRNA sequence /clone_end=5' /gb=FK023632 /gi=192329442 /ug=Gma.39971 /len=783	GO:0016020//membrane	-	-	gi|255632248|gb|ACU16482.1|/8.60036e-48/unknown [Glycine max]
SML-4-VS-STL1-5	EV272465	664	2	93	0.427157	21.6999	5.66678	Up	0.000124849	0.0005006	GLMBK27TF JCVI-SOY2 Glycine max cDNA 5', mRNA sequence /clone_end=5' /gb=EV272465 /gi=151402652 /ug=Gma.3473 /len=664	-	-	-	gi|255639451|gb|ACU20020.1|/1.66336e-88/unknown [Glycine max]
SML-4-VS-STL1-5	AK244610	1730	35	1621	2.86911	145.171	5.661	Up	1.18461e-12	1.21301e-11	Glycine max cDNA, clone: GMFL01-08-B19 /gb=AK244610 /gi=210145919 /ug=Gma.24590 /len=1730	-	GO:0035251//UDP-glucosyltransferase activity	GO:0051553;GO:0009411//response to UV	gi|255637756|gb|ACU19200.1|/0/unknown [Glycine max]
SML-4-VS-STL1-5	AK245134	1704	71	3260	5.90901	296.408	5.64853	Up	0	0	Glycine max cDNA, clone: GMFL01-21-N11 /gb=AK245134 /gi=210141217 /ug=Gma.14417 /len=1704	GO:0005887//integral to plasma membrane	GO:0005488//binding;GO:0005267//potassium channel activity	GO:0030001//metal ion transport	gi|255537509|ref|XP_002509821.1|/3.6142e-174/potassium channel tetramerization domain-containing protein, putative [Ricinus communis]
SML-4-VS-STL1-5	BT098512	818	6	274	1.04022	51.8967	5.64069	Up	2.08956e-05	9.77543e-05	Soybean clone JCVI-FLGm-12H15 unknown mRNA /cds=m(281,763) /gb=BT098512 /gi=255646482 /ug=Gma.28362 /len=818	-	GO:0005488//binding	GO:0009987//cellular process;GO:0010033//response to organic substance;GO:0023033	gi|255646483|gb|ACU23720.1|/1.72539e-78/unknown [Glycine max]
SML-4-VS-STL1-5	GR843214	764	3	137	0.55687	27.7824	5.64069	Up	8.34492e-05	0.000349718	CCCC13006.b1 CCCC Glycine max callus grown in dark condition Glycine max cDNA clone CCCC13006 5', mRNA sequence /clone=CCCC13006 /clone_end=5' /gb=GR843214 /gi=254337035 /ug=Gma.53133 /len=764	-	GO:0016491//oxidoreductase activity;GO:0005506//iron ion binding	-	gi|302142413|emb|CBI19616.3|/2.70658e-74/unnamed protein product [Vitis vinifera]
SML-4-VS-STL1-5	BT098190	665	93	4209	19.8329	980.617	5.62772	Up	3.59712e-14	5.14433e-13	Soybean clone JCVI-FLGm-22P18 unknown mRNA /cds=p(110,665) /gb=BT098190 /gi=255645854 /ug=Gma.54189 /len=665	-	-	-	-
SML-4-VS-STL1-5	BT098948	1142	7	312	0.869276	42.3283	5.60566	Up	1.25124e-05	6.06929e-05	Soybean clone JCVI-FLGm-13E12 unknown mRNA /cds=p(63,770) /gb=BT098948 /gi=255647338 /ug=Gma.21493 /len=1142	-	GO:0016740//transferase activity	-	gi|255647339|gb|ACU24136.1|/6.74908e-136/unknown [Glycine max]
SML-4-VS-STL1-5	BT095933	1114	4	178	0.509214	24.7558	5.60335	Up	5.44266e-05	0.000236477	Soybean clone JCVI-FLGm-20I13 unknown mRNA /cds=p(59,934) /gb=BT095933 /gi=255639740 /ug=Gma.25154 /len=1114	-	-	-	gi|255639741|gb|ACU20164.1|/1.076e-130/unknown [Glycine max]
SML-4-VS-STL1-5	EV266732	859	10	438	1.65095	78.9993	5.58048	Up	2.47674e-06	1.34686e-05	GLLBA46TF JCVI-SOY1 Glycine max cDNA 5', mRNA sequence /clone_end=5' /gb=EV266732 /gi=151396859 /ug=Gma.36191 /len=859	-	GO:0016740//transferase activity	-	gi|56409840|emb|CAI30145.1|/1.37812e-121/glycosyltransferase [Medicago truncatula]
SML-4-VS-STL1-5	BQ741007	579	5	218	1.22467	58.3338	5.57387	Up	3.41914e-05	0.000153629	saq13b07.y1 Gm-c1045 Glycine max cDNA clone SOYBEAN CLONE ID: Gm-c1045-4669 5' similar to TR:Q9SB52 Q9SB52 PUTATIVE MITOCHONDRIAL UNCOUPLING PROTEIN. ;, mRNA sequence /clone=SOYBEAN_CLONE_ID:_Gm-c1045-4669 /clone_end=5' /gb=BQ741007 /gi=21887794 /ug=Gma.13607 /len=579	GO:0019866//organelle inner membrane;GO:0043231//intracellular membrane-bounded organelle;GO:0031224//intrinsic to membrane	-	GO:0046907//intracellular transport	gi|255579712|ref|XP_002530695.1|/1.04067e-50/mitochondrial dicarboxylate carrier protein, putative [Ricinus communis]
SML-4-VS-STL1-5	BE610691	628	14	610	3.16151	150.492	5.57293	Up	2.5535e-07	1.57781e-06	sq64f11.y1 Gm-c1048 Glycine max cDNA clone GENOME SYSTEMS CLONE ID: Gm-c1048-262 5' similar to TR:O82161 O82161 PHI-1 PROTEIN. ;, mRNA sequence /clone=GENOME_SYSTEMS_CLONE_ID:_Gm-c1048-262 /clone_end=5' /gb=BE610691 /gi=9901723 /ti=46798897 /ug=Gma.28214 /len=628	GO:0005618//cell wall	-	GO:0009725//response to hormone stimulus	gi|3759184|dbj|BAA33810.1|/5.49645e-83/phi-1 [Nicotiana tabacum]
SML-4-VS-STL1-5	BT097692	1383	80	3433	8.2034	384.586	5.55094	Up	0	0	Soybean clone JCVI-FLGm-16E22 unknown mRNA /cds=p(176,1159) /gb=BT097692 /gi=255644877 /ug=Gma.55624 /len=1383	-	GO:0046914//transition metal ion binding;GO:0016706//oxidoreductase activity, acting on paired donors, with incorporation or reduction of molecular oxygen, 2-oxoglutarate as one donor, and incorporation of one atom each of oxygen into both donors;GO:0016701//oxidoreductase activity, acting on single donors with incorporation of molecular oxygen	GO:0008152//metabolic process	gi|255644878|gb|ACU22939.1|/0/unknown [Glycine max]
SML-4-VS-STL1-5	BI971173	683	4	171	0.830549	38.7898	5.54547	Up	5.44266e-05	0.000236794	GM830012B10H03 Gm-r1083 Glycine max cDNA clone Gm-r1083-4589 3', mRNA sequence /clone=Gm-r1083-4589 /clone_end=3' /gb=BI971173 /gi=16345578 /ug=Gma.16290 /len=683	-	-	-	-
SML-4-VS-STL1-5	EV276212	807	21	889	3.69039	170.675	5.53134	Up	4.12426e-09	3.08324e-08	GLMCQ62TF JCVI-SOY2 Glycine max cDNA 5', mRNA sequence /clone_end=5' /gb=EV276212 /gi=151406397 /ug=Gma.29716 /len=807	GO:0030312//external encapsulating structure	GO:0004553//hydrolase activity, hydrolyzing O-glycosyl compounds;GO:0030247//polysaccharide binding	GO:0009793//embryo development ending in seed dormancy;GO:0033554//cellular response to stress;GO:0006026	gi|255631536|gb|ACU16135.1|/1.47352e-130/unknown [Glycine max]
SML-4-VS-STL1-5	FK003905	773	57	2404	10.4573	481.834	5.52595	Up	9.01502e-14	1.18461e-12	GLMDD55TR JCVI-SOY2 Glycine max cDNA 5', mRNA sequence /clone_end=5' /gb=FK003905 /gi=192312170 /ug=Gma.28253 /len=773	GO:0043231//intracellular membrane-bounded organelle;GO:0016020//membrane	GO:0016628//oxidoreductase activity, acting on the CH-CH group of donors, NAD or NADP as acceptor;GO:0046872//metal ion binding;GO:0060089//molecular transducer activity	GO:0006073//cellular glucan metabolic process;GO:0019932//second-messenger-mediated signaling;GO:0009908//flower development;GO:0009593//detection of chemical stimulus;GO:0009605//response to external stimulus	gi|255631314|gb|ACU16024.1|/3.16906e-79/unknown [Glycine max]
SML-4-VS-STL1-5	AK245563	1037	193	8069	26.394	1205.54	5.51333	Up	9.85878e-14	1.28402e-12	Glycine max cDNA, clone: GMFL01-34-F01 /gb=AK245563 /gi=210141644 /ug=Gma.55105 /len=1037	GO:0009536//plastid	GO:0009975//cyclase activity	-	gi|255648252|gb|ACU24579.1|/6.17024e-85/unknown [Glycine max]
SML-4-VS-STL1-5	GR857005	805	18	743	3.17105	143	5.49491	Up	2.45408e-08	1.69132e-07	CCCC21244.b1 CCCC Glycine max callus grown in dark condition Glycine max cDNA clone CCCC21244 5', mRNA sequence /clone=CCCC21244 /clone_end=5' /gb=GR857005 /gi=254343301 /ug=Gma.30255 /len=805	-	GO:0016747//transferase activity, transferring acyl groups other than amino-acyl groups	-	gi|255630756|gb|ACU15739.1|/5.4249e-101/unknown [Glycine max]
SML-4-VS-STL1-5	CF808945	605	8	327	1.87526	83.7403	5.48076	Up	7.37646e-06	3.72365e-05	psHB041xC20f USDA-IFAFS:Expression of Phytophthora sojae genes during infection and propagation Glycine max cDNA clone sHB041C20 5, mRNA sequence /clone=sHB041C20 /clone_end=5' /gb=CF808945 /gi=37997356 /ug=Gma.33325 /len=605	-	GO:0003676//nucleic acid binding	GO:0010468//regulation of gene expression	gi|62546187|gb|AAX85980.1|/1.5409e-15/NAC3 protein [Glycine max]
SML-4-VS-STL1-5	EV271005	741	5	204	0.956925	42.6535	5.47811	Up	3.41914e-05	0.000153949	GLMB216TF JCVI-SOY2 Glycine max cDNA 5', mRNA sequence /clone_end=5' /gb=EV271005 /gi=151401191 /ug=Gma.14272 /len=741	GO:0031410//cytoplasmic vesicle	-	-	gi|255628093|gb|ACU14391.1|/1.30412e-18/unknown [Glycine max]
SML-4-VS-STL1-5	BU548236	553	4	162	1.0258	45.3871	5.46747	Up	5.44266e-05	0.000237145	GM880015A20G04 Gm-r1088 Glycine max cDNA clone Gm-r1088-5672 3', mRNA sequence /clone=Gm-r1088-5672 /clone_end=3' /gb=BU548236 /gi=22931097 /ug=Gma.38321 /len=553	-	-	-	gi|255640042|gb|ACU20312.1|/7.40856e-08/unknown [Glycine max]
SML-4-VS-STL1-5	GR843178	711	4	161	0.797841	35.0832	5.45853	Up	5.44266e-05	0.000236223	CCCC12984.b1 CCCC Glycine max callus grown in dark condition Glycine max cDNA clone CCCC12984 5', mRNA sequence /clone=CCCC12984 /clone_end=5' /gb=GR843178 /gi=254336999 /ug=Gma.37627 /len=711	-	-	-	gi|255627825|gb|ACU14257.1|/3.13457e-51/unknown [Glycine max]
SML-4-VS-STL1-5	GR826202	699	8	320	1.62308	70.9276	5.44954	Up	7.37646e-06	3.71265e-05	CCCC2067.b1 CCCC Glycine max callus grown in dark condition Glycine max cDNA clone CCCC2067 5', mRNA sequence /clone=CCCC2067 /clone_end=5' /gb=GR826202 /gi=254317257 /ug=Gma.58418 /len=699	-	-	-	gi|302143583|emb|CBI22336.3|/4.92265e-17/unnamed protein product [Vitis vinifera]
SML-4-VS-STL1-5	BT098996	781	3	119	0.544749	23.6069	5.43747	Up	8.34492e-05	0.000347916	Soybean clone JCVI-FLGm-13I4 unknown mRNA /cds=m(145,702) /gb=BT098996 /gi=255647430 /ug=Gma.7323 /len=781	-	GO:0005488//binding	-	gi|255647431|gb|ACU24180.1|/1.88948e-95/unknown [Glycine max]
SML-4-VS-STL1-5	DB957317	610	5	198	1.16243	50.2895	5.43504	Up	3.41914e-05	0.000153437	DB957317 full-length enriched soybean cDNA library, mixture of seedling, young plant, adult plant Glycine max cDNA clone GMFL02-06-D04 5', mRNA sequence /clone=GMFL02-06-D04 /clone_end=5' /gb=DB957317 /gi=213620420 /ug=Gma.50342 /len=610	-	-	-	gi|255642339|gb|ACU21434.1|/9.85581e-26/unknown [Glycine max]
SML-4-VS-STL1-5	CX547111	934	7	276	1.06286	45.783	5.42879	Up	1.25124e-05	6.09211e-05	gmrtDrNS01_02-A_T3_H04_018.s0 Water stressed gmrtDrNS01 Glycine max cDNA 3', mRNA sequence /clone_end=3' /gb=CX547111 /gi=57574136 /ug=Gma.2106 /len=934	-	-	-	-
SML-4-VS-STL1-5	CX710058	653	5	197	1.08588	46.7407	5.42774	Up	3.41914e-05	0.000153671	gmrtDrNS01_15-D_M13R_C06_044.s2 Water stressed 5h segment 2 gmrtDrNS01 Glycine max cDNA 3', mRNA sequence /clone_end=3' /gb=CX710058 /gi=58023317 /ug=Gma.19429 /len=653	-	-	-	gi|124360291|gb|ABN08304.1|/1.37294e-39/Integral membrane protein DUF6 containing protein [Medicago truncatula]
SML-4-VS-STL1-5	FG992354	802	3	118	0.530485	22.7955	5.4253	Up	8.34492e-05	0.0003485	GLLE175TR JCVI-SOY1 Glycine max cDNA 5', mRNA sequence /clone_end=5' /gb=FG992354 /gi=192296608 /ug=Gma.26760 /len=802	-	GO:0046872//metal ion binding	-	gi|255637270|gb|ACU18965.1|/1.79413e-72/unknown [Glycine max]
SML-4-VS-STL1-5	Y10492	1659	2	78	0.170966	7.28435	5.41302	Up	0.000124849	0.000504159	G.max mRNA for putative cytochrome P450, clone CP5 /cds=p(26,1558) /gb=Y10492 /gi=3334664 /ug=Gma.152 /len=1659	-	-	-	-
SML-4-VS-STL1-5	AK246019	1043	37	1434	5.03087	213.014	5.40399	Up	4.76508e-13	5.23173e-12	Glycine max cDNA, clone: GMFL01-48-N02 /gb=AK246019 /gi=210142100 /ug=Gma.54994 /len=1043	GO:0044451//nucleoplasm part	GO:0030528//transcription regulator activity;GO:0005488//binding;GO:0001071	GO:0009743//response to carbohydrate stimulus;GO:0010468//regulation of gene expression;GO:0002218//activation of innate immune response;GO:0006351//transcription, DNA-dependent;GO:0009873//ethylene mediated signaling pathway	gi|255630732|gb|ACU15727.1|/2.47095e-49/unknown [Glycine max]
SML-4-VS-STL1-5	FK012130	562	9	347	2.27108	95.6611	5.39648	Up	4.29554e-06	2.25159e-05	GLQAJ53TR JCVI-SOY2 Glycine max cDNA 5', mRNA sequence /clone_end=5' /gb=FK012130 /gi=192321369 /ug=Gma.53470 /len=562	GO:0031224//intrinsic to membrane;GO:0031410//cytoplasmic vesicle	-	-	gi|255633846|gb|ACU17284.1|/8.27768e-50/unknown [Glycine max]
SML-4-VS-STL1-5	EV277044	672	2	77	0.422072	17.7527	5.3944	Up	0.000124849	0.000499487	GLMCZ93TF JCVI-SOY2 Glycine max cDNA 5', mRNA sequence /clone_end=5' /gb=EV277044 /gi=151407229 /ug=Gma.36747 /len=672	-	-	-	gi|255631688|gb|ACU16211.1|/1.40306e-50/unknown [Glycine max]
SML-4-VS-STL1-5	BT094370	817	8	308	1.38865	58.4078	5.3944	Up	7.37646e-06	3.71496e-05	Soybean clone JCVI-FLGm-14J15 unknown mRNA /cds=p(104,655) /gb=BT094370 /gi=255636712 /ug=Gma.53893 /len=817	GO:0043231//intracellular membrane-bounded organelle	GO:0003677//DNA binding;GO:0001071	GO:0010468//regulation of gene expression;GO:0006351//transcription, DNA-dependent;GO:0009743//response to carbohydrate stimulus	gi|255636713|gb|ACU18692.1|/1.91651e-61/unknown [Glycine max]
SML-4-VS-STL1-5	DQ288260	1678	27	1038	2.28191	95.8402	5.39232	Up	1.13354e-10	9.79759e-10	Glycine max allene oxide synthase (aos1) mRNA, complete cds /cds=p(1,1575) /gb=DQ288260 /gi=82795996 /ug=Gma.28858 /len=1678	-	GO:0016491//oxidoreductase activity;GO:0005506//iron ion binding;GO:0016836//hydro-lyase activity	-	gi|82795997|gb|ABB91776.1|/0/allene oxide synthase [Glycine max]
SML-4-VS-STL1-5	EU019573	1132	14	536	1.75391	73.3602	5.38635	Up	2.5535e-07	1.57241e-06	Glycine max WRKY34 (WRKY34) mRNA, partial cds /cds=p(1,794) /gb=EU019573 /gi=151934190 /ug=Gma.22513 /len=1132	-	GO:0001071;GO:0043565//sequence-specific DNA binding	GO:0009267//cellular response to starvation;GO:0009743//response to carbohydrate stimulus;GO:0010468//regulation of gene expression;GO:0006350//transcription	gi|151934191|gb|ABS18433.1|/3.0032e-112/WRKY34 [Glycine max]
SML-4-VS-STL1-5	AK244736	1541	15	572	1.38043	57.509	5.3806	Up	1.42893e-07	9.06465e-07	Glycine max cDNA, clone: GMFL01-12-J13 /gb=AK244736 /gi=210140817 /ug=Gma.28816 /len=1541	GO:0043231//intracellular membrane-bounded organelle	GO:0030528//transcription regulator activity;GO:0003677//DNA binding;GO:0001071	GO:0006351//transcription, DNA-dependent;GO:0006950//response to stress	gi|662930|emb|CAA87077.1|/4.53125e-138/heat shock transcription factor 34 [Glycine max]
SML-4-VS-STL1-5	EH257497	813	17	643	2.96541	122.536	5.36883	Up	4.42784e-08	2.96821e-07	JGI_ACBU1445.rev ACBU Phakopsora pachyrhizi infected soybean leaf tissue 6-8 days post inoculation with TW72-1 urediniospores Glycine max cDNA clone ACBU1445 3', mRNA sequence /clone=ACBU1445 /clone_end=3' /gb=EH257497 /gi=120529363 /ug=Gma.5642 /len=813	-	-	-	-
SML-4-VS-STL1-5	BM107896	779	69	2600	12.5614	517.104	5.36339	Up	0	0	a01m06 cDNA Peking library 2D SCN3 Glycine max cDNA clone a01m06 5', mRNA sequence /clone=a01m06 /clone_end=5' /gb=BM107896 /gi=21637741 /ug=Gma.32708 /len=779	GO:0009536//plastid	GO:0009975//cyclase activity	-	gi|255648252|gb|ACU24579.1|/2.41006e-77/unknown [Glycine max]
SML-4-VS-STL1-5	CO982686	791	2	75	0.358575	14.6902	5.35644	Up	0.000124849	0.000503782	GM89016B1B01.r1 Gm-r1089 Glycine max cDNA clone GM89016B1B01 3, mRNA sequence /clone=Gm-r1089-5833 /clone_end=3' /gb=CO982686 /gi=51341369 /ug=Gma.45183 /len=791	-	-	-	gi|193083245|gb|ACF09416.1|/3.15308e-13/At1g25400 [Arabidopsis thaliana]
SML-4-VS-STL1-5	GR836812	784	6	225	1.08533	44.464	5.35644	Up	2.08956e-05	9.81229e-05	CCCC8697.g1 CCCC Glycine max callus grown in dark condition Glycine max cDNA clone CCCC8697 3', mRNA sequence /clone=CCCC8697 /clone_end=3' /gb=GR836812 /gi=254327203 /ug=Gma.4524 /len=784	-	-	-	gi|296082847|emb|CBI22148.3|/5.07776e-48/unnamed protein product [Vitis vinifera]
SML-4-VS-STL1-5	CD413981	625	3	112	0.680718	27.7639	5.35001	Up	8.34492e-05	0.000350216	Gm_ck45734 Soybean induced by Salicylic Acid Glycine max cDNA 3', mRNA sequence /clone_end=3' /gb=CD413981 /gi=31471953 /ug=Gma.28010 /len=625	-	-	-	-
SML-4-VS-STL1-5	BW663215	649	9	334	1.96663	79.7341	5.3414	Up	4.29554e-06	2.24941e-05	BW663215 GMFL01 Glycine max cDNA clone GMFL01-21-G20 5', mRNA sequence /clone=GMFL01-21-G20 /clone_end=5' /gb=BW663215 /gi=209727296 /ug=Gma.46018 /len=649	-	-	-	-
SML-4-VS-STL1-5	AK245507	1387	3	111	0.30674	12.3991	5.33707	Up	8.34492e-05	0.000349989	Glycine max cDNA, clone: GMFL01-32-I04 /gb=AK245507 /gi=210141588 /ug=Gma.43849 /len=1387	-	GO:0005488//binding;GO:0004672//protein kinase activity	-	gi|255565216|ref|XP_002523600.1|/2.41827e-93/ATP binding protein, putative [Ricinus communis]
SML-4-VS-STL1-5	BT098872	859	2	73	0.330189	13.1666	5.31744	Up	0.000124849	0.000499919	Soybean clone JCVI-FLGm-13M11 unknown mRNA /cds=p(11,592) /gb=BT098872 /gi=255647189 /ug=Gma.35208 /len=859	-	-	-	gi|255647190|gb|ACU24063.1|/2.3034e-76/unknown [Glycine max]
SML-4-VS-STL1-5	AW349971	684	15	545	3.11001	123.448	5.31084	Up	1.42893e-07	9.06287e-07	GM210006B10B12 Gm-r1021 Glycine max cDNA clone Gm-r1021-2015 3', mRNA sequence /clone=Gm-r1021-2015 /clone_end=3' /gb=AW349971 /gi=6847681 /ug=Gma.10600 /len=684	-	-	-	-
SML-4-VS-STL1-5	AK245197	1628	59	2139	5.13953	203.563	5.30769	Up	5.4845e-14	7.56936e-13	Glycine max cDNA, clone: GMFL01-23-J02 /gb=AK245197 /gi=210141280 /ug=Gma.18336 /len=1628	-	-	-	-
SML-4-VS-STL1-5	BI321769	346	2	72	0.819747	32.2403	5.29754	Up	0.000124849	0.00050303	saf98h06.y1 Gm-c1079 Glycine max cDNA clone GENOME SYSTEMS CLONE ID: Gm-c1079-2267 5' similar to TR:Q39612 Q39612 OLD YELLOW ENZYME NADPH DEHYDROGENASE ;, mRNA sequence /clone=GENOME_SYSTEMS_CLONE_ID:_Gm-c1079-2267 /clone_end=5' /gb=BI321769 /gi=15000955 /ug=Gma.3657 /len=346	-	GO:0016628//oxidoreductase activity, acting on the CH-CH group of donors, NAD or NADP as acceptor;GO:0000166//nucleotide binding	GO:0010260//organ senescence;GO:0010033//response to organic substance;GO:0006950//response to stress;GO:0009694//jasmonic acid metabolic process;GO:0010038//response to metal ion	gi|118487577|gb|ABK95614.1|/5.73441e-20/unknown [Populus trichocarpa]
SML-4-VS-STL1-5	EF551167	624	2	72	0.454539	17.8768	5.29754	Up	0.000124849	0.000500476	Glycine max dehydration-responsive element binding protein 7 mRNA, complete cds /cds=p(1,624) /gb=EF551167 /gi=146552063 /ug=Gma.36065 /len=624	-	-	GO:0006350//transcription	gi|146552064|gb|ABQ42206.1|/7.06853e-99/dehydration-responsive element binding protein 7 [Glycine max]
SML-4-VS-STL1-5	AW349979	741	16	573	3.06216	119.806	5.29001	Up	7.96698e-08	5.207e-07	GM210006B20C12 Gm-r1021 Glycine max cDNA clone Gm-r1021-2064 3', mRNA sequence /clone=Gm-r1021-2064 /clone_end=3' /gb=AW349979 /gi=6847689 /ug=Gma.17264 /len=741	-	-	-	-
SML-4-VS-STL1-5	FK016864	545	18	640	4.68384	181.939	5.27962	Up	2.45408e-08	1.6971e-07	GLNCG96TF JCVI-SOY3 Glycine max cDNA 5', mRNA sequence /clone_end=5' /gb=FK016864 /gi=192324763 /ug=Gma.7580 /len=545	-	-	-	gi|255628931|gb|ACU14810.1|/6.68652e-30/unknown [Glycine max]
SML-4-VS-STL1-5	FK006733	824	30	1055	5.16321	198.366	5.26375	Up	1.90914e-11	1.74173e-10	GLMDT59TR JCVI-SOY2 Glycine max cDNA 5', mRNA sequence /clone_end=5' /gb=FK006733 /gi=192316358 /ug=Gma.28099 /len=824	GO:0009536//plastid	GO:0016671//oxidoreductase activity, acting on sulfur group of donors, disulfide as acceptor	GO:0006790//sulfur metabolic process;GO:0019725//cellular homeostasis	gi|118485828|gb|ABK94761.1|/1.33227e-94/unknown [Populus trichocarpa]
SML-4-VS-STL1-5	GD695439	283	2	70	1.00223	38.3225	5.2569	Up	0.000124849	0.000503719	454GmaGlobSeed438088 Soybean Seeds Containing Globular-Stage Embryos Glycine max cDNA, mRNA sequence /gb=GD695439 /gi=207714100 /ug=Gma.39016 /len=283	-	-	-	-
SML-4-VS-STL1-5	AK245503	2507	58	2002	3.28095	123.723	5.23686	Up	4.15224e-14	5.87593e-13	Glycine max cDNA, clone: GMFL01-32-H07 /gb=AK245503 /gi=210141584 /ug=Gma.30586 /len=2507	GO:0043231//intracellular membrane-bounded organelle	GO:0001071;GO:0003677//DNA binding	GO:0051707//response to other organism;GO:0010468//regulation of gene expression;GO:0010033//response to organic substance	gi|255556432|ref|XP_002519250.1|/6.56193e-45/WRKY transcription factor, putative [Ricinus communis]
SML-4-VS-STL1-5	AK246056	2208	294	10126	18.8831	710.528	5.23372	Up	3.37508e-14	4.85682e-13	Glycine max cDNA, clone: GMFL01-50-C16 /gb=AK246056 /gi=210142137 /ug=Gma.4464 /len=2208	-	-	GO:0010468//regulation of gene expression	gi|89474464|gb|ABD72959.1|/0/GRAS2 [Solanum lycopersicum]
SML-4-VS-STL1-5	AK245045	1915	136	4592	10.0715	371.514	5.20506	Up	1.93179e-13	2.34085e-12	Glycine max cDNA, clone: GMFL01-19-L23 /gb=AK245045 /gi=210141126 /ug=Gma.31950 /len=1915	-	GO:0030528//transcription regulator activity;GO:0003676//nucleic acid binding;GO:0001071	GO:0010468//regulation of gene expression;GO:0032501//multicellular organismal process;GO:0009738//abscisic acid mediated signaling pathway;GO:0006950//response to stress	gi|187940277|gb|ACD39369.1|/1.42187e-81/NAC domain protein [Glycine max]
SML-4-VS-STL1-5	CO979622	863	4	135	0.657317	24.2362	5.20443	Up	5.44266e-05	0.000237081	GM89005A2G02.r1 Gm-r1089 Glycine max cDNA clone GM89005A2G02 3, mRNA sequence /clone=Gm-r1089-1828 /clone_end=3' /gb=CO979622 /gi=51335756 /ug=Gma.52476 /len=863	-	-	-	gi|255628673|gb|ACU14681.1|/2.06805e-08/unknown [Glycine max]
SML-4-VS-STL1-5	GR832344	786	16	539	2.88684	106.245	5.20176	Up	7.96698e-08	5.2028e-07	CCCC5763.b1 CCCC Glycine max callus grown in dark condition Glycine max cDNA clone CCCC5763 5', mRNA sequence /clone=CCCC5763 /clone_end=5' /gb=GR832344 /gi=254318176 /ug=Gma.3828 /len=786	-	-	-	gi|255627129|gb|ACU13909.1|/2.81893e-30/unknown [Glycine max]
SML-4-VS-STL1-5	AK245066	1897	289	9421	21.6051	769.435	5.15436	Up	0	0	Glycine max cDNA, clone: GMFL01-20-D10 /gb=AK245066 /gi=210141149 /ug=Gma.31977 /len=1897	GO:0005618//cell wall;GO:0043231//intracellular membrane-bounded organelle;GO:0005576//extracellular region;GO:0016020//membrane	GO:0016491//oxidoreductase activity	GO:0006950//response to stress	gi|255564321|ref|XP_002523157.1|/0/Reticuline oxidase precursor, putative [Ricinus communis]
SML-4-VS-STL1-5	BT093466	1279	2	65	0.221761	7.87381	5.14998	Up	0.000124849	0.000502405	Soybean clone JCVI-FLGm-14K5 unknown mRNA /cds=p(89,1093) /gb=BT093466 /gi=255634952 /ug=Gma.53565 /len=1279	-	-	GO:0009719;GO:0034285	gi|255634953|gb|ACU17835.1|/0/unknown [Glycine max]
SML-4-VS-STL1-5	BW655533	624	7	227	1.59089	56.3616	5.14681	Up	1.25124e-05	6.07566e-05	BW655533 GMFL01 Glycine max cDNA clone GMFL01-08-O21 3', mRNA sequence /clone=GMFL01-08-O21 /clone_end=3' /gb=BW655533 /gi=209697289 /ug=Gma.28225 /len=624	-	-	-	-
SML-4-VS-STL1-5	BT095600	1329	5	162	0.533545	18.8857	5.14554	Up	3.41914e-05	0.00015331	Soybean clone JCVI-FLGm-19J15 unknown mRNA /cds=p(18,1058) /gb=BT095600 /gi=255639089 /ug=Gma.53638 /len=1329	-	GO:0016740//transferase activity	-	gi|255639090|gb|ACU19845.1|/0/unknown [Glycine max]
SML-4-VS-STL1-5	BW664644	638	12	388	2.66739	94.2222	5.14257	Up	8.04566e-07	4.63033e-06	BW664644 GMFL01 Glycine max cDNA clone GMFL01-23-I03 5', mRNA sequence /clone=GMFL01-23-I03 /clone_end=5' /gb=BW664644 /gi=209703094 /ug=Gma.51650 /len=638	-	GO:0016289//CoA hydrolase activity	-	gi|217073946|gb|ACJ85333.1|/6.56425e-60/unknown [Medicago truncatula]
SML-4-VS-STL1-5	BT095270	1068	8	258	1.06229	37.4275	5.13884	Up	7.37646e-06	3.71208e-05	Soybean clone JCVI-FLGm-7E21 unknown mRNA /cds=m(340,1062) /gb=BT095270 /gi=255638449 /ug=Gma.37186 /len=1068	GO:0043231//intracellular membrane-bounded organelle;GO:0016020//membrane	GO:0046872//metal ion binding;GO:0004697//protein kinase C activity;GO:0032559//adenyl ribonucleotide binding	GO:0006970//response to osmotic stress;GO:0009755//hormone-mediated signaling pathway;GO:0006464//protein modification process	gi|255638450|gb|ACU19534.1|/1.15396e-134/unknown [Glycine max]
SML-4-VS-STL1-5	FK007149	657	6	192	1.29513	45.2771	5.12762	Up	2.08956e-05	9.77967e-05	GLMDV92TFB JCVI-SOY2 Glycine max cDNA 5', mRNA sequence /clone_end=5' /gb=FK007149 /gi=192316074 /ug=Gma.8586 /len=657	-	-	-	gi|255627673|gb|ACU14181.1|/1.35325e-42/unknown [Glycine max]
SML-4-VS-STL1-5	AK244628	747	3	96	0.569543	19.911	5.12762	Up	8.34492e-05	0.000346978	Glycine max cDNA, clone: GMFL01-08-I19 /gb=AK244628 /gi=210145937 /ug=Gma.53607 /len=747	-	-	-	gi|255640885|gb|ACU20725.1|/1.68447e-21/unknown [Glycine max]
SML-4-VS-STL1-5	BT094871	1157	3	94	0.367717	12.5874	5.09724	Up	8.34492e-05	0.000349763	Soybean clone JCVI-FLGm-6G22 unknown mRNA /cds=m(1,958) /gb=BT094871 /gi=255637683 /ug=Gma.40023 /len=1157	-	-	-	gi|255637684|gb|ACU19165.1|/2.87068e-158/unknown [Glycine max]
SML-4-VS-STL1-5	BT093424	818	6	188	1.04022	35.6079	5.09724	Up	2.08956e-05	9.79241e-05	Soybean clone JCVI-FLGm-17C18 unknown mRNA /cds=p(56,793) /gb=BT093424 /gi=255634868 /ug=Gma.7655 /len=818	-	GO:0004672//protein kinase activity;GO:0032559//adenyl ribonucleotide binding	GO:0006464//protein modification process;GO:0006950//response to stress	gi|255634869|gb|ACU17793.1|/6.02385e-140/unknown [Glycine max]
SML-4-VS-STL1-5	EH258681	762	59	1842	10.9805	374.522	5.09203	Up	5.4845e-14	7.53084e-13	JGI_ACBU2446.fwd ACBU Phakopsora pachyrhizi infected soybean leaf tissue 6-8 days post inoculation with TW72-1 urediniospores Glycine max cDNA clone ACBU2446 5', mRNA sequence /clone=ACBU2446 /clone_end=5' /gb=EH258681 /gi=120530548 /ug=Gma.31936 /len=762	GO:0044464//cell part	-	GO:0010468//regulation of gene expression;GO:0006350//transcription	gi|85068148|gb|ABC69353.1|/2.01785e-38/ethylene-responsive element-binding protein [Medicago truncatula]
SML-4-VS-STL1-5	BW672825	648	2	62	0.437704	14.8238	5.08181	Up	0.000124849	0.000500167	BW672825 GMFL01 Glycine max cDNA clone GMFL01-35-E05 5', mRNA sequence /clone=GMFL01-35-E05 /clone_end=5' /gb=BW672825 /gi=209696483 /ug=Gma.43924 /len=648	GO:0043231//intracellular membrane-bounded organelle	GO:0004713//protein tyrosine kinase activity;GO:0032559//adenyl ribonucleotide binding	GO:0006464//protein modification process	gi|217072020|gb|ACJ84370.1|/3.30264e-43/unknown [Medicago truncatula]
SML-4-VS-STL1-5	BI969676	746	4	124	0.760409	25.7528	5.08181	Up	5.44266e-05	0.000236667	GM830008B20G07 Gm-r1083 Glycine max cDNA clone Gm-r1083-3014 3', mRNA sequence /clone=Gm-r1083-3014 /clone_end=3' /gb=BI969676 /gi=16344081 /ug=Gma.52477 /len=746	-	-	-	gi|255548794|ref|XP_002515453.1|/2.1832e-21/conserved hypothetical protein [Ricinus communis]
SML-4-VS-STL1-5	CX701307	651	5	152	1.08922	36.1747	5.05362	Up	3.41914e-05	0.000153458	gmrtDrNS01_36-A_M13R_G12_084.s2 Water stressed 5h segment 2 gmrtDrNS01 Glycine max cDNA 3', mRNA sequence /clone_end=3' /gb=CX701307 /gi=58014565 /ug=Gma.7861 /len=651	-	-	-	gi|18416352|ref|NP_568234.1|/4.11149e-20/unknown protein [Arabidopsis thaliana]
SML-4-VS-STL1-5	BG840055	771	10	303	1.83938	60.8878	5.04886	Up	2.47674e-06	1.33966e-05	Gm01_08b02_F Gm01_AAFC_ECORC_Glycine_max_cold_stressed_leaves Glycine max cDNA clone Gm01_08b02, mRNA sequence /clone=Gm01_08b02 /gb=BG840055 /gi=14206377 /ug=Gma.25938 /len=771	-	-	-	gi|255575054|ref|XP_002528432.1|/5.24625e-42/heat shock protein, putative [Ricinus communis]
SML-4-VS-STL1-5	GR837020	760	11	333	2.0526	67.8849	5.04756	Up	1.41645e-06	7.94283e-06	CCCC8813.b1 CCCC Glycine max callus grown in dark condition Glycine max cDNA clone CCCC8813 5', mRNA sequence /clone=CCCC8813 /clone_end=5' /gb=GR837020 /gi=254327411 /ug=Gma.51585 /len=760	-	-	-	gi|87162699|gb|ABD28494.1|/2.81568e-40/protein F12F1.11 - , putative [Medicago truncatula]
SML-4-VS-STL1-5	FK015830	768	3	90	0.55397	18.1561	5.03451	Up	8.34492e-05	0.000348051	GLNC503TF JCVI-SOY3 Glycine max cDNA 5', mRNA sequence /clone_end=5' /gb=FK015830 /gi=192326238 /ug=Gma.54028 /len=768	GO:0009536//plastid	-	-	gi|255633015|gb|ACU16862.1|/7.71041e-70/unknown [Glycine max]
SML-4-VS-STL1-5	BE658834	667	2	60	0.425236	13.9369	5.03451	Up	0.000124849	0.000504033	GM700007B10E5 Gm-r1070 Glycine max cDNA clone Gm-r1070-2529 3', mRNA sequence /clone=Gm-r1070-2529 /clone_end=3' /gb=BE658834 /gi=9984726 /ug=Gma.28330 /len=667	-	GO:0005488//binding	-	gi|255631594|gb|ACU16164.1|/1.57914e-70/unknown [Glycine max]
SML-4-VS-STL1-5	BT093441	1440	60	1791	5.90901	192.697	5.02728	Up	0	0	Soybean clone JCVI-FLGm-17E10 unknown mRNA /cds=p(139,1173) /gb=BT093441 /gi=255634902 /ug=Gma.2212 /len=1440	-	-	-	gi|255634903|gb|ACU17810.1|/0/unknown [Glycine max]
SML-4-VS-STL1-5	GR844555	593	12	358	2.86981	93.5342	5.02647	Up	8.04566e-07	4.62951e-06	CCCC13869.b1 CCCC Glycine max callus grown in dark condition Glycine max cDNA clone CCCC13869 5', mRNA sequence /clone=CCCC13869 /clone_end=5' /gb=GR844555 /gi=254334770 /ug=Gma.23687 /len=593	-	-	-	gi|115187353|gb|ABI84248.1|/3.09748e-29/syringolide-induced protein 14-1-1 [Arachis hypogaea]
SML-4-VS-STL1-5	BU550599	624	4	119	0.909078	29.5464	5.02243	Up	5.44266e-05	0.000236097	GM880021A20A07 Gm-r1088 Glycine max cDNA clone Gm-r1088-7694 3', mRNA sequence /clone=Gm-r1088-7694 /clone_end=3' /gb=BU550599 /gi=22933460 /ug=Gma.42321 /len=624	-	-	-	-
SML-4-VS-STL1-5	AK243908	2160	116	3433	7.61606	246.242	5.01489	Up	1.31672e-13	1.66665e-12	Glycine max cDNA, clone: GMFL01-01-J09 /gb=AK243908 /gi=210145217 /ug=Gma.36907 /len=2160	GO:0031410//cytoplasmic vesicle	GO:0004672//protein kinase activity;GO:0032559//adenyl ribonucleotide binding	GO:0006464//protein modification process	gi|224082334|ref|XP_002306651.1|/0/predicted protein [Populus trichocarpa]
SML-4-VS-STL1-5	BI967859	767	12	355	2.21877	71.7093	5.01433	Up	8.04566e-07	4.64354e-06	GM830003B12C01 Gm-r1083 Glycine max cDNA clone Gm-r1083-889 3', mRNA sequence /clone=Gm-r1083-889 /clone_end=3' /gb=BI967859 /gi=16342264 /ug=Gma.34717 /len=767	-	-	-	gi|124360744|gb|ABN08721.1|/8.39214e-08/No apical meristem (NAM) protein [Medicago truncatula]
SML-4-VS-STL1-5	BT095469	1587	117	3440	10.4553	335.833	5.00544	Up	1.96509e-13	2.36968e-12	Soybean clone JCVI-FLGm-19M10 unknown mRNA /cds=p(586,1527) /gb=BT095469 /gi=255638834 /ug=Gma.22174 /len=1587	GO:0031224//intrinsic to membrane	GO:0022804//active transmembrane transporter activity	GO:0015837//amine transport	gi|255573026|ref|XP_002527443.1|/1.3412e-174/amino acid transporter, putative [Ricinus communis]
SML-4-VS-STL1-5	BU577969	605	6	176	1.40644	45.0712	5.00209	Up	2.08956e-05	9.80803e-05	sar95c10.y1 Gm-c1074 Glycine max cDNA clone SOYBEAN CLONE ID: Gm-c1074-10100 5' similar to TR:Q9XF63 Q9XF63 RING-H2 ZINC FINGER PROTEIN ATL3. ;, mRNA sequence /clone=SOYBEAN_CLONE_ID:_Gm-c1074-10100 /clone_end=5' /gb=BU577969 /gi=23057295 /ug=Gma.28054 /len=605	-	GO:0005488//binding	-	gi|297742922|emb|CBI35789.3|/1.06217e-32/unnamed protein product [Vitis vinifera]
SML-4-VS-STL1-5	BE209904	325	2	58	0.872715	27.6495	4.9856	Up	0.000124849	0.000502467	so35d07.y1 Gm-c1037 Glycine max cDNA clone GENOME SYSTEMS CLONE ID: Gm-c1037-4166 5', mRNA sequence /clone=GENOME_SYSTEMS_CLONE_ID:_Gm-c1037-4166 /clone_end=5' /gb=BE209904 /gi=8826112 /ti=46785366 /ug=Gma.44542 /len=325	-	-	-	-
SML-4-VS-STL1-5	AK245457	1663	102	2942	8.69829	274.09	4.97777	Up	0	0	Glycine max cDNA, clone: GMFL01-31-A13 /gb=AK245457 /gi=210141538 /ug=Gma.27086 /len=1663	GO:0044464//cell part	GO:0015291//secondary active transmembrane transporter activity	GO:0015893//drug transport	gi|255580250|ref|XP_002530955.1|/0/multidrug resistance pump, putative [Ricinus communis]
SML-4-VS-STL1-5	AK245078	815	23	663	4.00218	126.037	4.97692	Up	1.24656e-09	9.73264e-09	Glycine max cDNA, clone: GMFL01-20-H03 /gb=AK245078 /gi=210141161 /ug=Gma.51299 /len=815	-	-	GO:0006952//defense response;GO:0048518//positive regulation of biological process;GO:0010468//regulation of gene expression;GO:0010556;GO:0006350//transcription;GO:0010033//response to organic substance	gi|255563026|ref|XP_002522517.1|/5.04525e-38/Ethylene-responsive transcription factor, putative [Ricinus communis]
SML-4-VS-STL1-5	EV274692	747	3	86	0.569543	17.8369	4.96892	Up	8.34492e-05	0.00034904	GLMC940TF JCVI-SOY2 Glycine max cDNA 5', mRNA sequence /clone_end=5' /gb=EV274692 /gi=151404878 /ug=Gma.26475 /len=747	-	GO:0046872//metal ion binding	-	gi|255630167|gb|ACU15437.1|/2.08538e-64/unknown [Glycine max]
SML-4-VS-STL1-5	BT093711	1433	3	85	0.296894	9.18999	4.95204	Up	8.34492e-05	0.000346711	Soybean clone JCVI-FLGm-17N7 unknown mRNA /cds=p(119,1096) /gb=BT093711 /gi=255635428 /ug=Gma.26695 /len=1433	GO:0043231//intracellular membrane-bounded organelle	GO:0003676//nucleic acid binding	GO:0010468//regulation of gene expression;GO:0009725//response to hormone stimulus;GO:0006970//response to osmotic stress	gi|255635429|gb|ACU18067.1|/1.60715e-156/unknown [Glycine max]
SML-4-VS-STL1-5	AK245614	1166	16	452	1.94602	60.0596	4.9478	Up	7.96698e-08	5.19965e-07	Glycine max cDNA, clone: GMFL01-35-J05 /gb=AK245614 /gi=210141695 /ug=Gma.12279 /len=1166	GO:0043231//intracellular membrane-bounded organelle	GO:0001071;GO:0016628//oxidoreductase activity, acting on the CH-CH group of donors, NAD or NADP as acceptor	GO:0010468//regulation of gene expression	gi|255641230|gb|ACU20892.1|/5.52689e-125/unknown [Glycine max]
SML-4-VS-STL1-5	FK010782	552	6	169	1.54148	47.434	4.94353	Up	2.08956e-05	9.78958e-05	GLQAB67TF JCVI-SOY2 Glycine max cDNA 5', mRNA sequence /clone_end=5' /gb=FK010782 /gi=192314964 /ug=Gma.39090 /len=552	-	-	GO:0009056//catabolic process	gi|255646878|gb|ACU23909.1|/1.85795e-59/unknown [Glycine max]
SML-4-VS-STL1-5	BW659549	836	2	56	0.339273	10.3782	4.93497	Up	0.000124849	0.000502342	BW659549 GMFL01 Glycine max cDNA clone GMFL01-16-L03 5', mRNA sequence /clone=GMFL01-16-L03 /clone_end=5' /gb=BW659549 /gi=209720855 /ug=Gma.25358 /len=836	GO:0043231//intracellular membrane-bounded organelle;GO:0031461//cullin-RING ubiquitin ligase complex	GO:0005488//binding	GO:0019941//modification-dependent protein catabolic process;GO:0009873//ethylene mediated signaling pathway	gi|224090409|ref|XP_002308982.1|/1.57483e-66/ein3-binding f-box protein 4 [Populus trichocarpa]
SML-4-VS-STL1-5	BT096507	1011	14	391	1.96383	59.9195	4.93129	Up	2.5535e-07	1.57661e-06	Soybean clone JCVI-FLGm-15H17 unknown mRNA /cds=p(105,752) /gb=BT096507 /gi=255640864 /ug=Gma.235 /len=1011	-	-	-	-
SML-4-VS-STL1-5	FK004341	775	4	111	0.731955	22.1903	4.92203	Up	5.44266e-05	0.000236763	GLMDG07TFB JCVI-SOY2 Glycine max cDNA 5', mRNA sequence /clone_end=5' /gb=FK004341 /gi=192312653 /ug=Gma.39588 /len=775	-	-	-	gi|255636725|gb|ACU18698.1|/1.14558e-20/unknown [Glycine max]
SML-4-VS-STL1-5	BT096086	1276	19	526	2.11168	63.8671	4.91861	Up	1.35691e-08	9.59675e-08	Soybean clone JCVI-FLGm-20I8 unknown mRNA /cds=p(61,840) /gb=BT096086 /gi=255640041 /ug=Gma.6440 /len=1276	-	-	-	-
SML-4-VS-STL1-5	FG986949	737	41	1132	7.88937	237.969	4.91472	Up	1.98064e-13	2.37164e-12	GLLC059TF JCVI-SOY1 Glycine max cDNA 5', mRNA sequence /clone_end=5' /gb=FG986949 /gi=192295230 /ug=Gma.54769 /len=737	-	GO:0046872//metal ion binding	-	gi|255628111|gb|ACU14400.1|/1.8761e-118/unknown [Glycine max]
SML-4-VS-STL1-5	FK024362	671	2	55	0.422701	12.6994	4.90898	Up	0.000124849	0.000499981	GLRAH83TR JCVI-SOY3 Glycine max cDNA 5', mRNA sequence /clone_end=5' /gb=FK024362 /gi=192333385 /ug=Gma.54096 /len=671	-	-	-	gi|255639929|gb|ACU20257.1|/5.8948e-49/unknown [Glycine max]
SML-4-VS-STL1-5	CF807784	708	66	1785	13.2202	390.614	4.88493	Up	0	0	psHB028xD11f USDA-IFAFS:Expression of Phytophthora sojae genes during infection and propagation Glycine max cDNA clone sHB028D11 5, mRNA sequence /clone=sHB028D11 /clone_end=5' /gb=CF807784 /gi=37996195 /ug=Gma.26540 /len=708	-	-	GO:0006350//transcription	gi|296081204|emb|CBI18230.3|/2.47407e-32/unnamed protein product [Vitis vinifera]
SML-4-VS-STL1-5	EV264023	870	42	1135	6.8463	202.124	4.88378	Up	1.43885e-13	1.79319e-12	GLLAD70TF JCVI-SOY1 Glycine max cDNA 5', mRNA sequence /clone_end=5' /gb=EV264023 /gi=151394152 /ug=Gma.36673 /len=870	GO:0030312//external encapsulating structure;GO:0016020//membrane	GO:0003676//nucleic acid binding;GO:0016892	GO:0009813//flavonoid biosynthetic process;GO:0009267//cellular response to starvation;GO:0023033;GO:0032502//developmental process	gi|255626171|gb|ACU13430.1|/5.71663e-131/unknown [Glycine max]
SML-4-VS-STL1-5	FK399609	266	50	1343	26.6572	782.234	4.875	Up	6.4393e-14	8.68715e-13	454GmaGlobSeed134241 Soybean Seeds Containing Globular-Stage Embryos Glycine max cDNA, mRNA sequence /gb=FK399609 /gi=193437774 /ug=Gma.48361 /len=266	-	GO:0046914//transition metal ion binding	-	gi|255553701|ref|XP_002517891.1|/1.48708e-23/Early nodulin 55-2 precursor, putative [Ricinus communis]
SML-4-VS-STL1-5	CX707578	762	9	241	1.67499	49.0009	4.87058	Up	4.29554e-06	2.24759e-05	gmrtDrNS01_25-C_M13R_H04_018.s4 Water stressed 48h segment 2 gmrtDrNS01 Glycine max cDNA 3', mRNA sequence /clone_end=3' /gb=CX707578 /gi=58020836 /ug=Gma.52179 /len=762	-	-	-	gi|297743056|emb|CBI35923.3|/4.22704e-20/unnamed protein product [Vitis vinifera]
SML-4-VS-STL1-5	BT098285	1250	14	373	1.58834	46.2318	4.86329	Up	2.5535e-07	1.57721e-06	Soybean clone JCVI-FLGm-23E11 unknown mRNA /cds=p(178,666) /gb=BT098285 /gi=255646037 /ug=Gma.16547 /len=1250	-	-	-	-
SML-4-VS-STL1-5	AK245463	907	7	186	1.0945	31.7722	4.85942	Up	1.25124e-05	6.06656e-05	Glycine max cDNA, clone: GMFL01-31-C19 /gb=AK245463 /gi=210141544 /ug=Gma.4698 /len=907	-	GO:0032561//guanyl ribonucleotide binding;GO:0003824//catalytic activity	GO:0006810//transport;GO:0035556//intracellular signal transduction	gi|255626033|gb|ACU13361.1|/5.32288e-119/unknown [Glycine max]
SML-4-VS-STL1-5	GR835153	695	30	797	6.12156	177.671	4.85916	Up	1.90914e-11	1.73977e-10	CCCC7733.b1 CCCC Glycine max callus grown in dark condition Glycine max cDNA clone CCCC7733 5', mRNA sequence /clone=CCCC7733 /clone_end=5' /gb=GR835153 /gi=254328188 /ug=Gma.5475 /len=695	-	-	-	-
SML-4-VS-STL1-5	HO031625	574	15	394	3.706	106.347	4.84278	Up	1.42893e-07	9.05578e-07	ocpsga0_0297_C04.ab1 Soybean immature seed full-length-enriched cDNA library Glycine max cDNA, mRNA sequence /gb=HO031625 /gi=298182890 /ug=Gma.6249 /len=574	-	-	-	-
SML-4-VS-STL1-5	AK244913	1017	32	839	4.46226	127.815	4.84014	Up	6.01208e-12	5.69845e-11	Glycine max cDNA, clone: GMFL01-16-M22 /gb=AK244913 /gi=210140994 /ug=Gma.4463 /len=1017	-	-	GO:0006350//transcription	gi|255630732|gb|ACU15727.1|/2.28695e-60/unknown [Glycine max]
SML-4-VS-STL1-5	BU549229	700	12	313	2.43114	69.2769	4.83267	Up	8.04566e-07	4.62868e-06	GM880018A20G06 Gm-r1088 Glycine max cDNA clone Gm-r1088-6828 3', mRNA sequence /clone=Gm-r1088-6828 /clone_end=3' /gb=BU549229 /gi=22932090 /ug=Gma.28335 /len=700	-	-	-	gi|224144754|ref|XP_002325402.1|/1.17439e-10/NAC domain protein, IPR003441 [Populus trichocarpa]
SML-4-VS-STL1-5	CX705029	931	8	208	1.21861	34.6143	4.82806	Up	7.37646e-06	3.72539e-05	gmrtDrNS01_38-B_M13R_A02_016.s2 Water stressed 5h segment 2 gmrtDrNS01 Glycine max cDNA 3', mRNA sequence /clone_end=3' /gb=CX705029 /gi=58018287 /ug=Gma.1706 /len=931	-	-	-	-
SML-4-VS-STL1-5	CF921983	804	7	182	1.23472	35.0718	4.82806	Up	1.25124e-05	6.0857e-05	gmrhRww24-05-T7_G01_1_003 Soybean root hair subtracted cDNA library gmrhRww24 Glycine max cDNA, mRNA sequence /gb=CF921983 /gi=38192777 /ug=Gma.27149 /len=804	GO:0043231//intracellular membrane-bounded organelle	-	GO:0010468//regulation of gene expression	gi|255540707|ref|XP_002511418.1|/3.54166e-52/DNA binding protein, putative [Ricinus communis]
SML-4-VS-STL1-5	DB985164	535	3	77	0.795231	22.2987	4.80944	Up	8.34492e-05	0.000347737	DB985164 full-length enriched soybean cDNA library, mixture of seedling, young plant, adult plant Glycine max cDNA clone GMFL02-35-N13 3', mRNA sequence /clone=GMFL02-35-N13 /clone_end=3' /gb=DB985164 /gi=214005322 /ug=Gma.51189 /len=535	-	-	-	-
SML-4-VS-STL1-5	CX701211	673	12	308	2.52867	70.9052	4.80944	Up	8.04566e-07	4.651e-06	gmrtDrNS01_35-A_M13R_G02_004.s0 Water stressed gmrtDrNS01 Glycine max cDNA 3', mRNA sequence /clone_end=3' /gb=CX701211 /gi=58014469 /ug=Gma.26242 /len=673	-	GO:0016853//isomerase activity	GO:0006575//cellular amino acid derivative metabolic process	gi|255550201|ref|XP_002516151.1|/4.72574e-38/conserved hypothetical protein [Ricinus communis]
SML-4-VS-STL1-5	GR845935	814	9	231	1.56799	43.9673	4.80944	Up	4.29554e-06	2.24433e-05	CCCC14722.b1 CCCC Glycine max callus grown in dark condition Glycine max cDNA clone CCCC14722 5', mRNA sequence /clone=CCCC14722 /clone_end=5' /gb=GR845935 /gi=254331463 /ug=Gma.26982 /len=814	-	GO:0016740//transferase activity	-	gi|83853813|gb|ABC47846.1|/1.02487e-139/N-hydroxycinnamoyl/benzoyltransferase 4 [Glycine max]
SML-4-VS-STL1-5	AK245053	1288	4	102	0.440423	12.2695	4.80004	Up	5.44266e-05	0.000235938	Glycine max cDNA, clone: GMFL01-19-P18 /gb=AK245053 /gi=210141136 /ug=Gma.26504 /len=1288	-	GO:0016787//hydrolase activity	-	gi|255545018|ref|XP_002513570.1|/4.15876e-69/protein phosphatase 2c, putative [Ricinus communis]
SML-4-VS-STL1-5	BI967750	786	23	584	4.14984	115.115	4.79388	Up	1.24656e-09	9.76561e-09	GM830003A12D01 Gm-r1083 Glycine max cDNA clone Gm-r1083-913 3', mRNA sequence /clone=Gm-r1083-913 /clone_end=3' /gb=BI967750 /gi=16342155 /ug=Gma.25655 /len=786	GO:0043234//protein complex;GO:0044444//cytoplasmic part	GO:0019787//small conjugating protein ligase activity	GO:0006950//response to stress;GO:0016567//protein ubiquitination;GO:0002252	gi|255566137|ref|XP_002524056.1|/1.02076e-56/Spotted leaf protein, putative [Ricinus communis]
SML-4-VS-STL1-5	FK374091	285	4	101	1.9904	54.9059	4.78583	Up	5.44266e-05	0.000236002	454GmaGlobSeed108723 Soybean Seeds Containing Globular-Stage Embryos Glycine max cDNA, mRNA sequence /gb=FK374091 /gi=193408505 /ug=Gma.31697 /len=285	-	-	-	-
SML-4-VS-STL1-5	GE069898	280	2	50	1.01297	27.6665	4.77147	Up	0.000124849	0.000499858	454GmaGlobSeed812546 Soybean Seeds Containing Globular-Stage Embryos Glycine max cDNA, mRNA sequence /gb=GE069898 /gi=208270862 /ug=Gma.57926 /len=280	-	-	-	gi|255634801|gb|ACU17761.1|/1.46309e-23/unknown [Glycine max]
SML-4-VS-STL1-5	BI967566	755	3	75	0.563508	15.3906	4.77147	Up	8.34492e-05	0.000347648	GM830002A20H09 Gm-r1083 Glycine max cDNA clone Gm-r1083-738 3', mRNA sequence /clone=Gm-r1083-738 /clone_end=3' /gb=BI967566 /gi=16341971 /ug=Gma.1273 /len=755	-	-	-	-
SML-4-VS-STL1-5	EV273111	804	10	250	1.76388	48.1755	4.77147	Up	2.47674e-06	1.34257e-05	GLMBR67TF JCVI-SOY2 Glycine max cDNA 5', mRNA sequence /clone_end=5' /gb=EV273111 /gi=151403301 /ug=Gma.39887 /len=804	GO:0031410//cytoplasmic vesicle	GO:0030554//adenyl nucleotide binding;GO:0016645//oxidoreductase activity, acting on the CH-NH group of donors	GO:0006725//cellular aromatic compound metabolic process;GO:0006091//generation of precursor metabolites and energy	gi|255644805|gb|ACU22904.1|/2.44979e-126/unknown [Glycine max]
SML-4-VS-STL1-5	AW156665	375	4	100	1.51271	41.3153	4.77147	Up	5.44266e-05	0.000236826	se29b07.y1 Gm-c1015 Glycine max cDNA clone GENOME SYSTEMS CLONE ID: Gm-c1015-2606 5' similar to TR:O82161 O82161 PHI-1 PROTEIN. ;, mRNA sequence /clone=GENOME_SYSTEMS_CLONE_ID:_Gm-c1015-2606 /clone_end=5' /gb=AW156665 /gi=6228066 /ti=46727393 /ug=Gma.51718 /len=375	-	-	-	gi|255637507|gb|ACU19080.1|/3.47078e-33/unknown [Glycine max]
SML-4-VS-STL1-5	CX707005	882	3	74	0.482368	12.9989	4.75211	Up	8.34492e-05	0.000346666	gmrtDrNS01_19-C_M13R_E07_055.s2 Water stressed 5h segment 2 gmrtDrNS01 Glycine max cDNA 3', mRNA sequence /clone_end=3' /gb=CX707005 /gi=58020263 /ug=Gma.5260 /len=882	GO:0043231//intracellular membrane-bounded organelle	GO:0004030//aldehyde dehydrogenase [NAD(P)+] activity	GO:0009414//response to water deprivation;GO:0009725//response to hormone stimulus;GO:0006970//response to osmotic stress;GO:0044237//cellular metabolic process	gi|217074984|gb|ACJ85852.1|/4.83692e-77/unknown [Medicago truncatula]
SML-4-VS-STL1-5	DQ028772	1152	124	3049	15.2649	410.06	4.74754	Up	1.26121e-13	1.6058e-12	Glycine max NAC domain protein NAC4 (NAC4) mRNA, complete cds /cds=p(48,1085) /gb=DQ028772 /gi=66394515 /ug=Gma.26857 /len=1152	-	GO:0003676//nucleic acid binding	GO:0010468//regulation of gene expression	gi|62546189|gb|AAX85981.1|/0/NAC4 protein [Glycine max]
SML-4-VS-STL1-5	BE823619	686	2	49	0.413458	11.0666	4.74233	Up	0.000124849	0.000501345	GM700021A20D8 Gm-r1070 Glycine max cDNA clone Gm-r1070-8224 3', mRNA sequence /clone=Gm-r1070-8224 /clone_end=3' /gb=BE823619 /gi=10255853 /ug=Gma.32587 /len=686	-	-	-	gi|118481089|gb|ABK92498.1|/3.53783e-12/unknown [Populus trichocarpa]
SML-4-VS-STL1-5	BT097239	1007	29	710	4.08408	109.237	4.74131	Up	3.44574e-11	3.08449e-10	Soybean clone JCVI-FLGm-16C7 unknown mRNA /cds=p(171,824) /gb=BT097239 /gi=255642300 /ug=Gma.28212 /len=1007	-	GO:0030528//transcription regulator activity;GO:0005488//binding	GO:0010087//phloem or xylem histogenesis	gi|255642301|gb|ACU21415.1|/1.81094e-126/unknown [Glycine max]
SML-4-VS-STL1-5	CX702030	897	42	1026	6.64022	177.214	4.73811	Up	1.43885e-13	1.79457e-12	gmrtDrNS01_14-A_M13R_H08_050.s1 Water stressed 5h segment 1 gmrtDrNS01 Glycine max cDNA 3', mRNA sequence /clone_end=3' /gb=CX702030 /gi=58015288 /ug=Gma.34945 /len=897	-	-	GO:0009414//response to water deprivation	gi|255642519|gb|ACU21523.1|/5.72398e-41/unknown [Glycine max]
SML-4-VS-STL1-5	EH262312	788	26	631	4.67922	124.064	4.72867	Up	2.06312e-10	1.74457e-09	JGI_ACBU6163.fwd ACBU Phakopsora pachyrhizi infected soybean leaf tissue 6-8 days post inoculation with TW72-1 urediniospores Glycine max cDNA clone ACBU6163 5', mRNA sequence /clone=ACBU6163 /clone_end=5' /gb=EH262312 /gi=120534179 /ug=Gma.25071 /len=788	GO:0030529//ribonucleoprotein complex	GO:0005198//structural molecule activity	GO:0010467//gene expression	gi|87240355|gb|ABD32213.1|/6.58618e-96/Protein of unknown function DUF1666 [Medicago truncatula]
SML-4-VS-STL1-5	GD794335	254	3	72	1.67499	43.9179	4.71258	Up	8.34492e-05	0.00034877	454GmaGlobSeed536984 Soybean Seeds Containing Globular-Stage Embryos Glycine max cDNA, mRNA sequence /gb=GD794335 /gi=207821980 /ug=Gma.47996 /len=254	-	GO:0016628//oxidoreductase activity, acting on the CH-CH group of donors, NAD or NADP as acceptor;GO:0032559//adenyl ribonucleotide binding	GO:0008152//metabolic process;GO:0050896//response to stimulus	gi|211906496|gb|ACJ11741.1|/1.35849e-21/heat shock protein 70 [Gossypium hirsutum]
SML-4-VS-STL1-5	CO981540	779	2	48	0.364098	9.54654	4.71258	Up	0.000124849	0.00050228	GM89011B1C11.r1 Gm-r1089 Glycine max cDNA clone GM89011B1C11 3, mRNA sequence /clone=Gm-r1089-3981 /clone_end=3' /gb=CO981540 /gi=51337674 /ug=Gma.32664 /len=779	-	-	-	-
SML-4-VS-STL1-5	AK245330	1952	70	1673	5.08562	132.788	4.70656	Up	0	0	Glycine max cDNA, clone: GMFL01-27-D17 /gb=AK245330 /gi=210141411 /ug=Gma.24051 /len=1952	GO:0044424//intracellular part	GO:0060089//molecular transducer activity	GO:0010468//regulation of gene expression;GO:0009639//response to red or far red light	gi|297737537|emb|CBI26738.3|/1.72105e-174/unnamed protein product [Vitis vinifera]
SML-4-VS-STL1-5	BM884987	566	5	119	1.25279	32.5741	4.70051	Up	3.41914e-05	0.000154142	sal93e06.y1 Gm-c1063 Glycine max cDNA clone SOYBEAN CLONE ID: Gm-c1063-3660 5', mRNA sequence /clone=SOYBEAN_CLONE_ID:_Gm-c1063-3660 /clone_end=5' /gb=BM884987 /gi=19268731 /ug=Gma.28861 /len=566	-	-	-	-
SML-4-VS-STL1-5	AK244078	2296	68	1604	4.20013	108.237	4.68761	Up	0	0	Glycine max cDNA, clone: GMFL01-02-A14 /gb=AK244078 /gi=210145387 /ug=Gma.9403 /len=2296	-	-	-	-
SML-4-VS-STL1-5	FG996774	784	13	304	2.35154	60.0758	4.6751	Up	4.5438e-07	2.70788e-06	GLLER67TF JCVI-SOY1 Glycine max cDNA 5', mRNA sequence /clone_end=5' /gb=FG996774 /gi=192304508 /ug=Gma.55109 /len=784	-	GO:0004702//receptor signaling protein serine/threonine kinase activity;GO:0032559//adenyl ribonucleotide binding	GO:0006464//protein modification process	gi|255638523|gb|ACU19570.1|/5.72942e-92/unknown [Glycine max]
SML-4-VS-STL1-5	EU019567	725	3	70	0.586826	14.959	4.67194	Up	8.34492e-05	0.000349356	Glycine max WRKY25 (WRKY25) mRNA, complete cds /cds=p(129,572) /gb=EU019567 /gi=151934178 /ug=Gma.36862 /len=725	GO:0043231//intracellular membrane-bounded organelle	GO:0001071;GO:0003677//DNA binding	GO:0031667//response to nutrient levels;GO:0010468//regulation of gene expression;GO:0033554//cellular response to stress;GO:0006351//transcription, DNA-dependent;GO:0048528//post-embryonic root development	gi|151934179|gb|ABS18427.1|/3.24474e-75/WRKY25 [Glycine max]
SML-4-VS-STL1-5	CO980160	602	7	162	1.64903	41.6928	4.66011	Up	1.25124e-05	6.06566e-05	GM89007A2D02.r1 Gm-r1089 Glycine max cDNA clone GM89007A2D02 3, mRNA sequence /clone=Gm-r1089-2452 /clone_end=3' /gb=CO980160 /gi=51336294 /ug=Gma.27299 /len=602	GO:0016020//membrane;GO:0031410//cytoplasmic vesicle	GO:0004672//protein kinase activity;GO:0000166//nucleotide binding	-	gi|225456209|ref|XP_002282887.1|/1.70251e-30/PREDICTED: hypothetical protein isoform 3 [Vitis vinifera]
SML-4-VS-STL1-5	BT095769	1495	167	3860	15.8417	400.026	4.6583	Up	1.93179e-13	2.3356e-12	Soybean clone JCVI-FLGm-25G8 unknown mRNA /cds=p(292,1377) /gb=BT095769 /gi=255639417 /ug=Gma.11041 /len=1495	-	-	-	-
SML-4-VS-STL1-5	CO983916	848	2	46	0.334472	8.40435	4.65118	Up	0.000124849	0.000503218	GM89020B2C06.r1 Gm-r1089 Glycine max cDNA clone GM89020B2C06 3, mRNA sequence /clone=Gm-r1089-7428 /clone_end=3' /gb=CO983916 /gi=51343183 /ug=Gma.20016 /len=848	-	GO:0004672//protein kinase activity;GO:0000166//nucleotide binding	GO:0009987//cellular process	gi|224114133|ref|XP_002316676.1|/1.56396e-61/predicted protein [Populus trichocarpa]
SML-4-VS-STL1-5	AK244873	524	25	571	6.76604	168.829	4.64111	Up	3.7574e-10	3.09245e-09	Glycine max cDNA, clone: GMFL01-15-L24 /gb=AK244873 /gi=210140954 /ug=Gma.14554 /len=524	-	-	-	gi|255628931|gb|ACU14810.1|/1.45807e-23/unknown [Glycine max]
SML-4-VS-STL1-5	CD403181	656	25	568	5.40458	134.149	4.63351	Up	3.7574e-10	3.1035e-09	Gm_ck25859 Soybean induced by Salicylic Acid Glycine max cDNA 3', mRNA sequence /clone_end=3' /gb=CD403181 /gi=31461153 /ug=Gma.51600 /len=656	-	-	-	-
SML-4-VS-STL1-5	BU547455	576	3	68	0.738626	18.2906	4.63012	Up	8.34492e-05	0.000347023	GM880012A20F12 Gm-r1088 Glycine max cDNA clone Gm-r1088-4488 3', mRNA sequence /clone=Gm-r1088-4488 /clone_end=3' /gb=BU547455 /gi=22930324 /ug=Gma.17138 /len=576	-	-	-	-
SML-4-VS-STL1-5	FK000720	693	2	45	0.409282	10.0605	4.61947	Up	0.000124849	0.000499549	GLPAI27TF JCVI-SOY1 Glycine max cDNA 5', mRNA sequence /clone_end=5' /gb=FK000720 /gi=192307336 /ug=Gma.58102 /len=693	GO:0044424//intracellular part	GO:0005319//lipid transporter activity;GO:0008289//lipid binding	GO:0006869//lipid transport	gi|255633698|gb|ACU17209.1|/8.90739e-112/unknown [Glycine max]
SML-4-VS-STL1-5	EV273114	733	2	45	0.386947	9.51154	4.61947	Up	0.000124849	0.00049924	GLMBR70TF JCVI-SOY2 Glycine max cDNA 5', mRNA sequence /clone_end=5' /gb=EV273114 /gi=151403304 /ug=Gma.27798 /len=733	-	GO:0046872//metal ion binding	-	gi|255630933|gb|ACU15829.1|/3.41238e-72/unknown [Glycine max]
SML-4-VS-STL1-5	FK305489	240	2	45	1.1818	29.0498	4.61947	Up	0.000124849	0.00050203	454GmaGlobSeed40121 Soybean Seeds Containing Globular-Stage Embryos Glycine max cDNA, mRNA sequence /gb=FK305489 /gi=193341075 /ug=Gma.41379 /len=240	GO:0031224//intrinsic to membrane	GO:0015405//P-P-bond-hydrolysis-driven transmembrane transporter activity;GO:0016628//oxidoreductase activity, acting on the CH-CH group of donors, NAD or NADP as acceptor;GO:0017111//nucleoside-triphosphatase activity;GO:0032559//adenyl ribonucleotide binding	GO:0006810//transport;GO:0008152//metabolic process	gi|224116838|ref|XP_002331826.1|/7.53836e-36/multidrug resistance protein ABC transporter family [Populus trichocarpa]
SML-4-VS-STL1-5	AI856188	548	4	90	1.03515	25.4451	4.61947	Up	5.44266e-05	0.00023597	sc32h11.x1 Gm-c1014 Glycine max cDNA clone GENOME SYSTEMS CLONE ID: Gm-c1014-862 3', mRNA sequence /clone=GENOME_SYSTEMS_CLONE_ID:_Gm-c1014-862 /clone_end=3' /gb=AI856188 /gi=5509630 /ti=44528105 /ug=Gma.24750 /len=548	-	-	-	-
SML-4-VS-STL1-5	AK245135	3049	67	1505	3.11633	76.4753	4.61707	Up	0	0	Glycine max cDNA, clone: GMFL01-21-N18 /gb=AK245135 /gi=210141218 /ug=Gma.8416 /len=3049	-	GO:0008940//nitrate reductase activity;GO:0030554//adenyl nucleotide binding;GO:0005506//iron ion binding	GO:0042126//nitrate metabolic process	gi|4389417|gb|AAD19790.1|/0/nitrate reductase [Glycine max]
SML-4-VS-STL1-5	AK245332	1733	276	6177	22.5859	552.232	4.61178	Up	1.31672e-13	1.666e-12	Glycine max cDNA, clone: GMFL01-27-E14 /gb=AK245332 /gi=210141413 /ug=Gma.4920 /len=1733	GO:0044464//cell part	GO:0043167//ion binding;GO:0008422//beta-glucosidase activity	GO:0044238//primary metabolic process	gi|255577177|ref|XP_002529472.1|/0/Glucan endo-1,3-beta-glucosidase precursor, putative [Ricinus communis]
SML-4-VS-STL1-5	GR851150	752	11	246	2.07444	50.6827	4.6107	Up	1.41645e-06	7.95385e-06	CCCC17981.b1 CCCC Glycine max callus grown in dark condition Glycine max cDNA clone CCCC17981 5', mRNA sequence /clone=CCCC17981 /clone_end=5' /gb=GR851150 /gi=254344453 /ug=Gma.50581 /len=752	-	GO:0019787//small conjugating protein ligase activity	GO:0009743//response to carbohydrate stimulus;GO:0032446//protein modification by small protein conjugation	gi|255552356|ref|XP_002517222.1|/3.57842e-56/E3 ubiquitin ligase PUB14, putative [Ricinus communis]
SML-4-VS-STL1-5	BT096935	1575	197	4394	17.7383	432.237	4.60688	Up	0	0	Soybean clone JCVI-FLGm-21I20 unknown mRNA /cds=p(56,1234) /gb=BT096935 /gi=255641706 /ug=Gma.18047 /len=1575	-	-	-	-
SML-4-VS-STL1-5	CO983976	751	4	89	0.755346	18.3608	4.60335	Up	5.44266e-05	0.000236255	GM89020B2F05.r1 Gm-r1089 Glycine max cDNA clone GM89020B2F05 3, mRNA sequence /clone=Gm-r1089-7570 /clone_end=3' /gb=CO983976 /gi=51343243 /ug=Gma.27776 /len=751	-	-	-	gi|255640840|gb|ACU20703.1|/8.47782e-74/unknown [Glycine max]
SML-4-VS-STL1-5	AK244823	1420	208	4624	20.7731	504.512	4.6021	Up	3.44392e-13	3.88121e-12	Glycine max cDNA, clone: GMFL01-14-K09 /gb=AK244823 /gi=210140904 /ug=Gma.1750 /len=1420	-	-	-	-
SML-4-VS-STL1-5	HO011180	557	3	66	0.763822	18.3582	4.58705	Up	8.34492e-05	0.000347558	ocpsga0_0035_B10.ab1 Soybean immature seed full-length-enriched cDNA library Glycine max cDNA, mRNA sequence /gb=HO011180 /gi=298165131 /ug=Gma.2415 /len=557	-	GO:0005515//protein binding	GO:0044267//cellular protein metabolic process	gi|255579560|ref|XP_002530622.1|/2.20832e-27/chaperone protein DNAj, putative [Ricinus communis]
SML-4-VS-STL1-5	BT097246	1387	8	176	0.817974	19.6598	4.58705	Up	7.37646e-06	3.71439e-05	Soybean clone JCVI-FLGm-21D22 unknown mRNA /cds=p(384,953) /gb=BT097246 /gi=255642314 /ug=Gma.37233 /len=1387	GO:0043231//intracellular membrane-bounded organelle	GO:0003676//nucleic acid binding	GO:0010468//regulation of gene expression	gi|255642315|gb|ACU21422.1|/3.04298e-96/unknown [Glycine max]
SML-4-VS-STL1-5	AI736788	680	6	131	1.25132	29.8473	4.57608	Up	2.08956e-05	9.77685e-05	sb33e07.y1 Gm-c1012 Glycine max cDNA clone GENOME SYSTEMS CLONE ID: Gm-c1012-253 5' similar to TR:O22577 O22577 ARM REPEAT CONTAINING PROTEIN. ;, mRNA sequence /clone=GENOME_SYSTEMS_CLONE_ID:_Gm-c1012-253 /clone_end=5' /gb=AI736788 /gi=5058312 /ti=44521749 /ug=Gma.49990 /len=680	-	GO:0005488//binding;GO:0019787//small conjugating protein ligase activity	GO:0050832//defense response to fungus;GO:0032446//protein modification by small protein conjugation;GO:0012501//programmed cell death	gi|217074982|gb|ACJ85851.1|/2.52907e-71/unknown [Medicago truncatula]
SML-4-VS-STL1-5	BT093843	1468	46	1003	4.44383	105.856	4.57416	Up	9.90318e-14	1.28773e-12	Soybean clone JCVI-FLGm-17H24 unknown mRNA /cds=p(199,825) /gb=BT093843 /gi=255635685 /ug=Gma.53084 /len=1468	GO:0044464//cell part	GO:0015932//nucleobase, nucleoside, nucleotide and nucleic acid transmembrane transporter activity	GO:0051234//establishment of localization	gi|224145557|ref|XP_002325685.1|/1.66878e-179/equilibrative nucleoside transporter [Populus trichocarpa]
SML-4-VS-STL1-5	AK245028	1052	76	1654	10.2453	243.591	4.57143	Up	2.88658e-15	4.53038e-14	Glycine max cDNA, clone: GMFL01-19-H01 /gb=AK245028 /gi=210141109 /ug=Gma.5312 /len=1052	GO:0005618//cell wall	-	GO:0000902//cell morphogenesis;GO:0009827//plant-type cell wall modification;GO:0000003//reproduction	gi|217071872|gb|ACJ84296.1|/3.30653e-126/unknown [Medicago truncatula]
SML-4-VS-STL1-5	CX705414	930	3	65	0.457472	10.8286	4.56502	Up	8.34492e-05	0.00035008	gmrtDrNS01_29-B_M13R_C01_011.s4 Water stressed 48h segment 2 gmrtDrNS01 Glycine max cDNA 3', mRNA sequence /clone_end=3' /gb=CX705414 /gi=58018672 /ug=Gma.20673 /len=930	-	-	-	gi|255582552|ref|XP_002532059.1|/1.2635e-30/calmodulin binding protein, putative [Ricinus communis]
SML-4-VS-STL1-5	BM144057	434	8	173	2.61412	61.7588	4.56224	Up	7.37646e-06	3.71728e-05	saj51h12.y1 Gm-c1072 Glycine max cDNA clone SOYBEAN CLONE ID: Gm-c1072-3432 5', mRNA sequence /clone=SOYBEAN_CLONE_ID:_Gm-c1072-3432 /clone_end=5' /gb=BM144057 /gi=17154124 /ug=Gma.42367 /len=434	-	-	GO:0010468//regulation of gene expression;GO:0006350//transcription	gi|224062217|ref|XP_002300797.1|/4.23674e-07/AP2/ERF domain-containing transcription factor [Populus trichocarpa]
SML-4-VS-STL1-5	CA953257	571	2	43	0.496729	11.6674	4.55388	Up	0.000124849	0.000503845	sav54e04.y1 Gm-c1069 Glycine max cDNA clone SOYBEAN CLONE ID: Gm-c1069-7111 5' similar to TR:Q05970 Q05970 S-RECEPTOR KINASE-RELATED PROTEIN ;, mRNA sequence /clone=SOYBEAN_CLONE_ID:_Gm-c1069-7111 /clone_end=5' /gb=CA953257 /gi=27446134 /ug=Gma.24776 /len=571	-	GO:0030246//carbohydrate binding;GO:0004672//protein kinase activity;GO:0032559//adenyl ribonucleotide binding	GO:0006464//protein modification process;GO:0008037//cell recognition	gi|92886109|gb|ABE88119.1|/1.8406e-20/Protein kinase [Medicago truncatula]
SML-4-VS-STL1-5	BU763748	644	13	279	2.86275	67.1213	4.5513	Up	4.5438e-07	2.71488e-06	sas47d08.y1 Gm-c1080 Glycine max cDNA clone SOYBEAN CLONE ID: Gm-c1080-7071 5' similar to TR:Q9SQQ6 Q9SQQ6 NAM-LIKE PROTEIN ;, mRNA sequence /clone=SOYBEAN_CLONE_ID:_Gm-c1080-7071 /clone_end=5' /gb=BU763748 /gi=23731269 /ug=Gma.57256 /len=644	-	GO:0003676//nucleic acid binding;GO:0001071	GO:0010468//regulation of gene expression;GO:0032501//multicellular organismal process	gi|187940299|gb|ACD39380.1|/5.40855e-89/NAC domain protein [Glycine max]
SML-4-VS-STL1-5	CO981486	714	7	150	1.39036	32.5488	4.54908	Up	1.25124e-05	6.06203e-05	GM89011B1A08.r1 Gm-r1089 Glycine max cDNA clone GM89011B1A08 3, mRNA sequence /clone=Gm-r1089-3879 /clone_end=3' /gb=CO981486 /gi=51337620 /ug=Gma.17263 /len=714	-	-	-	-
SML-4-VS-STL1-5	AW310559	347	8	171	3.26954	76.35	4.54547	Up	7.37646e-06	3.72423e-05	sg21b08.x1 Gm-c1024 Glycine max cDNA clone GENOME SYSTEMS CLONE ID: Gm-c1024-1264 3', mRNA sequence /clone=GENOME_SYSTEMS_CLONE_ID:_Gm-c1024-1264 /clone_end=3' /gb=AW310559 /gi=6726205 /ti=46739430 /ug=Gma.33913 /len=347	-	-	-	gi|255633828|gb|ACU17275.1|/6.15518e-06/unknown [Glycine max]
SML-4-VS-STL1-5	EV273140	863	10	213	1.64329	38.2394	4.5404	Up	2.47674e-06	1.34731e-05	GLMBS02TF JCVI-SOY2 Glycine max cDNA 5', mRNA sequence /clone_end=5' /gb=EV273140 /gi=151403330 /ug=Gma.19176 /len=863	-	GO:0032555//purine ribonucleotide binding;GO:0017111//nucleoside-triphosphatase activity	-	gi|224060415|ref|XP_002300188.1|/9.34281e-102/white-brown-complex ABC transporter family [Populus trichocarpa]
SML-4-VS-STL1-5	BT095506	1516	4	85	0.374185	8.68684	4.53701	Up	5.44266e-05	0.000235592	Soybean clone JCVI-FLGm-25O9 unknown mRNA /cds=p(122,886) /gb=BT095506 /gi=255638905 /ug=Gma.53142 /len=1516	-	-	-	gi|255638906|gb|ACU19755.1|/3.39458e-120/unknown [Glycine max]
SML-4-VS-STL1-5	CO985348	809	37	785	6.48603	150.336	4.53471	Up	4.76508e-13	5.22819e-12	GM89024A1G09.r1 Gm-r1089 Glycine max cDNA clone GM89024A1G09 3, mRNA sequence /clone=Gm-r1089-9137 /clone_end=3' /gb=CO985348 /gi=51344615 /ug=Gma.57651 /len=809	GO:0031224//intrinsic to membrane;GO:0031410//cytoplasmic vesicle	GO:0016628//oxidoreductase activity, acting on the CH-CH group of donors, NAD or NADP as acceptor;GO:0016706//oxidoreductase activity, acting on paired donors, with incorporation or reduction of molecular oxygen, 2-oxoglutarate as one donor, and incorporation of one atom each of oxygen into both donors;GO:0032559//adenyl ribonucleotide binding;GO:0004702//receptor signaling protein serine/threoni…	GO:0052482;GO:0007167//enzyme linked receptor protein signaling pathway;GO:0032412;GO:0009699//phenylpropanoid biosynthetic process;GO:0009581;GO:0006464//protein modification process	gi|255557385|ref|XP_002519723.1|/1.56789e-31/leucine-rich repeat transmembrane protein kinase, putative [Ricinus communis]
SML-4-VS-STL1-5	BT093295	1532	153	3209	14.1631	324.529	4.51814	Up	0	0	Soybean clone JCVI-FLGm-17I1 unknown mRNA /cds=p(90,1145) /gb=BT093295 /gi=255634621 /ug=Gma.23556 /len=1532	GO:0043231//intracellular membrane-bounded organelle	GO:0005488//binding;GO:0001071	GO:0006952//defense response;GO:0009725//response to hormone stimulus;GO:0023033;GO:0009743//response to carbohydrate stimulus;GO:0006355//regulation of transcription, DNA-dependent	gi|255634622|gb|ACU17673.1|/3.08205e-153/unknown [Glycine max]
SML-4-VS-STL1-5	EV264300	818	117	2445	20.2842	463.093	4.51287	Up	1.96509e-13	2.36791e-12	GLLAH07TF JCVI-SOY1 Glycine max cDNA 5', mRNA sequence /clone_end=5' /gb=EV264300 /gi=151394429 /ug=Gma.12166 /len=818	GO:0009536//plastid	GO:0009975//cyclase activity	-	gi|62083994|emb|CAI29046.1|/1.6673e-81/allene-oxide cyclase [Medicago truncatula]
SML-4-VS-STL1-5	CX547717	791	8	166	1.4343	32.5143	4.50266	Up	7.37646e-06	3.71554e-05	gmrtDrNS01_11-A_M13R_E07_055.s1 Water stressed 5h segment 1 gmrtDrNS01 Glycine max cDNA 3', mRNA sequence /clone_end=3' /gb=CX547717 /gi=57574742 /ug=Gma.32060 /len=791	GO:0044451//nucleoplasm part	GO:0030528//transcription regulator activity;GO:0003676//nucleic acid binding;GO:0001071	GO:0009743//response to carbohydrate stimulus;GO:0010468//regulation of gene expression;GO:0002218//activation of innate immune response;GO:0006351//transcription, DNA-dependent;GO:0009873//ethylene mediated signaling pathway	gi|255630732|gb|ACU15727.1|/3.13849e-29/unknown [Glycine max]
SML-4-VS-STL1-5	AK246069	658	3	62	0.646579	14.5985	4.49685	Up	8.34492e-05	0.000349266	Glycine max cDNA, clone: GMFL01-50-M22 /gb=AK246069 /gi=210142150 /ug=Gma.7634 /len=658	-	-	-	-
SML-4-VS-STL1-5	BT095400	693	5	103	1.02321	23.0275	4.49219	Up	3.41914e-05	0.000154551	Soybean clone JCVI-FLGm-14L20 unknown mRNA /cds=p(48,335) /gb=BT095400 /gi=255638699 /ug=Gma.1805 /len=693	-	-	-	-
SML-4-VS-STL1-5	DB976174	578	14	287	3.435	76.9301	4.48517	Up	2.5535e-07	1.57211e-06	DB976174 full-length enriched soybean cDNA library, mixture of seedling, young plant, adult plant Glycine max cDNA clone GMFL02-07-O04 3', mRNA sequence /clone=GMFL02-07-O04 /clone_end=3' /gb=DB976174 /gi=213601885 /ug=Gma.29652 /len=578	GO:0043231//intracellular membrane-bounded organelle	GO:0003676//nucleic acid binding	GO:0010468//regulation of gene expression	gi|5139802|dbj|BAA81730.1|/3.33561e-17/GmMYB29A1 [Glycine max]
SML-4-VS-STL1-5	AK245169	1314	210	4257	22.6647	501.939	4.46899	Up	7.32748e-14	9.82398e-13	Glycine max cDNA, clone: GMFL01-22-L15 /gb=AK245169 /gi=210141252 /ug=Gma.30998 /len=1314	GO:0044444//cytoplasmic part;GO:0043231//intracellular membrane-bounded organelle	GO:0004033//aldo-keto reductase activity	GO:0006970//response to osmotic stress;GO:0008152//metabolic process	gi|217072642|gb|ACJ84681.1|/2.69277e-147/unknown [Medicago truncatula]
SML-4-VS-STL1-5	BT096137	1468	2	40	0.19321	4.22159	4.44954	Up	0.000124849	0.000502842	Soybean clone JCVI-FLGm-20M12 unknown mRNA /cds=p(53,1108) /gb=BT096137 /gi=255640142 /ug=Gma.56830 /len=1468	-	GO:0016705//oxidoreductase activity, acting on paired donors, with incorporation or reduction of molecular oxygen	GO:0009699//phenylpropanoid biosynthetic process	gi|255640143|gb|ACU20362.1|/0/unknown [Glycine max]
SML-4-VS-STL1-5	BT094280	1497	146	2896	13.8311	299.722	4.43764	Up	4.64074e-14	6.54148e-13	Soybean clone JCVI-FLGm-24B10 unknown mRNA /cds=p(153,1199) /gb=BT094280 /gi=255636537 /ug=Gma.26856 /len=1497	-	GO:0003676//nucleic acid binding	GO:0010468//regulation of gene expression	gi|255636538|gb|ACU18607.1|/0/unknown [Glycine max]
SML-4-VS-STL1-5	EH262512	855	16	316	2.65387	57.2616	4.4314	Up	7.96698e-08	5.20175e-07	JGI_ACBU6242.rev ACBU Phakopsora pachyrhizi infected soybean leaf tissue 6-8 days post inoculation with TW72-1 urediniospores Glycine max cDNA clone ACBU6242 3', mRNA sequence /clone=ACBU6242 /clone_end=3' /gb=EH262512 /gi=120534379 /ug=Gma.12031 /len=855	-	-	-	gi|3176675|gb|AAC18798.1|/3.02509e-36/F17O7.4 [Arabidopsis thaliana]
SML-4-VS-STL1-5	AF243362	977	37	727	5.37073	115.287	4.42397	Up	4.76508e-13	5.23706e-12	Glycine max glutathione S-transferase GST 7 mRNA, complete cds /cds=p(98,775) /gb=AF243362 /gi=11385428 /ug=Gma.56507 /len=977	-	-	-	gi|11385429|gb|AAG34797.1|AF243362_1/2.66271e-127/glutathione S-transferase GST 7 [Glycine max]
SML-4-VS-STL1-5	BW675773	538	8	157	2.10879	45.2126	4.42224	Up	7.37646e-06	3.72714e-05	BW675773 GMFL01 Glycine max cDNA clone GMFL01-39-K10 5', mRNA sequence /clone=GMFL01-39-K10 /clone_end=5' /gb=BW675773 /gi=209698845 /ug=Gma.41586 /len=538	-	-	-	gi|115470939|ref|NP_001059068.1|/7.45651e-10/Os07g0185900 [Oryza sativa Japonica Group]
SML-4-VS-STL1-5	AK244343	2014	150	2943	10.5623	226.398	4.42187	Up	2.62012e-14	3.81106e-13	Glycine max cDNA, clone: GMFL01-02-M03 /gb=AK244343 /gi=210145652 /ug=Gma.5648 /len=2014	-	-	-	-
SML-4-VS-STL1-5	AK244887	1859	104	2031	7.93378	169.267	4.41515	Up	0	0	Glycine max cDNA, clone: GMFL01-16-A02 /gb=AK244887 /gi=210140968 /ug=Gma.36953 /len=1859	-	-	-	gi|124360092|gb|ABN08108.1|/0/Protein of unknown function DUF946, plant [Medicago truncatula]
SML-4-VS-STL1-5	BM527018	515	4	78	1.10149	23.4655	4.41302	Up	5.44266e-05	0.000237209	sal48e05.y1 Gm-c1061 Glycine max cDNA clone SOYBEAN CLONE ID: Gm-c1061-2505 5' similar to TR:Q9SGJ9 Q9SGJ9 F16M19.14 PROTEIN. ;, mRNA sequence /clone=SOYBEAN_CLONE_ID:_Gm-c1061-2505 /clone_end=5' /gb=BM527018 /gi=18732389 /ug=Gma.34873 /len=515	GO:0043231//intracellular membrane-bounded organelle	-	-	gi|307135822|gb|ADN33694.1|/6.01358e-27/hypothetical protein [Cucumis melo subsp. melo]
SML-4-VS-STL1-5	DB967539	612	12	234	2.78071	59.2389	4.41302	Up	8.04566e-07	4.63858e-06	DB967539 full-length enriched soybean cDNA library, mixture of seedling, young plant, adult plant Glycine max cDNA clone GMFL02-34-L05 5', mRNA sequence /clone=GMFL02-34-L05 /clone_end=5' /gb=DB967539 /gi=213616581 /ug=Gma.58211 /len=612	-	GO:0004721//phosphoprotein phosphatase activity	-	gi|255637121|gb|ACU18892.1|/3.02143e-75/unknown [Glycine max]
SML-4-VS-STL1-5	AK246000	2415	2	39	0.117446	2.50201	4.41302	Up	0.000124849	0.000500848	Glycine max cDNA, clone: GMFL01-48-H06 /gb=AK246000 /gi=210142081 /ug=Gma.51343 /len=2415	GO:0044424//intracellular part	GO:0016840	GO:0006575//cellular amino acid derivative metabolic process;GO:0006558//L-phenylalanine metabolic process	gi|253509589|gb|ACT32033.1|/0/phenylalanine ammonia-lyase [Glycine soja]
SML-4-VS-STL1-5	AW349594	581	2	39	0.48818	10.3999	4.41302	Up	0.000124849	0.000499425	GM210005B21H7 Gm-r1021 Glycine max cDNA clone Gm-r1021-1910 3', mRNA sequence /clone=Gm-r1021-1910 /clone_end=3' /gb=AW349594 /gi=6847304 /ug=Gma.52767 /len=581	-	-	-	gi|255645955|gb|ACU23466.1|/5.21293e-18/unknown [Glycine max]
SML-4-VS-STL1-5	AK245648	2501	3	58	0.170111	3.59299	4.40063	Up	8.34492e-05	0.000347156	Glycine max cDNA, clone: GMFL01-36-K12 /gb=AK245648 /gi=210141729 /ug=Gma.17783 /len=2501	-	-	-	-
SML-4-VS-STL1-5	BW651912	441	27	518	8.68263	181.984	4.38954	Up	1.13354e-10	9.80282e-10	BW651912 GMFL01 Glycine max cDNA clone GMFL01-03-G01 3', mRNA sequence /clone=GMFL01-03-G01 /clone_end=3' /gb=BW651912 /gi=209729624 /ug=Gma.32158 /len=441	-	-	-	-
SML-4-VS-STL1-5	FK004322	770	26	498	4.7886	100.203	4.38718	Up	2.06312e-10	1.74594e-09	GLMDF90TR JCVI-SOY2 Glycine max cDNA 5', mRNA sequence /clone_end=5' /gb=FK004322 /gi=192312634 /ug=Gma.39860 /len=770	GO:0031228//intrinsic to Golgi membrane	GO:0016740//transferase activity	GO:0023033;GO:0000902//cell morphogenesis;GO:0009250//glucan biosynthetic process;GO:0016044//cellular membrane organization;GO:0006004//fucose metabolic process	gi|262070776|gb|ACY08857.1|/1.1393e-129/xyloglucan galactosyltransferase [Eucalyptus grandis]
SML-4-VS-STL1-5	BE657723	427	2	38	0.664245	13.7879	4.37554	Up	0.000124849	0.000498995	GM700002B20G3 Gm-r1070 Glycine max cDNA clone Gm-r1070-702 3', mRNA sequence /clone=Gm-r1070-702 /clone_end=3' /gb=BE657723 /gi=14195855 /ug=Gma.12326 /len=427	-	-	-	-
SML-4-VS-STL1-5	BF325079	428	4	76	1.32539	27.5114	4.37554	Up	5.44266e-05	0.000235812	su30d12.y1 Gm-c1068 Glycine max cDNA clone GENOME SYSTEMS CLONE ID: Gm-c1068-935 5', mRNA sequence /clone=GENOME_SYSTEMS_CLONE_ID:_Gm-c1068-935 /clone_end=5' /gb=BF325079 /gi=11274744 /ti=46818744 /ug=Gma.45164 /len=428	-	-	-	-
SML-4-VS-STL1-5	FG989015	693	8	152	1.63713	33.9823	4.37554	Up	7.37646e-06	3.73238e-05	GLLCO47TF JCVI-SOY1 Glycine max cDNA 5', mRNA sequence /clone_end=5' /gb=FG989015 /gi=192301310 /ug=Gma.40037 /len=693	-	-	-	gi|255577041|ref|XP_002529405.1|/2.57078e-10/hypothetical protein RCOM_0623850 [Ricinus communis]
SML-4-VS-STL1-5	AK246050	1704	2	38	0.166451	3.45507	4.37554	Up	0.000124849	0.000499056	Glycine max cDNA, clone: GMFL01-49-N12 /gb=AK246050 /gi=210142131 /ug=Gma.44047 /len=1704	-	-	-	gi|255548748|ref|XP_002515430.1|/5.42877e-37/transcription factor, putative [Ricinus communis]
SML-4-VS-STL1-5	BT094005	1148	61	1149	7.53553	155.067	4.36304	Up	6.26166e-14	8.4864e-13	Soybean clone JCVI-FLGm-18C23 unknown mRNA /cds=p(102,710) /gb=BT094005 /gi=255636001 /ug=Gma.13578 /len=1148	GO:0043231//intracellular membrane-bounded organelle	GO:0005515//protein binding	GO:0010468//regulation of gene expression;GO:0009755//hormone-mediated signaling pathway	gi|255636002|gb|ACU18346.1|/5.06762e-115/unknown [Glycine max]
SML-4-VS-STL1-5	AI899866	151	6	112	5.63508	114.917	4.35001	Up	2.08956e-05	9.80092e-05	sb92e05.y1 Gm-c1017 Glycine max cDNA clone GENOME SYSTEMS CLONE ID: Gm-c1017-921 5', mRNA sequence /clone=GENOME_SYSTEMS_CLONE_ID:_Gm-c1017-921 /clone_end=5' /gb=AI899866 /gi=5605705 /ti=44525528 /ug=Gma.52592 /len=151	-	-	-	-
SML-4-VS-STL1-5	AW507898	545	3	56	0.78064	15.9197	4.35001	Up	8.34492e-05	0.00034868	si46f03.y1 Gm-r1030 Glycine max cDNA clone GENOME SYSTEMS CLONE ID: Gm-r1030-1974 5' similar to TR:Q9ZNR2 Q9ZNR2 ETHYLENE RESPONSE FACTOR 1. ;, mRNA sequence /clone=GENOME_SYSTEMS_CLONE_ID:_Gm-r1030-1974 /clone_end=5' /gb=AW507898 /gi=7145976 /ti=46752804 /ug=Gma.34048 /len=545	-	GO:0003676//nucleic acid binding	GO:0000160//two-component signal transduction system (phosphorelay);GO:0023033;GO:0006350//transcription;GO:0006950//response to stress	gi|193237553|dbj|BAG50053.1|/2.45534e-32/transcription factor AP2-EREBP [Lotus japonicus]
SML-4-VS-STL1-5	AW348125	680	41	762	8.55068	173.615	4.34371	Up	1.98064e-13	2.37515e-12	GM210001A21A10 Gm-r1021 Glycine max cDNA clone Gm-r1021-20 3', mRNA sequence /clone=Gm-r1021-20 /clone_end=3' /gb=AW348125 /gi=6845835 /ug=Gma.2232 /len=680	GO:0031224//intrinsic to membrane	-	-	gi|255640404|gb|ACU20489.1|/1.89308e-34/unknown [Glycine max]
SML-4-VS-STL1-5	AK244846	1585	87	1600	7.78423	156.399	4.32853	Up	0	0	Glycine max cDNA, clone: GMFL01-15-B11 /gb=AK244846 /gi=210140927 /ug=Gma.4618 /len=1585	-	GO:0016291//acyl-CoA thioesterase activity	GO:0006732//coenzyme metabolic process	gi|255541574|ref|XP_002511851.1|/5.1265e-159/acyl-CoA thioesterase, putative [Ricinus communis]
SML-4-VS-STL1-5	BT093478	1136	88	1616	10.9858	220.397	4.3264	Up	2.08722e-14	3.06624e-13	Soybean clone JCVI-FLGm-17I4 unknown mRNA /cds=p(165,839) /gb=BT093478 /gi=255634976 /ug=Gma.1970 /len=1136	-	-	GO:0010038//response to metal ion	gi|255634977|gb|ACU17847.1|/6.92986e-133/unknown [Glycine max]
SML-4-VS-STL1-5	BE803406	476	3	55	0.8938	17.9019	4.32401	Up	8.34492e-05	0.00034814	sr58b03.y1 Gm-c1051 Glycine max cDNA clone GENOME SYSTEMS CLONE ID: Gm-c1051-2214 5' similar to TR:Q9SVB9 Q9SVB9 HYPOTHETICAL 56.8 KD PROTEIN. ;, mRNA sequence /clone=GENOME_SYSTEMS_CLONE_ID:_Gm-c1051-2214 /clone_end=5' /gb=BE803406 /gi=10234518 /ti=46804674 /ug=Gma.42216 /len=476	-	-	-	gi|296082538|emb|CBI21543.3|/6.19843e-30/unnamed protein product [Vitis vinifera]
SML-4-VS-STL1-5	BI970569	788	7	128	1.25979	25.1667	4.32026	Up	1.25124e-05	6.08296e-05	GM830010B24F04 Gm-r1083 Glycine max cDNA clone Gm-r1083-3728 3', mRNA sequence /clone=Gm-r1083-3728 /clone_end=3' /gb=BI970569 /gi=16344974 /ug=Gma.4568 /len=788	GO:0031224//intrinsic to membrane	-	GO:0048764	gi|255556282|ref|XP_002519175.1|/3.90622e-56/Protein COBRA precursor, putative [Ricinus communis]
SML-4-VS-STL1-5	GR835647	621	5	91	1.14184	22.7035	4.31348	Up	3.41914e-05	0.000153928	CCCC8018.b1 CCCC Glycine max callus grown in dark condition Glycine max cDNA clone CCCC8018 5', mRNA sequence /clone=CCCC8018 /clone_end=5' /gb=GR835647 /gi=254322932 /ug=Gma.41042 /len=621	-	-	GO:0009725//response to hormone stimulus	gi|148270936|gb|ABQ53634.1|/1.28975e-20/unknown [Cucumis melo]
SML-4-VS-STL1-5	AK245957	1900	46	836	3.43345	68.1703	4.31141	Up	9.90318e-14	1.28877e-12	Glycine max cDNA, clone: GMFL01-47-D02 /gb=AK245957 /gi=210142038 /ug=Gma.20752 /len=1900	GO:0043231//intracellular membrane-bounded organelle	-	-	gi|255587691|ref|XP_002534359.1|/2.69717e-141/pentatricopeptide repeat-containing protein, putative [Ricinus communis]
SML-4-VS-STL1-5	BW654134	554	13	235	3.32782	65.7204	4.30369	Up	4.5438e-07	2.7204e-06	BW654134 GMFL01 Glycine max cDNA clone GMFL01-06-L20 3', mRNA sequence /clone=GMFL01-06-L20 /clone_end=3' /gb=BW654134 /gi=209714621 /ug=Gma.31336 /len=554	-	GO:0030528//transcription regulator activity;GO:0003676//nucleic acid binding;GO:0001071	GO:0010468//regulation of gene expression;GO:0032501//multicellular organismal process;GO:0009738//abscisic acid mediated signaling pathway;GO:0006950//response to stress	gi|62546185|gb|AAX85979.1|/2.81658e-55/NAC2 protein [Glycine max]
SML-4-VS-STL1-5	CO979631	699	3	54	0.608653	11.969	4.29754	Up	8.34492e-05	0.000349672	GM89005A2G11.r1 Gm-r1089 Glycine max cDNA clone GM89005A2G11 3, mRNA sequence /clone=Gm-r1089-1846 /clone_end=3' /gb=CO979631 /gi=51335765 /ug=Gma.21492 /len=699	-	-	-	gi|297814884|ref|XP_002875325.1|/2.91959e-62/armadillo/beta-catenin repeat family protein [Arabidopsis lyrata subsp. lyrata]
SML-4-VS-STL1-5	CO984311	872	18	323	2.9274	57.389	4.29308	Up	2.45408e-08	1.6924e-07	GM89021B2H11.r1 Gm-r1089 Glycine max cDNA clone GM89021B2H11 3, mRNA sequence /clone=Gm-r1089-8062 /clone_end=3' /gb=CO984311 /gi=51343578 /ug=Gma.19832 /len=872	-	GO:0016706//oxidoreductase activity, acting on paired donors, with incorporation or reduction of molecular oxygen, 2-oxoglutarate as one donor, and incorporation of one atom each of oxygen into both donors	GO:0051707//response to other organism;GO:0009699//phenylpropanoid biosynthetic process	gi|255566902|ref|XP_002524434.1|/1.71023e-34/1-aminocyclopropane-1-carboxylate oxidase, putative [Ricinus communis]
SML-4-VS-STL1-5	GR858830	790	9	160	1.61563	31.3787	4.27962	Up	4.29554e-06	2.25342e-05	CCCC22373.b1 CCCC Glycine max callus grown in dark condition Glycine max cDNA clone CCCC22373 5', mRNA sequence /clone=CCCC22373 /clone_end=5' /gb=GR858830 /gi=254342668 /ug=Gma.54582 /len=790	GO:0031410//cytoplasmic vesicle	GO:0004672//protein kinase activity;GO:0032559//adenyl ribonucleotide binding	GO:0006464//protein modification process	gi|225447949|ref|XP_002269016.1|/5.97084e-113/PREDICTED: hypothetical protein [Vitis vinifera]
SML-4-VS-STL1-5	AK245892	1178	38	675	4.57472	88.7771	4.27843	Up	3.40172e-13	3.85512e-12	Glycine max cDNA, clone: GMFL01-45-D06 /gb=AK245892 /gi=210141973 /ug=Gma.55484 /len=1178	GO:0044444//cytoplasmic part;GO:0043231//intracellular membrane-bounded organelle	GO:0004033//aldo-keto reductase activity	GO:0006970//response to osmotic stress;GO:0008152//metabolic process	gi|217072642|gb|ACJ84681.1|/4.00201e-139/unknown [Medicago truncatula]
SML-4-VS-STL1-5	AK244504	1056	4	71	0.537183	10.4169	4.27736	Up	5.44266e-05	0.000235718	Glycine max cDNA, clone: GMFL01-05-H24 /gb=AK244504 /gi=210145813 /ug=Gma.22018 /len=1056	-	GO:0016757//transferase activity, transferring glycosyl groups	GO:0005975//carbohydrate metabolic process;GO:0006950//response to stress	gi|99083513|gb|ABF66656.1|/1.29991e-138/galactinol synthase [Ammopiptanthus mongolicus]
SML-4-VS-STL1-5	BT094873	899	7	124	1.10424	21.37	4.27446	Up	1.25124e-05	6.08387e-05	Soybean clone JCVI-FLGm-6I2 unknown mRNA /cds=m(178,822) /gb=BT094873 /gi=255637687 /ug=Gma.23796 /len=899	-	-	-	gi|255637688|gb|ACU19167.1|/2.88571e-101/unknown [Glycine max]
SML-4-VS-STL1-5	CF806990	727	94	1658	18.3366	353.34	4.26826	Up	0	0	psHB018xM12f USDA-IFAFS:Expression of Phytophthora sojae genes during infection and propagation Glycine max cDNA clone sHB018M12 5, mRNA sequence /clone=sHB018M12 /clone_end=5' /gb=CF806990 /gi=37995401 /ug=Gma.11958 /len=727	-	-	-	-
SML-4-VS-STL1-5	AK245098	1275	2	35	0.222457	4.25305	4.2569	Up	0.00012485	0.000498814	Glycine max cDNA, clone: GMFL01-21-A11 /gb=AK245098 /gi=210141181 /ug=Gma.13043 /len=1275	-	GO:0016788//hydrolase activity, acting on ester bonds	-	gi|217072072|gb|ACJ84396.1|/7.59201e-95/unknown [Medicago truncatula]
SML-4-VS-STL1-5	AK243859	1565	187	3269	16.9455	323.626	4.25536	Up	3.49498e-13	3.93328e-12	Glycine max cDNA, clone: GMFL01-01-H05 /gb=AK243859 /gi=210145168 /ug=Gma.19161 /len=1565	GO:0042579//microbody	GO:0016628//oxidoreductase activity, acting on the CH-CH group of donors, NAD or NADP as acceptor;GO:0000166//nucleotide binding	GO:0006633//fatty acid biosynthetic process;GO:0006950//response to stress;GO:0009694//jasmonic acid metabolic process;GO:0042221//response to chemical stimulus;GO:0051707//response to other organism	gi|255550473|ref|XP_002516287.1|/0/12-oxophytodienoate reductase opr, putative [Ricinus communis]
SML-4-VS-STL1-5	BE821830	706	10	174	2.00873	38.1845	4.24863	Up	2.47674e-06	1.3428e-05	GM700015B10E9 Gm-r1070 Glycine max cDNA clone Gm-r1070-5993 3', mRNA sequence /clone=Gm-r1070-5993 /clone_end=3' /gb=BE821830 /gi=10254064 /ug=Gma.56365 /len=706	GO:0043234//protein complex	GO:0004721//phosphoprotein phosphatase activity;GO:0043169//cation binding	GO:0006464//protein modification process	gi|255637121|gb|ACU18892.1|/1.42708e-88/unknown [Glycine max]
SML-4-VS-STL1-5	DB958382	604	7	121	1.64357	31.0378	4.23912	Up	1.25124e-05	6.08479e-05	DB958382 full-length enriched soybean cDNA library, mixture of seedling, young plant, adult plant Glycine max cDNA clone GMFL02-09-C13 5', mRNA sequence /clone=GMFL02-09-C13 /clone_end=5' /gb=DB958382 /gi=213599149 /ug=Gma.54370 /len=604	-	GO:0004033//aldo-keto reductase activity	GO:0006970//response to osmotic stress;GO:0008152//metabolic process	gi|217072642|gb|ACJ84681.1|/5.3886e-85/unknown [Medicago truncatula]
SML-4-VS-STL1-5	BM887452	552	12	207	3.08296	58.0997	4.23614	Up	8.04566e-07	4.63775e-06	sam38g04.y1 Gm-c1068 Glycine max cDNA clone SOYBEAN CLONE ID: Gm-c1068-7208 5' similar to TR:Q9SWV4 Q9SWV4 ER66 PROTEIN ;, mRNA sequence /clone=SOYBEAN_CLONE_ID:_Gm-c1068-7208 /clone_end=5' /gb=BM887452 /gi=19271196 /ug=Gma.42214 /len=552	GO:0016604//nuclear body	GO:0003676//nucleic acid binding;GO:0005515//protein binding	GO:0050896//response to stimulus	gi|5669650|gb|AAD46410.1|AF096260_1/1.10502e-59/ER66 protein [Solanum lycopersicum]
SML-4-VS-STL1-5	AK244801	1689	255	4391	21.411	402.788	4.2336	Up	0	0	Glycine max cDNA, clone: GMFL01-14-F03 /gb=AK244801 /gi=210140882 /ug=Gma.56102 /len=1689	-	GO:0035251//UDP-glucosyltransferase activity	-	gi|217072578|gb|ACJ84649.1|/0/unknown [Medicago truncatula]
SML-4-VS-STL1-5	BI969840	789	8	137	1.43793	26.9021	4.22565	Up	7.37646e-06	3.71092e-05	GM830009A23C03 Gm-r1083 Glycine max cDNA clone Gm-r1083-3174 3', mRNA sequence /clone=Gm-r1083-3174 /clone_end=3' /gb=BI969840 /gi=16344252 /ug=Gma.9141 /len=789	-	-	-	-
SML-4-VS-STL1-5	AK245981	1256	69	1176	7.79086	145.064	4.21876	Up	0	0	Glycine max cDNA, clone: GMFL01-47-O08 /gb=AK245981 /gi=210142062 /ug=Gma.15940 /len=1256	-	GO:0046872//metal ion binding	GO:0009743//response to carbohydrate stimulus	gi|87241270|gb|ABD33128.1|/2.11349e-101/Zinc finger, RING-type; Thioredoxin-related [Medicago truncatula]
SML-4-VS-STL1-5	GE097808	134	2	34	2.11666	39.3112	4.21508	Up	0.000124851	0.000498756	454GmaGlobSeed840456 Soybean Seeds Containing Globular-Stage Embryos Glycine max cDNA, mRNA sequence /gb=GE097808 /gi=208300913 /ug=Gma.49224 /len=134	-	-	-	-
SML-4-VS-STL1-5	EV267447	596	5	85	1.18973	22.0961	4.21508	Up	3.41914e-05	0.000154379	GLLBJ10TF JCVI-SOY1 Glycine max cDNA 5', mRNA sequence /clone_end=5' /gb=EV267447 /gi=151397574 /ug=Gma.57973 /len=596	-	-	-	gi|255627673|gb|ACU14181.1|/3.68643e-46/unknown [Glycine max]
SML-4-VS-STL1-5	AK246007	1037	3	51	0.410269	7.61963	4.21508	Up	8.34492e-05	0.000347782	Glycine max cDNA, clone: GMFL01-48-J02 /gb=AK246007 /gi=210142088 /ug=Gma.20542 /len=1037	GO:0031224//intrinsic to membrane	-	GO:0006810//transport	gi|255634955|gb|ACU17836.1|/1.49531e-139/unknown [Glycine max]
SML-4-VS-STL1-5	EH260693	758	3	51	0.561278	10.4242	4.21508	Up	8.34492e-05	0.000348455	JGI_ACBU4208.fwd ACBU Phakopsora pachyrhizi infected soybean leaf tissue 6-8 days post inoculation with TW72-1 urediniospores Glycine max cDNA clone ACBU4208 5', mRNA sequence /clone=ACBU4208 /clone_end=5' /gb=EH260693 /gi=120532560 /ug=Gma.24781 /len=758	-	GO:0004713//protein tyrosine kinase activity;GO:0032559//adenyl ribonucleotide binding	GO:0006464//protein modification process	gi|223452333|gb|ACM89494.1|/2.03919e-91/kinase-like protein [Glycine max]
SML-4-VS-STL1-5	CD394161	551	5	84	1.2869	23.6195	4.19801	Up	3.41914e-05	0.000154357	Gm_ck13831 Soybean induced by Salicylic Acid Glycine max cDNA 3', mRNA sequence /clone_end=3' /gb=CD394161 /gi=31308958 /ug=Gma.12880 /len=551	-	-	-	gi|255640624|gb|ACU20597.1|/9.03537e-14/unknown [Glycine max]
SML-4-VS-STL1-5	AK244651	907	65	1081	10.1632	184.655	4.1834	Up	0	0	Glycine max cDNA, clone: GMFL01-09-F04 /gb=AK244651 /gi=210145001 /ug=Gma.8372 /len=907	GO:0043231//intracellular membrane-bounded organelle	GO:0003676//nucleic acid binding;GO:0001071	GO:0010468//regulation of gene expression;GO:0006351//transcription, DNA-dependent	gi|78216278|gb|ABB36645.1|/3.25644e-68/dehydration-responsive element binding protein 2 [Glycine max]
SML-4-VS-STL1-5	EV267502	874	8	133	1.29809	23.5767	4.1829	Up	7.37646e-06	3.70689e-05	GLLBJ71TF JCVI-SOY1 Glycine max cDNA 5', mRNA sequence /clone_end=5' /gb=EV267502 /gi=151397629 /ug=Gma.8046 /len=874	GO:0043231//intracellular membrane-bounded organelle	GO:0005488//binding;GO:0004871//signal transducer activity	GO:0023060;GO:0009743//response to carbohydrate stimulus;GO:0048511//rhythmic process;GO:0009755//hormone-mediated signaling pathway;GO:0006351//transcription, DNA-dependent;GO:0032502//developmental process;GO:0009639//response to red or far red light	gi|255627697|gb|ACU14193.1|/1.04909e-108/unknown [Glycine max]
SML-4-VS-STL1-5	AK244665	1172	147	2428	17.7875	320.969	4.1735	Up	1.2812e-13	1.62741e-12	Glycine max cDNA, clone: GMFL01-09-P22 /gb=AK244665 /gi=210140746 /ug=Gma.50067 /len=1172	-	-	-	gi|255648117|gb|ACU24513.1|/1.46882e-117/unknown [Glycine max]
SML-4-VS-STL1-5	FK011480	722	4	66	0.785685	14.1628	4.17201	Up	5.44266e-05	0.000237017	GLQAF86TF JCVI-SOY2 Glycine max cDNA 5', mRNA sequence /clone_end=5' /gb=FK011480 /gi=192314108 /ug=Gma.7787 /len=722	GO:0031224//intrinsic to membrane	GO:0042625//ATPase activity, coupled to transmembrane movement of ions;GO:0046872//metal ion binding;GO:0005548//phospholipid transporter activity;GO:0032559//adenyl ribonucleotide binding	GO:0009206;GO:0006869//lipid transport	gi|224100569|ref|XP_002311927.1|/2.47567e-59/aminophospholipid ATPase [Populus trichocarpa]
SML-4-VS-STL1-5	AK245634	870	20	330	3.26014	58.7675	4.17201	Up	7.48724e-09	5.45749e-08	Glycine max cDNA, clone: GMFL01-36-E17 /gb=AK245634 /gi=210141715 /ug=Gma.10959 /len=870	-	-	-	-
SML-4-VS-STL1-5	DB978677	549	20	330	5.16635	93.1288	4.17201	Up	7.48724e-09	5.44646e-08	DB978677 full-length enriched soybean cDNA library, mixture of seedling, young plant, adult plant Glycine max cDNA clone GMFL02-15-L10 3', mRNA sequence /clone=GMFL02-15-L10 /clone_end=3' /gb=DB978677 /gi=213604097 /ug=Gma.58290 /len=549	GO:0031410//cytoplasmic vesicle	-	-	gi|255637998|gb|ACU19315.1|/7.71072e-50/unknown [Glycine max]
SML-4-VS-STL1-5	BE820324	383	6	98	2.22166	39.6433	4.15736	Up	2.08956e-05	9.76274e-05	GM700011B10C8 Gm-r1070 Glycine max cDNA clone Gm-r1070-4359 3', mRNA sequence /clone=Gm-r1070-4359 /clone_end=3' /gb=BE820324 /gi=10252558 /ug=Gma.34713 /len=383	-	-	-	-
SML-4-VS-STL1-5	BT094188	1295	6	98	0.657064	11.7246	4.15736	Up	2.08956e-05	9.77261e-05	Soybean clone JCVI-FLGm-18E22 unknown mRNA /cds=m(164,1249) /gb=BT094188 /gi=255636355 /ug=Gma.15167 /len=1295	-	GO:0046914//transition metal ion binding;GO:0016706//oxidoreductase activity, acting on paired donors, with incorporation or reduction of molecular oxygen, 2-oxoglutarate as one donor, and incorporation of one atom each of oxygen into both donors;GO:0016701//oxidoreductase activity, acting on single donors with incorporation of molecular oxygen	GO:0008152//metabolic process	gi|255636356|gb|ACU18517.1|/0/unknown [Glycine max]
SML-4-VS-STL1-5	BT094875	924	20	326	3.06962	54.6623	4.15442	Up	7.48724e-09	5.45136e-08	Soybean clone JCVI-FLGm-6I6 unknown mRNA /cds=m(329,646) /gb=BT094875 /gi=255637691 /ug=Gma.54972 /len=924	-	GO:0005488//binding	GO:0051707//response to other organism;GO:0006950//response to stress;GO:0009642//response to light intensity	gi|255637692|gb|ACU19169.1|/3.15685e-58/unknown [Glycine max]
SML-4-VS-STL1-5	BT099000	1243	10	163	1.14092	20.317	4.15442	Up	2.47674e-06	1.34055e-05	Soybean clone JCVI-FLGm-23D15 unknown mRNA /cds=m(216,1088) /gb=BT099000 /gi=255647437 /ug=Gma.4220 /len=1243	GO:0005576//extracellular region;GO:0030312//external encapsulating structure	GO:0016798//hydrolase activity, acting on glycosyl bonds;GO:0016758//transferase activity, transferring hexosyl groups	GO:0044042//glucan metabolic process	gi|255647438|gb|ACU24183.1|/4.25231e-163/unknown [Glycine max]
SML-4-VS-STL1-5	AK286817	3216	360	5834	15.875	281.056	4.14603	Up	4.17222e-13	4.63583e-12	Glycine max cDNA, clone: GMFL01-37-I15 /gb=AK286817 /gi=210144035 /ug=Gma.22812 /len=3216	GO:0009536//plastid	GO:0046914//transition metal ion binding;GO:0016702//oxidoreductase activity, acting on single donors with incorporation of molecular oxygen, incorporation of two atoms of oxygen	GO:0009642//response to light intensity;GO:0051707//response to other organism;GO:0006633//fatty acid biosynthetic process;GO:0009694//jasmonic acid metabolic process;GO:0009719;GO:0042221//response to chemical stimulus;GO:0006950//response to stress	gi|14589309|emb|CAC43237.1|/0/lipoxygenase [Sesbania rostrata]
SML-4-VS-STL1-5	CK768999	782	58	933	10.5183	184.849	4.13537	Up	4.15224e-14	5.88364e-13	Gm-r1030-2755 Gm-r1030 Glycine max cDNA clone Gm-r1030-2755 5', mRNA sequence /clone=Gm-r1030-2755 /clone_end=5' /gb=CK768999 /gi=42723100 /ug=Gma.32397 /len=782	-	-	-	gi|217073370|gb|ACJ85044.1|/6.17774e-38/unknown [Medicago truncatula]
SML-4-VS-STL1-5	FK007626	765	41	659	7.60061	133.465	4.1342	Up	1.98064e-13	2.37868e-12	GLMDY61TFB JCVI-SOY2 Glycine max cDNA 5', mRNA sequence /clone_end=5' /gb=FK007626 /gi=192313698 /ug=Gma.15724 /len=765	GO:0043231//intracellular membrane-bounded organelle	GO:0000175//3'-5'-exoribonuclease activity;GO:0005488//binding	GO:0006950//response to stress;GO:0016070//RNA metabolic process	gi|255638796|gb|ACU19702.1|/5.98282e-92/unknown [Glycine max]
SML-4-VS-STL1-5	BW666637	651	2	32	0.435687	7.61573	4.12762	Up	0.000124858	0.000498599	BW666637 GMFL01 Glycine max cDNA clone GMFL01-26-F16 3', mRNA sequence /clone=GMFL01-26-F16 /clone_end=3' /gb=BW666637 /gi=209724351 /ug=Gma.32791 /len=651	-	-	-	gi|292668991|gb|ADE41150.1|/3.05622e-07/AP2 domain class transcription factor [Malus x domestica]
SML-4-VS-STL1-5	GD951568	216	4	64	2.62623	45.9059	4.12762	Up	5.44266e-05	0.00023635	454GmaGlobSeed694217 Soybean Seeds Containing Globular-Stage Embryos Glycine max cDNA, mRNA sequence /gb=GD951568 /gi=208147671 /ug=Gma.43796 /len=216	-	-	-	-
SML-4-VS-STL1-5	CX547594	723	2	32	0.392299	6.85731	4.12762	Up	0.000124858	0.000498537	gmrtDrNS01_10-A_M13R_B04_030.s4 Water stressed 48h segment 2 gmrtDrNS01 Glycine max cDNA 3', mRNA sequence /clone_end=3' /gb=CX547594 /gi=57574619 /ug=Gma.16603 /len=723	-	-	-	-
SML-4-VS-STL1-5	CA938468	585	2	32	0.484842	8.47494	4.12762	Up	0.000124858	0.00049866	sav33a09.y1 Gm-c1048 Glycine max cDNA clone SOYBEAN CLONE ID: Gm-c1048-6954 5' similar to TR:Q9SUS1 Q9SUS1 HYPOTHETICAL 33.8 KD PROTEIN. ;, mRNA sequence /clone=SOYBEAN_CLONE_ID:_Gm-c1048-6954 /clone_end=5' /gb=CA938468 /gi=27426948 /ug=Gma.49986 /len=585	-	-	-	gi|297742244|emb|CBI34393.3|/3.20312e-15/unnamed protein product [Vitis vinifera]
SML-4-VS-STL1-5	BG650384	417	6	95	2.04052	35.2964	4.11251	Up	2.08956e-05	9.78392e-05	sad08a08.y1 Gm-c1073 Glycine max cDNA clone GENOME SYSTEMS CLONE ID: Gm-c1073-1935 5', mRNA sequence /clone=GENOME_SYSTEMS_CLONE_ID:_Gm-c1073-1935 /clone_end=5' /gb=BG650384 /gi=13787792 /ti=44507546 /ug=Gma.52075 /len=417	GO:0043234//protein complex;GO:0043231//intracellular membrane-bounded organelle	GO:0043169//cation binding;GO:0004721//phosphoprotein phosphatase activity	GO:0006464//protein modification process	gi|255544093|ref|XP_002513109.1|/4.63147e-09/Nucleotide pyrophosphatase/phosphodiesterase, putative [Ricinus communis]
SML-4-VS-STL1-5	CX706808	922	5	79	0.769069	13.2751	4.10947	Up	3.41914e-05	0.000153416	gmrtDrNS01_16-C_M13R_C05_043.s4 Water stressed 48h segment 2 gmrtDrNS01 Glycine max cDNA 3', mRNA sequence /clone_end=3' /gb=CX706808 /gi=58020066 /ug=Gma.31025 /len=922	GO:0044464//cell part	GO:0022820//potassium ion symporter activity	-	gi|255543256|ref|XP_002512691.1|/1.84504e-50/Potassium transporter, putative [Ricinus communis]
SML-4-VS-STL1-5	BT093579	851	25	391	4.16616	71.1852	4.09479	Up	3.7574e-10	3.10746e-09	Soybean clone JCVI-FLGm-17B15 unknown mRNA /cds=p(377,851) /gb=BT093579 /gi=255635172 /ug=Gma.50815 /len=851	-	-	-	gi|255635173|gb|ACU17942.1|/3.15605e-78/unknown [Glycine max]
SML-4-VS-STL1-5	GR851728	701	36	559	7.283	123.548	4.0844	Up	7.34746e-13	7.74653e-12	CCCC18336.g1 CCCC Glycine max callus grown in dark condition Glycine max cDNA clone CCCC18336 3', mRNA sequence /clone=CCCC18336 /clone_end=3' /gb=GR851728 /gi=254345566 /ug=Gma.55716 /len=701	-	GO:0000166//nucleotide binding;GO:0003824//catalytic activity	-	gi|225460240|ref|XP_002281119.1|/3.70845e-73/PREDICTED: hypothetical protein [Vitis vinifera]
SML-4-VS-STL1-5	AW707129	518	2	31	0.547553	9.27202	4.08181	Up	0.000124866	0.000498388	sk10a04.y1 Gm-c1023 Glycine max cDNA clone GENOME SYSTEMS CLONE ID: Gm-c1023-3655 5', mRNA sequence /clone=GENOME_SYSTEMS_CLONE_ID:_Gm-c1023-3655 /clone_end=5' /gb=AW707129 /gi=7591395 /ti=46761110 /ug=Gma.29076 /len=518	-	-	-	-
SML-4-VS-STL1-5	AK245289	1808	4	62	0.313753	5.31295	4.08181	Up	5.44266e-05	0.000235623	Glycine max cDNA, clone: GMFL01-26-D04 /gb=AK245289 /gi=210141370 /ug=Gma.14304 /len=1808	GO:0031410//cytoplasmic vesicle;GO:0043231//intracellular membrane-bounded organelle	-	-	gi|255634778|gb|ACU17750.1|/0/unknown [Glycine max]
SML-4-VS-STL1-5	CO982667	793	2	31	0.35767	6.05663	4.08181	Up	0.000124866	0.00049845	GM89016A2H04.r1 Gm-r1089 Glycine max cDNA clone GM89016A2H04 3, mRNA sequence /clone=Gm-r1089-6104 /clone_end=3' /gb=CO982667 /gi=51341350 /ug=Gma.26247 /len=793	-	-	-	gi|108707917|gb|ABF95712.1|/9.68827e-79/retrotransposon protein, putative, Ty1-copia subclass, expressed [Oryza sativa Japonica Group]
SML-4-VS-STL1-5	BM143592	575	3	46	0.739911	12.3946	4.06622	Up	8.34492e-05	0.000347692	saj46d02.y1 Gm-c1072 Glycine max cDNA clone SOYBEAN CLONE ID: Gm-c1072-2835 5' similar to TR:Q96303 Q96303 PHOSPHATE TRANSPORTER. ;, mRNA sequence /clone=SOYBEAN_CLONE_ID:_Gm-c1072-2835 /clone_end=5' /gb=BM143592 /gi=17153659 /ug=Gma.2372 /len=575	GO:0031224//intrinsic to membrane	GO:0015291//secondary active transmembrane transporter activity	GO:0015698//inorganic anion transport	gi|227121304|gb|ACP19342.1|/1.67137e-53/phosphate transporter [Glycine max]
SML-4-VS-STL1-5	BT095557	718	63	964	12.4435	208.015	4.06323	Up	0	0	Soybean clone JCVI-FLGm-19F5 unknown mRNA /cds=p(79,405) /gb=BT095557 /gi=255639004 /ug=Gma.52663 /len=718	GO:0005618//cell wall	-	-	gi|255639005|gb|ACU19803.1|/3.12775e-30/unknown [Glycine max]
SML-4-VS-STL1-5	GD674268	202	4	61	2.80824	46.7865	4.05835	Up	5.44266e-05	0.00023689	454GmaGlobSeed416917 Soybean Seeds Containing Globular-Stage Embryos Glycine max cDNA, mRNA sequence /gb=GD674268 /gi=207694173 /ug=Gma.49148 /len=202	-	-	-	-
SML-4-VS-STL1-5	BG839234	787	16	244	2.88318	48.035	4.05835	Up	7.96698e-08	5.19442e-07	Gm01_10c03_F Gm01_AAFC_ECORC_Glycine_max_cold_stressed_leaves Glycine max cDNA clone Gm01_10c03, mRNA sequence /clone=Gm01_10c03 /gb=BG839234 /gi=14205556 /ug=Gma.28299 /len=787	-	-	-	gi|302143918|emb|CBI23023.3|/2.23876e-19/unnamed protein product [Vitis vinifera]
SML-4-VS-STL1-5	DQ822884	1367	26	394	2.69731	44.655	4.04923	Up	2.06312e-10	1.74914e-09	Glycine max MYB transcription factor MYB52 (MYB52) mRNA, complete cds /cds=p(26,1108) /gb=DQ822884 /gi=110931651 /ug=Gma.34229 /len=1367	-	GO:0005488//binding	GO:0009725//response to hormone stimulus;GO:0006970//response to osmotic stress;GO:0010038//response to metal ion	gi|110931652|gb|ABH02825.1|/2.02225e-177/MYB transcription factor MYB52 [Glycine max]
SML-4-VS-STL1-5	EV269063	641	35	527	7.74348	127.378	4.03999	Up	1.18461e-12	1.20918e-11	GLMAE91TF JCVI-SOY2 Glycine max cDNA 5', mRNA sequence /clone_end=5' /gb=EV269063 /gi=151399192 /ug=Gma.20800 /len=641	-	-	-	gi|255628275|gb|ACU14482.1|/1.24933e-61/unknown [Glycine max]
SML-4-VS-STL1-5	AK245080	1038	265	3985	36.2055	594.803	4.03813	Up	6.5481e-13	6.99025e-12	Glycine max cDNA, clone: GMFL01-20-H16 /gb=AK245080 /gi=210141163 /ug=Gma.4334 /len=1038	-	-	-	gi|169405179|gb|ABQ53549.1|/2.36067e-76/zinc finger protein [Arachis diogoi]
SML-4-VS-STL1-5	CD399429	525	3	45	0.810378	13.2799	4.03451	Up	8.34492e-05	0.000349446	Gm_ck21083 Soybean induced by Salicylic Acid Glycine max cDNA 3', mRNA sequence /clone_end=3' /gb=CD399429 /gi=31457401 /ug=Gma.22900 /len=525	-	-	-	-
SML-4-VS-STL1-5	BQ743073	570	5	75	1.244	20.3858	4.03451	Up	3.41914e-05	0.000154422	saq59f10.y1 Gm-c1076 Glycine max cDNA clone SOYBEAN CLONE ID: Gm-c1076-4123 5' similar to TR:O48947 O48947 CELLULOSE SYNTHASE CATALYTIC SUBUNIT. ;, mRNA sequence /clone=SOYBEAN_CLONE_ID:_Gm-c1076-4123 /clone_end=5' /gb=BQ743073 /gi=21889860 /ug=Gma.26547 /len=570	GO:0031224//intrinsic to membrane	GO:0016759//cellulose synthase activity	GO:0045229//external encapsulating structure organization;GO:0009250//glucan biosynthetic process	gi|296089936|emb|CBI39755.3|/2.41495e-73/unnamed protein product [Vitis vinifera]
SML-4-VS-STL1-5	BI967586	300	3	45	1.41816	23.2399	4.03451	Up	8.34492e-05	0.000347424	GM830002B10B12 Gm-r1083 Glycine max cDNA clone Gm-r1083-479 3', mRNA sequence /clone=Gm-r1083-479 /clone_end=3' /gb=BI967586 /gi=16341991 /ug=Gma.30436 /len=300	-	-	-	-
SML-4-VS-STL1-5	BW651971	763	3	45	0.5576	9.13756	4.03451	Up	8.34492e-05	0.000348815	BW651971 GMFL01 Glycine max cDNA clone GMFL01-03-E04 5', mRNA sequence /clone=GMFL01-03-E04 /clone_end=5' /gb=BW651971 /gi=209727502 /ug=Gma.45491 /len=763	GO:0031981//nuclear lumen;GO:0016020//membrane	GO:0004713//protein tyrosine kinase activity;GO:0032559//adenyl ribonucleotide binding	GO:0006952//defense response;GO:0051707//response to other organism;GO:0006468//protein amino acid phosphorylation	gi|223452490|gb|ACM89572.1|/5.11006e-82/protein kinase [Glycine max]
SML-4-VS-STL1-5	BU964938	259	10	150	5.47553	89.7292	4.03451	Up	2.47674e-06	1.34078e-05	sat04e02.y1 Gm-c1036 Glycine max cDNA clone SOYBEAN CLONE ID: Gm-c1036-12867 5', mRNA sequence /clone=SOYBEAN_CLONE_ID:_Gm-c1036-12867 /clone_end=5' /gb=BU964938 /gi=24205685 /ug=Gma.35649 /len=259	-	-	-	-
SML-4-VS-STL1-5	GD811886	284	3	45	1.49806	24.5492	4.03451	Up	8.34492e-05	0.000350125	454GmaGlobSeed554535 Soybean Seeds Containing Globular-Stage Embryos Glycine max cDNA, mRNA sequence /gb=GD811886 /gi=207840685 /ug=Gma.54120 /len=284	-	-	-	gi|255626085|gb|ACU13387.1|/8.58903e-08/unknown [Glycine max]
SML-4-VS-STL1-5	EH258265	684	25	374	5.18334	84.7145	4.03065	Up	3.7574e-10	3.09403e-09	JGI_ACBU2491.fwd ACBU Phakopsora pachyrhizi infected soybean leaf tissue 6-8 days post inoculation with TW72-1 urediniospores Glycine max cDNA clone ACBU2491 5', mRNA sequence /clone=ACBU2491 /clone_end=5' /gb=EH258265 /gi=120530131 /ug=Gma.32560 /len=684	GO:0043234//protein complex;GO:0016020//membrane	GO:0005515//protein binding	GO:0051707//response to other organism;GO:0009725//response to hormone stimulus;GO:0009626//plant-type hypersensitive response;GO:0023033;GO:0010185;GO:0016044//cellular membrane organization;GO:0006605//protein targeting	gi|255566161|ref|XP_002524068.1|/1.72353e-75/syntaxin, putative [Ricinus communis]
SML-4-VS-STL1-5	BQ611837	559	10	149	2.53696	41.2968	4.02486	Up	2.47674e-06	1.3446e-05	sap65h07.y1 Gm-c1087 Glycine max cDNA clone SOYBEAN CLONE ID: Gm-c1087-5726 5', mRNA sequence /clone=SOYBEAN_CLONE_ID:_Gm-c1087-5726 /clone_end=5' /gb=BQ611837 /gi=21601506 /ug=Gma.20841 /len=559	-	-	-	gi|297744212|emb|CBI37182.3|/4.77493e-10/unnamed protein product [Vitis vinifera]
SML-4-VS-STL1-5	CX709042	925	11	162	1.68646	27.1341	4.00803	Up	1.41645e-06	7.94145e-06	gmrtDrNS01_02-D_T3_H12_082.s0 Water stressed gmrtDrNS01 Glycine max cDNA 3', mRNA sequence /clone_end=3' /gb=CX709042 /gi=58022301 /ug=Gma.35110 /len=925	-	-	-	gi|297740076|emb|CBI30258.3|/2.23569e-32/unnamed protein product [Vitis vinifera]
SML-4-VS-STL1-5	AK244742	975	14	206	2.03634	32.7344	4.00676	Up	2.5535e-07	1.5751e-06	Glycine max cDNA, clone: GMFL01-12-L02 /gb=AK244742 /gi=210140823 /ug=Gma.37365 /len=975	-	-	-	gi|169666736|gb|ACA63936.1|/1.52254e-98/CBF3 protein [Glycine max]
SML-4-VS-STL1-5	EH038888	847	18	264	3.0138	48.2906	4.00209	Up	2.45408e-08	1.69348e-07	GMSeed1571 Soybean endosperm tissue in developing seeds Glycine max cDNA clone HYI16.xg_E06_040, mRNA sequence /clone=HYI16.xg_E06_040 /gb=EH038888 /gi=163920579 /ug=Gma.57155 /len=847	-	-	-	gi|255630919|gb|ACU15822.1|/3.0031e-113/unknown [Glycine max]
SML-4-VS-STL1-5	AK244773	1542	127	1861	11.6801	186.984	4.00079	Up	2.75336e-14	3.99231e-13	Glycine max cDNA, clone: GMFL01-13-J24 /gb=AK244773 /gi=210140854 /ug=Gma.4590 /len=1542	GO:0043234//protein complex;GO:0043231//intracellular membrane-bounded organelle	GO:0043169//cation binding;GO:0004721//phosphoprotein phosphatase activity	GO:0006464//protein modification process	gi|217071736|gb|ACJ84228.1|/4.75884e-178/unknown [Medicago truncatula]
SML-4-VS-STL1-5	FK008441	747	10	146	1.89848	30.2813	3.99551	Up	2.47674e-06	1.34935e-05	GLME336TR JCVI-SOY2 Glycine max cDNA 5', mRNA sequence /clone_end=5' /gb=FK008441 /gi=192314527 /ug=Gma.40405 /len=747	-	-	-	gi|255640903|gb|ACU20734.1|/2.30031e-71/unknown [Glycine max]
SML-4-VS-STL1-5	FK006372	762	14	203	2.60555	41.2746	3.9856	Up	2.5535e-07	1.57361e-06	GLMDR62TFB JCVI-SOY2 Glycine max cDNA 5', mRNA sequence /clone_end=5' /gb=FK006372 /gi=192314586 /ug=Gma.27857 /len=762	GO:0031224//intrinsic to membrane	GO:0042626//ATPase activity, coupled to transmembrane movement of substances;GO:0032559//adenyl ribonucleotide binding;GO:0015114//phosphate transmembrane transporter activity	GO:0009926//auxin polar transport;GO:0048588//developmental cell growth;GO:0009606//tropism;GO:0009734//auxin mediated signaling pathway	gi|224130858|ref|XP_002320942.1|/2.12117e-96/multidrug/pheromone exporter, MDR family, ABC transporter family [Populus trichocarpa]
SML-4-VS-STL1-5	AW832093	483	10	145	2.93615	46.5118	3.9856	Up	2.47674e-06	1.34033e-05	sm19g09.y1 Gm-c1027 Glycine max cDNA clone GENOME SYSTEMS CLONE ID: Gm-c1027-9401 5' similar to TR:O24643 O24643 TINY-LIKE PROTEIN ;, mRNA sequence /clone=GENOME_SYSTEMS_CLONE_ID:_Gm-c1027-9401 /clone_end=5' /gb=AW832093 /gi=7926067 /ti=46773851 /ug=Gma.33664 /len=483	-	-	-	gi|238535496|gb|ACR44231.1|/3.42114e-23/drought responsive element binding protein 2 [Glycine max]
SML-4-VS-STL1-5	GR835005	769	2	29	0.368833	5.84271	3.9856	Up	0.000124917	0.00049853	CCCC7648.g1 CCCC Glycine max callus grown in dark condition Glycine max cDNA clone CCCC7648 3', mRNA sequence /clone=CCCC7648 /clone_end=3' /gb=GR835005 /gi=254328040 /ug=Gma.33922 /len=769	-	-	-	gi|255539451|ref|XP_002510790.1|/2.7559e-09/metal ion binding protein, putative [Ricinus communis]
SML-4-VS-STL1-5	CF805908	669	4	58	0.84793	13.4321	3.9856	Up	5.44266e-05	0.000236986	psHB001xO06f USDA-IFAFS:Expression of Phytophthora sojae genes during infection and propagation Glycine max cDNA clone sHB001O06 5, mRNA sequence /clone=sHB001O06 /clone_end=5' /gb=CF805908 /gi=37994162 /ug=Gma.32422 /len=669	-	GO:0016747//transferase activity, transferring acyl groups other than amino-acyl groups	GO:0009699//phenylpropanoid biosynthetic process	gi|231798|sp|P30080.1|CHS6_SOYBN/2.48054e-124/RecName: Full=Chalcone synthase 6; AltName: Full=Naringenin-chalcone synthase 6
SML-4-VS-STL1-5	BQ299682	561	8	115	2.02233	31.7598	3.97311	Up	7.37646e-06	3.7318e-05	sao42g07.y1 Gm-c1054 Glycine max cDNA clone SOYBEAN CLONE ID: Gm-c1054-6854 5' similar to TR:Q9ZRV1 Q9ZRV1 XYLOGLUCAN ENDOTRANSGLYCOSYLASE 1. ;, mRNA sequence /clone=SOYBEAN_CLONE_ID:_Gm-c1054-6854 /clone_end=5' /gb=BQ299682 /gi=20815204 /ug=Gma.31111 /len=561	GO:0005576//extracellular region;GO:0030312//external encapsulating structure	GO:0016798//hydrolase activity, acting on glycosyl bonds;GO:0016758//transferase activity, transferring hexosyl groups	GO:0044042//glucan metabolic process	gi|29500893|emb|CAD87536.1|/1.1466e-53/putative xyloglucan endotransglycosylase [Cucumis sativus]
SML-4-VS-STL1-5	GR843031	745	18	258	3.42643	53.6544	3.96892	Up	2.45408e-08	1.69168e-07	CCCC12891.b1 CCCC Glycine max callus grown in dark condition Glycine max cDNA clone CCCC12891 5', mRNA sequence /clone=CCCC12891 /clone_end=5' /gb=GR843031 /gi=254336852 /ug=Gma.9146 /len=745	-	-	-	-
SML-4-VS-STL1-5	AK244837	1444	174	2454	17.0887	263.299	3.94559	Up	1.42997e-13	1.78832e-12	Glycine max cDNA, clone: GMFL01-14-O19 /gb=AK244837 /gi=210140918 /ug=Gma.17430 /len=1444	-	-	-	-
SML-4-VS-STL1-5	CX708084	788	113	1591	20.3366	312.814	3.94316	Up	2.6934e-13	3.12906e-12	gmrtDrNS01_32-C_M13R_B04_030.s1 Water stressed 5h segment 1 gmrtDrNS01 Glycine max cDNA 3', mRNA sequence /clone_end=3' /gb=CX708084 /gi=58021343 /ug=Gma.28397 /len=788	-	GO:0005488//binding	GO:0051707//response to other organism;GO:0006950//response to stress;GO:0009642//response to light intensity	gi|255637692|gb|ACU19169.1|/1.75342e-56/unknown [Glycine max]
SML-4-VS-STL1-5	BI095040	454	2	28	0.624741	9.5553	3.93497	Up	0.000124984	0.000498734	sae02h04.x1 Gm-c1055 Glycine max cDNA clone GENOME SYSTEMS CLONE ID: Gm-c1055-4184 3' similar to TR:Q9ZQ96 Q9ZQ96 PUTATIVE GLUCOSYL TRANSFERASE. ;, mRNA sequence /clone=GENOME_SYSTEMS_CLONE_ID:_Gm-c1055-4184 /clone_end=3' /gb=BI095040 /gi=14516368 /ug=Gma.35153 /len=454	-	GO:0035251//UDP-glucosyltransferase activity	GO:0009607//response to biotic stimulus;GO:0016128;GO:0051553	gi|19911211|dbj|BAB86932.1|/2.61539e-16/glucosyltransferase-14 [Vigna angularis]
SML-4-VS-STL1-5	DB969976	592	4	56	0.958218	14.6558	3.93497	Up	5.44266e-05	0.000235749	DB969976 full-length enriched soybean cDNA library, mixture of seedling, young plant, adult plant Glycine max cDNA clone GMFL02-41-M16 5', mRNA sequence /clone=GMFL02-41-M16 /clone_end=5' /gb=DB969976 /gi=213594298 /ug=Gma.50446 /len=592	-	-	-	gi|44921729|gb|AAS49215.1|/1.58713e-33/disease resistance protein [Glycine max]
SML-4-VS-STL1-5	AK245386	883	33	461	5.30004	80.8877	3.93185	Up	3.4328e-12	3.34882e-11	Glycine max cDNA, clone: GMFL01-29-C04 /gb=AK245386 /gi=210141467 /ug=Gma.21148 /len=883	-	GO:0046872//metal ion binding;GO:0016491//oxidoreductase activity	-	gi|13397927|emb|CAC34625.1|/1.5759e-51/putative calmodulin-related protein [Medicago sativa]
SML-4-VS-STL1-5	BU550410	541	6	83	1.57282	23.7697	3.91769	Up	2.08956e-05	9.7712e-05	GM880017B20A09 Gm-r1088 Glycine max cDNA clone Gm-r1088-6186 3', mRNA sequence /clone=Gm-r1088-6186 /clone_end=3' /gb=BU550410 /gi=22933271 /ug=Gma.25708 /len=541	-	-	-	gi|297740076|emb|CBI30258.3|/8.51158e-14/unnamed protein product [Vitis vinifera]
SML-4-VS-STL1-5	DB971160	626	5	69	1.13272	17.0772	3.91421	Up	3.41914e-05	0.00015348	DB971160 full-length enriched soybean cDNA library, mixture of seedling, young plant, adult plant Glycine max cDNA clone GMFL02-45-B09 5', mRNA sequence /clone=GMFL02-45-B09 /clone_end=5' /gb=DB971160 /gi=213619901 /ug=Gma.52295 /len=626	GO:0016020//membrane	-	GO:0051707//response to other organism;GO:0015833//peptide transport	gi|297739455|emb|CBI29637.3|/2.62589e-61/unnamed protein product [Vitis vinifera]
SML-4-VS-STL1-5	DB961331	574	22	303	5.43547	81.7849	3.91136	Up	2.26864e-09	1.73609e-08	DB961331 full-length enriched soybean cDNA library, mixture of seedling, young plant, adult plant Glycine max cDNA clone GMFL02-17-G14 5', mRNA sequence /clone=GMFL02-17-G14 /clone_end=5' /gb=DB961331 /gi=213606187 /ug=Gma.23356 /len=574	-	-	-	-
SML-4-VS-STL1-5	EU019585	871	241	3294	39.2396	585.933	3.90035	Up	2.40918e-13	2.82625e-12	Glycine max WRKY49 (WRKY49) mRNA, partial cds /cds=p(1,615) /gb=EU019585 /gi=151934214 /ug=Gma.35878 /len=871	-	-	-	gi|151934215|gb|ABS18445.1|/8.05124e-101/WRKY49 [Glycine max]
SML-4-VS-STL1-5	BE821614	652	3	41	0.652529	9.74268	3.90021	Up	8.34492e-05	0.000346844	GM700014B20F11 Gm-r1070 Glycine max cDNA clone Gm-r1070-5662 3', mRNA sequence /clone=Gm-r1070-5662 /clone_end=3' /gb=BE821614 /gi=10253848 /ug=Gma.29156 /len=652	GO:0016020//membrane;GO:0031410//cytoplasmic vesicle	-	-	gi|255645877|gb|ACU23428.1|/4.52474e-35/unknown [Glycine max]
SML-4-VS-STL1-5	AW350723	705	3	41	0.603473	9.01025	3.90021	Up	8.34492e-05	0.000349582	GM210009A20C11 Gm-r1021 Glycine max cDNA clone Gm-r1021-3190 3', mRNA sequence /clone=Gm-r1021-3190 /clone_end=3' /gb=AW350723 /gi=6848433 /ug=Gma.11750 /len=705	-	-	-	-
SML-4-VS-STL1-5	AK244721	1473	147	1995	14.1527	209.837	3.89012	Up	1.2812e-13	1.62613e-12	Glycine max cDNA, clone: GMFL01-12-B10 /gb=AK244721 /gi=210140802 /ug=Gma.15227 /len=1473	GO:0031224//intrinsic to membrane;GO:0019866//organelle inner membrane;GO:0042579//microbody	GO:0000295//adenine nucleotide transmembrane transporter activity	GO:0015868//purine ribonucleotide transport;GO:0009850//auxin metabolic process;GO:0009062//fatty acid catabolic process;GO:0009791//post-embryonic development;GO:0046907//intracellular transport	gi|218117592|dbj|BAH03204.1|/1.59938e-159/peroxisomal adenine nucleotide carrier 1 [Glycine max]
SML-4-VS-STL1-5	DB968850	665	33	447	7.0375	104.143	3.88735	Up	3.4328e-12	3.33375e-11	DB968850 full-length enriched soybean cDNA library, mixture of seedling, young plant, adult plant Glycine max cDNA clone GMFL02-38-K04 5', mRNA sequence /clone=GMFL02-38-K04 /clone_end=5' /gb=DB968850 /gi=213600970 /ug=Gma.58401 /len=665	GO:0031410//cytoplasmic vesicle	-	-	gi|255637998|gb|ACU19315.1|/1.23357e-83/unknown [Glycine max]
SML-4-VS-STL1-5	CD396219	423	4	54	1.34105	19.7786	3.8825	Up	5.44266e-05	0.00023556	Gm_ck16457 Soybean induced by Salicylic Acid Glycine max cDNA 3', mRNA sequence /clone_end=3' /gb=CD396219 /gi=31311016 /ug=Gma.35241 /len=423	-	-	-	-
SML-4-VS-STL1-5	EH258262	796	2	27	0.356322	5.25525	3.8825	Up	0.000125114	0.00049913	JGI_ACBU2084.fwd ACBU Phakopsora pachyrhizi infected soybean leaf tissue 6-8 days post inoculation with TW72-1 urediniospores Glycine max cDNA clone ACBU2084 5', mRNA sequence /clone=ACBU2084 /clone_end=5' /gb=EH258262 /gi=120530128 /ug=Gma.34772 /len=796	GO:0043231//intracellular membrane-bounded organelle	GO:0003676//nucleic acid binding	GO:0010468//regulation of gene expression	gi|224145550|ref|XP_002325682.1|/4.40943e-55/predicted protein [Populus trichocarpa]
SML-4-VS-STL1-5	EV268200	847	6	81	1.0046	14.8164	3.8825	Up	2.08956e-05	9.81514e-05	GLMA366TF JCVI-SOY2 Glycine max cDNA 5', mRNA sequence /clone_end=5' /gb=EV268200 /gi=151398329 /ug=Gma.56063 /len=847	GO:0043231//intracellular membrane-bounded organelle;GO:0015630//microtubule cytoskeleton;GO:0042995//cell projection	GO:0003774//motor activity	GO:0048468//cell development;GO:0048513//organ development	gi|255629903|gb|ACU15302.1|/4.41768e-48/unknown [Glycine max]
SML-4-VS-STL1-5	CX707524	827	2	27	0.342965	5.05825	3.8825	Up	0.000125114	0.000499069	gmrtDrNS01_25-C_M13R_C07_059.s2 Water stressed 5h segment 2 gmrtDrNS01 Glycine max cDNA 3', mRNA sequence /clone_end=3' /gb=CX707524 /gi=58020782 /ug=Gma.18662 /len=827	-	-	-	gi|164564734|dbj|BAF98216.1|/1.35971e-46/CM0216.320.nc [Lotus japonicus]
SML-4-VS-STL1-5	FK294160	237	2	27	1.19676	17.6505	3.8825	Up	0.000125114	0.000499192	454GmaGlobSeed28792 Soybean Seeds Containing Globular-Stage Embryos Glycine max cDNA, mRNA sequence /gb=FK294160 /gi=193331202 /ug=Gma.42840 /len=237	-	-	-	-
SML-4-VS-STL1-5	AK244969	1479	32	431	3.06837	45.1493	3.87916	Up	6.01208e-12	5.69345e-11	Glycine max cDNA, clone: GMFL01-18-A13 /gb=AK244969 /gi=210141050 /ug=Gma.17940 /len=1479	-	-	-	-
SML-4-VS-STL1-5	GD949919	193	5	67	3.674	53.7848	3.87178	Up	3.41914e-05	0.000153971	454GmaGlobSeed692568 Soybean Seeds Containing Globular-Stage Embryos Glycine max cDNA, mRNA sequence /gb=GD949919 /gi=208151246 /ug=Gma.48547 /len=193	-	-	-	-
SML-4-VS-STL1-5	CX703957	480	12	160	3.54541	51.6441	3.86458	Up	8.04566e-07	4.64685e-06	gmrtDrNS01_22-B_M13R_E04_024.s0 Water stressed gmrtDrNS01 Glycine max cDNA 3', mRNA sequence /clone_end=3' /gb=CX703957 /gi=58017215 /ug=Gma.20066 /len=480	GO:0009536//plastid	-	-	gi|255638981|gb|ACU19791.1|/8.04509e-09/unknown [Glycine max]
SML-4-VS-STL1-5	GR843496	700	3	40	0.607784	8.85328	3.86458	Up	8.34494e-05	0.000346534	CCCC13191.b1 CCCC Glycine max callus grown in dark condition Glycine max cDNA clone CCCC13191 5', mRNA sequence /clone=CCCC13191 /clone_end=5' /gb=GR843496 /gi=254331539 /ug=Gma.21738 /len=700	-	GO:0016787//hydrolase activity	-	gi|255574526|ref|XP_002528174.1|/2.66527e-31/Disease resistance protein RFL1, putative [Ricinus communis]
SML-4-VS-STL1-5	FK387709	272	4	53	2.08553	30.189	3.85554	Up	5.44266e-05	0.000235655	454GmaGlobSeed122341 Soybean Seeds Containing Globular-Stage Embryos Glycine max cDNA, mRNA sequence /gb=FK387709 /gi=193423820 /ug=Gma.43126 /len=272	GO:0043231//intracellular membrane-bounded organelle	GO:0016741//transferase activity, transferring one-carbon groups	GO:0045489//pectin biosynthetic process;GO:0048513//organ development	gi|255545748|ref|XP_002513934.1|/5.08982e-16/S-adenosylmethionine-dependent methyltransferase, putative [Ricinus communis]
SML-4-VS-STL1-5	BT093820	1409	4	53	0.402601	5.82783	3.85554	Up	5.44266e-05	0.000237177	Soybean clone JCVI-FLGm-24O2 unknown mRNA /cds=p(199,1356) /gb=BT093820 /gi=255635640 /ug=Gma.36941 /len=1409	GO:0044444//cytoplasmic part	GO:0019787//small conjugating protein ligase activity	GO:0006950//response to stress;GO:0016567//protein ubiquitination;GO:0002252	gi|255635641|gb|ACU18170.1|/0/unknown [Glycine max]
SML-4-VS-STL1-5	BQ628037	540	8	106	2.10098	30.4127	3.85554	Up	7.37646e-06	3.70977e-05	sao79g11.y2 Gm-c1073 Glycine max cDNA clone SOYBEAN CLONE ID: Gm-c1073-5685 5' similar to TR:O49361 O49361 S-RECEPTOR KINASE -LIKE PROTEIN. ;, mRNA sequence /clone=SOYBEAN_CLONE_ID:_Gm-c1073-5685 /clone_end=5' /gb=BQ628037 /gi=21675686 /ug=Gma.17579 /len=540	-	-	-	-
SML-4-VS-STL1-5	BQ786155	582	150	1969	36.5506	524.161	3.84205	Up	2.62012e-14	3.80935e-13	saq64d07.y1 Gm-c1076 Glycine max cDNA clone SOYBEAN CLONE ID: Gm-c1076-4406 5' similar to TR:Q9ZR47 Q9ZR47 NEUTRAL INVERTASE ;, mRNA sequence /clone=SOYBEAN_CLONE_ID:_Gm-c1076-4406 /clone_end=5' /gb=BQ786155 /gi=21994635 /ug=Gma.42092 /len=582	-	-	-	gi|255556486|ref|XP_002519277.1|/1.53618e-17/beta-fructofuranosidase, putative [Ricinus communis]
SML-4-VS-STL1-5	BT099404	981	16	210	2.31301	33.166	3.84186	Up	7.96698e-08	5.19651e-07	Soybean clone JCVI-FLGm-13D22 unknown mRNA /cds=m(368,946) /gb=BT099404 /gi=255648223 /ug=Gma.40680 /len=981	-	-	-	gi|255648224|gb|ACU24565.1|/8.96992e-99/unknown [Glycine max]
SML-4-VS-STL1-5	BQ273173	453	15	196	4.6959	67.0348	3.83544	Up	1.42893e-07	9.06642e-07	sao17h08.y1 Gm-c1054 Glycine max cDNA clone SOYBEAN CLONE ID: Gm-c1054-4599 5', mRNA sequence /clone=SOYBEAN_CLONE_ID:_Gm-c1054-4599 /clone_end=5' /gb=BQ273173 /gi=20498243 /ug=Gma.42277 /len=453	-	-	-	gi|297597493|ref|NP_001044057.2|/2.13457e-26/Os01g0714100 [Oryza sativa Japonica Group]
SML-4-VS-STL1-5	AW349047	599	2	26	0.47351	6.72495	3.82806	Up	0.000125368	0.00050002	GM210004A21B2 Gm-r1021 Glycine max cDNA clone Gm-r1021-1204 3', mRNA sequence /clone=Gm-r1021-1204 /clone_end=3' /gb=AW349047 /gi=6846757 /ug=Gma.23811 /len=599	-	GO:0016740//transferase activity	-	gi|22330270|ref|NP_175981.2|/7.79511e-22/ATCSLE1; cellulose synthase/ transferase, transferring glycosyl groups [Arabidopsis thaliana]
SML-4-VS-STL1-5	BI969182	779	2	26	0.364098	5.17104	3.82806	Up	0.000125368	0.000499897	GM830007B10G08 Gm-r1083 Glycine max cDNA clone Gm-r1083-2631 3', mRNA sequence /clone=Gm-r1083-2631 /clone_end=3' /gb=BI969182 /gi=16343587 /ug=Gma.4800 /len=779	-	-	-	gi|225445961|ref|XP_002266645.1|/1.01107e-40/PREDICTED: hypothetical protein [Vitis vinifera]
SML-4-VS-STL1-5	AY182244	513	2	26	0.55289	7.85233	3.82806	Up	0.000125368	0.000499959	Glycine max resistance-like protein RNEAU-2 (RNEAU-2) mRNA, partial cds /cds=p(1,513) /gb=AY182244 /gi=37732052 /ug=Gma.18145 /len=513	-	-	-	-
SML-4-VS-STL1-5	BQ080233	533	2	26	0.532143	7.55768	3.82806	Up	0.000125368	0.000499836	san30d08.y1 Gm-c1084 Glycine max cDNA clone SOYBEAN CLONE ID: Gm-c1084-5535 5' similar to TR:Q9SVR9 Q9SVR9 HYPOTHETICAL 13.1 KD PROTEIN. ;, mRNA sequence /clone=SOYBEAN_CLONE_ID:_Gm-c1084-5535 /clone_end=5' /gb=BQ080233 /gi=19935203 /ug=Gma.4352 /len=533	-	-	-	gi|255629910|gb|ACU15306.1|/2.35463e-32/unknown [Glycine max]
SML-4-VS-STL1-5	AF516879	1089	3	39	0.390678	5.54854	3.82806	Up	8.34496e-05	0.00034649	Glycine max expansin (EXP1) mRNA, complete cds /cds=p(52,819) /gb=AF516879 /gi=27464176 /ug=Gma.23258 /len=1089	GO:0030312//external encapsulating structure	-	GO:0000902//cell morphogenesis;GO:0009827//plant-type cell wall modification	gi|27464177|gb|AAO15998.1|AF516879_1/5.13203e-154/expansin [Glycine max]
SML-4-VS-STL1-5	GD797603	274	2	26	1.03515	14.7016	3.82806	Up	0.000125368	0.000499774	454GmaGlobSeed540252 Soybean Seeds Containing Globular-Stage Embryos Glycine max cDNA, mRNA sequence /gb=GD797603 /gi=207827908 /ug=Gma.48222 /len=274	GO:0009536//plastid	-	-	gi|297737797|emb|CBI26998.3|/2.51785e-15/unnamed protein product [Vitis vinifera]
SML-4-VS-STL1-5	AK244965	1420	178	2306	17.777	251.602	3.82306	Up	1.18794e-13	1.52088e-12	Glycine max cDNA, clone: GMFL01-17-P07 /gb=AK244965 /gi=210141046 /ug=Gma.21651 /len=1420	GO:0044464//cell part	GO:0016788//hydrolase activity, acting on ester bonds;GO:0016747//transferase activity, transferring acyl groups other than amino-acyl groups	GO:0000003//reproduction	gi|171854681|dbj|BAG16530.1|/2.0783e-105/putative phosphate-induced protein [Capsicum chinense]
SML-4-VS-STL1-5	EU661920	1070	116	1501	15.3745	217.34	3.82134	Up	1.31672e-13	1.66405e-12	Glycine max NAC domain protein (NAC21) mRNA, complete cds /cds=p(61,903) /gb=EU661920 /gi=187940294 /ug=Gma.37405 /len=1070	-	GO:0030528//transcription regulator activity;GO:0001071	GO:0050789//regulation of biological process;GO:0032501//multicellular organismal process;GO:0009738//abscisic acid mediated signaling pathway;GO:0006950//response to stress	gi|187940295|gb|ACD39378.1|/1.14596e-158/NAC domain protein [Glycine max]
SML-4-VS-STL1-5	CX704491	833	16	207	2.72396	38.5006	3.8211	Up	7.96698e-08	5.21753e-07	gmrtDrNS01_31-B_M13R_F04_022.s3 Water stressed 48h segment 1 gmrtDrNS01 Glycine max cDNA 3', mRNA sequence /clone_end=3' /gb=CX704491 /gi=58017749 /ug=Gma.20312 /len=833	-	-	-	gi|18390998|ref|NP_563839.1|/2.52162e-32/transcription factor [Arabidopsis thaliana]
SML-4-VS-STL1-5	AW707258	507	12	155	3.3566	47.3659	3.81878	Up	8.04566e-07	4.64519e-06	sk22g02.y1 Gm-c1028 Glycine max cDNA clone GENOME SYSTEMS CLONE ID: Gm-c1028-2955 5' similar to TR:O65619 O65619 MULTI RESISTANCE PROTEIN ;, mRNA sequence /clone=GENOME_SYSTEMS_CLONE_ID:_Gm-c1028-2955 /clone_end=5' /gb=AW707258 /gi=7591527 /ti=46761856 /ug=Gma.41913 /len=507	GO:0031224//intrinsic to membrane;GO:0031410//cytoplasmic vesicle	GO:0015405//P-P-bond-hydrolysis-driven transmembrane transporter activity;GO:0016628//oxidoreductase activity, acting on the CH-CH group of donors, NAD or NADP as acceptor;GO:0017111//nucleoside-triphosphatase activity;GO:0032559//adenyl ribonucleotide binding	GO:0006810//transport;GO:0008152//metabolic process	gi|224120568|ref|XP_002318362.1|/8.26829e-74/multidrug resistance protein ABC transporter family [Populus trichocarpa]
SML-4-VS-STL1-5	BT095676	1458	9	116	0.875409	12.3266	3.81567	Up	4.29554e-06	2.24868e-05	Soybean clone JCVI-FLGm-19P23 unknown mRNA /cds=p(82,1050) /gb=BT095676 /gi=255639238 /ug=Gma.53336 /len=1458	GO:0043231//intracellular membrane-bounded organelle	GO:0003676//nucleic acid binding;GO:0016564//transcription repressor activity	GO:0010468//regulation of gene expression;GO:0009698//phenylpropanoid metabolic process;GO:0009416//response to light stimulus	gi|255639239|gb|ACU19918.1|/5.99693e-167/unknown [Glycine max]
SML-4-VS-STL1-5	CF922584	726	100	1281	19.5339	273.372	3.80681	Up	2.10942e-14	3.08765e-13	gmrhRww24-12-T7_H11_1_081 Soybean root hair subtracted cDNA library gmrhRww24 Glycine max cDNA, mRNA sequence /gb=CF922584 /gi=38193378 /ug=Gma.4102 /len=726	-	-	-	gi|255627517|gb|ACU14103.1|/4.59111e-29/unknown [Glycine max]
SML-4-VS-STL1-5	DQ288261	1757	76	968	6.13434	85.3583	3.79855	Up	2.88658e-15	4.53477e-14	Glycine max allene oxide synthase (aos2) mRNA, complete cds /cds=p(1,1560) /gb=DQ288261 /gi=82796031 /ug=Gma.21488 /len=1757	-	GO:0016491//oxidoreductase activity;GO:0005506//iron ion binding;GO:0016836//hydro-lyase activity	-	gi|82796032|gb|ABB91777.1|/0/allene oxide synthase [Glycine max]
SML-4-VS-STL1-5	BI969276	798	15	191	2.66572	37.0828	3.79815	Up	1.42893e-07	9.05223e-07	GM830007B20E12 Gm-r1083 Glycine max cDNA clone Gm-r1083-2544 3', mRNA sequence /clone=Gm-r1083-2544 /clone_end=3' /gb=BI969276 /gi=16343681 /ug=Gma.55103 /len=798	GO:0043231//intracellular membrane-bounded organelle	GO:0001071;GO:0016628//oxidoreductase activity, acting on the CH-CH group of donors, NAD or NADP as acceptor	GO:0010468//regulation of gene expression	gi|255641230|gb|ACU20892.1|/1.55382e-84/unknown [Glycine max]
SML-4-VS-STL1-5	BE658367	771	10	127	1.83938	25.5206	3.79437	Up	2.47674e-06	1.34325e-05	GM700005B20E2 Gm-r1070 Glycine max cDNA clone Gm-r1070-1756 3', mRNA sequence /clone=Gm-r1070-1756 /clone_end=3' /gb=BE658367 /gi=9984259 /ug=Gma.32380 /len=771	-	-	-	gi|255627923|gb|ACU14306.1|/2.44264e-31/unknown [Glycine max]
SML-4-VS-STL1-5	AK244741	1460	5	63	0.485672	6.68544	3.78297	Up	3.41914e-05	0.000153906	Glycine max cDNA, clone: GMFL01-12-K20 /gb=AK244741 /gi=210140822 /ug=Gma.39899 /len=1460	GO:0031410//cytoplasmic vesicle	GO:0046872//metal ion binding;GO:0016160//amylase activity	GO:0044238//primary metabolic process	gi|255636611|gb|ACU18643.1|/0/unknown [Glycine max]
SML-4-VS-STL1-5	CO983887	795	10	126	1.78385	24.5553	3.78297	Up	2.47674e-06	1.34663e-05	GM89020B1F08.r1 Gm-r1089 Glycine max cDNA clone GM89020B1F08 3, mRNA sequence /clone=Gm-r1089-7575 /clone_end=3' /gb=CO983887 /gi=51343154 /ug=Gma.35218 /len=795	-	-	-	gi|297738922|emb|CBI28167.3|/3.48601e-36/unnamed protein product [Vitis vinifera]
SML-4-VS-STL1-5	AK244514	1270	107	1345	11.9483	164.082	3.77954	Up	0	0	Glycine max cDNA, clone: GMFL01-05-M07 /gb=AK244514 /gi=210145823 /ug=Gma.27783 /len=1270	-	GO:0046914//transition metal ion binding;GO:0016706//oxidoreductase activity, acting on paired donors, with incorporation or reduction of molecular oxygen, 2-oxoglutarate as one donor, and incorporation of one atom each of oxygen into both donors;GO:0016701//oxidoreductase activity, acting on single donors with incorporation of molecular oxygen	GO:0008152//metabolic process	gi|255641741|gb|ACU21141.1|/1.4138e-153/unknown [Glycine max]
SML-4-VS-STL1-5	GR860225	761	4	50	0.74542	10.1795	3.77147	Up	5.44266e-05	0.000236033	CCCC23300.b1 CCCC Glycine max callus grown in dark condition Glycine max cDNA clone CCCC23300 5', mRNA sequence /clone=CCCC23300 /clone_end=5' /gb=GR860225 /gi=254348953 /ug=Gma.36767 /len=761	-	GO:0016740//transferase activity	GO:0009725//response to hormone stimulus	gi|255630222|gb|ACU15466.1|/7.04493e-100/unknown [Glycine max]
SML-4-VS-STL1-5	FK018393	640	4	50	0.886351	12.1041	3.77147	Up	5.44266e-05	0.000236508	GLNCY91TF JCVI-SOY3 Glycine max cDNA 5', mRNA sequence /clone_end=5' /gb=FK018393 /gi=192325452 /ug=Gma.52887 /len=640	-	-	-	gi|255628289|gb|ACU14489.1|/6.00177e-40/unknown [Glycine max]
SML-4-VS-STL1-5	AW306420	491	2	25	0.577663	7.88862	3.77147	Up	0.000125863	0.000501315	se50d09.y1 Gm-c1017 Glycine max cDNA clone GENOME SYSTEMS CLONE ID: Gm-c1017-2346 5', mRNA sequence /clone=GENOME_SYSTEMS_CLONE_ID:_Gm-c1017-2346 /clone_end=5' /gb=AW306420 /gi=6718773 /ti=46728347 /ug=Gma.1718 /len=491	-	-	-	-
SML-4-VS-STL1-5	GR830322	603	2	25	0.470369	6.4234	3.77147	Up	0.000125863	0.000501254	CCCC4593.g1 CCCC Glycine max callus grown in dark condition Glycine max cDNA clone CCCC4593 3', mRNA sequence /clone=CCCC4593 /clone_end=3' /gb=GR830322 /gi=254318758 /ug=Gma.54425 /len=603	-	-	-	gi|255640669|gb|ACU20619.1|/1.88235e-29/unknown [Glycine max]
SML-4-VS-STL1-5	BE803322	556	26	324	6.63169	90.2844	3.76703	Up	2.06312e-10	1.75052e-09	sr54g08.y1 Gm-c1051 Glycine max cDNA clone GENOME SYSTEMS CLONE ID: Gm-c1051-1911 5' similar to TR:O82161 O82161 PHI-1 PROTEIN. ;, mRNA sequence /clone=GENOME_SYSTEMS_CLONE_ID:_Gm-c1051-1911 /clone_end=5' /gb=BE803322 /gi=10234434 /ti=46804517 /ug=Gma.24610 /len=556	-	-	-	gi|255637507|gb|ACU19080.1|/3.12217e-94/unknown [Glycine max]
SML-4-VS-STL1-5	CO979213	795	51	635	9.09765	123.751	3.7658	Up	3.59712e-14	5.16257e-13	GM89004A2B03.r1 Gm-r1089 Glycine max cDNA clone GM89004A2B03 3, mRNA sequence /clone=Gm-r1089-1206 /clone_end=3' /gb=CO979213 /gi=51335347 /ug=Gma.33713 /len=795	-	-	-	gi|30725706|gb|AAP37875.1|/8.54659e-51/At5g59790 [Arabidopsis thaliana]
SML-4-VS-STL1-5	DB972393	652	3	37	0.652529	8.79218	3.75211	Up	8.34512e-05	0.000346364	DB972393 full-length enriched soybean cDNA library, mixture of seedling, young plant, adult plant Glycine max cDNA clone GMFL02-48-I24 5', mRNA sequence /clone=GMFL02-48-I24 /clone_end=5' /gb=DB972393 /gi=213601643 /ug=Gma.38600 /len=652	-	-	-	-
SML-4-VS-STL1-5	CX708928	927	3	37	0.458952	6.18393	3.75211	Up	8.34512e-05	0.000346408	gmrtDrNS01_01-D_T3_F12_086.s0 Water stressed gmrtDrNS01 Glycine max cDNA 3', mRNA sequence /clone_end=3' /gb=CX708928 /gi=58022187 /ug=Gma.20578 /len=927	-	GO:0019787//small conjugating protein ligase activity	GO:0009743//response to carbohydrate stimulus;GO:0032446//protein modification by small protein conjugation	gi|297797485|ref|XP_002866627.1|/2.52822e-55/U-box domain-containing protein [Arabidopsis lyrata subsp. lyrata]
SML-4-VS-STL1-5	BT096230	852	49	600	8.1561	109.107	3.74173	Up	5.61772e-14	7.7007e-13	Soybean clone JCVI-FLGm-20F19 unknown mRNA /cds=p(24,425) /gb=BT096230 /gi=255640323 /ug=Gma.55466 /len=852	GO:0005576//extracellular region	GO:0004866//endopeptidase inhibitor activity;GO:0003824//catalytic activity	-	gi|255640324|gb|ACU20450.1|/2.50649e-67/unknown [Glycine max]
SML-4-VS-STL1-5	GR847688	765	17	208	3.15147	42.1254	3.74059	Up	4.42784e-08	2.97622e-07	CCCC15826.b1 CCCC Glycine max callus grown in dark condition Glycine max cDNA clone CCCC15826 5', mRNA sequence /clone=CCCC15826 /clone_end=5' /gb=GR847688 /gi=254338971 /ug=Gma.26492 /len=765	GO:0016020//membrane	GO:0016301//kinase activity	-	gi|225445082|ref|XP_002280395.1|/8.48182e-61/PREDICTED: hypothetical protein [Vitis vinifera]
SML-4-VS-STL1-5	AK245599	2576	58	709	3.19307	42.6425	3.73928	Up	4.15224e-14	5.8888e-13	Glycine max cDNA, clone: GMFL01-35-B18 /gb=AK245599 /gi=210141680 /ug=Gma.36359 /len=2576	GO:0016020//membrane	-	-	gi|297735822|emb|CBI18542.3|/2.02965e-174/unnamed protein product [Vitis vinifera]
SML-4-VS-STL1-5	BT093731	1243	480	5857	54.7641	730.04	3.73667	Up	1.24634e-12	1.26859e-11	Soybean clone JCVI-FLGm-17P11 unknown mRNA /cds=m(266,745) /gb=BT093731 /gi=255635468 /ug=Gma.9956 /len=1243	-	-	-	-
SML-4-VS-STL1-5	BU550754	686	5	61	1.03365	13.7768	3.73643	Up	3.41914e-05	0.00015365	GM880021B10F07 Gm-r1088 Glycine max cDNA clone Gm-r1088-7957 3', mRNA sequence /clone=Gm-r1088-7957 /clone_end=3' /gb=BU550754 /gi=22933615 /ug=Gma.35116 /len=686	GO:0031410//cytoplasmic vesicle	-	-	gi|255646580|gb|ACU23764.1|/4.30469e-26/unknown [Glycine max]
SML-4-VS-STL1-5	AF002258	1907	10	122	0.743661	9.91178	3.73643	Up	2.47674e-06	1.34212e-05	Glycine max 4-coumarate:CoA ligase isoenzyme 3, mRNA, complete cds /cds=p(1,1713) /gb=AF002258 /gi=4038972 /ug=Gma.8449 /len=1907	-	GO:0016703;GO:0016405//CoA-ligase activity;GO:0032559//adenyl ribonucleotide binding	GO:0010208//pollen wall assembly;GO:0006952//defense response;GO:0006575//cellular amino acid derivative metabolic process;GO:0009416//response to light stimulus	gi|4038971|gb|AAC97389.1|/0/4-coumarate:CoA ligase isoenzyme 3 [Glycine max]
SML-4-VS-STL1-5	BT093496	1217	5	61	0.582647	7.76572	3.73643	Up	3.41914e-05	0.000154529	Soybean clone JCVI-FLGm-17I24 unknown mRNA /cds=p(61,1023) /gb=BT093496 /gi=255635012 /ug=Gma.20333 /len=1217	GO:0005576//extracellular region;GO:0030312//external encapsulating structure	GO:0005506//iron ion binding;GO:0003824//catalytic activity;GO:0016209//antioxidant activity	GO:0008152//metabolic process;GO:0006950//response to stress	gi|255635013|gb|ACU17865.1|/0/unknown [Glycine max]
SML-4-VS-STL1-5	AW733541	471	13	158	3.91425	51.9731	3.73096	Up	4.5438e-07	2.70838e-06	sk74h08.y1 Gm-c1016 Glycine max cDNA clone GENOME SYSTEMS CLONE ID: Gm-c1016-9880 5' similar to SW:METK_PETCR P31155 S-ADENOSYLMETHIONINE SYNTHETASE 1 ;, mRNA sequence /clone=GENOME_SYSTEMS_CLONE_ID:_Gm-c1016-9880 /clone_end=5' /gb=AW733541 /gi=7639214 /ti=46764945 /ug=Gma.55421 /len=471	GO:0044424//intracellular part	GO:0046872//metal ion binding;GO:0016765//transferase activity, transferring alkyl or aryl (other than methyl) groups;GO:0032559//adenyl ribonucleotide binding	GO:0044237//cellular metabolic process	gi|201085690|gb|ABY25855.1|/3.03385e-42/S-adenosylmethionine synthetase [Glycine soja]
SML-4-VS-STL1-5	AB434690	1230	8	97	0.922382	12.2182	3.72753	Up	7.37646e-06	3.72481e-05	Glycine max G4DT mRNA for pterocarpan 4-dimethylallyltransferase, complete cds /cds=p(1,1230) /gb=AB434690 /gi=223278296 /ug=Gma.5621 /len=1230	-	-	-	-
SML-4-VS-STL1-5	EH261047	779	10	121	1.82049	24.0652	3.72455	Up	2.47674e-06	1.34167e-05	JGI_ACBU6212.fwd ACBU Phakopsora pachyrhizi infected soybean leaf tissue 6-8 days post inoculation with TW72-1 urediniospores Glycine max cDNA clone ACBU6212 5', mRNA sequence /clone=ACBU6212 /clone_end=5' /gb=EH261047 /gi=120532914 /ug=Gma.53516 /len=779	GO:0043231//intracellular membrane-bounded organelle	GO:0004553//hydrolase activity, hydrolyzing O-glycosyl compounds	GO:0044238//primary metabolic process;GO:0045229//external encapsulating structure organization	gi|296088539|emb|CBI37530.3|/5.50944e-63/unnamed protein product [Vitis vinifera]
SML-4-VS-STL1-5	AK244489	1968	760	9182	54.7664	722.861	3.72235	Up	1.81344e-12	1.81613e-11	Glycine max cDNA, clone: GMFL01-04-P16 /gb=AK244489 /gi=210145798 /ug=Gma.11203 /len=1968	-	-	-	-
SML-4-VS-STL1-5	CF807129	538	13	157	3.42679	45.2126	3.7218	Up	4.5438e-07	2.71387e-06	psHB020xI18f USDA-IFAFS:Expression of Phytophthora sojae genes during infection and propagation Glycine max cDNA clone sHB020I18 5, mRNA sequence /clone=sHB020I18 /clone_end=5' /gb=CF807129 /gi=37995540 /ug=Gma.33248 /len=538	-	-	-	gi|23466385|tpg|DAA00283.1|/5.99205e-20/TPA: TPA_exp: putative phytosulfokine peptide precursor [Glycine max]
SML-4-VS-STL1-5	DB968524	617	2	24	0.459696	6.02654	3.71258	Up	0.000126825	0.000504835	DB968524 full-length enriched soybean cDNA library, mixture of seedling, young plant, adult plant Glycine max cDNA clone GMFL02-37-L11 5', mRNA sequence /clone=GMFL02-37-L11 /clone_end=5' /gb=DB968524 /gi=213595602 /ug=Gma.51450 /len=617	-	-	-	-
SML-4-VS-STL1-5	AW349563	574	6	72	1.4824	19.434	3.71258	Up	2.08956e-05	9.79383e-05	GM210005A21F1 Gm-r1021 Glycine max cDNA clone Gm-r1021-1778 3', mRNA sequence /clone=Gm-r1021-1778 /clone_end=3' /gb=AW349563 /gi=6847273 /ug=Gma.28710 /len=574	-	-	GO:0009056//catabolic process	gi|255628651|gb|ACU14670.1|/1.52225e-30/unknown [Glycine max]
SML-4-VS-STL1-5	BG508300	394	2	24	0.719879	9.43751	3.71258	Up	0.000126825	0.000504711	sac95a01.y1 Gm-c1073 Glycine max cDNA clone GENOME SYSTEMS CLONE ID: Gm-c1073-769 5', mRNA sequence /clone=GENOME_SYSTEMS_CLONE_ID:_Gm-c1073-769 /clone_end=5' /gb=BG508300 /gi=13478957 /ti=44506678 /ug=Gma.10536 /len=394	-	-	-	-
SML-4-VS-STL1-5	EH222339	657	4	48	0.863417	11.3193	3.71258	Up	5.44266e-05	0.000236954	JGI_ABWZ3016.rev ABWZ Phakopsora pachyrhizi infected soybean leaf tissue 13-15 days post inoculation with TW72-1 urediniospores Glycine max cDNA clone ABWZ3016 3', mRNA sequence /clone=ABWZ3016 /clone_end=3' /gb=EH222339 /gi=120494172 /ug=Gma.23721 /len=657	GO:0043231//intracellular membrane-bounded organelle	GO:0030528//transcription regulator activity;GO:0003676//nucleic acid binding;GO:0001071	GO:0000160//two-component signal transduction system (phosphorelay);GO:0023033;GO:0006351//transcription, DNA-dependent;GO:0006950//response to stress	gi|193237553|dbj|BAG50053.1|/1.94393e-25/transcription factor AP2-EREBP [Lotus japonicus]
SML-4-VS-STL1-5	EV277420	764	2	24	0.371247	4.86699	3.71258	Up	0.000126825	0.000504773	GLMD413TF JCVI-SOY2 Glycine max cDNA 5', mRNA sequence /clone_end=5' /gb=EV277420 /gi=151407605 /ug=Gma.53741 /len=764	GO:0043231//intracellular membrane-bounded organelle	GO:0003676//nucleic acid binding;GO:0001071	GO:0010468//regulation of gene expression;GO:0006351//transcription, DNA-dependent	gi|255631758|gb|ACU16246.1|/3.26647e-129/unknown [Glycine max]
SML-4-VS-STL1-5	FK021753	724	4	48	0.783515	10.2718	3.71258	Up	5.44266e-05	0.000236445	GLRA291TF JCVI-SOY3 Glycine max cDNA 5', mRNA sequence /clone_end=5' /gb=FK021753 /gi=192328007 /ug=Gma.39352 /len=724	-	-	-	-
SML-4-VS-STL1-5	EH222056	641	10	119	2.21242	28.7628	3.70051	Up	2.47674e-06	1.35026e-05	JGI_ABWZ2967.fwd ABWZ Phakopsora pachyrhizi infected soybean leaf tissue 13-15 days post inoculation with TW72-1 urediniospores Glycine max cDNA clone ABWZ2967 5', mRNA sequence /clone=ABWZ2967 /clone_end=5' /gb=EH222056 /gi=120493889 /ug=Gma.9955 /len=641	-	-	-	-
SML-4-VS-STL1-5	BW667059	646	9	107	1.97577	25.6622	3.69916	Up	4.29554e-06	2.24687e-05	BW667059 GMFL01 Glycine max cDNA clone GMFL01-26-P10 3', mRNA sequence /clone=GMFL01-26-P10 /clone_end=3' /gb=BW667059 /gi=209697069 /ug=Gma.10573 /len=646	-	-	-	-
SML-4-VS-STL1-5	AK245735	1724	74	877	6.08724	78.8142	3.6946	Up	1.31006e-14	1.98026e-13	Glycine max cDNA, clone: GMFL01-40-B04 /gb=AK245735 /gi=210141816 /ug=Gma.29700 /len=1724	-	-	-	gi|255585839|ref|XP_002533597.1|/3.24654e-138/Protein bem46, putative [Ricinus communis]
SML-4-VS-STL1-5	EU836688	1477	188	2212	18.0511	232.031	3.68416	Up	1.93845e-13	2.34103e-12	Glycine max nematode resistance HS1pro1 protein (HS1pro1) mRNA, complete cds /cds=p(28,1341) /gb=EU836688 /gi=194272791 /ug=Gma.12224 /len=1477	-	-	GO:0042742//defense response to bacterium;GO:0010033//response to organic substance	gi|194272792|gb|ACF37256.1|/0/nematode resistance HS1pro1 protein [Glycine max]
SML-4-VS-STL1-5	EV272618	659	4	47	0.860797	11.0498	3.68221	Up	5.44266e-05	0.000237049	GLMBM11TF JCVI-SOY2 Glycine max cDNA 5', mRNA sequence /clone_end=5' /gb=EV272618 /gi=151402805 /ug=Gma.25325 /len=659	-	-	-	-
SML-4-VS-STL1-5	BI971015	786	3	35	0.541283	6.89903	3.67194	Up	8.34572e-05	0.0003463	GM830012A20B06 Gm-r1083 Glycine max cDNA clone Gm-r1083-4284 3', mRNA sequence /clone=Gm-r1083-4284 /clone_end=3' /gb=BI971015 /gi=16345420 /ug=Gma.9209 /len=786	-	-	-	-
SML-4-VS-STL1-5	BG155816	640	40	466	8.86351	112.81	3.66987	Up	1.87406e-13	2.28457e-12	saa77f05.y1 Gm-c1063 Glycine max cDNA clone GENOME SYSTEMS CLONE ID: Gm-c1063-633 5' similar to TR:O22975 O22975 T19F06.4 PROTEIN. [1] ;, mRNA sequence /clone=GENOME_SYSTEMS_CLONE_ID:_Gm-c1063-633 /clone_end=5' /gb=BG155816 /gi=12689419 /ti=44492737 /ug=Gma.21555 /len=640	-	GO:0004091//carboxylesterase activity;GO:0071617	-	gi|302142598|emb|CBI19801.3|/6.72506e-108/unnamed protein product [Vitis vinifera]
SML-4-VS-STL1-5	AK245580	1356	73	848	7.63465	96.8899	3.66571	Up	0	0	Glycine max cDNA, clone: GMFL01-34-K09 /gb=AK245580 /gi=210141661 /ug=Gma.3420 /len=1356	GO:0043231//intracellular membrane-bounded organelle	-	-	gi|255640127|gb|ACU20354.1|/1.52642e-96/unknown [Glycine max]
SML-4-VS-STL1-5	BT094591	1536	119	1382	10.9871	139.399	3.66534	Up	0	0	Soybean clone JCVI-FLGm-24N20 unknown mRNA /cds=p(117,1109) /gb=BT094591 /gi=255637141 /ug=Gma.10950 /len=1536	-	-	-	-
SML-4-VS-STL1-5	GR837455	772	40	463	7.34799	92.9193	3.66056	Up	1.87406e-13	2.29407e-12	CCCC9060.b1 CCCC Glycine max callus grown in dark condition Glycine max cDNA clone CCCC9060 5', mRNA sequence /clone=CCCC9060 /clone_end=5' /gb=GR837455 /gi=254322041 /ug=Gma.54850 /len=772	GO:0044464//cell part	GO:0008092//cytoskeletal protein binding	-	gi|255638235|gb|ACU19431.1|/1.76738e-21/unknown [Glycine max]
SML-4-VS-STL1-5	FJ430074	966	9	104	1.32127	16.6801	3.65813	Up	4.29554e-06	2.24397e-05	Glycine max cultivar Shinpaldal putative alto/keto reductase mRNA, complete cds /cds=p(1,966) /gb=FJ430074 /gi=224555757 /ug=Gma.54384 /len=966	-	GO:0004033//aldo-keto reductase activity	GO:0008152//metabolic process	gi|224555758|gb|ACN56468.1|/4.45304e-175/putative alto/keto reductase [Glycine max]
SML-4-VS-STL1-5	FK011538	771	47	543	8.64509	109.116	3.65784	Up	6.88338e-15	1.05776e-13	GLQAG20TR JCVI-SOY2 Glycine max cDNA 5', mRNA sequence /clone_end=5' /gb=FK011538 /gi=192314166 /ug=Gma.9929 /len=771	-	-	-	-
SML-4-VS-STL1-5	AK245462	692	34	392	6.96785	87.7652	3.65486	Up	1.98197e-12	1.97635e-11	Glycine max cDNA, clone: GMFL01-31-B23 /gb=AK245462 /gi=210141543 /ug=Gma.19349 /len=692	GO:0044464//cell part	GO:0003824//catalytic activity	-	gi|255538398|ref|XP_002510264.1|/1.81571e-72/hydrolase, putative [Ricinus communis]
SML-4-VS-STL1-5	DB982605	506	2	23	0.560538	7.04238	3.65118	Up	0.000128688	0.000511622	DB982605 full-length enriched soybean cDNA library, mixture of seedling, young plant, adult plant Glycine max cDNA clone GMFL02-27-P24 3', mRNA sequence /clone=GMFL02-27-P24 /clone_end=3' /gb=DB982605 /gi=213602440 /ug=Gma.51327 /len=506	-	-	-	gi|255317088|gb|ACU01865.1|/5.54903e-06/otubain [Glycine max]
SML-4-VS-STL1-5	CO979735	783	2	23	0.362238	4.55102	3.65118	Up	0.000128688	0.000511685	GM89005B2A08.r1 Gm-r1089 Glycine max cDNA clone GM89005B2A08 3, mRNA sequence /clone=Gm-r1089-1576 /clone_end=3' /gb=CO979735 /gi=51335869 /ug=Gma.19185 /len=783	-	-	-	gi|147846709|emb|CAN80639.1|/9.3618e-10/hypothetical protein VITISV_026888 [Vitis vinifera]
SML-4-VS-STL1-5	FG997815	598	6	69	1.42291	17.8768	3.65118	Up	2.08956e-05	9.76979e-05	GLPA170TR JCVI-SOY1 Glycine max cDNA 5', mRNA sequence /clone_end=5' /gb=FG997815 /gi=192303239 /ug=Gma.5820 /len=598	-	-	-	-
SML-4-VS-STL1-5	AI901043	496	2	23	0.57184	7.18437	3.65118	Up	0.000128688	0.000511497	sc18h04.y1 Gm-c1013 Glycine max cDNA clone GENOME SYSTEMS CLONE ID: Gm-c1013-1040 5', mRNA sequence /clone=GENOME_SYSTEMS_CLONE_ID:_Gm-c1013-1040 /clone_end=5' /gb=AI901043 /gi=5606945 /ti=44526953 /ug=Gma.43966 /len=496	-	-	-	-
SML-4-VS-STL1-5	AK287250	1204	157	1804	18.4926	232.141	3.64998	Up	0	0	Glycine max cDNA, clone: GMFL01-47-P06 /gb=AK287250 /gi=210144468 /ug=Gma.1124 /len=1204	-	-	-	-
SML-4-VS-STL1-5	AK243957	2139	32	366	2.12161	26.5102	3.64332	Up	6.01208e-12	5.70513e-11	Glycine max cDNA, clone: GMFL01-01-L11 /gb=AK243957 /gi=210145266 /ug=Gma.7327 /len=2139	GO:0043231//intracellular membrane-bounded organelle	-	-	gi|225457955|ref|XP_002274931.1|/1.01239e-161/PREDICTED: hypothetical protein [Vitis vinifera]
SML-4-VS-STL1-5	AK245228	1304	79	902	8.59163	107.17	3.64082	Up	0	0	Glycine max cDNA, clone: GMFL01-24-G15 /gb=AK245228 /gi=210141311 /ug=Gma.27490 /len=1304	GO:0043231//intracellular membrane-bounded organelle	-	-	gi|255647096|gb|ACU24016.1|/7.40143e-105/unknown [Glycine max]
SML-4-VS-STL1-5	CD398472	630	24	274	5.40252	67.3833	3.64069	Up	6.8451e-10	5.49816e-09	Gm_ck19747 Soybean induced by Salicylic Acid Glycine max cDNA 3', mRNA sequence /clone_end=3' /gb=CD398472 /gi=31456444 /ug=Gma.13453 /len=630	-	-	-	gi|225435068|ref|XP_002281433.1|/5.07619e-12/PREDICTED: hypothetical protein [Vitis vinifera]
SML-4-VS-STL1-5	BT098825	1026	35	399	4.83779	60.2515	3.63858	Up	1.18461e-12	1.21647e-11	Soybean clone JCVI-FLGm-13G11 unknown mRNA /cds=p(11,679) /gb=BT098825 /gi=255647095 /ug=Gma.56086 /len=1026	GO:0043231//intracellular membrane-bounded organelle	-	-	gi|255647096|gb|ACU24016.1|/1.43228e-110/unknown [Glycine max]
SML-4-VS-STL1-5	GR842487	792	17	193	3.04404	37.755	3.63261	Up	4.42784e-08	2.96944e-07	CCCC12550.b1 CCCC Glycine max callus grown in dark condition Glycine max cDNA clone CCCC12550 5', mRNA sequence /clone=CCCC12550 /clone_end=5' /gb=GR842487 /gi=254336308 /ug=Gma.25308 /len=792	-	GO:0046914//transition metal ion binding;GO:0016706//oxidoreductase activity, acting on paired donors, with incorporation or reduction of molecular oxygen, 2-oxoglutarate as one donor, and incorporation of one atom each of oxygen into both donors;GO:0016701//oxidoreductase activity, acting on single donors with incorporation of molecular oxygen	GO:0008152//metabolic process	gi|224103505|ref|XP_002313083.1|/8.37036e-99/2-oxoglutarate-dependent dioxygenase [Populus trichocarpa]
SML-4-VS-STL1-5	BT095645	992	3	34	0.42888	5.31018	3.63012	Up	8.34646e-05	0.000346242	Soybean clone JCVI-FLGm-15G11 unknown mRNA /cds=p(37,783) /gb=BT095645 /gi=255639177 /ug=Gma.53431 /len=992	-	-	-	gi|255639178|gb|ACU19888.1|/1.95977e-117/unknown [Glycine max]
SML-4-VS-STL1-5	GR831950	700	3	34	0.607784	7.52529	3.63012	Up	8.34646e-05	0.000346286	CCCC5532.g1 CCCC Glycine max callus grown in dark condition Glycine max cDNA clone CCCC5532 3', mRNA sequence /clone=CCCC5532 /clone_end=3' /gb=GR831950 /gi=254314365 /ug=Gma.25650 /len=700	GO:0016020//membrane	GO:0004672//protein kinase activity;GO:0004871//signal transducer activity;GO:0032559//adenyl ribonucleotide binding	GO:0007167//enzyme linked receptor protein signaling pathway;GO:0048764;GO:0006464//protein modification process	gi|297736571|emb|CBI25442.3|/5.82954e-38/unnamed protein product [Vitis vinifera]
SML-4-VS-STL1-5	AK244495	1479	222	2510	21.2868	262.935	3.62667	Up	1.31006e-14	1.98119e-13	Glycine max cDNA, clone: GMFL01-05-C15 /gb=AK244495 /gi=210145804 /ug=Gma.19569 /len=1479	-	-	-	gi|255575342|ref|XP_002528574.1|/3.27814e-120/conserved hypothetical protein [Ricinus communis]
SML-4-VS-STL1-5	GR826252	600	25	282	5.90901	72.8182	3.62331	Up	3.7574e-10	3.10112e-09	CCCC2098.b1 CCCC Glycine max callus grown in dark condition Glycine max cDNA clone CCCC2098 5', mRNA sequence /clone=CCCC2098 /clone_end=5' /gb=GR826252 /gi=254317307 /ug=Gma.54196 /len=600	-	-	-	gi|296085506|emb|CBI29238.3|/1.05874e-16/unnamed protein product [Vitis vinifera]
SML-4-VS-STL1-5	EU888312	1743	8	90	0.650906	7.99995	3.61947	Up	7.37646e-06	3.71901e-05	Glycine max clone 8070602 leucine-rich repeat family protein/protein kinase family protein mRNA, complete cds /cds=p(1,1743) /gb=EU888312 /gi=212717118 /ug=Gma.9290 /len=1743	-	-	-	-
SML-4-VS-STL1-5	AB083028	1243	25	280	2.8523	34.9003	3.61304	Up	3.7574e-10	3.09639e-09	Glycine max mRNA for syringolide-induced protein 1-3-1B, complete cds /cds=p(189,899) /gb=AB083028 /gi=19911578 /ug=Gma.121 /len=1243	-	-	-	-
SML-4-VS-STL1-5	FG997063	582	13	144	3.16772	38.3338	3.5971	Up	4.5438e-07	2.7199e-06	GLLET39TF JCVI-SOY1 Glycine max cDNA 5', mRNA sequence /clone_end=5' /gb=FG997063 /gi=192304881 /ug=Gma.38596 /len=582	GO:0044439//peroxisomal part	-	GO:0006625//protein targeting to peroxisome;GO:0009062//fatty acid catabolic process	gi|255637426|gb|ACU19041.1|/1.06137e-26/unknown [Glycine max]
SML-4-VS-STL1-5	CX710269	826	88	971	15.1088	182.13	3.59151	Up	2.08722e-14	3.06485e-13	gmrtDrNS01_17-D_M13R_F05_037.s4 Water stressed 48h segment 2 gmrtDrNS01 Glycine max cDNA 3', mRNA sequence /clone_end=3' /gb=CX710269 /gi=58023528 /ug=Gma.26067 /len=826	-	-	-	gi|118483381|gb|ABK93591.1|/1.39409e-75/unknown [Populus trichocarpa]
SML-4-VS-STL1-5	AK244707	1159	16	176	1.95777	23.5273	3.58705	Up	7.96698e-08	5.19233e-07	Glycine max cDNA, clone: GMFL01-11-E09 /gb=AK244707 /gi=210140788 /ug=Gma.52946 /len=1159	-	-	-	gi|255637660|gb|ACU19154.1|/1.70473e-53/unknown [Glycine max]
SML-4-VS-STL1-5	HO761308	800	175	1925	31.0223	372.806	3.58705	Up	3.73702e-13	4.18097e-12	B100430491-3-5-A8-M13_H01.ab1 SSH cDNA library induced by salt from soybean Glycine max cDNA, mRNA sequence /gb=HO761308 /gi=308098137 /ug=Gma.36735 /len=800	-	-	-	gi|259121373|gb|ACV92006.1|/1.38331e-48/WRKY transcription factor 4 [(Populus tomentosa x P. bolleana) x P. tomentosa]
SML-4-VS-STL1-5	AK245509	2027	6	66	0.419782	5.04467	3.58705	Up	2.08956e-05	9.77402e-05	Glycine max cDNA, clone: GMFL01-32-J17 /gb=AK245509 /gi=210141590 /ug=Gma.20878 /len=2027	GO:0043231//intracellular membrane-bounded organelle	GO:0003677//DNA binding;GO:0001071;GO:0005515//protein binding	GO:0006351//transcription, DNA-dependent	gi|113367186|gb|ABI34650.1|/5.397e-103/bZIP transcription factor bZIP68 [Glycine max]
SML-4-VS-STL1-5	CX708654	748	3	33	0.568782	6.83525	3.58705	Up	8.3479e-05	0.000346213	gmrtDrNS01_38-C_M13R_F06_038.s4 Water stressed 48h segment 2 gmrtDrNS01 Glycine max cDNA 3', mRNA sequence /clone_end=3' /gb=CX708654 /gi=58021913 /ug=Gma.28821 /len=748	-	-	-	gi|87241312|gb|ABD33170.1|/2.95962e-34/disease resistance gene, putative [Medicago truncatula]
SML-4-VS-STL1-5	BQ473245	426	2	22	0.665804	8.0012	3.58705	Up	0.000132287	0.000525028	sap09e01.y1 Gm-c1081 Glycine max cDNA clone SOYBEAN CLONE ID: Gm-c1081-4802 5', mRNA sequence /clone=SOYBEAN_CLONE_ID:_Gm-c1081-4802 /clone_end=5' /gb=BQ473245 /gi=21285374 /ug=Gma.35394 /len=426	-	-	-	-
SML-4-VS-STL1-5	BT094682	1154	18	198	2.21204	26.5829	3.58705	Up	2.45408e-08	1.69565e-07	Soybean clone JCVI-FLGm-5P24 unknown mRNA /cds=m(318,758) /gb=BT094682 /gi=255637321 /ug=Gma.57389 /len=1154	GO:0043231//intracellular membrane-bounded organelle	GO:0016772//transferase activity, transferring phosphorus-containing groups;GO:0003676//nucleic acid binding;GO:0004871//signal transducer activity	GO:0050789//regulation of biological process;GO:0023060;GO:0048511//rhythmic process;GO:0009755//hormone-mediated signaling pathway;GO:0006351//transcription, DNA-dependent;GO:0003006//reproductive developmental process;GO:0009639//response to red or far red light	gi|255637322|gb|ACU18991.1|/1.89711e-77/unknown [Glycine max]
SML-4-VS-STL1-5	BU550411	618	2	22	0.458952	5.51539	3.58705	Up	0.000132287	0.000524899	GM880017B20A10 Gm-r1088 Glycine max cDNA clone Gm-r1088-6188 3', mRNA sequence /clone=Gm-r1088-6188 /clone_end=3' /gb=BU550411 /gi=22933272 /ug=Gma.12254 /len=618	-	GO:0004871//signal transducer activity;GO:0004713//protein tyrosine kinase activity;GO:0000166//nucleotide binding	GO:0009987//cellular process	gi|255550026|ref|XP_002516064.1|/7.66628e-50/Serine/threonine-protein kinase PBS1, putative [Ricinus communis]
SML-4-VS-STL1-5	BI969243	759	3	33	0.560538	6.73619	3.58705	Up	8.3479e-05	0.000346168	GM830007B20B04 Gm-r1083 Glycine max cDNA clone Gm-r1083-2384 3', mRNA sequence /clone=Gm-r1083-2384 /clone_end=3' /gb=BI969243 /gi=16343648 /ug=Gma.36325 /len=759	GO:0005743//mitochondrial inner membrane	GO:0030554//adenyl nucleotide binding;GO:0046872//metal ion binding;GO:0050136//NADH dehydrogenase (quinone) activity	GO:0008152//metabolic process	gi|87240748|gb|ABD32606.1|/9.77968e-94/FAD-dependent pyridine nucleotide-disulphide oxidoreductase; Calcium-binding EF-hand [Medicago truncatula]
SML-4-VS-STL1-5	EV281470	693	4	44	0.818564	9.83698	3.58705	Up	5.44268e-05	0.000235498	GLNB523TF JCVI-SOY3 Glycine max cDNA 5', mRNA sequence /clone_end=5' /gb=EV281470 /gi=151411659 /ug=Gma.38646 /len=693	-	-	-	-
SML-4-VS-STL1-5	EV279223	678	5	55	1.04584	12.5683	3.58705	Up	3.41914e-05	0.000154121	GLNAF42TF JCVI-SOY3 Glycine max cDNA 5', mRNA sequence /clone_end=5' /gb=EV279223 /gi=151409415 /ug=Gma.34964 /len=678	GO:0031976;GO:0009532//plastid stroma	GO:0016671//oxidoreductase activity, acting on sulfur group of donors, disulfide as acceptor	GO:0006790//sulfur metabolic process;GO:0019725//cellular homeostasis	gi|18252504|gb|AAL66290.1|AF452450_1/4.90156e-91/adenosine 5'-phosphosulfate reductase [Glycine max]
SML-4-VS-STL1-5	FK370557	268	5	55	2.64583	31.7958	3.58705	Up	3.41914e-05	0.000153522	454GmaGlobSeed105189 Soybean Seeds Containing Globular-Stage Embryos Glycine max cDNA, mRNA sequence /gb=FK370557 /gi=193406190 /ug=Gma.43092 /len=268	-	-	-	-
SML-4-VS-STL1-5	EV264507	815	2	22	0.348015	4.18222	3.58705	Up	0.000132287	0.000524835	GLLAJ35TF JCVI-SOY1 Glycine max cDNA 5', mRNA sequence /clone_end=5' /gb=EV264507 /gi=151394636 /ug=Gma.36487 /len=815	-	GO:0001071	GO:0010468//regulation of gene expression	gi|255626423|gb|ACU13556.1|/1.02312e-131/unknown [Glycine max]
SML-4-VS-STL1-5	DB981154	440	3	33	0.966929	11.6199	3.58705	Up	8.3479e-05	0.000346257	DB981154 full-length enriched soybean cDNA library, mixture of seedling, young plant, adult plant Glycine max cDNA clone GMFL02-23-H19 3', mRNA sequence /clone=GMFL02-23-H19 /clone_end=3' /gb=DB981154 /gi=213589140 /ug=Gma.48537 /len=440	-	-	-	-
SML-4-VS-STL1-5	GD825979	264	2	22	1.07437	12.911	3.58705	Up	0.000132287	0.000524963	454GmaGlobSeed568628 Soybean Seeds Containing Globular-Stage Embryos Glycine max cDNA, mRNA sequence /gb=GD825979 /gi=208024347 /ug=Gma.48471 /len=264	-	-	-	-
SML-4-VS-STL1-5	BT093387	1521	203	2225	18.9275	226.643	3.58187	Up	2.2915e-13	2.70486e-12	Soybean clone JCVI-FLGm-24I1 unknown mRNA /cds=p(140,1126) /gb=BT093387 /gi=255634800 /ug=Gma.55549 /len=1521	-	-	-	gi|255634801|gb|ACU17761.1|/1.36906e-153/unknown [Glycine max]
SML-4-VS-STL1-5	BT094367	1864	84	916	6.39086	76.1363	3.5745	Up	0	0	Soybean clone JCVI-FLGm-18H1 unknown mRNA /cds=p(252,1004) /gb=BT094367 /gi=255636706 /ug=Gma.44173 /len=1864	GO:0043231//intracellular membrane-bounded organelle	-	-	gi|255636707|gb|ACU18689.1|/1.77019e-129/unknown [Glycine max]
SML-4-VS-STL1-5	BT098662	871	33	359	5.37306	63.8585	3.57106	Up	3.4328e-12	3.34781e-11	Soybean clone JCVI-FLGm-12F16 unknown mRNA /cds=m(1,804) /gb=BT098662 /gi=255646779 /ug=Gma.40322 /len=871	GO:0043231//intracellular membrane-bounded organelle	GO:0003676//nucleic acid binding	GO:0010468//regulation of gene expression	gi|255646780|gb|ACU23862.1|/3.34364e-139/unknown [Glycine max]
SML-4-VS-STL1-5	L19359	916	7	76	1.08375	12.8547	3.56819	Up	1.25124e-05	6.07475e-05	Glycine max calmodulin (SCaM-5) mRNA, complete cds /cds=p(69,521) /gb=L19359 /gi=310562 /ug=Gma.35108 /len=916	GO:0043231//intracellular membrane-bounded organelle;GO:0016020//membrane	GO:0060089//molecular transducer activity;GO:0046872//metal ion binding;GO:0016628//oxidoreductase activity, acting on the CH-CH group of donors, NAD or NADP as acceptor	GO:0009605//response to external stimulus;GO:0006073//cellular glucan metabolic process;GO:0009908//flower development;GO:0009593//detection of chemical stimulus	gi|310563|gb|AAA33948.1|/1.43276e-79/calmodulin [Glycine max]
SML-4-VS-STL1-5	BU550660	685	23	248	4.76171	56.0923	3.55825	Up	1.24656e-09	9.76797e-09	GM880021B20E08 Gm-r1088 Glycine max cDNA clone Gm-r1088-7912 3', mRNA sequence /clone=Gm-r1088-7912 /clone_end=3' /gb=BU550660 /gi=22933521 /ug=Gma.22382 /len=685	-	-	-	-
SML-4-VS-STL1-5	AW706898	448	4	43	1.26622	14.8707	3.55388	Up	5.44268e-05	0.000235435	sk07g12.y1 Gm-c1023 Glycine max cDNA clone GENOME SYSTEMS CLONE ID: Gm-c1023-3455 5', mRNA sequence /clone=GENOME_SYSTEMS_CLONE_ID:_Gm-c1023-3455 /clone_end=5' /gb=AW706898 /gi=7591159 /ti=46761018 /ug=Gma.25894 /len=448	-	-	-	-
SML-4-VS-STL1-5	AB052784	2300	4	43	0.246637	2.89656	3.55388	Up	5.44268e-05	0.000235466	Glycine max mRNA for nitrate transporter NRT1-1, complete cds /cds=p(170,1963) /gb=AB052784 /gi=11933396 /ug=Gma.36738 /len=2300	GO:0016020//membrane	-	GO:0015833//peptide transport	gi|11933397|dbj|BAB19756.1|/0/nitrate transporter NRT1-1 [Glycine max]
SML-4-VS-STL1-5	AK243809	1292	69	741	7.57378	88.8583	3.55242	Up	0	0	Glycine max cDNA, clone: GMFL01-01-F02 /gb=AK243809 /gi=210145118 /ug=Gma.39513 /len=1292	-	GO:0030528//transcription regulator activity	GO:0009743//response to carbohydrate stimulus;GO:0006351//transcription, DNA-dependent	gi|133872332|gb|ABO40237.1|/3.10531e-63/ethylene-responsive transcription factor 1A [Medicago truncatula]
SML-4-VS-STL1-5	FG989793	724	3	32	0.587636	6.84784	3.54265	Up	8.35068e-05	0.000346239	GLLCX41TF JCVI-SOY1 Glycine max cDNA 5', mRNA sequence /clone_end=5' /gb=FG989793 /gi=192296340 /ug=Gma.50072 /len=724	-	GO:0016757//transferase activity, transferring glycosyl groups	-	gi|217074506|gb|ACJ85613.1|/3.86438e-78/unknown [Medicago truncatula]
SML-4-VS-STL1-5	CX708786	730	3	32	0.582806	6.79156	3.54265	Up	8.35068e-05	0.000346151	gmrtDrNS01_40-C_M13R_B07_061.s1 Water stressed 5h segment 1 gmrtDrNS01 Glycine max cDNA 3', mRNA sequence /clone_end=3' /gb=CX708786 /gi=58022045 /ug=Gma.20248 /len=730	-	-	-	gi|255537419|ref|XP_002509776.1|/6.81026e-53/KDEL motif-containing protein 1 precursor, putative [Ricinus communis]
SML-4-VS-STL1-5	CO981563	773	8	85	1.4677	17.0366	3.53701	Up	7.37646e-06	3.70804e-05	GM89011B1H10.r1 Gm-r1089 Glycine max cDNA clone GM89011B1H10 3, mRNA sequence /clone=Gm-r1089-4219 /clone_end=3' /gb=CO981563 /gi=51337697 /ug=Gma.38525 /len=773	-	GO:0016641//oxidoreductase activity, acting on the CH-NH2 group of donors, oxygen as acceptor	GO:0008152//metabolic process	gi|255570451|ref|XP_002526184.1|/2.64714e-09/amine oxidase, putative [Ricinus communis]
SML-4-VS-STL1-5	AK245875	2582	5	53	0.274625	3.18025	3.53361	Up	3.41914e-05	0.000154207	Glycine max cDNA, clone: GMFL01-44-C15 /gb=AK245875 /gi=210141956 /ug=Gma.51025 /len=2582	-	GO:0008138//protein tyrosine/serine/threonine phosphatase activity	GO:0006970//response to osmotic stress;GO:0006796//phosphate metabolic process;GO:0009411//response to UV	gi|37951311|dbj|BAD00043.1|/1.78295e-170/MAP kinase phosphatase [Nicotiana tabacum]
SML-4-VS-STL1-5	FK016229	839	20	211	3.3806	38.9639	3.52679	Up	7.48724e-09	5.44279e-08	GLNC954TF JCVI-SOY3 Glycine max cDNA 5', mRNA sequence /clone_end=5' /gb=FK016229 /gi=192326077 /ug=Gma.25648 /len=839	GO:0044424//intracellular part	GO:0060089//molecular transducer activity	GO:0010468//regulation of gene expression;GO:0009639//response to red or far red light	gi|255644902|gb|ACU22951.1|/2.77159e-95/unknown [Glycine max]
SML-4-VS-STL1-5	CK605893	793	2	21	0.35767	4.10288	3.51993	Up	0.000139215	0.000549695	gmrhRww6-05_E02_T7 Soybean root hair subtracted cDNA library gmrhRww6 Glycine max cDNA, mRNA sequence /gb=CK605893 /gi=41145682 /ug=Gma.50755 /len=793	GO:0016020//membrane	GO:0004672//protein kinase activity	-	gi|255538536|ref|XP_002510333.1|/7.96235e-65/serine-threonine protein kinase, plant-type, putative [Ricinus communis]
SML-4-VS-STL1-5	EV268469	614	2	21	0.461942	5.29899	3.51993	Up	0.000139215	0.000549561	GLMA675TF JCVI-SOY2 Glycine max cDNA 5', mRNA sequence /clone_end=5' /gb=EV268469 /gi=151398598 /ug=Gma.26647 /len=614	-	-	-	-
SML-4-VS-STL1-5	BT098830	783	8	84	1.44895	16.6211	3.51993	Up	7.37646e-06	3.73296e-05	Soybean clone JCVI-FLGm-13G21 unknown mRNA /cds=p(74,493) /gb=BT098830 /gi=255647105 /ug=Gma.40512 /len=783	-	-	-	gi|255647106|gb|ACU24021.1|/3.35076e-76/unknown [Glycine max]
SML-4-VS-STL1-5	CX701675	817	35	367	6.07536	69.5963	3.51797	Up	1.18461e-12	1.21416e-11	gmrtDrNS01_03-A_M13R_A04_032.s2 Water stressed 5h segment 2 gmrtDrNS01 Glycine max cDNA 3', mRNA sequence /clone_end=3' /gb=CX701675 /gi=58014933 /ug=Gma.11672 /len=817	-	-	-	-
SML-4-VS-STL1-5	FK007312	765	5	52	0.926903	10.5314	3.50613	Up	3.41914e-05	0.000153885	GLMDW86TR JCVI-SOY2 Glycine max cDNA 5', mRNA sequence /clone_end=5' /gb=FK007312 /gi=192313748 /ug=Gma.3812 /len=765	-	-	-	gi|223452508|gb|ACM89581.1|/9.02011e-79/disease resistance protein [Glycine max]
SML-4-VS-STL1-5	AK245204	2554	32	331	1.77687	20.0793	3.4983	Up	6.01208e-12	5.70179e-11	Glycine max cDNA, clone: GMFL01-23-K23 /gb=AK245204 /gi=210141287 /ug=Gma.45593 /len=2554	-	-	GO:0010468//regulation of gene expression	gi|255564675|ref|XP_002523332.1|/0/DNA binding protein, putative [Ricinus communis]
SML-4-VS-STL1-5	FK016144	834	1053	10867	179.056	2018.77	3.49499	Up	0	0	GLNC849TF JCVI-SOY3 Glycine max cDNA 5', mRNA sequence /clone_end=5' /gb=FK016144 /gi=192325003 /ug=Gma.28730 /len=834	GO:0044464//cell part	GO:0004091//carboxylesterase activity;GO:0004857//enzyme inhibitor activity	-	gi|255626929|gb|ACU13809.1|/4.85029e-100/unknown [Glycine max]
SML-4-VS-STL1-5	BM885016	531	7	72	1.86952	21.0078	3.49019	Up	1.25124e-05	6.08662e-05	sal93h03.y1 Gm-c1063 Glycine max cDNA clone SOYBEAN CLONE ID: Gm-c1063-3798 5', mRNA sequence /clone=SOYBEAN_CLONE_ID:_Gm-c1063-3798 /clone_end=5' /gb=BM885016 /gi=19268760 /ug=Gma.45280 /len=531	-	-	-	-
SML-4-VS-STL1-5	DB957936	581	4	41	0.97636	10.9333	3.48517	Up	5.44276e-05	0.000235407	DB957936 full-length enriched soybean cDNA library, mixture of seedling, young plant, adult plant Glycine max cDNA clone GMFL02-07-O16 5', mRNA sequence /clone=GMFL02-07-O16 /clone_end=5' /gb=DB957936 /gi=213593816 /ug=Gma.35644 /len=581	-	-	-	-
SML-4-VS-STL1-5	EV274282	704	8	82	1.61155	18.0461	3.48517	Up	7.37646e-06	3.70919e-05	GLMC481TF JCVI-SOY2 Glycine max cDNA 5', mRNA sequence /clone_end=5' /gb=EV274282 /gi=151404468 /ug=Gma.17154 /len=704	-	-	-	-
SML-4-VS-STL1-5	CF806661	690	43	439	8.83782	98.5729	3.47943	Up	1.40332e-13	1.76111e-12	psHB014xL01f USDA-IFAFS:Expression of Phytophthora sojae genes during infection and propagation Glycine max cDNA clone sHB014L01 5, mRNA sequence /clone=sHB014L01 /clone_end=5' /gb=CF806661 /gi=37995072 /ug=Gma.16133 /len=690	-	-	-	-
SML-4-VS-STL1-5	EH039790	825	5	51	0.859492	9.57764	3.47811	Up	3.41914e-05	0.000153607	GMSeed0604 Soybean endosperm tissue in developing seeds Glycine max cDNA clone HYI28.xg_G12_084, mRNA sequence /clone=HYI28.xg_G12_084 /gb=EH039790 /gi=163921420 /ug=Gma.14100 /len=825	-	-	-	gi|255631484|gb|ACU16109.1|/2.73338e-55/unknown [Glycine max]
SML-4-VS-STL1-5	GR843551	727	10	102	1.9507	21.7374	3.47811	Up	2.47674e-06	1.34123e-05	CCCC13231.b1 CCCC Glycine max callus grown in dark condition Glycine max cDNA clone CCCC13231 5', mRNA sequence /clone=CCCC13231 /clone_end=5' /gb=GR843551 /gi=254331701 /ug=Gma.50760 /len=727	-	-	-	gi|87240525|gb|ABD32383.1|/2.28644e-44/Zinc finger, RING-type [Medicago truncatula]
SML-4-VS-STL1-5	BT099457	1207	7	71	0.822464	9.11367	3.47001	Up	1.25124e-05	6.05931e-05	Soybean clone JCVI-FLGm-13H8 unknown mRNA /cds=m(158,1177) /gb=BT099457 /gi=255648328 /ug=Gma.6158 /len=1207	-	-	-	-
SML-4-VS-STL1-5	CD415057	581	22	223	5.36998	59.4663	3.46908	Up	2.26864e-09	1.73815e-08	Gm_ck5089 Soybean induced by Salicylic Acid Glycine max cDNA 3', mRNA sequence /clone_end=3' /gb=CD415057 /gi=31473029 /ug=Gma.12664 /len=581	-	-	-	-
SML-4-VS-STL1-5	AK245512	1085	19	191	2.48342	27.2738	3.45712	Up	1.35691e-08	9.60934e-08	Glycine max cDNA, clone: GMFL01-32-K19 /gb=AK245512 /gi=210141593 /ug=Gma.37284 /len=1085	-	-	-	gi|255559947|ref|XP_002520992.1|/5.30622e-10/conserved hypothetical protein [Ricinus communis]
SML-4-VS-STL1-5	BT093594	1147	136	1364	16.8152	184.244	3.45378	Up	1.93179e-13	2.33822e-12	Soybean clone JCVI-FLGm-17D11 unknown mRNA /cds=p(97,972) /gb=BT093594 /gi=255635199 /ug=Gma.55943 /len=1147	GO:0005624//membrane fraction;GO:0016020//membrane;GO:0009536//plastid	GO:0005515//protein binding	GO:0009605//response to external stimulus;GO:0016044//cellular membrane organization;GO:0009607//response to biotic stimulus;GO:0033205//cell cycle cytokinesis;GO:0006810//transport	gi|255635200|gb|ACU17955.1|/5.18371e-152/unknown [Glycine max]
SML-4-VS-STL1-5	AK244745	1511	140	1404	13.1398	143.961	3.45366	Up	3.81916e-14	5.43546e-13	Glycine max cDNA, clone: GMFL01-12-L16 /gb=AK244745 /gi=210140826 /ug=Gma.11191 /len=1511	-	-	-	-
SML-4-VS-STL1-5	CX704715	949	9	90	1.34494	14.6933	3.44954	Up	4.29554e-06	2.25305e-05	gmrtDrNS01_34-B_M13R_C07_059.s2 Water stressed 5h segment 2 gmrtDrNS01 Glycine max cDNA 3', mRNA sequence /clone_end=3' /gb=CX704715 /gi=58017973 /ug=Gma.19931 /len=949	-	-	-	-
SML-4-VS-STL1-5	EV270751	747	7	70	1.32893	14.5184	3.44954	Up	1.25124e-05	6.07749e-05	GLMAZ25TF JCVI-SOY2 Glycine max cDNA 5', mRNA sequence /clone_end=5' /gb=EV270751 /gi=151400937 /ug=Gma.38478 /len=747	GO:0043231//intracellular membrane-bounded organelle	GO:0005515//protein binding	GO:0006412//translation;GO:0009725//response to hormone stimulus;GO:0010468//regulation of gene expression	gi|255630460|gb|ACU15588.1|/2.2966e-103/unknown [Glycine max]
SML-4-VS-STL1-5	BT095964	1304	2	20	0.21751	2.37626	3.44954	Up	0.000152504	0.00059801	Soybean clone JCVI-FLGm-20K15 unknown mRNA /cds=p(68,1051) /gb=BT095964 /gi=255639801 /ug=Gma.33811 /len=1304	-	-	-	gi|255639802|gb|ACU20194.1|/8.88131e-167/unknown [Glycine max]
SML-4-VS-STL1-5	CX707170	910	3	30	0.467526	5.10766	3.44954	Up	8.36622e-05	0.000346662	gmrtDrNS01_21-C_M13R_D01_009.s4 Water stressed 48h segment 2 gmrtDrNS01 Glycine max cDNA 3', mRNA sequence /clone_end=3' /gb=CX707170 /gi=58020428 /ug=Gma.26039 /len=910	-	-	-	gi|225427191|ref|XP_002278877.1|/2.62712e-41/PREDICTED: hypothetical protein [Vitis vinifera]
SML-4-VS-STL1-5	BE059388	321	3	30	1.32539	14.4797	3.44954	Up	8.36622e-05	0.000346573	sn30d03.y1 Gm-c1016 Glycine max cDNA clone GENOME SYSTEMS CLONE ID: Gm-c1016-12990 5', mRNA sequence /clone=GENOME_SYSTEMS_CLONE_ID:_Gm-c1016-12990 /clone_end=5' /gb=BE059388 /gi=8403692 /ti=46781780 /ug=Gma.52535 /len=321	-	-	-	-
SML-4-VS-STL1-5	GD794413	268	7	70	3.70416	40.4674	3.44954	Up	1.25124e-05	6.09302e-05	454GmaGlobSeed537062 Soybean Seeds Containing Globular-Stage Embryos Glycine max cDNA, mRNA sequence /gb=GD794413 /gi=207823010 /ug=Gma.48165 /len=268	-	-	-	-
SML-4-VS-STL1-5	AK245795	484	2	20	0.586017	6.40217	3.44954	Up	0.000152504	0.000598082	Glycine max cDNA, clone: GMFL01-41-L10 /gb=AK245795 /gi=210141876 /ug=Gma.728 /len=484	-	-	-	-
SML-4-VS-STL1-5	AW102170	523	6	60	1.62695	17.7743	3.44954	Up	2.08956e-05	9.81087e-05	sd84c02.y1 Gm-c1009 Glycine max cDNA clone GENOME SYSTEMS CLONE ID: Gm-c1009-1083 5' similar to TR:O65840 O65840 IAA AMIDOHYDROLASE ;, mRNA sequence /clone=GENOME_SYSTEMS_CLONE_ID:_Gm-c1009-1083 /clone_end=5' /gb=AW102170 /gi=6072783 /ti=46725149 /ug=Gma.37270 /len=523	-	GO:0016787//hydrolase activity;GO:0005488//binding	-	gi|296086495|emb|CBI32084.3|/9.09048e-42/unnamed protein product [Vitis vinifera]
SML-4-VS-STL1-5	BT097856	1459	6	60	0.583206	6.37145	3.44954	Up	2.08956e-05	9.80661e-05	Soybean clone JCVI-FLGm-22N15 unknown mRNA /cds=p(74,1162) /gb=BT097856 /gi=255645200 /ug=Gma.57702 /len=1459	-	GO:0016301//kinase activity	GO:0006950//response to stress	gi|255645201|gb|ACU23098.1|/0/unknown [Glycine max]
SML-4-VS-STL1-5	GR852683	768	2	20	0.369313	4.0347	3.44954	Up	0.000152504	0.000598227	CCCC18936.b1 CCCC Glycine max callus grown in dark condition Glycine max cDNA clone CCCC18936 5', mRNA sequence /clone=CCCC18936 /clone_end=5' /gb=GR852683 /gi=254341546 /ug=Gma.6266 /len=768	-	-	-	-
SML-4-VS-STL1-5	BG791002	385	3	30	1.10506	12.0727	3.44954	Up	8.36622e-05	0.000346617	sae73a09.y1 Gm-c1064 Glycine max cDNA clone GENOME SYSTEMS CLONE ID: Gm-c1064-3857 5' similar to TR:Q9S7A2 Q9S7A2 SQUAMOSA PROMOTER BINDING PROTEIN-LIKE 6. ;, mRNA sequence /clone=GENOME_SYSTEMS_CLONE_ID:_Gm-c1064-3857 /clone_end=5' /gb=BG791002 /gi=14126564 /ti=44517598 /ug=Gma.11934 /len=385	-	-	-	-
SML-4-VS-STL1-5	BW655961	789	61	609	10.9642	119.587	3.44718	Up	6.26166e-14	8.49351e-13	BW655961 GMFL01 Glycine max cDNA clone GMFL01-09-H20 3', mRNA sequence /clone=GMFL01-09-H20 /clone_end=3' /gb=BW655961 /gi=209701365 /ug=Gma.44978 /len=789	GO:0031410//cytoplasmic vesicle	-	-	gi|164605531|dbj|BAF98597.1|/5.57553e-95/CM0545.360.nc [Lotus japonicus]
SML-4-VS-STL1-5	GR843053	767	20	198	3.69795	39.9956	3.43504	Up	7.48724e-09	5.44768e-08	CCCC12905.g1 CCCC Glycine max callus grown in dark condition Glycine max cDNA clone CCCC12905 3', mRNA sequence /clone=CCCC12905 /clone_end=3' /gb=GR843053 /gi=254336874 /ug=Gma.23192 /len=767	-	-	-	gi|255638080|gb|ACU19354.1|/8.62428e-29/unknown [Glycine max]
SML-4-VS-STL1-5	GE088301	246	10	99	5.76489	62.3509	3.43504	Up	2.47674e-06	1.34145e-05	454GmaGlobSeed830949 Soybean Seeds Containing Globular-Stage Embryos Glycine max cDNA, mRNA sequence /gb=GE088301 /gi=208287235 /ug=Gma.49675 /len=246	GO:0044464//cell part	-	-	gi|302142362|emb|CBI19565.3|/6.57762e-24/unnamed protein product [Vitis vinifera]
SML-4-VS-STL1-5	BQ296170	532	7	69	1.866	20.0946	3.42879	Up	1.25124e-05	6.0784e-05	san87f01.y2 Gm-c1052 Glycine max cDNA clone SOYBEAN CLONE ID: Gm-c1052-6770 5' similar to TR:O04328 O04328 TRANSCRIPTION FACTOR. ;, mRNA sequence /clone=SOYBEAN_CLONE_ID:_Gm-c1052-6770 /clone_end=5' /gb=BQ296170 /gi=20811692 /ug=Gma.50338 /len=532	GO:0009536//plastid	GO:0003676//nucleic acid binding;GO:0001071	GO:0010468//regulation of gene expression;GO:0006351//transcription, DNA-dependent	gi|255631858|gb|ACU16296.1|/8.07402e-41/unknown [Glycine max]
SML-4-VS-STL1-5	BQ298828	373	6	59	2.28123	24.5067	3.4253	Up	2.08956e-05	9.79525e-05	sao51d05.y1 Gm-c1073 Glycine max cDNA clone SOYBEAN CLONE ID: Gm-c1073-2841 5', mRNA sequence /clone=SOYBEAN_CLONE_ID:_Gm-c1073-2841 /clone_end=5' /gb=BQ298828 /gi=20814350 /ug=Gma.7855 /len=373	-	-	-	-
SML-4-VS-STL1-5	BT099012	1230	5	49	0.576489	6.1721	3.4204	Up	3.41914e-05	0.000153586	Soybean clone JCVI-FLGm-23F9 unknown mRNA /cds=m(181,1107) /gb=BT099012 /gi=255647461 /ug=Gma.57338 /len=1230	-	GO:0003824//catalytic activity	-	gi|255647462|gb|ACU24195.1|/2.80962e-175/unknown [Glycine max]
SML-4-VS-STL1-5	CX711461	983	4	39	0.577075	6.14686	3.41302	Up	5.443e-05	0.000235355	gmrtDrNS01_34-D_M13R_C11_091.s1 Water stressed 5h segment 1 gmrtDrNS01 Glycine max cDNA 3', mRNA sequence /clone_end=3' /gb=CX711461 /gi=58024720 /ug=Gma.19722 /len=983	-	-	-	-
SML-4-VS-STL1-5	BW671550	606	4	39	0.936081	9.9709	3.41302	Up	5.443e-05	0.000235386	BW671550 GMFL01 Glycine max cDNA clone GMFL01-33-G16 3', mRNA sequence /clone=GMFL01-33-G16 /clone_end=3' /gb=BW671550 /gi=209717758 /ug=Gma.51274 /len=606	-	-	-	gi|225430297|ref|XP_002282692.1|/6.47393e-14/PREDICTED: hypothetical protein [Vitis vinifera]
SML-4-VS-STL1-5	CX706019	846	38	370	6.37	67.76	3.41107	Up	3.40172e-13	3.85378e-12	gmrtDrNS01_07-C_M13R_C08_060.s2 Water stressed 5h segment 2 gmrtDrNS01 Glycine max cDNA 3', mRNA sequence /clone_end=3' /gb=CX706019 /gi=58019277 /ug=Gma.17946 /len=846	-	-	-	-
SML-4-VS-STL1-5	EH223884	737	10	97	1.92424	20.3914	3.4056	Up	2.47674e-06	1.34573e-05	JGI_ABWZ4515.rev ABWZ Phakopsora pachyrhizi infected soybean leaf tissue 13-15 days post inoculation with TW72-1 urediniospores Glycine max cDNA clone ABWZ4515 3', mRNA sequence /clone=ABWZ4515 /clone_end=3' /gb=EH223884 /gi=120495717 /ug=Gma.22815 /len=737	GO:0016020//membrane	-	-	gi|255568070|ref|XP_002525011.1|/8.63906e-31/ankyrin repeat-containing protein, putative [Ricinus communis]
SML-4-VS-STL1-5	EV268393	749	49	475	9.2777	98.2549	3.40469	Up	5.61772e-14	7.68443e-13	GLMA586TF JCVI-SOY2 Glycine max cDNA 5', mRNA sequence /clone_end=5' /gb=EV268393 /gi=151398522 /ug=Gma.2382 /len=749	-	GO:0046914//transition metal ion binding;GO:0016702//oxidoreductase activity, acting on single donors with incorporation of molecular oxygen, incorporation of two atoms of oxygen	GO:0006633//fatty acid biosynthetic process	gi|255544760|ref|XP_002513441.1|/3.03805e-103/lipoxygenase, putative [Ricinus communis]
SML-4-VS-STL1-5	FK008698	692	43	416	8.81228	93.1386	3.40179	Up	1.40332e-13	1.75975e-12	GLME478TFB JCVI-SOY2 Glycine max cDNA 5', mRNA sequence /clone_end=5' /gb=FK008698 /gi=192318002 /ug=Gma.26611 /len=692	GO:0031224//intrinsic to membrane;GO:0043231//intracellular membrane-bounded organelle	GO:0008194//UDP-glycosyltransferase activity;GO:0042285//xylosyltransferase activity	GO:0048588//developmental cell growth;GO:0009250//glucan biosynthetic process	gi|255551747|ref|XP_002516919.1|/4.6388e-60/Xyloglucan 6-xylosyltransferase, putative [Ricinus communis]
SML-4-VS-STL1-5	AK245159	1164	75	725	9.13764	96.5	3.40063	Up	0	0	Glycine max cDNA, clone: GMFL01-22-I11 /gb=AK245159 /gi=210141242 /ug=Gma.6380 /len=1164	-	-	-	-
SML-4-VS-STL1-5	DB977581	365	3	29	1.16561	12.3097	3.40063	Up	8.38568e-05	0.00034729	DB977581 full-length enriched soybean cDNA library, mixture of seedling, young plant, adult plant Glycine max cDNA clone GMFL02-12-F10 3', mRNA sequence /clone=GMFL02-12-F10 /clone_end=3' /gb=DB977581 /gi=213597031 /ug=Gma.41026 /len=365	-	GO:0003824//catalytic activity	-	gi|21592960|gb|AAM64910.1|/5.9983e-25/unknown [Arabidopsis thaliana]
SML-4-VS-STL1-5	DQ822954	907	33	318	5.1598	54.3203	3.39611	Up	3.4328e-12	3.3468e-11	Glycine max MYB transcription factor MYB126 (MYB126) mRNA, partial cds /cds=p(1,657) /gb=DQ822954 /gi=110931791 /ug=Gma.35970 /len=907	-	-	-	gi|110931792|gb|ABH02895.1|/1.31412e-109/MYB transcription factor MYB126 [Glycine max]
SML-4-VS-STL1-5	BT097320	817	73	702	12.6715	133.124	3.39312	Up	0	0	Soybean clone JCVI-FLGm-21J18 unknown mRNA /cds=p(18,185) /gb=BT097320 /gi=255642460 /ug=Gma.55411 /len=817	GO:0044459//plasma membrane part;GO:0005618//cell wall;GO:0043231//intracellular membrane-bounded organelle	GO:0035251//UDP-glucosyltransferase activity	GO:0045229//external encapsulating structure organization;GO:0009250//glucan biosynthetic process	gi|255648166|gb|ACU24537.1|/3.6319e-84/unknown [Glycine max]
SML-4-VS-STL1-5	AW596388	559	5	48	1.26848	13.3037	3.39065	Up	3.41914e-05	0.000153735	sj02g04.y1 Gm-c1032 Glycine max cDNA clone GENOME SYSTEMS CLONE ID: Gm-c1032-751 5' similar to TR:O64583 O64583 HYPOTHETICAL 26.4 KD PROTEIN. ;, mRNA sequence /clone=GENOME_SYSTEMS_CLONE_ID:_Gm-c1032-751 /clone_end=5' /gb=AW596388 /gi=7283785 /ti=46756612 /ug=Gma.34103 /len=559	-	-	-	gi|194699590|gb|ACF83879.1|/2.39971e-07/unknown [Zea mays]
SML-4-VS-STL1-5	CO984354	899	5	48	0.788744	8.27225	3.39065	Up	3.41914e-05	0.000153544	GM89013A2E02.r2 Gm-r1089 Glycine max cDNA clone GM89013A2E02 3, mRNA sequence /clone=Gm-r1089-4804 /clone_end=3' /gb=CO984354 /gi=51343621 /ug=Gma.28618 /len=899	-	GO:0005488//binding	GO:0009725//response to hormone stimulus;GO:0006970//response to osmotic stress;GO:0010038//response to metal ion	gi|110931662|gb|ABH02830.1|/1.15517e-113/MYB transcription factor MYB62 [Glycine max]
SML-4-VS-STL1-5	AK245894	1234	335	3214	38.4995	403.527	3.38975	Up	1.86517e-13	2.28752e-12	Glycine max cDNA, clone: GMFL01-45-E20 /gb=AK245894 /gi=210141975 /ug=Gma.19376 /len=1234	-	-	-	gi|56692180|dbj|BAD80840.1|/0/2-hydroxyisoflavanone dehydratase [Glycine max]
SML-4-VS-STL1-5	GR833022	784	25	239	4.5222	47.2307	3.38463	Up	3.7574e-10	3.10271e-09	CCCC6157.g1 CCCC Glycine max callus grown in dark condition Glycine max cDNA clone CCCC6157 3', mRNA sequence /clone=CCCC6157 /clone_end=3' /gb=GR833022 /gi=254328650 /ug=Gma.54207 /len=784	-	-	-	-
SML-4-VS-STL1-5	BI968790	764	22	210	4.08371	42.5861	3.38243	Up	2.26864e-09	1.73691e-08	GM830006A21G02 Gm-r1083 Glycine max cDNA clone Gm-r1083-2212 3', mRNA sequence /clone=Gm-r1083-2212 /clone_end=3' /gb=BI968790 /gi=16343195 /ug=Gma.25229 /len=764	-	-	-	-
SML-4-VS-STL1-5	GR844202	267	10	95	5.31147	55.1258	3.37554	Up	2.47674e-06	1.3498e-05	CCCC13656.b1 CCCC Glycine max callus grown in dark condition Glycine max cDNA clone CCCC13656 5', mRNA sequence /clone=CCCC13656 /clone_end=5' /gb=GR844202 /gi=254334417 /ug=Gma.29781 /len=267	-	-	-	-
SML-4-VS-STL1-5	BT098402	1668	2	19	0.170043	1.76482	3.37554	Up	0.000177893	0.000690211	Soybean clone JCVI-FLGm-26L11 unknown mRNA /cds=m(387,1562) /gb=BT098402 /gi=255646263 /ug=Gma.25808 /len=1668	-	GO:0008757//S-adenosylmethionine-dependent methyltransferase activity	GO:0009943//adaxial/abaxial axis specification	gi|255646264|gb|ACU23616.1|/0/unknown [Glycine max]
SML-4-VS-STL1-5	EV281356	861	2	19	0.329422	3.41895	3.37554	Up	0.000177893	0.000690377	GLNB386TF JCVI-SOY3 Glycine max cDNA 5', mRNA sequence /clone_end=5' /gb=EV281356 /gi=151411545 /ug=Gma.20653 /len=861	GO:0044464//cell part	GO:0005488//binding	-	gi|297734365|emb|CBI15612.3|/2.30875e-68/unnamed protein product [Vitis vinifera]
SML-4-VS-STL1-5	BE824305	800	2	19	0.354541	3.67964	3.37554	Up	0.000177893	0.000690129	GM700023A10A4 Gm-r1070 Glycine max cDNA clone Gm-r1070-8839 3', mRNA sequence /clone=Gm-r1070-8839 /clone_end=3' /gb=BE824305 /gi=10256539 /ug=Gma.50302 /len=800	-	GO:0046872//metal ion binding	-	gi|297740786|emb|CBI30968.3|/6.15204e-81/unnamed protein product [Vitis vinifera]
SML-4-VS-STL1-5	BU764774	442	2	19	0.641702	6.65999	3.37554	Up	0.000177893	0.000690294	sas06d04.y2 Gm-c1080 Glycine max cDNA clone SOYBEAN CLONE ID: Gm-c1080-2864 5', mRNA sequence /clone=SOYBEAN_CLONE_ID:_Gm-c1080-2864 /clone_end=5' /gb=BU764774 /gi=23733178 /ug=Gma.35635 /len=442	-	-	-	-
SML-4-VS-STL1-5	AK244287	1429	281	2658	27.8869	288.181	3.36932	Up	0	0	Glycine max cDNA, clone: GMFL01-02-J15 /gb=AK244287 /gi=210145596 /ug=Gma.33026 /len=1429	-	-	-	gi|83630937|gb|ABC26917.1|/2.67238e-119/WRKY27 [Glycine max]
SML-4-VS-STL1-5	AK245373	2654	288	2709	15.3893	158.143	3.36124	Up	1.2812e-13	1.62486e-12	Glycine max cDNA, clone: GMFL01-28-M05 /gb=AK245373 /gi=210141454 /ug=Gma.35083 /len=2654	-	GO:0004721//phosphoprotein phosphatase activity	GO:0006970//response to osmotic stress;GO:0009411//response to UV	gi|37951311|dbj|BAD00043.1|/0/MAP kinase phosphatase [Nicotiana tabacum]
SML-4-VS-STL1-5	EF433422	1401	5	47	0.506125	5.19759	3.36028	Up	3.41914e-05	0.000154486	Glycine max cysteine synthase (OAS-TL6) mRNA, complete cds /cds=p(264,1235) /gb=EF433422 /gi=126508781 /ug=Gma.11101 /len=1401	-	-	-	-
SML-4-VS-STL1-5	BT095548	1315	40	375	4.3138	44.1822	3.35644	Up	1.87406e-13	2.29494e-12	Soybean clone JCVI-FLGm-19D21 unknown mRNA /cds=p(49,1179) /gb=BT095548 /gi=255638986 /ug=Gma.42602 /len=1315	-	GO:0046872//metal ion binding;GO:0003824//catalytic activity	GO:0008152//metabolic process	gi|255638987|gb|ACU19794.1|/0/unknown [Glycine max]
SML-4-VS-STL1-5	BW654803	587	3	28	0.724785	7.3903	3.35001	Up	8.42268e-05	0.000348466	BW654803 GMFL01 Glycine max cDNA clone GMFL01-07-C20 3', mRNA sequence /clone=GMFL01-07-C20 /clone_end=3' /gb=BW654803 /gi=209726031 /ug=Gma.49934 /len=587	-	-	-	gi|296087322|emb|CBI33696.3|/2.74593e-14/unnamed protein product [Vitis vinifera]
SML-4-VS-STL1-5	GR829987	714	21	196	4.17107	42.5305	3.35001	Up	4.12426e-09	3.08538e-08	CCCC4409.b1 CCCC Glycine max callus grown in dark condition Glycine max cDNA clone CCCC4409 5', mRNA sequence /clone=CCCC4409 /clone_end=5' /gb=GR829987 /gi=254314994 /ug=Gma.33590 /len=714	-	-	-	gi|255637747|gb|ACU19196.1|/3.42573e-91/unknown [Glycine max]
SML-4-VS-STL1-5	BU547674	638	3	28	0.666847	6.79954	3.35001	Up	8.42268e-05	0.000348422	GM880017A20B10 Gm-r1088 Glycine max cDNA clone Gm-r1088-6212 3', mRNA sequence /clone=Gm-r1088-6212 /clone_end=3' /gb=BU547674 /gi=22930535 /ug=Gma.38837 /len=638	-	-	-	-
SML-4-VS-STL1-5	CO983166	794	6	56	1.07166	10.9272	3.35001	Up	2.08956e-05	9.78816e-05	GM89018A1A07.r1 Gm-r1089 Glycine max cDNA clone GM89018A1A07 3, mRNA sequence /clone=Gm-r1089-6541 /clone_end=3' /gb=CO983166 /gi=51341849 /ug=Gma.50527 /len=794	-	-	-	gi|297738256|emb|CBI27457.3|/1.28604e-22/unnamed protein product [Vitis vinifera]
SML-4-VS-STL1-5	GR824925	279	11	102	5.59132	56.642	3.34061	Up	1.41645e-06	7.96213e-06	CCCC1243.g1 CCCC Glycine max callus grown in dark condition Glycine max cDNA clone CCCC1243 3', mRNA sequence /clone=CCCC1243 /clone_end=3' /gb=GR824925 /gi=254321608 /ug=Gma.58414 /len=279	-	-	-	-
SML-4-VS-STL1-5	BT099211	1436	157	1454	15.505	156.874	3.33881	Up	0	0	Soybean clone JCVI-FLGm-23B4 unknown mRNA /cds=m(585,1226) /gb=BT099211 /gi=255647853 /ug=Gma.55141 /len=1436	-	-	-	gi|255647854|gb|ACU24386.1|/2.04467e-26/unknown [Glycine max]
SML-4-VS-STL1-5	AK285457	1499	190	1759	17.9754	181.805	3.3383	Up	2.84218e-13	3.28423e-12	Glycine max cDNA, clone: GMFL01-10-B07 /gb=AK285457 /gi=210142579 /ug=Gma.1187 /len=1499	-	-	-	-
SML-4-VS-STL1-5	FK572655	239	4	37	2.37349	23.9854	3.33707	Up	5.44386e-05	0.000235297	454GmaGlobSeed307287 Soybean Seeds Containing Globular-Stage Embryos Glycine max cDNA, mRNA sequence /gb=FK572655 /gi=193619723 /ug=Gma.41479 /len=239	-	-	-	-
SML-4-VS-STL1-5	AK244766	1604	90	828	7.95727	79.9776	3.32925	Up	0	0	Glycine max cDNA, clone: GMFL01-13-H21 /gb=AK244766 /gi=210140847 /ug=Gma.32116 /len=1604	-	-	GO:0048827//phyllome development;GO:0006606//protein import into nucleus;GO:0006350//transcription;GO:0009793//embryo development ending in seed dormancy	gi|7531181|sp|O04682.1|PTI6_SOLLC/1.33022e-37/RecName: Full=Pathogenesis-related genes transcriptional activator PTI6; AltName: Full=PTO-interacting protein 6
SML-4-VS-STL1-5	CO985830	827	5	46	0.857414	8.61776	3.32925	Up	3.41914e-05	0.000154185	GM89015B1D02.r2 Gm-r1089 Glycine max cDNA clone GM89015B1D02 3, mRNA sequence /clone=Gm-r1089-5547 /clone_end=3' /gb=CO985830 /gi=51345097 /ug=Gma.50785 /len=827	-	-	-	-
SML-4-VS-STL1-5	FG999222	739	8	73	1.53522	15.3046	3.31744	Up	7.37646e-06	3.71959e-05	GLPA971TR JCVI-SOY1 Glycine max cDNA 5', mRNA sequence /clone_end=5' /gb=FG999222 /gi=192310549 /ug=Gma.40231 /len=739	-	-	-	gi|255565935|ref|XP_002523956.1|/7.35391e-38/RAB6-interacting protein, putative [Ricinus communis]
SML-4-VS-STL1-5	EH259837	800	26	237	4.60903	45.8987	3.31592	Up	2.06312e-10	1.74503e-09	JGI_ACBU3260.fwd ACBU Phakopsora pachyrhizi infected soybean leaf tissue 6-8 days post inoculation with TW72-1 urediniospores Glycine max cDNA clone ACBU3260 5', mRNA sequence /clone=ACBU3260 /clone_end=5' /gb=EH259837 /gi=120531704 /ug=Gma.10546 /len=800	-	-	-	-
SML-4-VS-STL1-5	AK243997	1039	60	546	8.18958	81.4178	3.31348	Up	0	0	Glycine max cDNA, clone: GMFL01-01-N03 /gb=AK243997 /gi=210145306 /ug=Gma.55462 /len=1039	-	-	-	gi|255632454|gb|ACU16577.1|/1.16888e-83/unknown [Glycine max]
SML-4-VS-STL1-5	BW655960	880	35	318	5.64042	55.9869	3.31122	Up	1.18461e-12	1.21531e-11	BW655960 GMFL01 Glycine max cDNA clone GMFL01-09-H20 5', mRNA sequence /clone=GMFL01-09-H20 /clone_end=5' /gb=BW655960 /gi=209701364 /ug=Gma.48612 /len=880	GO:0016020//membrane;GO:0031410//cytoplasmic vesicle	-	-	gi|164605531|dbj|BAF98597.1|/3.67782e-101/CM0545.360.nc [Lotus japonicus]
SML-4-VS-STL1-5	EV273580	832	12	109	2.04543	20.2976	3.31084	Up	8.04566e-07	4.62704e-06	GLMBX02TF JCVI-SOY2 Glycine max cDNA 5', mRNA sequence /clone_end=5' /gb=EV273580 /gi=151403770 /ug=Gma.7269 /len=832	GO:0043231//intracellular membrane-bounded organelle	-	-	gi|30698785|ref|NP_177280.2|/3.35186e-23/unknown protein [Arabidopsis thaliana]
SML-4-VS-STL1-5	GR826232	767	228	2063	42.1566	416.722	3.30525	Up	4.38094e-13	4.85442e-12	CCCC2087.g1 CCCC Glycine max callus grown in dark condition Glycine max cDNA clone CCCC2087 3', mRNA sequence /clone=CCCC2087 /clone_end=3' /gb=GR826232 /gi=254317287 /ug=Gma.30085 /len=767	-	-	-	gi|296089802|emb|CBI39621.3|/6.58808e-37/unnamed protein product [Vitis vinifera]
SML-4-VS-STL1-5	AK245214	2384	500	4523	29.7433	293.943	3.3049	Up	7.82486e-13	8.21509e-12	Glycine max cDNA, clone: GMFL01-23-P08 /gb=AK245214 /gi=210141297 /ug=Gma.8337 /len=2384	-	GO:0005488//binding	-	gi|255586318|ref|XP_002533810.1|/2.76718e-70/nuclear receptor binding set domain containing protein 1, nsd, putative [Ricinus communis]
SML-4-VS-STL1-5	CX711059	971	3	27	0.438155	4.30811	3.29754	Up	8.49286e-05	0.000351056	gmrtDrNS01_27-D_M13R_F04_022.s3 Water stressed 48h segment 1 gmrtDrNS01 Glycine max cDNA 3', mRNA sequence /clone_end=3' /gb=CX711059 /gi=58024318 /ug=Gma.20682 /len=971	-	-	-	gi|297742615|emb|CBI34764.3|/1.02987e-62/unnamed protein product [Vitis vinifera]
SML-4-VS-STL1-5	EV268819	645	2	18	0.43974	4.3237	3.29754	Up	0.00022619	0.00086363	GLMAC18TF JCVI-SOY2 Glycine max cDNA 5', mRNA sequence /clone_end=5' /gb=EV268819 /gi=151398948 /ug=Gma.12859 /len=645	-	-	-	gi|255630065|gb|ACU15386.1|/2.0744e-56/unknown [Glycine max]
SML-4-VS-STL1-5	AK245941	738	2	18	0.384326	3.77884	3.29754	Up	0.00022619	0.000863528	Glycine max cDNA, clone: GMFL01-46-K08 /gb=AK245941 /gi=210142022 /ug=Gma.49795 /len=738	-	-	-	gi|255552376|ref|XP_002517232.1|/5.05296e-39/Protein MKS1, putative [Ricinus communis]
SML-4-VS-STL1-5	BU551240	749	2	18	0.378682	3.72334	3.29754	Up	0.00022619	0.000863426	GM880019B21H05 Gm-r1088 Glycine max cDNA clone Gm-r1088-7282 3', mRNA sequence /clone=Gm-r1088-7282 /clone_end=3' /gb=BU551240 /gi=22934101 /ug=Gma.50687 /len=749	GO:0043231//intracellular membrane-bounded organelle	GO:0016763//transferase activity, transferring pentosyl groups	GO:0010413//glucuronoxylan metabolic process;GO:0003002//regionalization;GO:0048513//organ development;GO:0048608//reproductive structure development	gi|66347023|emb|CAI94900.1|/2.95276e-42/glycosyltransferase [Glycine max]
SML-4-VS-STL1-5	BI468976	573	4	36	0.989991	9.73397	3.29754	Up	5.44494e-05	0.000235313	sai05g09.y1 Gm-c1053 Glycine max cDNA clone GENOME SYSTEMS CLONE ID: Gm-c1053-2609 5' similar to TR:Q9ZUD9 Q9ZUD9 HYPOTHETICAL 35.6 KD PROTEIN F5O8.11. ;, mRNA sequence /clone=GENOME_SYSTEMS_CLONE_ID:_Gm-c1053-2609 /clone_end=5' /gb=BI468976 /gi=15285085 /ug=Gma.38734 /len=573	GO:0043231//intracellular membrane-bounded organelle	-	-	gi|297733785|emb|CBI15032.3|/6.18025e-32/unnamed protein product [Vitis vinifera]
SML-4-VS-STL1-5	FK018669	691	30	270	6.157	60.538	3.29754	Up	1.90914e-11	1.74026e-10	GLND202TF JCVI-SOY3 Glycine max cDNA 5', mRNA sequence /clone_end=5' /gb=FK018669 /gi=192323963 /ug=Gma.4245 /len=691	-	-	-	gi|255629714|gb|ACU15206.1|/1.39401e-32/unknown [Glycine max]
SML-4-VS-STL1-5	AK244909	1382	19	171	1.94972	19.1704	3.29754	Up	1.35691e-08	9.58209e-08	Glycine max cDNA, clone: GMFL01-16-K16 /gb=AK244909 /gi=210140990 /ug=Gma.20235 /len=1382	-	-	-	gi|255579021|ref|XP_002530362.1|/1.59387e-129/Hsp90 co-chaperone AHA1, putative [Ricinus communis]
SML-4-VS-STL1-5	FK020403	776	2	18	0.365506	3.59379	3.29754	Up	0.00022619	0.000863324	GLNDL81TF JCVI-SOY3 Glycine max cDNA 5', mRNA sequence /clone_end=5' /gb=FK020403 /gi=192328128 /ug=Gma.21081 /len=776	GO:0005773//vacuole;GO:0031090//organelle membrane;GO:0031224//intrinsic to membrane;GO:0005576//extracellular region	GO:0022891//substrate-specific transmembrane transporter activity;GO:0071997;GO:0032559//adenyl ribonucleotide binding	GO:0006810//transport	gi|224061172|ref|XP_002300362.1|/8.30323e-120/multidrug resistance protein ABC transporter family [Populus trichocarpa]
SML-4-VS-STL1-5	GD776396	281	5	45	2.52342	24.8112	3.29754	Up	3.41916e-05	0.000153289	454GmaGlobSeed519045 Soybean Seeds Containing Globular-Stage Embryos Glycine max cDNA, mRNA sequence /gb=GD776396 /gi=207801153 /ug=Gma.43084 /len=281	-	-	-	-
SML-4-VS-STL1-5	BE022388	284	4	36	1.99741	19.6393	3.29754	Up	5.44494e-05	0.000235281	sm85b10.y1 Gm-c1015 Glycine max cDNA clone GENOME SYSTEMS CLONE ID: Gm-c1015-6836 5', mRNA sequence /clone=GENOME_SYSTEMS_CLONE_ID:_Gm-c1015-6836 /clone_end=5' /gb=BE022388 /gi=8284829 /ti=46778730 /ug=Gma.25548 /len=284	-	-	-	gi|7677046|gb|AAF67003.1|AF148506_1/3.60858e-06/putative Hs1pro-1 homolog [Pisum sativum]
SML-4-VS-STL1-5	CX711903	711	33	295	6.58219	64.2828	3.28779	Up	3.4328e-12	3.33475e-11	gmrtDrNS01_39-D_M13R_D09_073.s2 Water stressed 5h segment 2 gmrtDrNS01 Glycine max cDNA 3', mRNA sequence /clone_end=3' /gb=CX711903 /gi=58025162 /ug=Gma.19651 /len=711	-	GO:0005488//binding	-	gi|255646665|gb|ACU23806.1|/2.29784e-86/unknown [Glycine max]
SML-4-VS-STL1-5	BQ473639	551	11	98	2.83118	27.556	3.28289	Up	1.41645e-06	7.9387e-06	sap15g10.y1 Gm-c1082 Glycine max cDNA clone SOYBEAN CLONE ID: Gm-c1082-2636 5' similar to TR:Q9ZWQ5 Q9ZWQ5 UDP-GLYCOSE:FLAVONOID GLYCOSYLTRANSFERASE. ;, mRNA sequence /clone=SOYBEAN_CLONE_ID:_Gm-c1082-2636 /clone_end=5' /gb=BQ473639 /gi=21285768 /ug=Gma.52080 /len=551	-	-	-	gi|32188025|dbj|BAC78438.1|/8.91051e-62/isoflavonoid glucosyltransferase [Glycyrrhiza echinata]
SML-4-VS-STL1-5	BT096139	926	22	196	3.36928	32.7935	3.28289	Up	2.26864e-09	1.732e-08	Soybean clone JCVI-FLGm-15M4 unknown mRNA /cds=p(129,782) /gb=BT096139 /gi=255640146 /ug=Gma.36586 /len=926	-	GO:0003824//catalytic activity	GO:0019538//protein metabolic process	gi|255640147|gb|ACU20364.1|/6.94055e-122/unknown [Glycine max]
SML-4-VS-STL1-5	CO985086	821	9	80	1.55462	15.0969	3.27962	Up	4.29554e-06	2.24216e-05	GM89023A2B05.r1 Gm-r1089 Glycine max cDNA clone GM89023A2B05 3, mRNA sequence /clone=Gm-r1089-8506 /clone_end=3' /gb=CO985086 /gi=51344353 /ug=Gma.25710 /len=821	GO:0031224//intrinsic to membrane	GO:0016301//kinase activity;GO:0016628//oxidoreductase activity, acting on the CH-CH group of donors, NAD or NADP as acceptor;GO:0032559//adenyl ribonucleotide binding	GO:0006464//protein modification process;GO:0010033//response to organic substance;GO:0007167//enzyme linked receptor protein signaling pathway	gi|296087396|emb|CBI33770.3|/1.12311e-85/unnamed protein product [Vitis vinifera]
SML-4-VS-STL1-5	BQ080930	587	9	80	2.17435	21.1152	3.27962	Up	4.29554e-06	2.24252e-05	san12a10.y1 Gm-c1084 Glycine max cDNA clone SOYBEAN CLONE ID: Gm-c1084-3499 5' similar to TR:O22178 O22178 PUTATIVE RECEPTOR PROTEIN KINASE. ;, mRNA sequence /clone=SOYBEAN_CLONE_ID:_Gm-c1084-3499 /clone_end=5' /gb=BQ080930 /gi=19936583 /ug=Gma.42410 /len=587	GO:0016020//membrane	GO:0005488//binding;GO:0016772//transferase activity, transferring phosphorus-containing groups	GO:0010033//response to organic substance;GO:0008152//metabolic process	gi|255567891|ref|XP_002524923.1|/5.884e-33/LIM domain kinase, putative [Ricinus communis]
SML-4-VS-STL1-5	AK243920	2094	27	240	1.82858	17.7573	3.27962	Up	1.13354e-10	9.79497e-10	Glycine max cDNA, clone: GMFL01-01-J21 /gb=AK243920 /gi=210145229 /ug=Gma.26059 /len=2094	-	-	-	gi|215598344|tpg|DAA06358.1|/0/TPA: TPA_inf: ARO1-like protein 1 [Medicago truncatula]
SML-4-VS-STL1-5	BT095080	1979	153	1350	10.9641	105.689	3.26897	Up	0	0	Soybean clone JCVI-FLGm-25E3 unknown mRNA /cds=m(358,1842) /gb=BT095080 /gi=255638079 /ug=Gma.56305 /len=1979	-	-	-	gi|255638080|gb|ACU19354.1|/0/unknown [Glycine max]
SML-4-VS-STL1-5	CX547348	882	28	247	4.5021	43.3881	3.26863	Up	6.23776e-11	5.48225e-10	gmrtDrNS01_07-A_M13R_B06_046.s3 Water stressed 48h segment 1 gmrtDrNS01 Glycine max cDNA 3', mRNA sequence /clone_end=3' /gb=CX547348 /gi=57574373 /ug=Gma.20366 /len=882	GO:0009536//plastid	GO:0016620//oxidoreductase activity, acting on the aldehyde or oxo group of donors, NAD or NADP as acceptor;GO:0016616//oxidoreductase activity, acting on the CH-OH group of donors, NAD or NADP as acceptor;GO:0000166//nucleotide binding	GO:0009314//response to radiation;GO:0006779//porphyrin biosynthetic process	gi|307136446|gb|ADN34251.1|/2.66945e-75/glutamyl-tRNA reductase [Cucumis melo subsp. melo]
SML-4-VS-STL1-5	AK244003	1826	410	3610	31.8426	306.301	3.26592	Up	1.17373e-12	1.20721e-11	Glycine max cDNA, clone: GMFL01-01-N09 /gb=AK244003 /gi=210145312 /ug=Gma.55112 /len=1826	-	GO:0048037//cofactor binding;GO:0016857//racemase and epimerase activity, acting on carbohydrates and derivatives	GO:0006139//nucleobase, nucleoside, nucleotide and nucleic acid metabolic process	gi|255574623|ref|XP_002528222.1|/0/UDP-glucuronate 5-epimerase, putative [Ricinus communis]
SML-4-VS-STL1-5	BT093554	1347	5	44	0.526415	5.0609	3.26512	Up	3.4192e-05	0.00015327	Soybean clone JCVI-FLGm-17O18 unknown mRNA /cds=p(58,996) /gb=BT093554 /gi=255635124 /ug=Gma.14097 /len=1347	GO:0043231//intracellular membrane-bounded organelle;GO:0031224//intrinsic to membrane	-	-	gi|255635125|gb|ACU17919.1|/9.54424e-172/unknown [Glycine max]
SML-4-VS-STL1-5	BT095323	681	30	263	6.24741	59.8344	3.25964	Up	1.90914e-11	1.73879e-10	Soybean clone JCVI-FLGm-19C12 unknown mRNA /cds=p(79,681) /gb=BT095323 /gi=255638550 /ug=Gma.53954 /len=681	-	GO:0046872//metal ion binding;GO:0016702//oxidoreductase activity, acting on single donors with incorporation of molecular oxygen, incorporation of two atoms of oxygen	GO:0006633//fatty acid biosynthetic process	gi|255638551|gb|ACU19583.1|/1.82062e-85/unknown [Glycine max]
SML-4-VS-STL1-5	FK009698	686	25	219	5.16823	49.4609	3.25855	Up	3.7574e-10	3.10429e-09	GLQA542TF JCVI-SOY2 Glycine max cDNA 5', mRNA sequence /clone_end=5' /gb=FK009698 /gi=192315546 /ug=Gma.57504 /len=686	-	GO:0005488//binding;GO:0015036//disulfide oxidoreductase activity	GO:0010033//response to organic substance;GO:0023033;GO:0019725//cellular homeostasis	gi|255646483|gb|ACU23720.1|/4.87972e-54/unknown [Glycine max]
SML-4-VS-STL1-5	BU764079	477	4	35	1.18923	11.3682	3.2569	Up	5.44696e-05	0.000235337	sas52c10.y1 Gm-c1023 Glycine max cDNA clone SOYBEAN CLONE ID: Gm-c1023-4340 5' similar to TR:O04720 O04720 CYSTEINE PROTEINASE INHIBITOR. ;, mRNA sequence /clone=SOYBEAN_CLONE_ID:_Gm-c1023-4340 /clone_end=5' /gb=BU764079 /gi=23731870 /ug=Gma.33432 /len=477	-	GO:0016787//hydrolase activity;GO:0004866//endopeptidase inhibitor activity	-	gi|1944319|dbj|BAA19608.1|/6.86908e-21/cysteine proteinase inhibitor [Glycine max]
SML-4-VS-STL1-5	BT093395	757	48	420	8.99231	85.9599	3.2569	Up	1.23235e-13	1.574e-12	Soybean clone JCVI-FLGm-14G17 unknown mRNA /cds=p(405,757) /gb=BT093395 /gi=255634816 /ug=Gma.57957 /len=757	GO:0043231//intracellular membrane-bounded organelle	GO:0005488//binding;GO:0008026//ATP-dependent helicase activity	GO:0006259//DNA metabolic process	gi|255634817|gb|ACU17769.1|/8.56237e-66/unknown [Glycine max]
SML-4-VS-STL1-5	GD700449	270	4	35	2.10098	20.0838	3.2569	Up	5.44696e-05	0.000235306	454GmaGlobSeed443098 Soybean Seeds Containing Globular-Stage Embryos Glycine max cDNA, mRNA sequence /gb=GD700449 /gi=207718443 /ug=Gma.47962 /len=270	-	-	-	gi|255635223|gb|ACU17966.1|/6.03195e-17/unknown [Glycine max]
SML-4-VS-STL1-5	CO984375	463	4	35	1.22519	11.712	3.2569	Up	5.44696e-05	0.000235274	GM89013A2G03.r2 Gm-r1089 Glycine max cDNA clone GM89013A2G03 3, mRNA sequence /clone=Gm-r1089-4902 /clone_end=3' /gb=CO984375 /gi=51343642 /ug=Gma.27016 /len=463	-	-	-	-
SML-4-VS-STL1-5	AK245309	2062	206	1797	14.1679	135.021	3.25249	Up	2.98206e-13	3.4263e-12	Glycine max cDNA, clone: GMFL01-26-J24 /gb=AK245309 /gi=210141390 /ug=Gma.21572 /len=2062	-	GO:0003824//catalytic activity	-	gi|255641445|gb|ACU20998.1|/0/unknown [Glycine max]
SML-4-VS-STL1-5	GR855498	801	180	1567	31.8688	303.095	3.24955	Up	3.19744e-13	3.64788e-12	CCCC20313.b1 CCCC Glycine max callus grown in dark condition Glycine max cDNA clone CCCC20313 5', mRNA sequence /clone=CCCC20313 /clone_end=5' /gb=GR855498 /gi=254344627 /ug=Gma.57374 /len=801	-	GO:0005488//binding	GO:0032502//developmental process;GO:0051707//response to other organism	gi|297736533|emb|CBI25404.3|/4.95346e-46/unnamed protein product [Vitis vinifera]
SML-4-VS-STL1-5	BT097111	1255	13	113	1.46901	13.9501	3.24736	Up	4.5438e-07	2.70988e-06	Soybean clone JCVI-FLGm-21J3 unknown mRNA /cds=p(59,748) /gb=BT097111 /gi=255642048 /ug=Gma.36591 /len=1255	-	-	-	gi|255642049|gb|ACU21291.1|/2.64888e-128/unknown [Glycine max]
SML-4-VS-STL1-5	CX701353	897	324	2809	51.2246	485.179	3.24361	Up	0	0	gmrtDrNS01_37-A_M13R_D02_010.s3 Water stressed 48h segment 1 gmrtDrNS01 Glycine max cDNA 3', mRNA sequence /clone_end=3' /gb=CX701353 /gi=58014611 /ug=Gma.2245 /len=897	GO:0031410//cytoplasmic vesicle	GO:0004553//hydrolase activity, hydrolyzing O-glycosyl compounds	GO:0008152//metabolic process	gi|7414433|emb|CAB85903.1|/2.67954e-107/beta-1,3 glucanase [Pisum sativum]
SML-4-VS-STL1-5	DQ902864	1278	3	26	0.332902	3.15199	3.24309	Up	8.6255e-05	0.000356311	Glycine max transcription factor MYBJ7 mRNA, complete cds /cds=p(1,702) /gb=DQ902864 /gi=114384142 /ug=Gma.51815 /len=1278	GO:0043231//intracellular membrane-bounded organelle	GO:0003676//nucleic acid binding	GO:0010468//regulation of gene expression	gi|114384143|gb|ABI73973.1|/1.65843e-109/transcription factor MYBJ7 [Glycine max]
SML-4-VS-STL1-5	CO981942	577	3	26	0.737346	6.98136	3.24309	Up	8.6255e-05	0.000356356	GM89002A1E04.r2 Gm-r1089 Glycine max cDNA clone GM89002A1E04 3, mRNA sequence /clone=Gm-r1089-583 /clone_end=3' /gb=CO981942 /gi=51338076 /ug=Gma.18902 /len=577	-	-	-	gi|255560021|ref|XP_002521029.1|/3.94938e-10/conserved hypothetical protein [Ricinus communis]
SML-4-VS-STL1-5	CX709703	927	3	26	0.458952	4.34546	3.24309	Up	8.6255e-05	0.000356265	gmrtDrNS01_10-D_M13R_G07_051.s2 Water stressed 5h segment 2 gmrtDrNS01 Glycine max cDNA 3', mRNA sequence /clone_end=3' /gb=CX709703 /gi=58022962 /ug=Gma.19856 /len=927	-	-	-	-
SML-4-VS-STL1-5	DQ822919	1082	3	26	0.393206	3.72296	3.24309	Up	8.6255e-05	0.00035622	Glycine max MYB transcription factor MYB139 (MYB139) mRNA, complete cds /cds=p(55,849) /gb=DQ822919 /gi=110931721 /ug=Gma.23312 /len=1082	GO:0043231//intracellular membrane-bounded organelle	GO:0003676//nucleic acid binding	GO:0010038//response to metal ion;GO:0009725//response to hormone stimulus;GO:0009743//response to carbohydrate stimulus;GO:0010468//regulation of gene expression;GO:0051553;GO:0006350//transcription	gi|110931722|gb|ABH02860.1|/2.29075e-130/MYB transcription factor MYB139 [Glycine max]
SML-4-VS-STL1-5	CO985007	677	8	69	1.67582	15.7907	3.23614	Up	7.37646e-06	3.72888e-05	GM89023A1C04.r1 Gm-r1089 Glycine max cDNA clone GM89023A1C04 3, mRNA sequence /clone=Gm-r1089-8551 /clone_end=3' /gb=CO985007 /gi=51344274 /ug=Gma.29461 /len=677	-	-	-	gi|296089529|emb|CBI39348.3|/3.68623e-06/unnamed protein product [Vitis vinifera]
SML-4-VS-STL1-5	DB988170	605	10	86	2.34407	22.0235	3.23195	Up	2.47674e-06	1.34618e-05	DB988170 full-length enriched soybean cDNA library, mixture of seedling, young plant, adult plant Glycine max cDNA clone GMFL02-45-D21 3', mRNA sequence /clone=GMFL02-45-D21 /clone_end=3' /gb=DB988170 /gi=214007081 /ug=Gma.51090 /len=605	-	-	-	gi|224111784|ref|XP_002315977.1|/6.03137e-28/predicted protein [Populus trichocarpa]
SML-4-VS-STL1-5	U69174	2436	313	2691	18.2219	171.151	3.23152	Up	0	0	Glycine max calmodulin-like domain protein kinase isoenzyme gamma mRNA, complete cds /cds=p(489,2105) /gb=U69174 /gi=2501765 /ug=Gma.8111 /len=2436	-	GO:0046872//metal ion binding;GO:0004674//protein serine/threonine kinase activity;GO:0032559//adenyl ribonucleotide binding	GO:0006464//protein modification process	gi|2501766|gb|AAB80693.1|/0/calmodulin-like domain protein kinase isoenzyme gamma [Glycine max]
SML-4-VS-STL1-5	AK286110	1974	501	4266	35.9929	334.824	3.21762	Up	3.61266e-13	4.05866e-12	Glycine max cDNA, clone: GMFL01-22-B03 /gb=AK286110 /gi=210143328 /ug=Gma.10960 /len=1974	-	-	-	-
SML-4-VS-STL1-5	DQ322695	921	112	952	17.2458	160.147	3.21508	Up	0	0	Glycine max WRKY27 mRNA, complete cds /cds=p(1,921) /gb=DQ322695 /gi=83630936 /ug=Gma.10818 /len=921	-	-	-	-
SML-4-VS-STL1-5	BT095034	1311	114	961	12.3318	113.57	3.20312	Up	1.16795e-13	1.50064e-12	Soybean clone JCVI-FLGm-6J15 unknown mRNA /cds=m(109,1224) /gb=BT095034 /gi=255637995 /ug=Gma.26143 /len=1311	-	-	-	gi|255637996|gb|ACU19314.1|/0/unknown [Glycine max]
SML-4-VS-STL1-5	GR832635	682	7	59	1.45559	13.4032	3.2029	Up	1.25124e-05	6.08753e-05	CCCC5925.g1 CCCC Glycine max callus grown in dark condition Glycine max cDNA clone CCCC5925 3', mRNA sequence /clone=CCCC5925 /clone_end=3' /gb=GR832635 /gi=254318467 /ug=Gma.58425 /len=682	GO:0016020//membrane	GO:0004672//protein kinase activity;GO:0004871//signal transducer activity;GO:0032559//adenyl ribonucleotide binding	GO:0007167//enzyme linked receptor protein signaling pathway;GO:0048764;GO:0006464//protein modification process	gi|297736571|emb|CBI25442.3|/3.0299e-42/unnamed protein product [Vitis vinifera]
SML-4-VS-STL1-5	CO984066	859	26	219	4.29246	39.4997	3.20196	Up	2.06312e-10	1.74685e-09	GM89021A1F05.r1 Gm-r1089 Glycine max cDNA clone GM89021A1F05 3, mRNA sequence /clone=Gm-r1089-7929 /clone_end=3' /gb=CO984066 /gi=51343333 /ug=Gma.18199 /len=859	-	-	-	-
SML-4-VS-STL1-5	BQ473710	463	5	42	1.53149	14.0543	3.19801	Up	3.41938e-05	0.000153257	sap20h03.y1 Gm-c1082 Glycine max cDNA clone SOYBEAN CLONE ID: Gm-c1082-3413 5', mRNA sequence /clone=SOYBEAN_CLONE_ID:_Gm-c1082-3413 /clone_end=5' /gb=BQ473710 /gi=21285839 /ug=Gma.4138 /len=463	-	-	-	gi|255630129|gb|ACU15418.1|/9.71807e-14/unknown [Glycine max]
SML-4-VS-STL1-5	BU764288	560	10	84	2.53243	23.2399	3.19801	Up	2.47674e-06	1.3489e-05	sar98b09.y2 Gm-c1080 Glycine max cDNA clone SOYBEAN CLONE ID: Gm-c1080-2369 5' similar to TR:O80571 O80571 F6E13.14 PROTEIN. ;, mRNA sequence /clone=SOYBEAN_CLONE_ID:_Gm-c1080-2369 /clone_end=5' /gb=BU764288 /gi=23732262 /ug=Gma.50180 /len=560	-	-	-	gi|255631652|gb|ACU16193.1|/1.30043e-55/unknown [Glycine max]
SML-4-VS-STL1-5	DB956064	560	25	209	6.33108	57.823	3.19112	Up	3.7574e-10	3.09324e-09	DB956064 full-length enriched soybean cDNA library, mixture of seedling, young plant, adult plant Glycine max cDNA clone GMFL02-02-L11 5', mRNA sequence /clone=GMFL02-02-L11 /clone_end=5' /gb=DB956064 /gi=213604681 /ug=Gma.54139 /len=560	GO:0043231//intracellular membrane-bounded organelle	-	-	gi|255555883|ref|XP_002518977.1|/5.35366e-09/transcription factor, putative [Ricinus communis]
SML-4-VS-STL1-5	GR851004	719	3	25	0.591723	5.38708	3.18651	Up	8.8753e-05	0.000366116	CCCC17895.g1 CCCC Glycine max callus grown in dark condition Glycine max cDNA clone CCCC17895 3', mRNA sequence /clone=CCCC17895 /clone_end=3' /gb=GR851004 /gi=254344094 /ug=Gma.54507 /len=719	-	-	-	gi|224076238|ref|XP_002304911.1|/7.25389e-07/predicted protein [Populus trichocarpa]
SML-4-VS-STL1-5	CD395163	576	3	25	0.738626	6.7245	3.18651	Up	8.8753e-05	0.000366069	Gm_ck1515 Soybean induced by Salicylic Acid Glycine max cDNA 3', mRNA sequence /clone_end=3' /gb=CD395163 /gi=31309960 /ug=Gma.35769 /len=576	-	-	-	-
SML-4-VS-STL1-5	BE658434	746	28	233	5.32286	48.3904	3.18445	Up	6.23776e-11	5.49269e-10	GM700006A10G1 Gm-r1070 Glycine max cDNA clone Gm-r1070-2209 3', mRNA sequence /clone=Gm-r1070-2209 /clone_end=3' /gb=BE658434 /gi=9984326 /ug=Gma.3334 /len=746	GO:0016020//membrane	GO:0004871//signal transducer activity;GO:0004713//protein tyrosine kinase activity;GO:0032559//adenyl ribonucleotide binding	GO:0009056//catabolic process;GO:0006464//protein modification process	gi|148362068|gb|ABQ59614.1|/9.00384e-84/LYK8 [Glycine max]
SML-4-VS-STL1-5	DB962494	661	10	83	2.14548	19.4544	3.18073	Up	2.47674e-06	1.34912e-05	DB962494 full-length enriched soybean cDNA library, mixture of seedling, young plant, adult plant Glycine max cDNA clone GMFL02-20-K10 5', mRNA sequence /clone=GMFL02-20-K10 /clone_end=5' /gb=DB962494 /gi=213597304 /ug=Gma.51352 /len=661	-	GO:0004713//protein tyrosine kinase activity;GO:0032559//adenyl ribonucleotide binding	GO:0006464//protein modification process	gi|223452333|gb|ACM89494.1|/1.50736e-49/kinase-like protein [Glycine max]
SML-4-VS-STL1-5	FG987794	857	7	58	1.15836	10.4855	3.17824	Up	1.25124e-05	6.07384e-05	GLLCA17TF JCVI-SOY1 Glycine max cDNA 5', mRNA sequence /clone_end=5' /gb=FG987794 /gi=192299778 /ug=Gma.53863 /len=857	GO:0043231//intracellular membrane-bounded organelle	GO:0003676//nucleic acid binding	GO:0009411//response to UV;GO:0009719;GO:0010468//regulation of gene expression;GO:0006350//transcription;GO:0010033//response to organic substance	gi|255628391|gb|ACU14540.1|/2.10842e-130/unknown [Glycine max]
SML-4-VS-STL1-5	BT098213	1536	22	182	2.03122	18.3579	3.17598	Up	2.26864e-09	1.7402e-08	Soybean clone JCVI-FLGm-26H7 unknown mRNA /cds=m(270,1385) /gb=BT098213 /gi=255645897 /ug=Gma.7205 /len=1536	-	-	-	-
SML-4-VS-STL1-5	BI701175	549	30	248	7.74952	69.9877	3.17492	Up	1.90914e-11	1.73733e-10	sag55f04.y1 Gm-c1082 Glycine max cDNA clone GENOME SYSTEMS CLONE ID: Gm-c1082-631 5', mRNA sequence /clone=GENOME_SYSTEMS_CLONE_ID:_Gm-c1082-631 /clone_end=5' /gb=BI701175 /gi=15663804 /ug=Gma.45447 /len=549	-	GO:0008415//acyltransferase activity	-	gi|255540327|ref|XP_002511228.1|/8.37875e-44/bromodomain-containing protein, putative [Ricinus communis]
SML-4-VS-STL1-5	GR837276	808	4	33	0.702061	6.32769	3.17201	Up	5.45794e-05	0.000235717	CCCC8954.b1 CCCC Glycine max callus grown in dark condition Glycine max cDNA clone CCCC8954 5', mRNA sequence /clone=CCCC8954 /clone_end=5' /gb=GR837276 /gi=254321862 /ug=Gma.52507 /len=808	-	-	-	gi|300117045|dbj|BAJ10680.1|/2.51445e-85/bHLH transcription factor [Lotus japonicus]
SML-4-VS-STL1-5	BU926886	600	8	66	1.89088	17.0426	3.17201	Up	7.37646e-06	3.73355e-05	sas92h05.y1 Gm-c1036 Glycine max cDNA clone SOYBEAN CLONE ID: Gm-c1036-11866 5' similar to TR:Q9SCZ2 Q9SCZ2 PROPABLE DISEASE RESISTANCE PROTEIN. ;, mRNA sequence /clone=SOYBEAN_CLONE_ID:_Gm-c1036-11866 /clone_end=5' /gb=BU926886 /gi=24136376 /ug=Gma.52070 /len=600	-	-	-	gi|87162712|gb|ABD28507.1|/1.27338e-70/Leucine-rich repeat; Leucine-rich [Medicago truncatula]
SML-4-VS-STL1-5	CF807680	568	4	33	0.998706	9.00136	3.17201	Up	5.45794e-05	0.000235654	psHB027xD15f USDA-IFAFS:Expression of Phytophthora sojae genes during infection and propagation Glycine max cDNA clone sHB027D15 5, mRNA sequence /clone=sHB027D15 /clone_end=5' /gb=CF807680 /gi=37996091 /ug=Gma.27341 /len=568	-	-	-	-
SML-4-VS-STL1-5	FG992405	537	4	33	1.05636	9.52099	3.17201	Up	5.45794e-05	0.000235686	GLLE210TF JCVI-SOY1 Glycine max cDNA 5', mRNA sequence /clone_end=5' /gb=FG992405 /gi=192297311 /ug=Gma.39283 /len=537	-	GO:0070011//peptidase activity, acting on L-amino acid peptides	GO:0008152//metabolic process	gi|255550431|ref|XP_002516266.1|/2.46503e-29/Xylem serine proteinase 1 precursor, putative [Ricinus communis]
SML-4-VS-STL1-5	DB961284	621	5	41	1.14184	10.229	3.16324	Up	3.41958e-05	0.000153223	DB961284 full-length enriched soybean cDNA library, mixture of seedling, young plant, adult plant Glycine max cDNA clone GMFL02-17-E12 5', mRNA sequence /clone=GMFL02-17-E12 /clone_end=5' /gb=DB961284 /gi=213613787 /ug=Gma.51135 /len=621	-	-	-	gi|255545128|ref|XP_002513625.1|/7.84284e-10/hypothetical protein RCOM_1581540 [Ricinus communis]
SML-4-VS-STL1-5	EV277061	814	12	98	2.09066	18.6528	3.15736	Up	8.04566e-07	4.64271e-06	GLMD015TF JCVI-SOY2 Glycine max cDNA 5', mRNA sequence /clone_end=5' /gb=EV277061 /gi=151407246 /ug=Gma.27884 /len=814	-	-	-	gi|255628399|gb|ACU14544.1|/4.75518e-12/unknown [Glycine max]
SML-4-VS-STL1-5	AK244722	1611	12	98	1.05636	9.42482	3.15736	Up	8.04566e-07	4.6394e-06	Glycine max cDNA, clone: GMFL01-12-B23 /gb=AK244722 /gi=210140803 /ug=Gma.52034 /len=1611	-	-	-	gi|147854720|emb|CAN80259.1|/1.05671e-42/hypothetical protein VITISV_034223 [Vitis vinifera]
SML-4-VS-STL1-5	FG986944	787	90	734	16.2179	144.499	3.1554	Up	0	0	GLLC054TF JCVI-SOY1 Glycine max cDNA 5', mRNA sequence /clone_end=5' /gb=FG986944 /gi=192295225 /ug=Gma.52651 /len=787	-	-	-	gi|255628107|gb|ACU14398.1|/3.40618e-68/unknown [Glycine max]
SML-4-VS-STL1-5	GR838872	754	13	106	2.44511	21.781	3.1551	Up	4.5438e-07	2.71187e-06	CCCC10277.b1 CCCC Glycine max callus grown in dark condition Glycine max cDNA clone CCCC10277 5', mRNA sequence /clone=CCCC10277 /clone_end=5' /gb=GR838872 /gi=254325991 /ug=Gma.52974 /len=754	-	GO:0004672//protein kinase activity;GO:0000166//nucleotide binding	GO:0009987//cellular process	gi|164605525|dbj|BAF98591.1|/4.64116e-80/CM0216.570.nc [Lotus japonicus]
SML-4-VS-STL1-5	BW655434	819	66	538	11.4284	101.775	3.15468	Up	0	0	BW655434 GMFL01 Glycine max cDNA clone GMFL01-08-F18 5' similar to phosphate/phosphoenolpyruvate translocator protein-like, mRNA sequence /clone=GMFL01-08-F18 /clone_end=5' /gb=BW655434 /gi=209728754 /ug=Gma.21184 /len=819	GO:0031224//intrinsic to membrane	-	-	gi|255648343|gb|ACU24623.1|/5.94146e-95/unknown [Glycine max]
SML-4-VS-STL1-5	AK245510	1469	120	978	11.5847	103.148	3.15442	Up	0	0	Glycine max cDNA, clone: GMFL01-32-J22 /gb=AK245510 /gi=210141591 /ug=Gma.21249 /len=1469	-	-	-	gi|255641151|gb|ACU20853.1|/2.32462e-126/unknown [Glycine max]
SML-4-VS-STL1-5	AK286207	919	156	1271	24.0733	214.275	3.15396	Up	1.68754e-13	2.08149e-12	Glycine max cDNA, clone: GMFL01-23-P05 /gb=AK286207 /gi=210143425 /ug=Gma.5440 /len=919	-	-	-	-
SML-4-VS-STL1-5	FK017782	799	14	114	2.48489	22.1055	3.15315	Up	2.5535e-07	1.57841e-06	GLNCR61TF JCVI-SOY3 Glycine max cDNA 5', mRNA sequence /clone_end=5' /gb=FK017782 /gi=192327335 /ug=Gma.17816 /len=799	-	-	-	-
SML-4-VS-STL1-5	BI967506	789	14	114	2.51638	22.3857	3.15315	Up	2.5535e-07	1.5748e-06	GM830002A20B08 Gm-r1083 Glycine max cDNA clone Gm-r1083-448 3', mRNA sequence /clone=Gm-r1083-448 /clone_end=3' /gb=BI967506 /gi=16341911 /ug=Gma.45493 /len=789	GO:0005576//extracellular region;GO:0030312//external encapsulating structure	GO:0016798//hydrolase activity, acting on glycosyl bonds;GO:0016758//transferase activity, transferring hexosyl groups	GO:0044042//glucan metabolic process	gi|255647438|gb|ACU24183.1|/1.83893e-122/unknown [Glycine max]
SML-4-VS-STL1-5	BI969796	715	7	57	1.38841	12.3513	3.15315	Up	1.25124e-05	6.0702e-05	GM830009A11F09 Gm-r1083 Glycine max cDNA clone Gm-r1083-3329 3', mRNA sequence /clone=Gm-r1083-3329 /clone_end=3' /gb=BI969796 /gi=16344201 /ug=Gma.39266 /len=715	GO:0043231//intracellular membrane-bounded organelle	GO:0046914//transition metal ion binding;GO:0019787//small conjugating protein ligase activity	GO:0006950//response to stress;GO:0016567//protein ubiquitination	gi|255580929|ref|XP_002531283.1|/6.59138e-49/ring finger protein, putative [Ricinus communis]
SML-4-VS-STL1-5	AK245387	2061	273	2220	18.785	166.885	3.1512	Up	2.68674e-13	3.12356e-12	Glycine max cDNA, clone: GMFL01-29-C05 /gb=AK245387 /gi=210141468 /ug=Gma.11265 /len=2061	-	-	-	-
SML-4-VS-STL1-5	BT095979	778	47	382	8.5673	76.0722	3.15046	Up	6.88338e-15	1.05826e-13	Soybean clone JCVI-FLGm-20M15 unknown mRNA /cds=p(229,765) /gb=BT095979 /gi=255639831 /ug=Gma.55128 /len=778	-	GO:0030528//transcription regulator activity;GO:0005488//binding	GO:0050789//regulation of biological process;GO:0009725//response to hormone stimulus;GO:0006351//transcription, DNA-dependent;GO:0006950//response to stress	gi|255639832|gb|ACU20209.1|/2.65454e-49/unknown [Glycine max]
SML-4-VS-STL1-5	CO985146	789	8	65	1.43793	12.7638	3.14998	Up	7.37646e-06	3.71843e-05	GM89023A2H05.r1 Gm-r1089 Glycine max cDNA clone GM89023A2H05 3, mRNA sequence /clone=Gm-r1089-8794 /clone_end=3' /gb=CO985146 /gi=51344413 /ug=Gma.53484 /len=789	-	-	-	gi|255625707|gb|ACU13198.1|/1.28503e-65/unknown [Glycine max]
SML-4-VS-STL1-5	BI426672	515	22	178	6.05817	53.5495	3.14392	Up	2.26864e-09	1.73897e-08	sag06a11.y1 Gm-c1080 Glycine max cDNA clone GENOME SYSTEMS CLONE ID: Gm-c1080-46 5' similar to TR:Q9SN83 Q9SN83 HYPOTHETICAL 31.8 KD PROTEIN. ;, mRNA sequence /clone=GENOME_SYSTEMS_CLONE_ID:_Gm-c1080-46 /clone_end=5' /gb=BI426672 /gi=15203904 /ug=Gma.18083 /len=515	-	-	-	-
SML-4-VS-STL1-5	FJ014740	1371	150	1206	15.516	136.286	3.13481	Up	2.62012e-14	3.81449e-13	Glycine max clone cw58 kinase-like protein mRNA, complete cds /cds=p(1,1371) /gb=FJ014740 /gi=223452332 /ug=Gma.58486 /len=1371	-	GO:0004713//protein tyrosine kinase activity;GO:0032559//adenyl ribonucleotide binding	GO:0006464//protein modification process	gi|223452333|gb|ACM89494.1|/0/kinase-like protein [Glycine max]
SML-4-VS-STL1-5	FK004749	590	3	24	0.721099	6.30234	3.12762	Up	9.3439e-05	0.000384125	GLMDI33TR JCVI-SOY2 Glycine max cDNA 5', mRNA sequence /clone_end=5' /gb=FK004749 /gi=192311074 /ug=Gma.12764 /len=590	-	-	-	-
SML-4-VS-STL1-5	FK003761	765	15	120	2.78071	24.3031	3.12762	Up	1.42893e-07	9.07354e-07	GLMDC73TFB JCVI-SOY2 Glycine max cDNA 5', mRNA sequence /clone_end=5' /gb=FK003761 /gi=192311276 /ug=Gma.36765 /len=765	-	-	-	gi|302142284|emb|CBI19487.3|/4.07722e-55/unnamed protein product [Vitis vinifera]
SML-4-VS-STL1-5	EV279372	840	4	32	0.675315	5.90219	3.12762	Up	5.47136e-05	0.000236202	GLNAH09TF JCVI-SOY3 Glycine max cDNA 5', mRNA sequence /clone_end=5' /gb=EV279372 /gi=151409564 /ug=Gma.26630 /len=840	-	GO:0003824//catalytic activity	GO:0008152//metabolic process	gi|87162646|gb|ABD28441.1|/1.69719e-93/Short-chain dehydrogenase/reductase SDR [Medicago truncatula]
SML-4-VS-STL1-5	CD406693	599	14	112	3.31457	28.969	3.12762	Up	2.5535e-07	1.5739e-06	Gm_ck31623 Soybean induced by Salicylic Acid Glycine max cDNA 3', mRNA sequence /clone_end=3' /gb=CD406693 /gi=31464680 /ug=Gma.22702 /len=599	-	-	-	-
SML-4-VS-STL1-5	BT095888	873	5	40	0.812235	7.09885	3.12762	Up	3.41998e-05	0.00015322	Soybean clone JCVI-FLGm-15C4 unknown mRNA /cds=p(44,733) /gb=BT095888 /gi=255639651 /ug=Gma.8515 /len=873	-	GO:0003824//catalytic activity	-	gi|255639652|gb|ACU20120.1|/1.23638e-117/unknown [Glycine max]
SML-4-VS-STL1-5	FK020442	712	8	64	1.59344	13.9265	3.12762	Up	7.37646e-06	3.73121e-05	GLNDM25TF JCVI-SOY3 Glycine max cDNA 5', mRNA sequence /clone_end=5' /gb=FK020442 /gi=192328209 /ug=Gma.51835 /len=712	GO:0016020//membrane	GO:0030246//carbohydrate binding;GO:0004713//protein tyrosine kinase activity;GO:0032559//adenyl ribonucleotide binding	GO:0006464//protein modification process	gi|259121365|gb|ABU75307.2|/2.08314e-79/lectin kinase [Pisum sativum]
SML-4-VS-STL1-5	HO037382	573	3	24	0.742493	6.48932	3.12762	Up	9.3439e-05	0.000384076	ocpsga0_0375_C05.ab1 Soybean immature seed full-length-enriched cDNA library Glycine max cDNA, mRNA sequence /gb=HO037382 /gi=298186749 /ug=Gma.12787 /len=573	GO:0044464//cell part	-	-	gi|118483978|gb|ABK93876.1|/3.18145e-20/unknown [Populus trichocarpa]
SML-4-VS-STL1-5	FK004921	779	12	96	2.18459	19.0931	3.12762	Up	8.04566e-07	4.64851e-06	GLMDJ31TR JCVI-SOY2 Glycine max cDNA 5', mRNA sequence /clone_end=5' /gb=FK004921 /gi=192311814 /ug=Gma.38258 /len=779	-	GO:0003824//catalytic activity	-	gi|255639652|gb|ACU20120.1|/3.64445e-107/unknown [Glycine max]
SML-4-VS-STL1-5	EV273419	613	16	127	3.70157	32.0986	3.1163	Up	7.96698e-08	5.20385e-07	GLMBV25TF JCVI-SOY2 Glycine max cDNA 5', mRNA sequence /clone_end=5' /gb=EV273419 /gi=151403609 /ug=Gma.36448 /len=613	GO:0031410//cytoplasmic vesicle	GO:0004672//protein kinase activity;GO:0032559//adenyl ribonucleotide binding	GO:0006464//protein modification process	gi|217070812|gb|ACJ83766.1|/1.22147e-15/unknown [Medicago truncatula]
SML-4-VS-STL1-5	AK244437	2570	120	950	6.62177	57.2707	3.11251	Up	0	0	Glycine max cDNA, clone: GMFL01-03-A13 /gb=AK244437 /gi=210145746 /ug=Gma.25598 /len=2570	-	-	-	-
SML-4-VS-STL1-5	BT095766	791	12	95	2.15145	18.6076	3.11251	Up	8.04566e-07	4.64188e-06	Soybean clone JCVI-FLGm-25G6 unknown mRNA /cds=p(161,791) /gb=BT095766 /gi=255639412 /ug=Gma.56202 /len=791	GO:0031224//intrinsic to membrane;GO:0031410//cytoplasmic vesicle	-	-	gi|255639413|gb|ACU20002.1|/3.63923e-94/unknown [Glycine max]
SML-4-VS-STL1-5	DB956029	603	9	71	2.11666	18.2425	3.10744	Up	4.29554e-06	2.24977e-05	DB956029 full-length enriched soybean cDNA library, mixture of seedling, young plant, adult plant Glycine max cDNA clone GMFL02-02-J20 5', mRNA sequence /clone=GMFL02-02-J20 /clone_end=5' /gb=DB956029 /gi=213596049 /ug=Gma.51873 /len=603	GO:0016020//membrane	GO:0004713//protein tyrosine kinase activity;GO:0032559//adenyl ribonucleotide binding	GO:0006464//protein modification process	gi|255637885|gb|ACU19261.1|/7.76836e-76/unknown [Glycine max]
SML-4-VS-STL1-5	CO985381	746	8	63	1.52082	13.0841	3.1049	Up	7.37646e-06	3.72656e-05	GM89024A2B04.r1 Gm-r1089 Glycine max cDNA clone GM89024A2B04 3, mRNA sequence /clone=Gm-r1089-8888 /clone_end=3' /gb=CO985381 /gi=51344648 /ug=Gma.29806 /len=746	-	-	-	gi|255575369|ref|XP_002528587.1|/1.66774e-29/DNA binding protein, putative [Ricinus communis]
SML-4-VS-STL1-5	AK245303	2824	417	3279	20.941	179.895	3.10275	Up	0	0	Glycine max cDNA, clone: GMFL01-26-H22 /gb=AK245303 /gi=210141384 /ug=Gma.20901 /len=2824	GO:0043231//intracellular membrane-bounded organelle;GO:0044444//cytoplasmic part;GO:0016020//membrane	GO:0016772//transferase activity, transferring phosphorus-containing groups;GO:0016160//amylase activity;GO:0043167//ion binding;GO:0032559//adenyl ribonucleotide binding	GO:0005982//starch metabolic process;GO:0009933//meristem structural organization;GO:0007167//enzyme linked receptor protein signaling pathway;GO:0010073//meristem maintenance;GO:0003006//reproductive developmental process;GO:0006950//response to stress;GO:0006464//protein modification process	gi|255554312|ref|XP_002518196.1|/0/Beta-amylase, putative [Ricinus communis]
SML-4-VS-STL1-5	BM108136	624	7	55	1.59089	13.6559	3.10162	Up	1.25124e-05	6.07293e-05	a09e09 cDNA Peking library 2D SCN3 Glycine max cDNA clone a09e09 5', mRNA sequence /clone=a09e09 /clone_end=5' /gb=BM108136 /gi=21637981 /ug=Gma.33601 /len=624	-	GO:0004672//protein kinase activity	-	gi|223452282|gb|ACM89469.1|/8.98929e-38/serine/threonine protein kinase family protein [Glycine max]
SML-4-VS-STL1-5	CX710486	821	177	1389	30.5743	262.121	3.09984	Up	0	0	gmrtDrNS01_20-D_M13R_A11_095.s3 Water stressed 48h segment 1 gmrtDrNS01 Glycine max cDNA 3', mRNA sequence /clone_end=3' /gb=CX710486 /gi=58023745 /ug=Gma.25385 /len=821	-	GO:0005488//binding	GO:0009743//response to carbohydrate stimulus	gi|255565591|ref|XP_002523785.1|/4.17225e-48/zinc finger protein, putative [Ricinus communis]
SML-4-VS-STL1-5	FK007130	620	94	735	21.5012	183.67	3.09463	Up	0	0	GLMDV82TFB JCVI-SOY2 Glycine max cDNA 5', mRNA sequence /clone_end=5' /gb=FK007130 /gi=192316041 /ug=Gma.18259 /len=620	-	-	-	-
SML-4-VS-STL1-5	CX710782	902	107	836	16.823	143.596	3.09351	Up	0	0	gmrtDrNS01_23-D_M13R_D07_057.s1 Water stressed 5h segment 1 gmrtDrNS01 Glycine max cDNA 3', mRNA sequence /clone_end=3' /gb=CX710782 /gi=58024041 /ug=Gma.18134 /len=902	-	-	-	-
SML-4-VS-STL1-5	BT096195	806	8	62	1.40761	11.9179	3.08181	Up	7.37646e-06	3.70747e-05	Soybean clone JCVI-FLGm-20D5 unknown mRNA /cds=p(154,795) /gb=BT096195 /gi=255640258 /ug=Gma.56606 /len=806	GO:0043231//intracellular membrane-bounded organelle	GO:0003676//nucleic acid binding;GO:0001071	GO:0000038//very long-chain fatty acid metabolic process;GO:0051707//response to other organism;GO:0009725//response to hormone stimulus;GO:0010468//regulation of gene expression;GO:0033554//cellular response to stress	gi|255640259|gb|ACU20420.1|/1.05628e-104/unknown [Glycine max]
SML-4-VS-STL1-5	BI424222	534	4	31	1.06229	8.9942	3.08181	Up	5.49642e-05	0.000237094	sah67b10.y1 Gm-c1049 Glycine max cDNA clone GENOME SYSTEMS CLONE ID: Gm-c1049-3164 5', mRNA sequence /clone=GENOME_SYSTEMS_CLONE_ID:_Gm-c1049-3164 /clone_end=5' /gb=BI424222 /gi=15200193 /ug=Gma.42169 /len=534	-	-	-	gi|255640624|gb|ACU20597.1|/4.77755e-09/unknown [Glycine max]
SML-4-VS-STL1-5	BT093281	860	4	31	0.65961	5.58477	3.08181	Up	5.49642e-05	0.000237063	Soybean clone JCVI-FLGm-24C15 unknown mRNA /cds=m(360,830) /gb=BT093281 /gi=255634593 /ug=Gma.26787 /len=860	-	-	-	gi|255634594|gb|ACU17659.1|/4.78067e-90/unknown [Glycine max]
SML-4-VS-STL1-5	EV275751	779	4	31	0.728196	6.16548	3.08181	Up	5.49642e-05	0.000237031	GLMCL50TF JCVI-SOY2 Glycine max cDNA 5', mRNA sequence /clone_end=5' /gb=EV275751 /gi=151405936 /ug=Gma.36828 /len=779	-	-	GO:0009725//response to hormone stimulus	gi|255631456|gb|ACU16095.1|/7.37747e-92/unknown [Glycine max]
SML-4-VS-STL1-5	EH222805	777	7	54	1.27762	10.7675	3.07515	Up	1.25124e-05	6.05841e-05	JGI_ABWZ3488.rev ABWZ Phakopsora pachyrhizi infected soybean leaf tissue 13-15 days post inoculation with TW72-1 urediniospores Glycine max cDNA clone ABWZ3488 3', mRNA sequence /clone=ABWZ3488 /clone_end=3' /gb=EH222805 /gi=120494638 /ug=Gma.31740 /len=777	-	-	-	-
SML-4-VS-STL1-5	BE822807	622	3	23	0.684001	5.72901	3.06622	Up	0.000102194	0.000417678	GM700018B20E2 Gm-r1070 Glycine max cDNA clone Gm-r1070-7132 3', mRNA sequence /clone=Gm-r1070-7132 /clone_end=3' /gb=BE822807 /gi=10255041 /ug=Gma.38431 /len=622	-	GO:0005506//iron ion binding;GO:0004497//monooxygenase activity	-	gi|5915845|sp|O49859.1|C82A4_SOYBN/4.75549e-47/RecName: Full=Cytochrome P450 82A4; AltName: Full=Cytochrome P450 CP9
SML-4-VS-STL1-5	EU661925	1035	3	23	0.411062	3.44294	3.06622	Up	0.000102194	0.00041752	Glycine max NAC domain protein (NAC28) mRNA, partial cds /cds=p(147,1035) /gb=EU661925 /gi=187940304 /ug=Gma.8946 /len=1035	-	GO:0003676//nucleic acid binding;GO:0001071	GO:0010468//regulation of gene expression;GO:0032501//multicellular organismal process	gi|187940305|gb|ACD39383.1|/4.90974e-167/NAC domain protein [Glycine max]
SML-4-VS-STL1-5	GR860172	432	38	291	12.4746	104.364	3.06456	Up	3.40172e-13	3.84436e-12	CCCC23268.b1 CCCC Glycine max callus grown in dark condition Glycine max cDNA clone CCCC23268 5', mRNA sequence /clone=CCCC23268 /clone_end=5' /gb=GR860172 /gi=254349374 /ug=Gma.54312 /len=432	-	-	-	gi|255586316|ref|XP_002533809.1|/4.2531e-07/conserved hypothetical protein [Ricinus communis]
SML-4-VS-STL1-5	GR856224	786	26	199	4.69112	39.2259	3.0638	Up	2.06312e-10	1.7464e-09	CCCC20777.g1 CCCC Glycine max callus grown in dark condition Glycine max cDNA clone CCCC20777 3', mRNA sequence /clone=CCCC20777 /clone_end=3' /gb=GR856224 /gi=254346502 /ug=Gma.46586 /len=786	GO:0043231//intracellular membrane-bounded organelle	GO:0000166//nucleotide binding	GO:0006412//translation	gi|1352439|sp|P48724.1|IF5_PHAVU/1.09059e-58/RecName: Full=Eukaryotic translation initiation factor 5; Short=eIF-5
SML-4-VS-STL1-5	DB959047	555	11	84	2.81077	23.4492	3.0605	Up	1.41645e-06	7.94971e-06	DB959047 full-length enriched soybean cDNA library, mixture of seedling, young plant, adult plant Glycine max cDNA clone GMFL02-11-A08 5', mRNA sequence /clone=GMFL02-11-A08 /clone_end=5' /gb=DB959047 /gi=213606621 /ug=Gma.48981 /len=555	GO:0044464//cell part	GO:0008375//acetylglucosaminyltransferase activity	GO:0006486//protein amino acid glycosylation	gi|255634863|gb|ACU17790.1|/1.42442e-38/unknown [Glycine max]
SML-4-VS-STL1-5	BT097364	1119	257	1961	32.5708	271.512	3.05937	Up	5.18918e-13	5.63243e-12	Soybean clone JCVI-FLGm-21N16 unknown mRNA /cds=p(404,862) /gb=BT097364 /gi=255642548 /ug=Gma.4404 /len=1119	-	GO:0003677//DNA binding;GO:0001071;GO:0046983//protein dimerization activity	-	gi|113367180|gb|ABI34647.1|/3.89626e-80/bZIP transcription factor bZIP59 [Glycine max]
SML-4-VS-STL1-5	CF808747	554	18	137	4.60775	38.3136	3.05572	Up	2.45408e-08	1.69096e-07	psHB039xB19f USDA-IFAFS:Expression of Phytophthora sojae genes during infection and propagation Glycine max cDNA clone sHB039B19 5, mRNA sequence /clone=sHB039B19 /clone_end=5' /gb=CF808747 /gi=37997158 /ug=Gma.57495 /len=554	-	-	-	gi|255633328|gb|ACU17021.1|/4.08604e-38/unknown [Glycine max]
SML-4-VS-STL1-5	BM121464	651	5	38	1.08922	9.04367	3.05362	Up	3.42208e-05	0.00015325	A01b20 cDNA Peking library 2D SCN3 Glycine max cDNA clone A01b20 5', mRNA sequence /clone=A01b20 /clone_end=5' /gb=BM121464 /gi=21638238 /ug=Gma.51588 /len=651	-	-	-	-
SML-4-VS-STL1-5	EH220109	684	15	114	3.11001	25.8221	3.05362	Up	1.42893e-07	9.05932e-07	JGI_ABWZ1170.rev ABWZ Phakopsora pachyrhizi infected soybean leaf tissue 13-15 days post inoculation with TW72-1 urediniospores Glycine max cDNA clone ABWZ1170 3', mRNA sequence /clone=ABWZ1170 /clone_end=3' /gb=EH220109 /gi=120491942 /ug=Gma.30341 /len=684	GO:0016020//membrane;GO:0009536//plastid	GO:0004674//protein serine/threonine kinase activity;GO:0032559//adenyl ribonucleotide binding;GO:0005198//structural molecule activity	GO:0006464//protein modification process	gi|255546929|ref|XP_002514522.1|/2.04114e-36/ATP binding protein, putative [Ricinus communis]
SML-4-VS-STL1-5	BT098404	1598	5	38	0.44373	3.68425	3.05362	Up	3.42208e-05	0.000153272	Soybean clone JCVI-FLGm-26L13 unknown mRNA /cds=p(47,841) /gb=BT098404 /gi=255646267 /ug=Gma.5299 /len=1598	GO:0031410//cytoplasmic vesicle	GO:0003824//catalytic activity	-	gi|255645433|gb|ACU23212.1|/0/unknown [Glycine max]
SML-4-VS-STL1-5	BT096688	1713	17	129	1.4074	11.6674	3.05138	Up	4.42784e-08	2.9719e-07	Soybean clone JCVI-FLGm-21E5 unknown mRNA /cds=p(22,1572) /gb=BT096688 /gi=255641225 /ug=Gma.57334 /len=1713	-	GO:0016491//oxidoreductase activity;GO:0005506//iron ion binding	-	gi|255641226|gb|ACU20890.1|/0/unknown [Glycine max]
SML-4-VS-STL1-5	AK244864	2091	116	875	7.86738	64.833	3.04277	Up	1.31672e-13	1.6621e-12	Glycine max cDNA, clone: GMFL01-15-I19 /gb=AK244864 /gi=210140945 /ug=Gma.21135 /len=2091	-	-	-	gi|255546139|ref|XP_002514129.1|/0/calmodulin binding protein, putative [Ricinus communis]
SML-4-VS-STL1-5	BT097016	1251	57	428	6.46165	53.0065	3.03619	Up	9.01502e-14	1.18365e-12	Soybean clone JCVI-FLGm-21B11 unknown mRNA /cds=p(87,1103) /gb=BT097016 /gi=255641862 /ug=Gma.30376 /len=1251	-	GO:0004672//protein kinase activity;GO:0032559//adenyl ribonucleotide binding	GO:0006464//protein modification process;GO:0006950//response to stress	gi|255641863|gb|ACU21200.1|/0/unknown [Glycine max]
SML-4-VS-STL1-5	CX705128	811	6	45	1.0492	8.59674	3.03451	Up	2.08972e-05	9.75926e-05	gmrtDrNS01_39-B_M13R_A12_096.s4 Water stressed 48h segment 2 gmrtDrNS01 Glycine max cDNA 3', mRNA sequence /clone_end=3' /gb=CX705128 /gi=58018386 /ug=Gma.56171 /len=811	-	GO:0004871//signal transducer activity	GO:0006351//transcription, DNA-dependent;GO:0023060	gi|255647513|gb|ACU24220.1|/1.22515e-76/unknown [Glycine max]
SML-4-VS-STL1-5	AB052787	978	4	30	0.580025	4.75253	3.03451	Up	5.543e-05	0.000238754	Glycine max mRNA for putative nitrate transporter NRT1-4, partial cds /cds=p(1,688) /gb=AB052787 /gi=11933409 /ug=Gma.8510 /len=978	GO:0016020//membrane	GO:0015112//nitrate transmembrane transporter activity	GO:0048856//anatomical structure development;GO:0015706//nitrate transport;GO:0003006//reproductive developmental process;GO:0009791//post-embryonic development;GO:0031669//cellular response to nutrient levels	gi|11933410|dbj|BAB19759.1|/3.0607e-107/putative nitrate transporter NRT1-4 [Glycine max]
SML-4-VS-STL1-5	CO984162	775	14	105	2.56184	20.9908	3.03451	Up	2.5535e-07	1.5754e-06	GM89021A2F06.r1 Gm-r1089 Glycine max cDNA clone GM89021A2F06 3, mRNA sequence /clone=Gm-r1089-7932 /clone_end=3' /gb=CO984162 /gi=51343429 /ug=Gma.31347 /len=775	GO:0044464//cell part	GO:0019899//enzyme binding;GO:0019787//small conjugating protein ligase activity	GO:0060255;GO:0019941//modification-dependent protein catabolic process;GO:0006464//protein modification process	gi|255637316|gb|ACU18988.1|/6.76472e-21/unknown [Glycine max]
SML-4-VS-STL1-5	BU761195	583	30	225	7.29758	59.7938	3.03451	Up	1.90914e-11	1.73782e-10	sas64d11.y1 Gm-c1023 Glycine max cDNA clone SOYBEAN CLONE ID: Gm-c1023-5542 5', mRNA sequence /clone=SOYBEAN_CLONE_ID:_Gm-c1023-5542 /clone_end=5' /gb=BU761195 /gi=23726406 /ug=Gma.50700 /len=583	-	-	-	-
SML-4-VS-STL1-5	EV264781	706	246	1836	49.4147	402.912	3.02745	Up	2.92432e-13	3.37192e-12	GLLAM63TF JCVI-SOY1 Glycine max cDNA 5', mRNA sequence /clone_end=5' /gb=EV264781 /gi=151394910 /ug=Gma.55043 /len=706	-	-	GO:0045333//cellular respiration	gi|255626557|gb|ACU13623.1|/1.58994e-31/unknown [Glycine max]
SML-4-VS-STL1-5	BU549838	573	39	291	9.65241	78.683	3.02709	Up	2.38032e-13	2.79644e-12	GM880017B10B12 Gm-r1088 Glycine max cDNA clone Gm-r1088-6239 3', mRNA sequence /clone=Gm-r1088-6239 /clone_end=3' /gb=BU549838 /gi=22932699 /ug=Gma.29491 /len=573	-	-	-	gi|255635570|gb|ACU18135.1|/7.91022e-56/unknown [Glycine max]
SML-4-VS-STL1-5	CX703235	872	66	492	10.7338	87.416	3.02574	Up	0	0	gmrtDrNS01_14-B_M13R_E08_056.s2 Water stressed 5h segment 2 gmrtDrNS01 Glycine max cDNA 3', mRNA sequence /clone_end=3' /gb=CX703235 /gi=58016493 /ug=Gma.30777 /len=872	-	GO:0003824//catalytic activity	GO:0044238//primary metabolic process	gi|296086028|emb|CBI31469.3|/9.88773e-83/unnamed protein product [Vitis vinifera]
SML-4-VS-STL1-5	FG990637	717	9	67	1.78012	14.4776	3.02378	Up	4.29554e-06	2.24288e-05	GLLD735TF JCVI-SOY1 Glycine max cDNA 5', mRNA sequence /clone_end=5' /gb=FG990637 /gi=192297303 /ug=Gma.57053 /len=717	GO:0043231//intracellular membrane-bounded organelle	-	-	gi|255639299|gb|ACU19947.1|/2.60166e-61/unknown [Glycine max]
SML-4-VS-STL1-5	AK244318	2653	233	1729	12.455	100.972	3.01915	Up	0	0	Glycine max cDNA, clone: GMFL01-02-L01 /gb=AK244318 /gi=210145627 /ug=Gma.1583 /len=2653	-	-	-	-
SML-4-VS-STL1-5	DB969868	605	35	259	8.20424	66.3264	3.01514	Up	1.18461e-12	1.21339e-11	DB969868 full-length enriched soybean cDNA library, mixture of seedling, young plant, adult plant Glycine max cDNA clone GMFL02-41-H15 5', mRNA sequence /clone=GMFL02-41-H15 /clone_end=5' /gb=DB969868 /gi=213593014 /ug=Gma.36159 /len=605	GO:0043231//intracellular membrane-bounded organelle	GO:0008135//translation factor activity, nucleic acid binding;GO:0030528//transcription regulator activity	GO:0006351//transcription, DNA-dependent	gi|255647376|gb|ACU24154.1|/7.37285e-26/unknown [Glycine max]
SML-4-VS-STL1-5	EV267752	772	35	259	6.42949	51.9786	3.01514	Up	1.18461e-12	1.21186e-11	GLLBM66TF JCVI-SOY1 Glycine max cDNA 5', mRNA sequence /clone_end=5' /gb=EV267752 /gi=151397879 /ug=Gma.57409 /len=772	-	-	-	gi|255561116|ref|XP_002521570.1|/1.29561e-56/ubiquitin-protein ligase, putative [Ricinus communis]
SML-4-VS-STL1-5	BU926438	537	5	37	1.32045	10.675	3.01514	Up	3.42464e-05	0.000153344	sas90g02.y1 Gm-c1036 Glycine max cDNA clone SOYBEAN CLONE ID: Gm-c1036-11452 5' similar to TR:P93365 P93365 IMMEDIATE-EARLY SALICYLATE-INDUCED GLUCOSYLTRANSFERASE. ;, mRNA sequence /clone=SOYBEAN_CLONE_ID:_Gm-c1036-11452 /clone_end=5' /gb=BU926438 /gi=24135928 /ug=Gma.57712 /len=537	-	GO:0016758//transferase activity, transferring hexosyl groups	-	gi|32188025|dbj|BAC78438.1|/3.40001e-71/isoflavonoid glucosyltransferase [Glycyrrhiza echinata]
SML-4-VS-STL1-5	HO021890	568	15	111	3.74515	30.2773	3.01514	Up	1.42893e-07	9.0611e-07	ocpsga0_0172_C06.ab1 Soybean immature seed full-length-enriched cDNA library Glycine max cDNA, mRNA sequence /gb=HO021890 /gi=298180279 /ug=Gma.21815 /len=568	-	-	-	gi|121489791|emb|CAK18867.1|/6.63784e-39/putative calmodulin binding protein precursor [Phillyrea latifolia]
SML-4-VS-STL1-5	U53418	1714	636	4704	52.6226	425.205	3.01441	Up	1.41664e-12	1.43204e-11	Glycine max UDP-glucose dehydrogenase mRNA, complete cds /cds=p(13,1455) /gb=U53418 /gi=1518539 /ug=Gma.6350 /len=1714	-	-	-	-
SML-4-VS-STL1-5	AK244500	2820	111	820	5.58213	45.0513	3.01268	Up	1.33227e-15	2.1764e-14	Glycine max cDNA, clone: GMFL01-05-G05 /gb=AK244500 /gi=210145809 /ug=Gma.27875 /len=2820	GO:0043231//intracellular membrane-bounded organelle	-	-	gi|23306127|gb|AAN17394.1|/9.34271e-88/Putataive InsB from Escherichia coli [Oryza sativa Japonica Group]
SML-4-VS-STL1-5	BI786690	569	8	59	1.9939	16.065	3.01026	Up	7.37646e-06	3.7283e-05	sai52b06.y1 Gm-c1065 Glycine max cDNA clone GENOME SYSTEMS CLONE ID: Gm-c1065-6612 5' similar to TR:Q9ZW44 Q9ZW44 F17L21.26. ;, mRNA sequence /clone=GENOME_SYSTEMS_CLONE_ID:_Gm-c1065-6612 /clone_end=5' /gb=BI786690 /gi=15814415 /ug=Gma.38844 /len=569	GO:0016020//membrane	GO:0005515//protein binding	-	gi|302142197|emb|CBI19400.3|/3.49528e-64/unnamed protein product [Vitis vinifera]
SML-4-VS-STL1-5	BT097539	1401	9	66	0.911025	7.29874	3.00209	Up	4.29554e-06	2.24505e-05	Soybean clone JCVI-FLGm-16O17 unknown mRNA /cds=p(152,1195) /gb=BT097539 /gi=255644576 /ug=Gma.54048 /len=1401	-	-	-	gi|255644577|gb|ACU22791.1|/0/unknown [Glycine max]
SML-4-VS-STL1-5	CO983011	754	3	22	0.564256	4.52057	3.00209	Up	0.000118479	0.000480353	GM89017B1C07.r1 Gm-r1089 Glycine max cDNA clone GM89017B1C07 3, mRNA sequence /clone=Gm-r1089-6277 /clone_end=3' /gb=CO983011 /gi=51341694 /ug=Gma.22571 /len=754	GO:0016020//membrane	GO:0030246//carbohydrate binding;GO:0004672//protein kinase activity;GO:0032559//adenyl ribonucleotide binding	GO:0006464//protein modification process;GO:0008037//cell recognition	gi|223452458|gb|ACM89556.1|/3.04537e-63/lectin protein kinase family protein [Glycine max]
SML-4-VS-STL1-5	FK497450	291	3	22	1.46202	11.7131	3.00209	Up	0.000118479	0.000480293	454GmaGlobSeed232082 Soybean Seeds Containing Globular-Stage Embryos Glycine max cDNA, mRNA sequence /gb=FK497450 /gi=193540510 /ug=Gma.44631 /len=291	-	-	-	-
SML-4-VS-STL1-5	BT095671	1361	149	1092	15.5258	124.31	3.00121	Up	2.77556e-13	3.21643e-12	Soybean clone JCVI-FLGm-19P17 unknown mRNA /cds=p(44,727) /gb=BT095671 /gi=255639228 /ug=Gma.3504 /len=1361	-	GO:0003677//DNA binding	GO:0010467//gene expression	gi|83630935|gb|ABC26916.1|/3.28678e-134/WRKY13 [Glycine max]
SML-4-VS-STL1-5	CF805996	719	60	437	11.8345	94.1662	2.99222	Up	0	0	psHB002xK08f USDA-IFAFS:Expression of Phytophthora sojae genes during infection and propagation Glycine max cDNA clone sHB002K08 5, mRNA sequence /clone=sHB002K08 /clone_end=5' /gb=CF805996 /gi=37994250 /ug=Gma.37554 /len=719	-	GO:0005515//protein binding	-	gi|166203248|gb|ABY84664.1|/2.51745e-88/transcription factor [Glycine max]
SML-4-VS-STL1-5	BI967598	763	88	640	16.3563	129.956	2.99011	Up	2.08722e-14	3.0593e-13	GM830002B10D01 Gm-r1083 Glycine max cDNA clone Gm-r1083-553 3', mRNA sequence /clone=Gm-r1083-553 /clone_end=3' /gb=BI967598 /gi=16342003 /ug=Gma.16213 /len=763	-	-	-	-
SML-4-VS-STL1-5	AK245962	1512	73	530	6.84695	54.3083	2.98764	Up	0	0	Glycine max cDNA, clone: GMFL01-47-E11 /gb=AK245962 /gi=210142043 /ug=Gma.19765 /len=1512	-	GO:0046914//transition metal ion binding;GO:0003676//nucleic acid binding;GO:0001071	GO:0010468//regulation of gene expression;GO:0009743//response to carbohydrate stimulus	gi|112363358|gb|ABI16003.1|/1.11209e-46/Dof1 [Glycine max]
SML-4-VS-STL1-5	CF806402	692	4	29	0.819747	6.49283	2.9856	Up	5.62934e-05	0.000242183	psHB011xA09f USDA-IFAFS:Expression of Phytophthora sojae genes during infection and propagation Glycine max cDNA clone sHB011A09 5, mRNA sequence /clone=sHB011A09 /clone_end=5' /gb=CF806402 /gi=37994813 /ug=Gma.27397 /len=692	-	-	-	gi|255637445|gb|ACU19050.1|/2.24024e-38/unknown [Glycine max]
SML-4-VS-STL1-5	GR843279	775	22	159	4.02575	31.7861	2.98107	Up	2.26864e-09	1.73732e-08	CCCC13051.b1 CCCC Glycine max callus grown in dark condition Glycine max cDNA clone CCCC13051 5', mRNA sequence /clone=CCCC13051 /clone_end=5' /gb=GR843279 /gi=254331160 /ug=Gma.37639 /len=775	-	-	-	gi|255635945|gb|ACU18319.1|/1.03401e-53/unknown [Glycine max]
SML-4-VS-STL1-5	CA800126	765	375	2704	69.5178	547.63	2.97775	Up	0	0	sat78b05.y1 Gm-c1062 Glycine max cDNA clone SOYBEAN CLONE ID: Gm-c1062-4689 5' similar to TR:P73730 P73730 HYPOTHETICAL 17.2 KD PROTEIN. ;, mRNA sequence /clone=SOYBEAN_CLONE_ID:_Gm-c1062-4689 /clone_end=5' /gb=CA800126 /gi=26057212 /ug=Gma.21218 /len=765	GO:0043231//intracellular membrane-bounded organelle	GO:0004003//ATP-dependent DNA helicase activity;GO:0032559//adenyl ribonucleotide binding	GO:0006259//DNA metabolic process	gi|255631360|gb|ACU16047.1|/1.33293e-123/unknown [Glycine max]
SML-4-VS-STL1-5	EV265408	816	24	173	4.17107	32.8472	2.97728	Up	6.8451e-10	5.52282e-09	GLLAU06TF JCVI-SOY1 Glycine max cDNA 5', mRNA sequence /clone_end=5' /gb=EV265408 /gi=151395531 /ug=Gma.10365 /len=816	-	-	-	-
SML-4-VS-STL1-5	EV279733	683	10	72	2.07637	16.3326	2.97561	Up	2.47674e-06	1.34958e-05	GLNAL29TF JCVI-SOY3 Glycine max cDNA 5', mRNA sequence /clone_end=5' /gb=EV279733 /gi=151409925 /ug=Gma.53208 /len=683	-	-	-	gi|255631652|gb|ACU16193.1|/1.14832e-63/unknown [Glycine max]
SML-4-VS-STL1-5	CF921131	663	5	36	1.0695	8.41262	2.97561	Up	3.42934e-05	0.000153533	gmrhRww3-05_F12_1_086 Soybean root hair subtracted cDNA library gmrhRww3 Glycine max cDNA, mRNA sequence /gb=CF921131 /gi=38191925 /ug=Gma.12976 /len=663	-	-	-	gi|224068650|ref|XP_002302791.1|/1.86412e-07/predicted protein [Populus trichocarpa]
SML-4-VS-STL1-5	FK019412	771	10	72	1.83938	14.4684	2.97561	Up	2.47674e-06	1.34302e-05	GLNDA29TF JCVI-SOY3 Glycine max cDNA 5', mRNA sequence /clone_end=5' /gb=FK019412 /gi=192325556 /ug=Gma.55008 /len=771	GO:0005576//extracellular region;GO:0030312//external encapsulating structure	GO:0016798//hydrolase activity, acting on glycosyl bonds;GO:0016758//transferase activity, transferring hexosyl groups	GO:0044042//glucan metabolic process	gi|255647438|gb|ACU24183.1|/1.43231e-105/unknown [Glycine max]
SML-4-VS-STL1-5	CO982653	645	10	72	2.1987	17.2948	2.97561	Up	2.47674e-06	1.34776e-05	GM89016A2F09.r1 Gm-r1089 Glycine max cDNA clone GM89016A2F09 3, mRNA sequence /clone=Gm-r1089-6018 /clone_end=3' /gb=CO982653 /gi=51341336 /ug=Gma.57380 /len=645	GO:0016020//membrane	GO:0004672//protein kinase activity;GO:0000166//nucleotide binding	GO:0009987//cellular process	gi|124360742|gb|ABN08719.1|/1.07033e-36/Protein kinase [Medicago truncatula]
SML-4-VS-STL1-5	CX547567	829	10	72	1.71069	13.4561	2.97561	Up	2.47674e-06	1.34641e-05	gmrtDrNS01_09-A_M13R_G09_067.s1 Water stressed 5h segment 1 gmrtDrNS01 Glycine max cDNA 3', mRNA sequence /clone_end=3' /gb=CX547567 /gi=57574592 /ug=Gma.6758 /len=829	-	-	-	-
SML-4-VS-STL1-5	HO652016	782	140	1002	25.3891	198.52	2.967	Up	3.81916e-14	5.43307e-13	89-I9 SSH-cDNA library of low phosphorus stress in roots of high efficient phosphorus variety Zhonghuang15 compared with no stress Glycine max cDNA clone 89-I9, mRNA sequence /clone=89-I9 /gb=HO652016 /gi=305377785 /ug=Gma.406 /len=782	-	-	-	-
SML-4-VS-STL1-5	FK401423	268	13	93	6.87915	53.7639	2.96634	Up	4.5438e-07	2.70688e-06	454GmaGlobSeed136055 Soybean Seeds Containing Globular-Stage Embryos Glycine max cDNA, mRNA sequence /gb=FK401423 /gi=193438202 /ug=Gma.38861 /len=268	GO:0044424//intracellular part	-	GO:0019941//modification-dependent protein catabolic process	gi|18425169|ref|NP_569047.1|/1.68008e-21/SKIP2 (SKP1/ASK1 INTERACTING PROTEIN 2); ubiquitin-protein ligase [Arabidopsis thaliana]
SML-4-VS-STL1-5	AK245517	3262	233	1657	10.1297	78.7011	2.95779	Up	0	0	Glycine max cDNA, clone: GMFL01-32-M22 /gb=AK245517 /gi=210141598 /ug=Gma.51349 /len=3262	GO:0009526//plastid envelope;GO:0009532//plastid stroma	GO:0017111//nucleoside-triphosphatase activity;GO:0032559//adenyl ribonucleotide binding	GO:0043170	gi|255539981|ref|XP_002511055.1|/0/ERD1 protein, chloroplast precursor, putative [Ricinus communis]
SML-4-VS-STL1-5	EV276860	764	19	135	3.52684	27.3768	2.9565	Up	1.35691e-08	9.59884e-08	GLMCX85TF JCVI-SOY2 Glycine max cDNA 5', mRNA sequence /clone_end=5' /gb=EV276860 /gi=151407045 /ug=Gma.58019 /len=764	GO:0016020//membrane	GO:0046914//transition metal ion binding	-	gi|255631648|gb|ACU16191.1|/6.70498e-66/unknown [Glycine max]
SML-4-VS-STL1-5	BI970648	739	10	71	1.91903	14.8853	2.95544	Up	2.47674e-06	1.34011e-05	GM830011A11E09 Gm-r1083 Glycine max cDNA clone Gm-r1083-4049 3', mRNA sequence /clone=Gm-r1083-4049 /clone_end=3' /gb=BI970648 /gi=16345053 /ug=Gma.52752 /len=739	GO:0016020//membrane	-	-	gi|255647910|gb|ACU24413.1|/7.59248e-43/unknown [Glycine max]
SML-4-VS-STL1-5	GR833029	802	203	1440	35.8961	278.183	2.95413	Up	2.2915e-13	2.70584e-12	CCCC6162.b1 CCCC Glycine max callus grown in dark condition Glycine max cDNA clone CCCC6162 5', mRNA sequence /clone=CCCC6162 /clone_end=5' /gb=GR833029 /gi=254328657 /ug=Gma.28004 /len=802	-	-	-	gi|217071718|gb|ACJ84219.1|/6.83229e-88/unknown [Medicago truncatula]
SML-4-VS-STL1-5	BT095158	856	104	737	17.23	133.394	2.9527	Up	0	0	Soybean clone JCVI-FLGm-6J10 unknown mRNA /cds=m(339,779) /gb=BT095158 /gi=255638234 /ug=Gma.4373 /len=856	GO:0044464//cell part	GO:0008092//cytoskeletal protein binding	-	gi|255638235|gb|ACU19431.1|/1.20946e-69/unknown [Glycine max]
SML-4-VS-STL1-5	CX701072	890	93	657	14.819	114.371	2.94821	Up	3.59712e-14	5.16715e-13	gmrtDrNS01_34-A_M13R_B12_094.s4 Water stressed 48h segment 2 gmrtDrNS01 Glycine max cDNA 3', mRNA sequence /clone_end=3' /gb=CX701072 /gi=58014330 /ug=Gma.20557 /len=890	-	-	-	gi|118485407|gb|ABK94560.1|/5.27942e-31/unknown [Populus trichocarpa]
SML-4-VS-STL1-5	BT095767	846	20	141	3.35263	25.8221	2.94524	Up	7.48724e-09	5.45995e-08	Soybean clone JCVI-FLGm-25G6 unknown mRNA /gb=BT095767 /gi=255639414 /ug=Gma.36519 /len=846	GO:0016020//membrane;GO:0031410//cytoplasmic vesicle	-	-	gi|255626749|gb|ACU13719.1|/1.97534e-40/unknown [Glycine max]
SML-4-VS-STL1-5	AK243832	2693	138	972	7.26723	55.9207	2.9439	Up	1.77636e-13	2.18438e-12	Glycine max cDNA, clone: GMFL01-01-G01 /gb=AK243832 /gi=210145141 /ug=Gma.2457 /len=2693	GO:0016020//membrane	GO:0004672//protein kinase activity;GO:0000166//nucleotide binding	GO:0009987//cellular process	gi|302143298|emb|CBI21859.3|/0/unnamed protein product [Vitis vinifera]
SML-4-VS-STL1-5	AK245313	1690	47	331	3.944	30.3448	2.94371	Up	6.88338e-15	1.06179e-13	Glycine max cDNA, clone: GMFL01-26-L19 /gb=AK245313 /gi=210141394 /ug=Gma.36435 /len=1690	GO:0043234//protein complex	GO:0004721//phosphoprotein phosphatase activity;GO:0043169//cation binding	GO:0006464//protein modification process	gi|255641091|gb|ACU20824.1|/0/unknown [Glycine max]
SML-4-VS-STL1-5	AK244596	1685	98	688	8.24807	63.2602	2.93917	Up	0	0	Glycine max cDNA, clone: GMFL01-07-K15 /gb=AK244596 /gi=210145905 /ug=Gma.6049 /len=1685	-	-	-	-
SML-4-VS-STL1-5	D38015	2407	24	168	1.41404	10.8137	2.93497	Up	6.8451e-10	5.49679e-09	Glycine max mRNA for late nodulin, complete cds /cds=p(533,2230) /gb=D38015 /gi=532289 /ug=Gma.29860 /len=2407	GO:0009526//plastid envelope	GO:0016747//transferase activity, transferring acyl groups other than amino-acyl groups;GO:0046912//transferase activity, transferring acyl groups, acyl groups converted into alkyl on transfer	GO:0044403//symbiosis, encompassing mutualism through parasitism;GO:0008652//cellular amino acid biosynthetic process;GO:0071941;GO:0006551//leucine metabolic process	gi|2492792|sp|Q39891.1|LEU1_SOYBN/0/RecName: Full=Probable 2-isopropylmalate synthase; AltName: Full=Alpha-IPM synthase; AltName: Full=Alpha-isopropylmalate synthase; AltName: Full=Late nodulin-56; Short=N-56
SML-4-VS-STL1-5	FK026163	735	4	28	0.771789	5.90219	2.93497	Up	5.78874e-05	0.000248315	GLRAR92TR JCVI-SOY3 Glycine max cDNA 5', mRNA sequence /clone_end=5' /gb=FK026163 /gi=192333282 /ug=Gma.35162 /len=735	-	-	GO:0010118//stomatal movement;GO:0050789//regulation of biological process;GO:0009725//response to hormone stimulus;GO:0003006//reproductive developmental process	gi|302398947|gb|ADL36768.1|/5.58141e-14/MYB domain class transcription factor [Malus x domestica]
SML-4-VS-STL1-5	CF809035	720	16	112	3.15147	24.1006	2.93497	Up	7.96698e-08	5.21542e-07	psHB041xP19f USDA-IFAFS:Expression of Phytophthora sojae genes during infection and propagation Glycine max cDNA clone sHB041P19 5, mRNA sequence /clone=sHB041P19 /clone_end=5' /gb=CF809035 /gi=37997446 /ug=Gma.34954 /len=720	GO:0043231//intracellular membrane-bounded organelle	GO:0005488//binding;GO:0016645//oxidoreductase activity, acting on the CH-NH group of donors	GO:0006560//proline metabolic process;GO:0006536//glutamate metabolic process;GO:0006950//response to stress	gi|40457261|gb|AAR86686.1|/2.57512e-125/proline dehydrogenase [Glycine max]
SML-4-VS-STL1-5	FG987421	776	3	21	0.548259	4.19276	2.93497	Up	0.000148622	0.000584061	GLLC601TF JCVI-SOY1 Glycine max cDNA 5', mRNA sequence /clone_end=5' /gb=FG987421 /gi=192294492 /ug=Gma.56783 /len=776	-	GO:0046914//transition metal ion binding	-	gi|255632464|gb|ACU16582.1|/3.18463e-87/unknown [Glycine max]
SML-4-VS-STL1-5	CF807331	546	7	49	1.81816	13.9042	2.93497	Up	1.25129e-05	6.05687e-05	psHB023xG01f USDA-IFAFS:Expression of Phytophthora sojae genes during infection and propagation Glycine max cDNA clone sHB023G01 5, mRNA sequence /clone=sHB023G01 /clone_end=5' /gb=CF807331 /gi=37995742 /ug=Gma.44907 /len=546	-	-	-	-
SML-4-VS-STL1-5	CX549007	1029	7	49	0.964736	7.37773	2.93497	Up	1.25129e-05	6.05596e-05	gmrtDrNS01_30-A_M13R_E08_056.s4 Water stressed 48h segment 2 gmrtDrNS01 Glycine max cDNA 3', mRNA sequence /clone_end=3' /gb=CX549007 /gi=57576036 /ug=Gma.20676 /len=1029	GO:0043231//intracellular membrane-bounded organelle	-	-	gi|225431211|ref|XP_002272351.1|/1.09678e-33/PREDICTED: hypothetical protein [Vitis vinifera]
SML-4-VS-STL1-5	BT099187	694	6	42	1.22608	9.37631	2.93497	Up	2.09062e-05	9.76065e-05	Soybean clone JCVI-FLGm-16J6 unknown mRNA /gb=BT099187 /gi=255647807 /ug=Gma.40637 /len=694	GO:0000325//plant-type vacuole;GO:0031224//intrinsic to membrane	GO:0046872//metal ion binding;GO:0005249//voltage-gated potassium channel activity	GO:0030001//metal ion transport	gi|297744094|emb|CBI37064.3|/8.67321e-75/unnamed protein product [Vitis vinifera]
SML-4-VS-STL1-5	AK245365	901	134	938	21.0914	161.295	2.93497	Up	0	0	Glycine max cDNA, clone: GMFL01-28-G11 /gb=AK245365 /gi=210141446 /ug=Gma.28817 /len=901	-	-	-	gi|290795721|gb|ADD64699.1|/3.52467e-06/glycine and proline rich protein 4 [Glycine max]
SML-4-VS-STL1-5	FK294033	263	5	35	2.69613	20.6184	2.93497	Up	3.43802e-05	0.0001539	454GmaGlobSeed28665 Soybean Seeds Containing Globular-Stage Embryos Glycine max cDNA, mRNA sequence /gb=FK294033 /gi=193329735 /ug=Gma.41268 /len=263	GO:0043231//intracellular membrane-bounded organelle	GO:0003677//DNA binding;GO:0001071	GO:0010468//regulation of gene expression;GO:0006351//transcription, DNA-dependent	gi|295913586|gb|ADG58039.1|/1.95221e-30/transcription factor [Lycoris longituba]
SML-4-VS-STL1-5	BW652713	860	10	70	1.64903	12.6108	2.93497	Up	2.47674e-06	1.341e-05	BW652713 GMFL01 Glycine max cDNA clone GMFL01-04-J13 5', mRNA sequence /clone=GMFL01-04-J13 /clone_end=5' /gb=BW652713 /gi=209702565 /ug=Gma.43102 /len=860	GO:0043231//intracellular membrane-bounded organelle	GO:0016741//transferase activity, transferring one-carbon groups	GO:0045489//pectin biosynthetic process;GO:0048513//organ development	gi|255545748|ref|XP_002513934.1|/9.39518e-62/S-adenosylmethionine-dependent methyltransferase, putative [Ricinus communis]
SML-4-VS-STL1-5	CD404787	417	4	28	1.36035	10.4031	2.93497	Up	5.78874e-05	0.000248347	Gm_ck27834 Soybean induced by Salicylic Acid Glycine max cDNA 3', mRNA sequence /clone_end=3' /gb=CD404787 /gi=31462759 /ug=Gma.13402 /len=417	GO:0044464//cell part	-	GO:0010467//gene expression	gi|297724923|ref|NP_001174825.1|/2.00899e-12/Os06g0523800 [Oryza sativa Japonica Group]
SML-4-VS-STL1-5	BT096945	1566	152	1060	13.765	104.871	2.92954	Up	1.25011e-13	1.59229e-12	Soybean clone JCVI-FLGm-21K10 unknown mRNA /cds=p(84,1511) /gb=BT096945 /gi=255641726 /ug=Gma.7057 /len=1566	-	-	-	-
SML-4-VS-STL1-5	EH039723	698	33	230	6.70478	51.0522	2.92871	Up	3.4328e-12	3.34579e-11	GMSeed0544 Soybean endosperm tissue in developing seeds Glycine max cDNA clone HYI28.xg_B11_093, mRNA sequence /clone=HYI28.xg_B11_093 /gb=EH039723 /gi=163923494 /ug=Gma.22954 /len=698	-	-	-	gi|262316884|emb|CAZ64538.1|/1.85004e-24/inward rectifying shaker-like K+ channel [Vitis vinifera]
SML-4-VS-STL1-5	EV263819	809	17	118	2.98007	22.5983	2.9228	Up	4.42784e-08	2.9756e-07	GLLAB23TF JCVI-SOY1 Glycine max cDNA 5', mRNA sequence /clone_end=5' /gb=EV263819 /gi=151393948 /ug=Gma.20246 /len=809	-	GO:0005488//binding;GO:0019787//small conjugating protein ligase activity	GO:0050832//defense response to fungus;GO:0032446//protein modification by small protein conjugation;GO:0012501//programmed cell death	gi|30013679|gb|AAP03882.1|/1.60009e-76/Avr9/Cf-9 rapidly elicited protein 276 [Nicotiana tabacum]
SML-4-VS-STL1-5	FG987519	799	13	90	2.3074	17.4517	2.91903	Up	4.5438e-07	2.71638e-06	GLLC707TF JCVI-SOY1 Glycine max cDNA 5', mRNA sequence /clone_end=5' /gb=FG987519 /gi=192294830 /ug=Gma.37281 /len=799	-	GO:0004674//protein serine/threonine kinase activity;GO:0000166//nucleotide binding	GO:0009987//cellular process	gi|229609827|gb|ACQ83529.1|/8.05348e-73/CBL-interacting protein kinase 13 [Vitis vinifera]
SML-4-VS-STL1-5	BT094480	944	10	69	1.50229	11.3245	2.91421	Up	2.47674e-06	1.34347e-05	Soybean clone JCVI-FLGm-24J2 unknown mRNA /cds=p(93,377) /gb=BT094480 /gi=255636924 /ug=Gma.53521 /len=944	GO:0042579//microbody	GO:0016628//oxidoreductase activity, acting on the CH-CH group of donors, NAD or NADP as acceptor;GO:0000166//nucleotide binding	GO:0006633//fatty acid biosynthetic process;GO:0006950//response to stress;GO:0009694//jasmonic acid metabolic process;GO:0042221//response to chemical stimulus;GO:0051707//response to other organism	gi|255636925|gb|ACU18795.1|/9.90857e-39/unknown [Glycine max]
SML-4-VS-STL1-5	GR857967	744	36	248	6.86208	51.6441	2.91189	Up	7.34746e-13	7.75664e-12	CCCC21831.b1 CCCC Glycine max callus grown in dark condition Glycine max cDNA clone CCCC21831 5', mRNA sequence /clone=CCCC21831 /clone_end=5' /gb=GR857967 /gi=254339842 /ug=Gma.22943 /len=744	-	GO:0032561//guanyl ribonucleotide binding;GO:0003824//catalytic activity	GO:0006810//transport;GO:0035556//intracellular signal transduction	gi|303730|dbj|BAA02108.1|/9.18173e-105/GTP-binding protein [Pisum sativum]
SML-4-VS-STL1-5	BT099416	1304	14	96	1.52257	11.4061	2.90522	Up	2.5535e-07	1.57811e-06	Soybean clone JCVI-FLGm-13F8 unknown mRNA /cds=m(165,1247) /gb=BT099416 /gi=255648247 /ug=Gma.20895 /len=1304	-	GO:0005515//protein binding;GO:0008168//methyltransferase activity	-	gi|255648248|gb|ACU24577.1|/0/unknown [Glycine max]
SML-4-VS-STL1-5	BI700069	557	13	89	3.30989	24.7558	2.90291	Up	4.5438e-07	2.71137e-06	sag59e10.y1 Gm-c1082 Glycine max cDNA clone GENOME SYSTEMS CLONE ID: Gm-c1082-979 5', mRNA sequence /clone=GENOME_SYSTEMS_CLONE_ID:_Gm-c1082-979 /clone_end=5' /gb=BI700069 /gi=15662698 /ug=Gma.4070 /len=557	-	GO:0005515//protein binding	GO:0044267//cellular protein metabolic process	gi|255630863|gb|ACU15794.1|/3.49222e-53/unknown [Glycine max]
SML-4-VS-STL1-5	DB973692	683	12	82	2.49165	18.601	2.90021	Up	8.04566e-07	4.63115e-06	DB973692 full-length enriched soybean cDNA library, mixture of seedling, young plant, adult plant Glycine max cDNA clone GMFL02-52-E13 5', mRNA sequence /clone=GMFL02-52-E13 /clone_end=5' /gb=DB973692 /gi=213590853 /ug=Gma.52440 /len=683	-	-	-	gi|255631197|gb|ACU15964.1|/6.82645e-16/unknown [Glycine max]
SML-4-VS-STL1-5	CA851357	527	5	34	1.34551	9.99564	2.89315	Up	3.45396e-05	0.000154507	D12H03_P15_16.ab1 cDNA Peking library 2, 4 day SCN3 Glycine max cDNA clone D12H03 5', mRNA sequence /clone=D12H03 /clone_end=5' /gb=CA851357 /gi=33388150 /ug=Gma.26696 /len=527	-	-	-	gi|255631674|gb|ACU16204.1|/1.7506e-24/unknown [Glycine max]
SML-4-VS-STL1-5	FK002058	736	10	68	1.92685	14.3144	2.89315	Up	2.47674e-06	1.33988e-05	GLPAQ12TR JCVI-SOY1 Glycine max cDNA 5', mRNA sequence /clone_end=5' /gb=FK002058 /gi=192307554 /ug=Gma.58107 /len=736	-	GO:0043167//ion binding;GO:0008422//beta-glucosidase activity	GO:0044238//primary metabolic process	gi|255641707|gb|ACU21124.1|/2.728e-93/unknown [Glycine max]
SML-4-VS-STL1-5	BE661338	851	102	693	16.998	126.167	2.8919	Up	0	0	478 GmaxSC Glycine max cDNA, mRNA sequence /gb=BE661338 /gi=9987230 /ug=Gma.20724 /len=851	-	-	-	gi|225448597|ref|XP_002274097.1|/2.56422e-40/PREDICTED: hypothetical protein [Vitis vinifera]
SML-4-VS-STL1-5	AK245127	1286	414	2806	45.6547	338.056	2.88843	Up	3.39284e-13	3.85315e-12	Glycine max cDNA, clone: GMFL01-21-K17 /gb=AK245127 /gi=210141210 /ug=Gma.7853 /len=1286	-	-	-	gi|255631012|gb|ACU15870.1|/2.09716e-128/unknown [Glycine max]
SML-4-VS-STL1-5	FK005677	757	97	656	18.172	134.261	2.88526	Up	5.28466e-14	7.31538e-13	GLMDN71TR JCVI-SOY2 Glycine max cDNA 5', mRNA sequence /clone_end=5' /gb=FK005677 /gi=192312206 /ug=Gma.17035 /len=757	-	-	-	-
SML-4-VS-STL1-5	BT096985	852	25	169	4.16127	30.7319	2.88464	Up	3.7574e-10	3.09718e-09	Soybean clone JCVI-FLGm-15H20 unknown mRNA /cds=m(251,499) /gb=BT096985 /gi=255641801 /ug=Gma.53263 /len=852	-	GO:0005488//binding	-	gi|255641802|gb|ACU21170.1|/7.84607e-45/unknown [Glycine max]
SML-4-VS-STL1-5	CA784132	637	4	27	0.890526	6.56699	2.8825	Up	6.08188e-05	0.000260406	sat94c07.y1 Gm-c1062 Glycine max cDNA clone SOYBEAN CLONE ID: Gm-c1062-6277 5' similar to TR:Q9SBF9 Q9SBF9 PUTATIVE TRANSCRIPTION FACTOR ;, mRNA sequence /clone=SOYBEAN_CLONE_ID:_Gm-c1062-6277 /clone_end=5' /gb=CA784132 /gi=26047296 /ug=Gma.33418 /len=637	-	-	GO:0009987//cellular process	gi|110931816|gb|ABH02907.1|/7.73978e-48/MYB transcription factor MYB160 [Glycine max]
SML-4-VS-STL1-5	BT099469	777	4	27	0.730071	5.38375	2.8825	Up	6.08188e-05	0.000260372	Soybean clone JCVI-FLGm-16P18 unknown mRNA /gb=BT099469 /gi=255648352 /ug=Gma.40563 /len=777	-	-	-	gi|255644718|gb|ACU22861.1|/5.95499e-25/unknown [Glycine max]
SML-4-VS-STL1-5	BT097648	1391	24	162	2.44687	18.0439	2.8825	Up	6.8451e-10	5.50498e-09	Soybean clone JCVI-FLGm-22I6 unknown mRNA /cds=p(96,1058) /gb=BT097648 /gi=255644792 /ug=Gma.30057 /len=1391	-	-	-	gi|255644793|gb|ACU22898.1|/1.48438e-175/unknown [Glycine max]
SML-4-VS-STL1-5	AK287240	1832	16	108	1.23857	9.13357	2.8825	Up	7.96698e-08	5.2007e-07	Glycine max cDNA, clone: GMFL01-47-I03 /gb=AK287240 /gi=210144458 /ug=Gma.30720 /len=1832	-	-	-	-
SML-4-VS-STL1-5	GD879244	258	11	74	6.04643	44.438	2.87764	Up	1.41645e-06	7.95661e-06	454GmaGlobSeed621893 Soybean Seeds Containing Globular-Stage Embryos Glycine max cDNA, mRNA sequence /gb=GD879244 /gi=208084670 /ug=Gma.47713 /len=258	-	-	-	gi|255542326|ref|XP_002512226.1|/4.99565e-08/transcription factor, putative [Ricinus communis]
SML-4-VS-STL1-5	CO983699	820	18	121	3.11304	22.862	2.87655	Up	2.45408e-08	1.6906e-07	GM89020A1C06.r1 Gm-r1089 Glycine max cDNA clone GM89020A1C06 3, mRNA sequence /clone=Gm-r1089-7403 /clone_end=3' /gb=CO983699 /gi=51342957 /ug=Gma.39046 /len=820	-	GO:0016209//antioxidant activity;GO:0004497//monooxygenase activity;GO:0005506//iron ion binding;GO:0016634	GO:0048878//chemical homeostasis;GO:0009725//response to hormone stimulus;GO:0009314//response to radiation;GO:0016128	gi|144905179|dbj|BAF56240.1|/2.48469e-109/cytochrome P450 enzyme [Pisum sativum]
SML-4-VS-STL1-5	CF808188	737	71	477	13.6621	100.275	2.87571	Up	0	0	psHB032xP07f USDA-IFAFS:Expression of Phytophthora sojae genes during infection and propagation Glycine max cDNA clone sHB032P07 5, mRNA sequence /clone=sHB032P07 /clone_end=5' /gb=CF808188 /gi=37996599 /ug=Gma.35049 /len=737	GO:0009536//plastid	GO:0043169//cation binding;GO:0004470//malic enzyme activity;GO:0000166//nucleotide binding	GO:0043648//dicarboxylic acid metabolic process	gi|510876|emb|CAA56354.1|/6.88918e-121/NADP dependent malic enzyme [Phaseolus vulgaris]
SML-4-VS-STL1-5	EV278979	704	14	94	2.82021	20.687	2.87485	Up	2.5535e-07	1.5742e-06	GLNAC71TF JCVI-SOY3 Glycine max cDNA 5', mRNA sequence /clone_end=5' /gb=EV278979 /gi=151409171 /ug=Gma.26649 /len=704	-	-	-	gi|255640542|gb|ACU20556.1|/3.91616e-30/unknown [Glycine max]
SML-4-VS-STL1-5	HO760190	1039	70	470	9.55451	70.0849	2.87485	Up	0	0	SSH1-1-H9.txt SSH cDNA library induced by salt from soybean Glycine max cDNA, mRNA sequence /gb=HO760190 /gi=308098449 /ug=Gma.5914 /len=1039	-	-	-	-
SML-4-VS-STL1-5	BM886695	572	14	94	3.47103	25.4609	2.87485	Up	2.5535e-07	1.57301e-06	sam19h11.y1 Gm-c1068 Glycine max cDNA clone SOYBEAN CLONE ID: Gm-c1068-5373 5' similar to TR:Q9SKS9 Q9SKS9 PUTATIVE DIACYLGLYCEROL KINASE. ;, mRNA sequence /clone=SOYBEAN_CLONE_ID:_Gm-c1068-5373 /clone_end=5' /gb=BM886695 /gi=19270439 /ug=Gma.52038 /len=572	-	GO:0016301//kinase activity	GO:0007186//G-protein coupled receptor protein signaling pathway	gi|255569621|ref|XP_002525776.1|/2.43626e-89/diacylglycerol kinase, alpha, putative [Ricinus communis]
SML-4-VS-STL1-5	BG839598	560	14	94	3.54541	26.0065	2.87485	Up	2.5535e-07	1.5745e-06	Gm01_04h02_F Gm01_AAFC_ECORC_Glycine_max_cold_stressed_leaves Glycine max cDNA clone Gm01_04h02, mRNA sequence /clone=Gm01_04h02 /gb=BG839598 /gi=14205920 /ug=Gma.23751 /len=560	-	-	-	-
SML-4-VS-STL1-5	EV279948	805	20	134	3.52338	25.79	2.87178	Up	7.48724e-09	5.45627e-08	GLNAN89TF JCVI-SOY3 Glycine max cDNA 5', mRNA sequence /clone_end=5' /gb=EV279948 /gi=151410140 /ug=Gma.2771 /len=805	GO:0031224//intrinsic to membrane;GO:0031410//cytoplasmic vesicle	-	-	gi|67043799|gb|AAY63998.1|/5.60214e-82/unknown [Brassica napus]
SML-4-VS-STL1-5	FK331543	259	6	40	3.28532	23.9278	2.86458	Up	2.09312e-05	9.76809e-05	454GmaGlobSeed66175 Soybean Seeds Containing Globular-Stage Embryos Glycine max cDNA, mRNA sequence /gb=FK331543 /gi=193366857 /ug=Gma.42980 /len=259	-	GO:0046872//metal ion binding;GO:0004674//protein serine/threonine kinase activity;GO:0032559//adenyl ribonucleotide binding	GO:0006464//protein modification process	gi|56967493|gb|AAW31901.1|/5.45479e-39/calcium-dependent/calmodulin-independent protein kinase isoform 3 [Cicer arietinum]
SML-4-VS-STL1-5	GR827690	825	3	20	0.515695	3.75594	2.86458	Up	0.000204128	0.000784295	CCCC3003.b1 CCCC Glycine max callus grown in dark condition Glycine max cDNA clone CCCC3003 5', mRNA sequence /clone=CCCC3003 /clone_end=5' /gb=GR827690 /gi=254321241 /ug=Gma.14987 /len=825	GO:0043231//intracellular membrane-bounded organelle	GO:0004871//signal transducer activity;GO:0019840//isoprenoid binding	GO:0009755//hormone-mediated signaling pathway	gi|217075076|gb|ACJ85898.1|/5.11919e-78/unknown [Medicago truncatula]
SML-4-VS-STL1-5	BT097258	1471	3	20	0.289224	2.10649	2.86458	Up	0.000204128	0.000784202	Soybean clone JCVI-FLGm-26I5 unknown mRNA /cds=p(41,1300) /gb=BT097258 /gi=255642338 /ug=Gma.8859 /len=1471	-	-	-	gi|255642339|gb|ACU21434.1|/0/unknown [Glycine max]
SML-4-VS-STL1-5	BI967652	534	3	20	0.79672	5.80271	2.86458	Up	0.000204128	0.000784109	GM830002B20B02 Gm-r1083 Glycine max cDNA clone Gm-r1083-460 3', mRNA sequence /clone=Gm-r1083-460 /clone_end=3' /gb=BI967652 /gi=16342057 /ug=Gma.52100 /len=534	-	-	-	gi|15226927|ref|NP_181064.1|/9.92272e-07/unknown protein [Arabidopsis thaliana]
SML-4-VS-STL1-5	EV278531	777	9	60	1.64266	11.9639	2.86458	Up	4.29556e-06	2.24036e-05	GLNA770TF JCVI-SOY3 Glycine max cDNA 5', mRNA sequence /clone_end=5' /gb=EV278531 /gi=151408723 /ug=Gma.45716 /len=777	GO:0031224//intrinsic to membrane	GO:0004175//endopeptidase activity	GO:0019538//protein metabolic process	gi|255641727|gb|ACU21134.1|/1.81254e-74/unknown [Glycine max]
SML-4-VS-STL1-5	AK245542	2382	64	426	3.81034	27.7083	2.86233	Up	0	0	Glycine max cDNA, clone: GMFL01-33-J21 /gb=AK245542 /gi=210141623 /ug=Gma.4283 /len=2382	-	-	GO:0009743//response to carbohydrate stimulus	gi|297735560|emb|CBI18054.3|/0/unnamed protein product [Vitis vinifera]
SML-4-VS-STL1-5	AK245674	1462	99	657	9.60315	69.6242	2.85801	Up	1.53211e-14	2.29448e-13	Glycine max cDNA, clone: GMFL01-37-G20 /gb=AK245674 /gi=210141755 /ug=Gma.24163 /len=1462	-	-	-	gi|212717204|gb|ACJ37443.1|/5.47703e-144/AP2 domain-containing transcription factor 9 [Glycine max]
SML-4-VS-STL1-5	GR857907	803	33	219	5.82806	42.2543	2.85801	Up	3.4328e-12	3.33575e-11	CCCC21798.b1 CCCC Glycine max callus grown in dark condition Glycine max cDNA clone CCCC21798 5', mRNA sequence /clone=CCCC21798 /clone_end=5' /gb=GR857907 /gi=254339782 /ug=Gma.25669 /len=803	-	GO:0004396//hexokinase activity	GO:0010038//response to metal ion;GO:0019321//pentose metabolic process	gi|45550051|gb|AAS67872.1|/1.51152e-111/fructokinase [Citrus unshiu]
SML-4-VS-STL1-5	CO979738	830	11	73	1.87949	13.6266	2.85801	Up	1.41645e-06	7.96075e-06	GM89005B2A11.r1 Gm-r1089 Glycine max cDNA clone GM89005B2A11 3, mRNA sequence /clone=Gm-r1089-1582 /clone_end=3' /gb=CO979738 /gi=51335872 /ug=Gma.18446 /len=830	-	-	-	-
SML-4-VS-STL1-5	CX708802	876	33	219	5.34239	38.7331	2.85801	Up	3.4328e-12	3.34277e-11	gmrtDrNS01_40-C_M13R_C12_092.s2 Water stressed 5h segment 2 gmrtDrNS01 Glycine max cDNA 3', mRNA sequence /clone_end=3' /gb=CX708802 /gi=58022061 /ug=Gma.4877 /len=876	-	GO:0030554//adenyl nucleotide binding;GO:0050136//NADH dehydrogenase (quinone) activity	GO:0008152//metabolic process	gi|255560820|ref|XP_002521423.1|/1.02924e-79/Rotenone-insensitive NADH-ubiquinone oxidoreductase, mitochondrial precursor, putative [Ricinus communis]
SML-4-VS-STL1-5	BI968107	789	66	437	11.863	85.8117	2.85471	Up	0	0	GM830004A22D11 Gm-r1083 Glycine max cDNA clone Gm-r1083-1318 3', mRNA sequence /clone=Gm-r1083-1318 /clone_end=3' /gb=BI968107 /gi=16342512 /ug=Gma.25005 /len=789	-	-	-	-
SML-4-VS-STL1-5	BI968768	765	28	185	5.19066	37.4673	2.85164	Up	6.23776e-11	5.49568e-10	GM830006A21D11 Gm-r1083 Glycine max cDNA clone Gm-r1083-2086 3', mRNA sequence /clone=Gm-r1083-2086 /clone_end=3' /gb=BI968768 /gi=16343173 /ug=Gma.4673 /len=765	-	-	-	gi|296088788|emb|CBI38238.3|/2.10862e-27/unnamed protein product [Vitis vinifera]
SML-4-VS-STL1-5	CX548609	798	118	779	20.9703	151.244	2.85045	Up	0	0	gmrtDrNS01_23-A_M13R_F06_038.s2 Water stressed 5h segment 2 gmrtDrNS01 Glycine max cDNA 3', mRNA sequence /clone_end=3' /gb=CX548609 /gi=57575634 /ug=Gma.9775 /len=798	-	-	-	-
SML-4-VS-STL1-5	BQ611104	280	5	33	2.53243	18.2599	2.85008	Up	3.48316e-05	0.000155727	sap55b05.y1 Gm-c1087 Glycine max cDNA clone SOYBEAN CLONE ID: Gm-c1087-4306 5', mRNA sequence /clone=SOYBEAN_CLONE_ID:_Gm-c1087-4306 /clone_end=5' /gb=BQ611104 /gi=21600773 /ug=Gma.6035 /len=280	-	-	-	-
SML-4-VS-STL1-5	D31700	1175	76	501	9.17279	66.0605	2.84836	Up	2.88658e-15	4.53918e-14	Glycine max mRNA for cysteine proteinase inhibitor, complete cds /cds=p(48,785) /gb=D31700 /gi=1944318 /ug=Gma.54976 /len=1175	GO:0044464//cell part	GO:0046914//transition metal ion binding;GO:0016787//hydrolase activity;GO:0004866//endopeptidase inhibitor activity	GO:0050896//response to stimulus	gi|1944319|dbj|BAA19608.1|/6.38034e-129/cysteine proteinase inhibitor [Glycine max]
SML-4-VS-STL1-5	FG996068	810	7	46	1.22557	8.79863	2.84382	Up	1.2516e-05	6.05564e-05	GLLEN50TR JCVI-SOY1 Glycine max cDNA 5', mRNA sequence /clone_end=5' /gb=FG996068 /gi=192304894 /ug=Gma.37707 /len=810	-	GO:0004497//monooxygenase activity;GO:0005506//iron ion binding	-	gi|302142407|emb|CBI19610.3|/1.5081e-50/unnamed protein product [Vitis vinifera]
SML-4-VS-STL1-5	FK650599	266	7	46	3.73201	26.7928	2.84382	Up	1.2516e-05	6.05293e-05	454GmaGlobSeed385231 Soybean Seeds Containing Globular-Stage Embryos Glycine max cDNA, mRNA sequence /gb=FK650599 /gi=193714121 /ug=Gma.58179 /len=266	-	-	GO:0010468//regulation of gene expression	gi|255644902|gb|ACU22951.1|/5.32269e-31/unknown [Glycine max]
SML-4-VS-STL1-5	CF807209	510	7	46	1.9465	13.9743	2.84382	Up	1.2516e-05	6.05383e-05	psHB021xG22f USDA-IFAFS:Expression of Phytophthora sojae genes during infection and propagation Glycine max cDNA clone sHB021G22 5, mRNA sequence /clone=sHB021G22 /clone_end=5' /gb=CF807209 /gi=37995620 /ug=Gma.52879 /len=510	-	GO:0004721//phosphoprotein phosphatase activity	-	gi|297736872|emb|CBI26073.3|/1.2384e-61/unnamed protein product [Vitis vinifera]
SML-4-VS-STL1-5	AK244800	2051	224	1465	15.4885	110.666	2.83695	Up	1.14797e-13	1.47966e-12	Glycine max cDNA, clone: GMFL01-14-E24 /gb=AK244800 /gi=210140881 /ug=Gma.10552 /len=2051	-	-	-	-
SML-4-VS-STL1-5	BT098432	2162	236	1541	15.4804	110.431	2.83462	Up	4.84946e-13	5.30459e-12	Soybean clone JCVI-FLGm-23K19 unknown mRNA /cds=m(229,2040) /gb=BT098432 /gi=255646321 /ug=Gma.55111 /len=2162	-	-	GO:0010468//regulation of gene expression	gi|255646322|gb|ACU23644.1|/0/unknown [Glycine max]
SML-4-VS-STL1-5	EV265471	638	17	111	3.7788	26.9553	2.83457	Up	4.42784e-08	2.97252e-07	GLLAU79TF JCVI-SOY1 Glycine max cDNA 5', mRNA sequence /clone_end=5' /gb=EV265471 /gi=151395594 /ug=Gma.10104 /len=638	-	-	-	-
SML-4-VS-STL1-5	FG991906	863	189	1234	31.0582	221.537	2.8345	Up	2.97096e-13	3.41718e-12	GLLDY33TF JCVI-SOY1 Glycine max cDNA 5', mRNA sequence /clone_end=5' /gb=FG991906 /gi=192296865 /ug=Gma.4431 /len=863	GO:0044431//Golgi apparatus part	GO:0022892	GO:0048193//Golgi vesicle transport;GO:0015031//protein transport	gi|302141735|emb|CBI18938.3|/5.41831e-110/unnamed protein product [Vitis vinifera]
SML-4-VS-STL1-5	AK246041	2275	486	3168	30.2957	215.748	2.83216	Up	3.9524e-13	4.40368e-12	Glycine max cDNA, clone: GMFL01-49-I24 /gb=AK246041 /gi=210142122 /ug=Gma.17786 /len=2275	-	-	-	-
SML-4-VS-STL1-5	BT099101	1365	149	970	15.4803	110.098	2.83029	Up	2.77556e-13	3.21758e-12	Soybean clone JCVI-FLGm-23J23 unknown mRNA /cds=m(225,1190) /gb=BT099101 /gi=255647637 /ug=Gma.7029 /len=1365	-	-	-	-
SML-4-VS-STL1-5	AK245645	2567	672	4372	37.1252	263.874	2.82938	Up	9.17266e-13	9.54652e-12	Glycine max cDNA, clone: GMFL01-36-J17 /gb=AK245645 /gi=210141726 /ug=Gma.31491 /len=2567	-	GO:0046872//metal ion binding	GO:0006952//defense response;GO:0009743//response to carbohydrate stimulus	gi|302398711|gb|ADL36650.1|/0/C3HL domain class transcription factor [Malus x domestica]
SML-4-VS-STL1-5	BE329602	546	4	26	1.03895	7.37773	2.82806	Up	6.61858e-05	0.000281709	so68c08.y1 Gm-c1040 Glycine max cDNA clone GENOME SYSTEMS CLONE ID: Gm-c1040-807 5' similar to TR:O82692 O82692 UBIQUITIN ACTIVATING ENZYME. ;, mRNA sequence /clone=GENOME_SYSTEMS_CLONE_ID:_Gm-c1040-807 /clone_end=5' /gb=BE329602 /gi=9203449 /ti=46787478 /ug=Gma.55500 /len=546	-	GO:0008641//small protein activating enzyme activity	GO:0032446//protein modification by small protein conjugation	gi|255640239|gb|ACU20410.1|/3.20677e-32/unknown [Glycine max]
SML-4-VS-STL1-5	CO982694	840	6	39	1.01297	7.19329	2.82806	Up	2.09606e-05	9.779e-05	GM89016B1B10.r1 Gm-r1089 Glycine max cDNA clone GM89016B1B10 3, mRNA sequence /clone=Gm-r1089-5851 /clone_end=3' /gb=CO982694 /gi=51341377 /ug=Gma.42547 /len=840	-	GO:0003824//catalytic activity	-	gi|255563120|ref|XP_002522564.1|/6.43418e-68/ubiquitin-protein ligase, putative [Ricinus communis]
SML-4-VS-STL1-5	CD394572	638	4	26	0.88913	6.31386	2.82806	Up	6.61858e-05	0.000281746	Gm_ck14284 Soybean induced by Salicylic Acid Glycine max cDNA 3', mRNA sequence /clone_end=3' /gb=CD394572 /gi=31309369 /ug=Gma.29589 /len=638	-	-	GO:0010468//regulation of gene expression	gi|255537295|ref|XP_002509714.1|/2.11264e-37/DELLA protein RGL1, putative [Ricinus communis]
SML-4-VS-STL1-5	EV276862	839	4	26	0.67612	4.80124	2.82806	Up	6.61858e-05	0.000281784	GLMCX87TF JCVI-SOY2 Glycine max cDNA 5', mRNA sequence /clone_end=5' /gb=EV276862 /gi=151407047 /ug=Gma.53643 /len=839	-	GO:0016829//lyase activity;GO:0016765//transferase activity, transferring alkyl or aryl (other than methyl) groups	-	gi|255630419|gb|ACU15566.1|/7.5242e-103/unknown [Glycine max]
SML-4-VS-STL1-5	GR841870	752	12	78	2.26302	16.0701	2.82806	Up	8.04566e-07	4.63362e-06	CCCC12157.g1 CCCC Glycine max callus grown in dark condition Glycine max cDNA clone CCCC12157 3', mRNA sequence /clone=CCCC12157 /clone_end=3' /gb=GR841870 /gi=254330605 /ug=Gma.53311 /len=752	GO:0043231//intracellular membrane-bounded organelle;GO:0030529//ribonucleoprotein complex;GO:0031410//cytoplasmic vesicle	GO:0005198//structural molecule activity	GO:0010467//gene expression	gi|255642403|gb|ACU21465.1|/2.48389e-49/unknown [Glycine max]
SML-4-VS-STL1-5	CX710010	814	28	182	4.8782	34.6409	2.82806	Up	6.23776e-11	5.48523e-10	gmrtDrNS01_14-D_M13R_G01_003.s2 Water stressed 5h segment 2 gmrtDrNS01 Glycine max cDNA 3', mRNA sequence /clone_end=3' /gb=CX710010 /gi=58023269 /ug=Gma.26542 /len=814	-	GO:0046914//transition metal ion binding	-	gi|255541644|ref|XP_002511886.1|/6.5893e-38/protein binding protein, putative [Ricinus communis]
SML-4-VS-STL1-5	BW669885	651	35	227	7.62453	54.0241	2.82488	Up	1.18461e-12	1.21262e-11	BW669885 GMFL01 Glycine max cDNA clone GMFL01-30-P24 5', mRNA sequence /clone=GMFL01-30-P24 /clone_end=5' /gb=BW669885 /gi=209727483 /ug=Gma.43282 /len=651	-	-	-	-
SML-4-VS-STL1-5	CX710431	897	95	615	15.0196	106.225	2.8222	Up	0	0	gmrtDrNS01_19-D_M13R_E01_007.s2 Water stressed 5h segment 2 gmrtDrNS01 Glycine max cDNA 3', mRNA sequence /clone_end=3' /gb=CX710431 /gi=58023690 /ug=Gma.16750 /len=897	-	-	-	-
SML-4-VS-STL1-5	CD415059	685	15	97	3.10546	21.9393	2.82064	Up	1.42893e-07	9.05755e-07	Gm_ck5091 Soybean induced by Salicylic Acid Glycine max cDNA 3', mRNA sequence /clone_end=3' /gb=CD415059 /gi=31473031 /ug=Gma.2114 /len=685	GO:0031224//intrinsic to membrane	GO:0046914//transition metal ion binding	-	gi|255627039|gb|ACU13864.1|/4.13093e-53/unknown [Glycine max]
SML-4-VS-STL1-5	CX710723	901	41	265	6.45335	45.5684	2.81991	Up	1.98064e-13	2.37779e-12	gmrtDrNS01_22-D_M13R_F12_086.s1 Water stressed 5h segment 1 gmrtDrNS01 Glycine max cDNA 3', mRNA sequence /clone_end=3' /gb=CX710723 /gi=58023982 /ug=Gma.21500 /len=901	-	-	-	gi|255632396|gb|ACU16548.1|/4.09413e-108/unknown [Glycine max]
SML-4-VS-STL1-5	AK244798	2043	59	381	4.09553	28.8934	2.81862	Up	5.4845e-14	7.53403e-13	Glycine max cDNA, clone: GMFL01-14-E07 /gb=AK244798 /gi=210140879 /ug=Gma.10242 /len=2043	-	-	-	-
SML-4-VS-STL1-5	AK245847	1354	22	142	2.30425	16.2485	2.81793	Up	2.26864e-09	1.73568e-08	Glycine max cDNA, clone: GMFL01-43-C04 /gb=AK245847 /gi=210141928 /ug=Gma.20911 /len=1354	GO:0019866//organelle inner membrane;GO:0031224//intrinsic to membrane	-	GO:0046907//intracellular transport	gi|297806091|ref|XP_002870929.1|/3.10125e-146/mitochondrial substrate carrier family protein [Arabidopsis lyrata subsp. lyrata]
SML-4-VS-STL1-5	BT094161	1440	22	142	2.16664	15.2781	2.81793	Up	2.26864e-09	1.73486e-08	Soybean clone JCVI-FLGm-18C14 unknown mRNA /cds=p(9,596) /gb=BT094161 /gi=255636302 /ug=Gma.52909 /len=1440	-	GO:0016628//oxidoreductase activity, acting on the CH-CH group of donors, NAD or NADP as acceptor	GO:0010260//organ senescence;GO:0010033//response to organic substance;GO:0006950//response to stress;GO:0009694//jasmonic acid metabolic process;GO:0010038//response to metal ion	gi|255639163|gb|ACU19881.1|/1.5128e-154/unknown [Glycine max]
SML-4-VS-STL1-5	BI968457	699	16	103	3.24615	22.8298	2.81412	Up	7.96698e-08	5.19861e-07	GM830005A20D08 Gm-r1083 Glycine max cDNA clone Gm-r1083-1696 3', mRNA sequence /clone=Gm-r1083-1696 /clone_end=3' /gb=BI968457 /gi=16342862 /ug=Gma.45497 /len=699	-	-	-	gi|297735822|emb|CBI18542.3|/1.32891e-14/unnamed protein product [Vitis vinifera]
SML-4-VS-STL1-5	EH262505	788	7	45	1.25979	8.84766	2.81211	Up	1.2519e-05	6.05349e-05	JGI_ACBU6419.fwd ACBU Phakopsora pachyrhizi infected soybean leaf tissue 6-8 days post inoculation with TW72-1 urediniospores Glycine max cDNA clone ACBU6419 5', mRNA sequence /clone=ACBU6419 /clone_end=5' /gb=EH262505 /gi=120534372 /ug=Gma.34367 /len=788	GO:0031224//intrinsic to membrane;GO:0031410//cytoplasmic vesicle	GO:0022857//transmembrane transporter activity	GO:0006810//transport	gi|33636088|emb|CAD91337.1|/4.22211e-18/sorbitol-like transporter [Glycine max]
SML-4-VS-STL1-5	CX706519	787	35	225	6.30695	44.2945	2.81211	Up	1.18461e-12	1.21377e-11	gmrtDrNS01_13-C_M13R_A02_016.s1 Water stressed 5h segment 1 gmrtDrNS01 Glycine max cDNA 3', mRNA sequence /clone_end=3' /gb=CX706519 /gi=58019777 /ug=Gma.14414 /len=787	-	-	-	gi|224067270|ref|XP_002302440.1|/8.20134e-06/predicted protein [Populus trichocarpa]
SML-4-VS-STL1-5	AB083027	1191	117	752	13.9316	97.8247	2.81184	Up	1.96509e-13	2.36264e-12	Glycine max mRNA for syringolide-induced protein 1-3-1A, complete cds /cds=p(155,856) /gb=AB083027 /gi=19911576 /ug=Gma.193 /len=1191	-	-	-	-
SML-4-VS-STL1-5	CO982781	849	17	109	2.83967	19.8912	2.80834	Up	4.42784e-08	2.96698e-07	GM89016B2A08.r1 Gm-r1089 Glycine max cDNA clone GM89016B2A08 3, mRNA sequence /clone=Gm-r1089-5800 /clone_end=3' /gb=CO982781 /gi=51341464 /ug=Gma.13901 /len=849	-	-	GO:0009267//cellular response to starvation;GO:0006791//sulfur utilization	gi|255560193|ref|XP_002521114.1|/7.16448e-107/conserved hypothetical protein [Ricinus communis]
SML-4-VS-STL1-5	BT095267	1133	16	102	2.0027	13.948	2.80004	Up	7.96698e-08	5.19756e-07	Soybean clone JCVI-FLGm-7E17 unknown mRNA /cds=m(233,1042) /gb=BT095267 /gi=255638443 /ug=Gma.1594 /len=1133	-	-	-	-
SML-4-VS-STL1-5	BT098745	795	17	108	3.03255	21.0474	2.79504	Up	4.42784e-08	2.97684e-07	Soybean clone JCVI-FLGm-12N14 unknown mRNA /cds=m(165,680) /gb=BT098745 /gi=255646938 /ug=Gma.39091 /len=795	-	GO:0046872//metal ion binding	GO:0009725//response to hormone stimulus;GO:0009743//response to carbohydrate stimulus	gi|255646939|gb|ACU23939.1|/2.30597e-80/unknown [Glycine max]
SML-4-VS-STL1-5	BM528621	569	26	165	6.48018	44.9277	2.7935	Up	2.06312e-10	1.7496e-09	sal59e06.y1 Gm-c1061 Glycine max cDNA clone SOYBEAN CLONE ID: Gm-c1061-3300 5' similar to TR:Q9XIN8 Q9XIN8 F12K2.11 PROTEIN. ;, mRNA sequence /clone=SOYBEAN_CLONE_ID:_Gm-c1061-3300 /clone_end=5' /gb=BM528621 /gi=18735190 /ug=Gma.25424 /len=569	-	-	-	gi|224131780|ref|XP_002328106.1|/3.07625e-44/f-box family protein [Populus trichocarpa]
SML-4-VS-STL1-5	BG653711	477	12	76	3.5677	24.6852	2.79058	Up	8.04566e-07	4.64436e-06	sad77h03.y1 Gm-c1051 Glycine max cDNA clone GENOME SYSTEMS CLONE ID: Gm-c1051-6486 5' similar to SW:GLSN_MEDSA Q03460 GLUTAMATE SYNTHASE [NADH] PRECURSOR ;, mRNA sequence /clone=GENOME_SYSTEMS_CLONE_ID:_Gm-c1051-6486 /clone_end=5' /gb=BG653711 /gi=13791120 /ti=44512320 /ug=Gma.27821 /len=477	GO:0009536//plastid	GO:0045181//glutamate synthase activity, NADH or NADPH as acceptor;GO:0030554//adenyl nucleotide binding;GO:0051536//iron-sulfur cluster binding;GO:0046914//transition metal ion binding	GO:0040007//growth;GO:0006536//glutamate metabolic process	gi|62177687|gb|AAL26865.2|AF314925_1/1.127e-39/NADH glutamate synthase precursor [Phaseolus vulgaris]
SML-4-VS-STL1-5	BF067470	610	19	120	4.41723	30.4785	2.78658	Up	1.35691e-08	9.60724e-08	st64g06.y1 Gm-c1053 Glycine max cDNA clone GENOME SYSTEMS CLONE ID: Gm-c1053-1476 5' similar to TR:Q9ZUY3 Q9ZUY3 PUTATIVE CHLOROPLAST PREPHENATE DEHYDRATASE. ;, mRNA sequence /clone=GENOME_SYSTEMS_CLONE_ID:_Gm-c1053-1476 /clone_end=5' /gb=BF067470 /gi=10844138 /ti=46815879 /ug=Gma.51991 /len=610	GO:0009536//plastid	GO:0016836//hydro-lyase activity	GO:0009637//response to blue light;GO:0006558//L-phenylalanine metabolic process;GO:0006570//tyrosine metabolic process	gi|224131644|ref|XP_002328073.1|/9.16079e-48/arogenate/prephenate dehydratase [Populus trichocarpa]
SML-4-VS-STL1-5	EH221290	736	13	82	2.50491	17.2615	2.78473	Up	4.5438e-07	2.70738e-06	JGI_ABWZ2059.fwd ABWZ Phakopsora pachyrhizi infected soybean leaf tissue 13-15 days post inoculation with TW72-1 urediniospores Glycine max cDNA clone ABWZ2059 5', mRNA sequence /clone=ABWZ2059 /clone_end=5' /gb=EH221290 /gi=120493123 /ug=Gma.30480 /len=736	-	GO:0043167//ion binding;GO:0016160//amylase activity	GO:0005976//polysaccharide metabolic process	gi|217070852|gb|ACJ83786.1|/4.24793e-62/unknown [Medicago truncatula]
SML-4-VS-STL1-5	CA785139	769	13	82	2.39741	16.5208	2.78473	Up	4.5438e-07	2.71538e-06	sau25a07.y1 Gm-c1062 Glycine max cDNA clone SOYBEAN CLONE ID: Gm-c1062-9229 5' similar to TR:O04626 O04626 SIMILARITY TO MYOSIN HEAVY CHAIN. ;, mRNA sequence /clone=SOYBEAN_CLONE_ID:_Gm-c1062-9229 /clone_end=5' /gb=CA785139 /gi=26048686 /ug=Gma.57733 /len=769	-	-	-	gi|296089842|emb|CBI39661.3|/1.31263e-101/unnamed protein product [Vitis vinifera]
SML-4-VS-STL1-5	BI968917	758	7	44	1.30965	8.99344	2.77969	Up	1.25245e-05	6.05433e-05	GM830006B21A03 Gm-r1083 Glycine max cDNA clone Gm-r1083-1950 3', mRNA sequence /clone=Gm-r1083-1950 /clone_end=3' /gb=BI968917 /gi=16343322 /ug=Gma.52711 /len=758	-	-	-	gi|254971800|gb|ACT98135.1|/6.69821e-18/TNP2 [Glycine max]
SML-4-VS-STL1-5	BU549566	602	7	44	1.64903	11.324	2.77969	Up	1.25245e-05	6.05523e-05	GM880024A20G12 Gm-r1088 Glycine max cDNA clone Gm-r1088-9144 3', mRNA sequence /clone=Gm-r1088-9144 /clone_end=3' /gb=BU549566 /gi=22932427 /ug=Gma.22706 /len=602	-	GO:0005488//binding	-	gi|163889361|gb|ABY48131.1|/1.13934e-34/zinc finger protein [Medicago truncatula]
SML-4-VS-STL1-5	CO981633	789	21	132	3.77458	25.9203	2.77969	Up	4.12426e-09	3.08111e-08	GM89011B2G06.r1 Gm-r1089 Glycine max cDNA clone GM89011B2G06 3, mRNA sequence /clone=Gm-r1089-4164 /clone_end=3' /gb=CO981633 /gi=51337767 /ug=Gma.3822 /len=789	-	-	-	-
SML-4-VS-STL1-5	CX706700	656	7	44	1.51328	10.3918	2.77969	Up	1.25245e-05	6.05342e-05	gmrtDrNS01_15-C_M13R_B01_013.s4 Water stressed 48h segment 2 gmrtDrNS01 Glycine max cDNA 3', mRNA sequence /clone_end=3' /gb=CX706700 /gi=58019958 /ug=Gma.10145 /len=656	-	-	-	-
SML-4-VS-STL1-5	AK245978	1542	29	182	2.6671	18.2864	2.77743	Up	3.44574e-11	3.08024e-10	Glycine max cDNA, clone: GMFL01-47-N06 /gb=AK245978 /gi=210142059 /ug=Gma.56600 /len=1542	-	-	-	gi|255645898|gb|ACU23438.1|/3.31948e-163/unknown [Glycine max]
SML-4-VS-STL1-5	EV273925	652	11	69	2.39261	16.3962	2.77671	Up	1.41645e-06	7.95799e-06	GLMC086TF JCVI-SOY2 Glycine max cDNA 5', mRNA sequence /clone_end=5' /gb=EV273925 /gi=151404115 /ug=Gma.53694 /len=652	-	GO:0003824//catalytic activity	-	gi|255631119|gb|ACU15925.1|/1.12574e-33/unknown [Glycine max]
SML-4-VS-STL1-5	CX547447	875	97	608	15.7213	107.656	2.77563	Up	5.28466e-14	7.32791e-13	gmrtDrNS01_08-A_M13R_C09_075.s1 Water stressed 5h segment 1 gmrtDrNS01 Glycine max cDNA 3', mRNA sequence /clone_end=3' /gb=CX547447 /gi=57574472 /ug=Gma.32113 /len=875	GO:0043231//intracellular membrane-bounded organelle	GO:0019205//nucleobase, nucleoside, nucleotide kinase activity;GO:0016776//phosphotransferase activity, phosphate group as acceptor	GO:0034641//cellular nitrogen compound metabolic process	gi|217072076|gb|ACJ84398.1|/5.31059e-60/unknown [Medicago truncatula]
SML-4-VS-STL1-5	AK245927	1130	70	438	8.78508	60.0535	2.77312	Up	0	0	Glycine max cDNA, clone: GMFL01-46-E15 /gb=AK245927 /gi=210142008 /ug=Gma.31108 /len=1130	-	-	-	gi|187569848|gb|ACD13216.1|/4.7091e-57/zinc finger protein [Cicer arietinum]
SML-4-VS-STL1-5	CX547419	780	12	75	2.18179	14.8973	2.77147	Up	8.04566e-07	4.64768e-06	gmrtDrNS01_07-A_M13R_H12_082.s4 Water stressed 48h segment 2 gmrtDrNS01 Glycine max cDNA 3', mRNA sequence /clone_end=3' /gb=CX547419 /gi=57574444 /ug=Gma.35335 /len=780	GO:0016020//membrane	GO:0005515//protein binding	-	gi|302142197|emb|CBI19400.3|/5.72788e-44/unnamed protein product [Vitis vinifera]
SML-4-VS-STL1-5	BU551091	683	8	50	1.6611	11.3421	2.77147	Up	7.37772e-06	3.70637e-05	GM880014B20D03 Gm-r1088 Glycine max cDNA clone Gm-r1088-5166 3', mRNA sequence /clone=Gm-r1088-5166 /clone_end=3' /gb=BU551091 /gi=22933952 /ug=Gma.50279 /len=683	-	-	-	-
SML-4-VS-STL1-5	CA783188	454	16	100	4.99793	34.1261	2.77147	Up	7.96698e-08	5.21437e-07	sat20h02.y1 Gm-c1036 Glycine max cDNA clone SOYBEAN CLONE ID: Gm-c1036-14547 5' similar to TR:O65666 O65666 HYPOTHETICAL 71.7 KD PROTEIN. ;, mRNA sequence /clone=SOYBEAN_CLONE_ID:_Gm-c1036-14547 /clone_end=5' /gb=CA783188 /gi=26045681 /ug=Gma.45648 /len=454	-	-	-	gi|289540947|gb|ADD09617.1|/1.16046e-56/bZIP transcription factor [Trifolium repens]
[truncated: 15,961 more rows]
