# Supplementary material for: Identifying the Soybean microRNAs Related to Phytophthora sojae Based on RNA Sequencing and Bioinformatics Analysis
Source: Int J Mol Sci. 2023 May 10;24(10):8546. doi: 10.3390/ijms24108546 (PMC10218560; doi:10.3390/ijms24108546)
Supplement: Supplementary file 1 [file ijms-24-08546-s001.zip › Table-S3.xlsx]

## Sheet: Sheet1
Table-S3 7401 P. sojae resistance genes
GeneID	SCKL-2_RPKM	SML-4_RPKM	STL1-5_RPKM	STL3-4_RPKM	STL5-1_RPKM
AB030492	2.77414	4.6959	1.14005	3.71219	10.2244
AB047475	16.5091	19.5042	61.1925	18.2389	14.442
AB052784	0.315222	0.246637	2.89656	1.22573	0.57233
AB052787	3.2618	0.580025	4.75253	0.151716	0.448657
AB062755	27.1793	30.3603	24.0285	21.6003	51.2127
AB083025	1.30632	0.232295	164.195	3.28109	0.958311
AB083026	1.85267	0.241595	74.9588	1.26387	0.872092
AB083027	8.52237	13.9316	97.8247	13.0812	18.0525
AB083028	4.08292	2.8523	34.9003	2.38742	3.29472
AB083029	1.19343	0.729507	141.384	0.457958	0.300951
AB083031	1.14929	0.37468	38.4773	1.37206	0.289819
AB244622	13.0254	8.77367	24.4773	10.165	11.1959
AB246665	16.5353	15.3804	6.30108	13.2523	18.5452
AB292164	15.9757	13.5347	4.8926	17.1806	10.9825
AB359233	5.46533	5.67933	7.39077	10.1366	3.1871
AB434690	2.12198	0.922382	12.2182	1.80949	1.42695
AB498933	24.7097	19.9589	20.4382	32.2458	13.4885
AB498937	14.4137	11.771	4.38924	11.357	8.578
AB498938	90.5728	96.2987	35.6129	89.2398	94.0742
AF002258	1.82488	0.743661	9.91178	0.778072	0.230093
AF020193	2.45408	2.5243	6.37452	3.29056	2.30469
AF022460	14.614	14.0361	39.4577	15.2229	15.0941
AF022464	69.6786	105.672	16.398	125.544	96.3516
AF024651	16.8796	9.44779	19.774	10.0931	12.3082
AF030231	20.4085	14.471	8.99502	36.1287	7.20504
AF035671	26.1748	51.628	11.2338	28.0171	26.9547
AF047051	16.5996	30.5597	36.5161	34.4717	15.7589
AF118784	2.79488	4.91098	12.0464	5.67143	4.15708
AF169019	2.02918	1.32307	0.903396	1.03822	3.2408
AF197947	8.82698	4.68527	2.98585	4.13045	7.4272
AF228501	5.07394	7.49884	4.69857	9.92265	5.91418
AF243362	11.1312	5.37073	115.287	5.46737	7.18586
AF243371	72.9315	63.7511	24.3109	57.0105	93.5384
AF244888	20.5167	19.9813	5.17983	19.6657	26.1962
AF244890	19.0437	26.7899	6.78265	25.3155	20.3495
AF249317	23.1627	11.7873	34.6083	15.705	16.6207
AF308859	7.27873	7.67871	4.19445	7.44821	8.4969
AF314555	-	2.45357	-	8.21472	2.02439
AF370735	0.361001	0.23538	32.0151	0.369407	-
AF404403	26.5912	19.9909	73.2557	16.2606	18.9372
AF421559	24.6267	40.4639	17.3667	44.8562	41.5337
AF499730	2.04894	3.16004	4.71533	5.40291	1.43083
AF506517	0.0545326	0.640013	0.81574	2.12049	0.220026
AF514908	68.5175	44.8825	152.038	51.3617	92.5792
AF516879	1.19836	0.390678	5.54854	1.22627	1.20878
AF516880	10.4994	6.59359	8.50239	14.7021	10.3677
AF529300	7.91453	6.49832	25.5785	7.09896	6.20925
AF532618	8.5514	9.21199	21.5846	12.9355	13.3761
AF532623	14.6078	11.7303	19.5514	8.65409	8.84088
AI416659	1.77917	3.77017	18.6933	4.85491	4.48657
AI437512	12.3204	9.82518	24.9107	13.5771	9.17724
AI437798	2.37708	3.77789	0.634969	4.86486	6.89351
AI442788	3.13518	3.44958	10.8871	3.6092	1.58121
AI443336	8.19422	16.3768	7.61339	15.8586	12.3981
AI443364	2.68522	1.81816	5.29683	0.634095	0.833403
AI496585	15.0961	20.204	44.5696	24.391	15.2273
AI507839	8.03259	15.4413	9.91449	19.8405	13.83
AI736053	5.15563	6.93324	1.03288	6.59459	6.17552
AI736209	31.3518	21.0808	9.77051	25.7323	17.1298
AI736788	1.91914	1.25132	29.8473	1.09102	0.645275
AI736854	4.563	9.91722	10.2927	11.4137	3.32414
AI748369	9.84582	7.87868	3.34731	9.15915	19.4113
AI795106	-	0.26311	3.44933	0.825853	-
AI855617	37.1308	34.7497	5.81424	28.824	34.8705
AI855625	13.9662	15.2663	3.95012	10.9287	16.5736
AI855886	32.5094	31.7951	1.65408	20.0654	39.5585
AI855968	696.614	456.766	314.814	359.611	641.319
AI856129	20.2284	21.8179	65.0433	17.9911	19.4508
AI856188	5.55665	1.03515	25.4451	2.43687	-
AI856282	17.7856	18.8444	6.07061	13.9026	25.4152
AI856537	8.66679	15.3227	2.49317	17.7372	11.7682
AI856542	3.80472	3.72113	9.03396	1.29777	4.26421
AI856557	10.5145	5.73961	28.217	7.50649	7.39944
AI856752	19.0298	10.4855	61.572	21.1185	17.0324
AI899866	13.4439	5.63508	114.917	9.82638	8.71762
AI900052	3.4731	2.5476	16.3901	5.62712	2.33552
AI900423	37.8372	25.7848	5.73824	37.2195	29.3017
AI900621	16.9792	21.9201	1.8142	24.3243	32.8833
AI901043	1.46171	0.57184	7.18437	1.1966	1.7693
AI901265	19.773	18.8781	6.03633	15.6568	14.0089
AI938106	16.0097	18.7895	35.1897	27.6162	8.76651
AI938638	4.21168	1.1769	7.71448	0.923516	0.606897
AI938859	21.3423	29.1613	11.7373	38.2187	20.8946
AI960947	22.0442	40.4847	12.5621	35.0895	29.1536
AI966339	15.2634	15.3209	6.00846	18.4959	12.9651
AI974047	722.992	555.419	293.689	461.66	658.35
AI988066	56.8105	47.8894	16.187	50.659	43.3875
AI988245	8.28006	8.8882	2.80518	7.85289	7.53719
AJ004898	42.3602	38.2426	72.0697	33.6769	34.84
AJ563365	67.5206	34.3572	200.104	32.7568	31.0625
AJ563366	44.7195	40.6951	44.2792	31.396	68.4253
AJ563367	47.0836	31.5979	195.015	42.4609	25.0206
AJ971042	4.73625	3.99081	9.57623	4.32459	4.70391
AK243714	310.296	407.05	18.7455	298.054	545.392
AK243720	6.82588	6.67591	3.20362	10.1182	3.47477
AK243738	64.6101	56.4536	22.4526	62.3671	47.4055
AK243745	70.0981	69.6925	75.43	69.6954	34.9358
AK243773	7.47521	11.2988	4.44739	10.5177	11.5673
AK243777	43.5175	70.8253	73.9382	83.9212	37.7469
AK243786	60.2127	34.8009	85.1729	50.6804	48.3409
AK243792	142.3	93.1346	255.237	97.9418	90.8756
AK243799	47.4242	36.3717	20.7792	43.9898	35.4471
AK243809	9.20292	7.57378	88.8583	8.15392	5.77351
AK243813	10.9185	6.38722	1.85352	7.93579	15.0276
AK243832	14.2148	7.26723	55.9207	6.88722	8.09249
AK243835	124.411	231.102	119.964	267.754	194.279
AK243838	19.8748	18.6168	51.7438	25.2071	18.1651
AK243844	3992.02	3813.32	1766.08	3591.41	3912.51
AK243846	4.25451	5.11603	2.3102	3.92535	3.02514
AK243852	13.5712	17.0144	45.5455	22.8346	18.9259
AK243858	2565.1	2729.32	1577.91	2405.35	3453.83
AK243859	21.6808	16.9455	323.626	21.1427	18.4113
AK243887	75.4969	116.458	53.6618	185.278	56.0434
AK243900	74.8852	108.942	36.1648	89.027	81.4495
AK243908	9.19689	7.61606	246.242	8.44932	6.36512
AK243910	5.55757	1.97653	10.4368	3.10199	3.3975
AK243911	10.0966	8.90118	4.81157	10.0406	10.519
AK243913	51.9115	43.7548	35.3079	66.4726	27.8052
AK243920	2.07739	1.82858	17.7573	2.26748	1.46681
AK243922	9.22913	8.37497	11.5894	12.8517	6.04627
AK243923	186.502	266.002	142.974	291.588	80.3243
AK243925	43.2416	38.0039	248.758	44.9281	32.4283
AK243930	51.0173	40.8987	23.1226	85.1544	38.0683
AK243931	18.6884	29.2119	11.4104	26.8071	19.0191
AK243945	11.8472	12.0821	6.05881	12.1231	13.8908
AK243947	0.760168	0.185867	18.0721	0.388934	0.766774
AK243952	2.01607	4.39858	1.57418	6.03035	2.34645
AK243957	3.18611	2.12161	26.5102	2.08104	2.73515
AK243963	32.5876	22.6066	8.36743	33.3463	28.6664
AK243965	29.8391	19.7946	72.245	20.9233	24.5052
AK243984	38.064	49.815	17.7518	49.4062	48.4656
AK243995	2.6588	1.14163	6.929	4.24696	1.11201
AK243997	10.4669	8.18958	81.4178	9.56819	8.86864
AK243999	59.7213	66.58	36.855	62.8894	74.4244
AK244003	33.9873	31.8426	306.301	47.6176	39.329
AK244014	58.7063	45.8346	10.0955	49.5024	43.7135
AK244022	34.0041	41.0113	13.868	38.8223	32.7594
AK244024	22.5103	26.03	15.6234	7.02188	19.2127
AK244027	70.9963	48.4316	80.6818	38.7743	51.3298
AK244050	9.10327	16.0047	6.25288	12.3094	14.4295
AK244052	7.89264	7.02648	8.10881	3.83112	5.91989
AK244057	0.132664	0.12975	9.92248	0.135753	0.133817
AK244064	48.5653	38.1682	127.875	47.5662	33.0665
AK244078	3.66294	4.20013	108.237	4.84685	3.12145
AK244088	64.9654	51.9786	167.73	55.0331	55.2084
AK244093	1.2587	1.84657	360.164	0.515202	0.380891
AK244095	65.5615	63.9918	34.6727	63.3685	70.6645
AK244098	11.788	15.1627	7.21791	13.6869	14.139
AK244100	33.3433	40.3608	75.6519	58.2351	23.2525
AK244108	436.228	450.194	497.052	645.651	302.909
AK244113	24.2066	26.7446	12.4495	22.8724	26.4318
AK244116	114.225	80.9935	310.543	78.41	77.1317
AK244137	13.6958	11.694	21.8346	12.68	8.55206
AK244143	1.76935	3.79056	0.720197	3.27622	2.03968
AK244153	12.0011	9.60919	5.77738	9.5815	26.2727
AK244159	99.4161	116.046	19.345	108.017	118.706
AK244160	51.4716	50.8796	17.122	48.5354	52.2431
AK244164	93.4318	80.4314	200.576	91.3412	83.7595
AK244167	0.96858	1.6717	7.67052	1.57415	0.804586
AK244175	7.99418	5.6534	3.74519	7.55106	5.33442
AK244184	2.21265	1.87549	5.67403	2.94341	1.48792
AK244189	218.267	167.74	484.999	144.955	243.746
AK244193	11.7454	12.0095	78.0367	12.7837	9.37026
AK244196	641.471	600.346	193.62	455.298	685.171
AK244217	38.9334	60.8603	14.4014	46.6985	70.7852
AK244225	270.903	174.89	72.9794	178.799	314.04
AK244234	65.1372	41.1045	145.081	43.4965	42.6347
AK244251	6.91053	3.962	246.466	3.04803	3.84584
AK244255	13.3948	7.1321	23.4162	8.32615	7.47184
AK244258	21.7468	26.6892	13.2671	24.1195	26.6768
AK244269	929.177	1377.58	689.167	1199.37	1542.05
AK244271	17.0591	9.50076	39.2394	7.67753	9.55962
AK244278	59.36	64.8202	35.6004	60.1268	74.3747
AK244281	400.344	458.134	178.984	480.887	841.774
AK244285	15.2363	21.7106	12.1336	19.2115	29.5287
AK244287	28.9192	27.8869	288.181	31.7731	17.9117
AK244309	140.435	212.724	64.5043	211.76	296.411
AK244311	13.8924	13.4328	3.03624	18.0929	11.7838
AK244318	7.4332	12.455	100.972	10.7383	18.1932
AK244332	3.78372	6.96348	5.26005	12.1567	4.51427
AK244343	16.1993	10.5623	226.398	14.44	9.73145
AK244372	14.8136	13.6124	27.0903	13.5344	16.9538
AK244373	4.96582	3.27829	6.56606	2.92183	4.00718
AK244375	19.9878	20.141	82.9024	24.2339	15.0905
AK244382	48.3948	56.6908	25.0268	54.1847	54.5151
AK244383	12.9528	10.426	20.4535	18.1807	6.24361
AK244386	351.211	554.113	183.031	512.783	441.326
AK244393	153.349	205.96	50.1492	129.538	97.428
AK244395	25.4314	49.9139	17.7776	42.0787	20.348
AK244403	85.0346	103.484	49.2765	82.1962	48.0556
AK244408	20.0366	25.7848	9.01425	18.1291	55.952
AK244415	18.3472	19.5754	35.5281	20.9767	15.9016
AK244427	316.222	174.785	164.366	61.1399	554.285
AK244431	51.9704	75.0574	29.7075	81.0887	50.206
AK244435	25.1965	22.8146	104.128	20.5434	21.1523
AK244436	13.6109	11.6478	25.3676	19.8629	23.948
AK244437	9.19663	6.62177	57.2707	8.77568	6.54481
AK244438	8.50501	9.17443	3.34098	9.81225	7.52758
AK244439	452.37	831.039	816.706	895.07	367.527
AK244441	46.5325	37.0011	91.551	54.0906	38.826
AK244442	49.4228	65.0049	4.55237	68.7394	121.336
AK244446	9.52568	5.69335	9.18851	3.24916	7.74015
AK244453	7.22716	3.59028	18.6311	3.75641	8.56282
AK244456	25.7995	30.8677	11.9705	25.5486	30.8022
AK244461	71.349	50.7369	16.8353	17.1879	160.581
AK244470	24.167	17.2447	29.6427	19.3043	13.9297
AK244474	6.74852	5.70833	15.006	8.30545	6.99115
AK244475	1.06477	1.04137	3.51649	1.28766	0.976383
AK244481	6.57888	9.56455	17.5736	12.7363	8.25023
AK244484	22.5936	20.6448	11.1071	27.5699	29.2096
AK244489	107.204	54.7664	722.861	66.0464	84.2048
AK244493	2.87225	1.90297	391.142	1.42216	0.280375
AK244495	14.1178	21.2868	262.935	21.0679	16.1195
AK244498	35.011	24.3045	49.9655	27.5587	23.9551
AK244500	5.19334	5.58213	45.0513	5.41949	4.97914
AK244501	7.20507	6.72646	11.4603	6.70258	5.12042
AK244504	0.274625	0.537183	10.4169	1.68612	0.415518
AK244511	1.47746	0.928927	3.49556	1.29588	0.4258
AK244514	8.22059	11.9483	164.082	6.42583	14.2807
AK244517	8.73835	15.0229	19.5489	22.9134	9.98495
AK244525	13.2467	7.44147	31.1736	8.00985	8.00605
AK244527	21.1696	28.3784	11.6625	19.8341	26.3296
AK244536	4.23585	7.02793	4.04101	8.66895	4.57785
AK244550	0.771744	-	1.2827	1.31619	-
AK244551	114.698	79.1845	23.2154	72.6679	149.031
AK244555	1371.86	1570.95	130.245	1163.68	2160.94
AK244568	10.9462	6.39563	8.96178	10.0374	13.9093
AK244570	208.517	335.537	75.4552	314.117	343.168
AK244572	16.2818	24.178	48.9116	34.9792	23.0443
AK244573	13.9868	9.61026	28.4705	10.689	17.5908
AK244577	-	0.0931164	2.74667	0.292275	0.288107
AK244595	4.49336	2.85058	6.74748	5.21934	1.95996
AK244596	15.3177	8.24807	63.2602	9.5103	9.02746
AK244604	157.044	255.099	125.087	155.619	202.864
AK244608	129.028	99.4599	50.0992	77.1483	155.569
AK244610	5.11279	2.86911	145.171	2.1442	3.04361
AK244615	13.752	11.6978	41.1539	11.7538	13.9247
AK244617	247.399	244.48	92.3657	226.727	338.095
AK244619	30.3196	27.3644	8.63893	34.7268	27.6857
AK244625	15.32	14.0633	8.04098	17.6019	15.7242
AK244626	7.08205	12.6789	1.02604	9.45789	13.8029
AK244628	2.32935	0.569543	19.911	0.993161	1.958
AK244634	3.50742	2.76102	7.40385	3.76417	1.38065
AK244640	4.09499	6.51419	9.22531	10.804	1.04509
AK244643	0.172519	0.674914	3.41017	0.441339	0.522054
AK244646	44.5287	36.594	21.1388	25.8714	49.6182
AK244651	8.15337	10.1632	184.655	6.3801	25.479
AK244654	13.1314	14.4755	5.94522	13.4372	16.8376
AK244658	81.0721	43.9847	131.66	44.7818	81.4715
AK244660	668.489	852.447	403.276	724.189	902.75
AK244664	5.76341	4.61191	14.7655	5.29444	5.81349
AK244665	14.3517	17.7875	320.969	20.8894	14.9757
AK244670	37.689	21.8071	51.3367	22.5217	24.377
AK244672	4.99187	7.30005	24.84	8.31891	5.37094
AK244674	25.4477	14.982	35.2943	13.3265	17.0119
AK244676	29.475	23.8251	8.61988	21.5283	31.9649
AK244679	7.55679	5.99899	28.4174	7.48168	5.39512
AK244691	12.174	17.6702	45.8169	10.6325	27.3753
AK244694	-	0.093918	1.64167	-	0.0968624
AK244700	1.37118	0.335263	97.55	0.584627	0.230516
AK244703	3.55489	0.548966	93.5592	3.25475	2.45343
AK244707	3.25285	1.95777	23.5273	1.92034	2.90253
AK244719	11.54	17.9928	40.0287	25.1576	11.9776
AK244721	19.7864	14.1527	209.837	15.5127	14.0007
AK244722	2.07017	1.05636	9.42482	1.10524	1.45264
AK244729	4.72043	3.61051	18.1056	3.83951	3.66266
AK244730	20.9973	14.1924	8.57473	14.2866	20.8471
AK244734	2.21466	2.394	10.3371	2.62405	2.93935
AK244736	2.91698	1.38043	57.509	1.73317	1.04405
AK244740	31.7987	48.9604	8.05726	39.1399	49.5789
AK244741	2.28428	0.485672	6.68544	0.609774	1.20216
AK244742	1.04104	2.03634	32.7344	0.913097	2.85024
AK244745	20.8243	13.1398	143.961	12.5694	23.038
AK244749	82.1457	58.2227	173.855	65.3409	54.0935
AK244752	55.0179	27.5529	108.718	58.673	32.2613
AK244753	9.30042	8.82045	52.6981	6.77724	9.23911
AK244757	13.45	12.0733	54.3346	18.288	11.5226
AK244759	10.1619	7.83621	4.59368	9.19865	7.7862
AK244761	2.75229	5.66698	297.173	6.07743	2.48397
AK244764	20.4148	29.2029	10.3968	32.6042	35.1222
AK244766	11.3904	7.95727	79.9776	9.89805	8.84504
AK244767	627.13	624.95	112.525	544.971	863.218
AK244768	9.08366	10.3648	18.8723	14.4591	3.73291
AK244772	9.52072	6.5033	39.0762	6.7269	7.16449
AK244773	17.9607	11.6801	186.984	13.279	10.8132
AK244779	33.2049	30.1557	7.37225	26.3661	33.6023
AK244781	5.24894	3.04809	8.06209	3.1052	3.64001
AK244788	7.94532	4.37105	12.9995	4.70034	5.19682
AK244790	7.17001	5.81887	3.34152	3.82459	9.61745
AK244791	31.7794	20.4517	95.1056	24.3543	36.9125
AK244793	183.77	252.598	75.4761	310.874	358.489
AK244794	141.363	80.1253	8.17533	41.439	226.546
AK244798	5.3941	4.09553	28.8934	5.44707	5.08302
AK244800	20.0783	15.4885	110.666	15.9881	16.188
AK244801	11.8474	21.411	402.788	14.4952	21.0431
AK244807	1.94634	1.90357	5.08354	2.43425	2.18139
AK244812	164.066	167.403	62.3433	111.727	220.933
AK244823	30.2258	20.7731	504.512	26.1229	30.7975
AK244825	3.21207	4.16147	0.891441	5.84805	3.57661
AK244831	21.5361	17.3898	106.716	18.1945	16.5736
AK244837	13.7571	17.0887	263.299	17.2628	17.6244
AK244841	0.110268	-	2.23857	0.112835	-
AK244846	7.77614	7.78423	156.399	7.48913	8.67423
AK244847	15.4834	17.8394	34.4622	21.8148	15.9424
AK244853	53.364	66.6818	24.9182	67.2405	86.0692
AK244857	3.52844	6.7375	22.9795	7.47909	4.99969
AK244859	3.64664	4.88051	1.33297	6.57932	3.96873
AK244864	13.5918	7.86738	64.833	7.94757	5.66583
AK244869	51.5177	40.0539	97.5672	46.3497	53.2792
AK244873	11.0689	6.76604	168.829	9.06127	12.0024
AK244882	3.09173	2.82221	4.40462	4.21829	0.935579
AK244883	11.661	9.6197	1.19179	9.8573	12.6829
AK244884	26.4851	22.1407	44.1083	26.6475	18.3574
AK244887	9.672	7.93378	169.267	2.79357	7.23837
AK244894	58.4894	29.3752	18.5796	31.4697	39.211
AK244904	17.392	11.1722	25.8404	15.6382	12.4567
AK244906	6.16211	9.88759	8.12727	12.02	4.56462
AK244909	2.83289	1.94972	19.1704	1.61047	2.01084
AK244913	7.8418	4.46226	127.815	8.02439	3.16398
AK244914	6.42152	7.496	1.65999	6.99498	6.47733
AK244917	3.95704	3.67332	11.2509	4.39233	4.39734
AK244918	3.52361	6.5791	0.912709	3.82418	11.9552
AK244928	11.5659	7.82049	0.99169	9.78961	6.84141
AK244932	10.3143	7.36325	25.6612	7.93508	6.83468
AK244937	1.07192	0.381226	26.0303	0.698016	0.196589
AK244949	3.62505	3.89995	1.39439	5.41581	2.85211
AK244950	26.3805	17.4379	48.4042	24.2022	15.9659
AK244952	67.4928	97.3713	26.6481	103.528	101.102
AK244963	0.0765182	0.0748371	2.28924	0.2349	0.926199
AK244965	28.6941	17.777	251.602	23.3017	19.3643
AK244966	28.4175	38.1774	11.1222	36.4288	33.4944
AK244969	3.1373	3.06837	45.1493	4.91585	4.94463
AK244975	66.8275	54.2103	24.5836	63.5678	94.0446
AK244976	0.0830006	0.081177	1.86238	0.2548	0.251166
AK244978	26.7487	39.3893	34.555	65.0267	16.0058
AK244988	35.6579	27.5807	12.2426	43.5128	25.4066
AK244992	20.7146	28.9801	9.9338	22.6434	32.5758
AK245001	-	0.0931776	1.93411	0.097489	0.0960987
AK245004	5.80008	4.49085	14.8907	8.24324	5.28169
AK245018	0.834945	1.361	302.133	1.85117	0.280734
AK245022	12.0581	6.26977	3.91408	7.34082	9.85346
AK245023	11.968	12.276	61.9106	16.5777	11.4095
AK245028	9.92409	10.2453	243.591	8.74473	16.4058
AK245036	24.769	15.9817	45.5792	11.7048	16.4827
AK245037	50.5534	39.1522	214.042	38.1881	40.7942
AK245039	20.6102	18.5848	11.3232	25.5773	17.1032
AK245042	1.14536	0.784134	4.58923	0.703215	1.03978
AK245044	161.492	102.763	211.285	66.7981	131.279
AK245045	16.0524	10.0715	371.514	11.9322	10.8456
AK245052	51.809	60.2487	17.0459	64.0063	60.2256
AK245053	0.900634	0.440423	12.2695	0.345602	1.47625
AK245058	16.8594	8.90847	9.007	7.58391	21.5713
AK245060	158.046	144.783	42.1364	109.887	159.93
AK245064	8.67843	9.01824	3.67047	9.62054	5.8359
AK245066	37.5308	21.6051	769.435	28.5493	15.2662
AK245067	574.946	671.521	440.737	1314.39	334.548
AK245071	5.31177	3.64566	13.2429	3.90971	6.48592
AK245073	16.5527	29.6584	13.0879	31.5727	35.4636
AK245074	34.7132	32.0752	13.5645	29.6351	38.0829
AK245077	61.6006	40.1962	90.1416	47.2762	48.5923
AK245078	4.09208	4.00218	126.037	3.09501	2.51248
AK245080	62.4431	36.2055	594.803	46.8864	44.245
AK245081	481.049	904.555	299.83	871.283	577.655
AK245083	2.07146	5.34113	7.4448	18.4991	3.03922
AK245092	221.213	130.413	45.6416	131.133	199.828
AK245098	1.59218	0.222457	4.25305	0.814626	0.458862
AK245101	12.3925	17.6555	69.1253	17.374	12.7955
AK245102	94.0409	84.6167	302.018	124.366	133.163
AK245107	1.09539	1.33915	5.19367	2.3819	1.38114
AK245108	18.8266	9.57229	37.9671	11.4186	13.5824
AK245109	110.737	147.343	33.6311	119.83	263.445
AK245112	3.00696	4.41133	23.9181	1.88037	1.34804
AK245114	234.267	385.887	53.6986	702.565	190.628
AK245115	21.0794	13.2503	27.3329	15.768	16.0234
AK245116	22.8736	20.7731	5.67358	29.2577	21.1497
AK245117	17.5413	16.2076	2.07204	14.5221	17.2492
AK245119	49.3638	56.8936	23.9492	62.553	58.8762
AK245124	14.4388	15.2232	8.09675	20.8526	17.9729
AK245127	49.9502	45.6547	338.056	53.8823	64.0324
AK245134	9.36046	5.90901	296.408	7.4015	5.23591
AK245135	5.94466	3.11633	76.4753	6.66705	7.43544
AK245136	49.5755	55.5285	155.728	57.0816	77.9731
AK245137	46.3502	70.379	10.7913	48.0753	89.9585
AK245139	279.032	334.481	11.0571	288.081	580.521
AK245140	22.601	21.3594	50.6719	17.9301	16.6498
AK245143	30.3762	44.0719	8.0109	38.4392	50.5992
AK245144	0.981401	1.91968	420.319	0.920565	0.0824942
AK245147	48.4387	91.6008	11.2404	83.3875	88.0583
AK245154	13.6691	7.59348	9.11367	3.91647	17.6485
AK245155	130.468	111.379	48.051	74.889	131.429
AK245157	89.5824	68.3485	36.6732	59.5312	85.2827
AK245159	6.47776	9.13764	96.5	12.8747	9.92673
AK245162	-	-	40.3014	-	-
AK245163	4.4616	4.95098	10.7261	4.38989	5.27929
AK245164	23.4749	24.3682	143.523	23.0676	21.9693
AK245169	42.8164	22.6647	501.939	30.9404	34.9516
AK245172	0.678259	0.568592	56.3202	0.297451	0.244341
AK245173	15.9319	9.79132	22.1989	12.6678	14.7674
AK245183	8.41772	6.90491	2.99807	5.92772	10.5908
AK245192	4.11651	8.21647	49.9985	9.19842	2.96592
AK245197	9.79744	5.13953	203.563	8.38501	2.78509
AK245201	1.3182	1.14599	251.804	0.749385	-
AK245204	2.10066	1.77687	20.0793	2.67244	2.17618
AK245212	5.83662	5.31128	12.2015	5.34931	4.5051
AK245213	4.16906	2.18791	6.0843	3.95398	1.64109
AK245214	37.8927	29.7433	293.943	35.9743	29.5101
AK245216	11.3128	12.4372	28.7631	17.1531	7.24648
AK245217	16.4775	9.66929	34.4116	10.27	11.4834
AK245219	41.2488	21.147	91.8021	22.4172	31.0515
AK245225	100.957	80.371	183.314	81.701	115.44
AK245227	40.5797	34.8948	136.36	36.9776	38.5594
AK245228	16.7909	8.59163	107.17	9.6719	12.6746
AK245234	27.377	13.7166	45.0582	14.2038	22.4795
AK245237	24.6766	20.8913	69.2525	22.8274	21.4593
AK245243	20.6589	11.7418	31.8195	14.2794	16.5921
AK245253	24.1529	21.1444	5.86523	22.9006	14.0555
AK245254	1.63139	0.938559	2.2558	0.294596	2.71035
AK245257	10.4154	12.8128	5.65129	13.2808	12.0244
AK245266	2.56414	1.50468	173.7	1.04954	1.93982
AK245289	0.561402	0.313753	5.31295	0.164135	0.728075
AK245292	30.2452	18.262	38.6552	19.1071	18.5403
AK245294	25.6911	46.1364	5.11789	44.1125	42.4585
AK245300	13.3601	18.4026	1.79372	22.9045	13.6173
AK245301	93.2666	47.7045	142.612	46.6227	46.2666
AK245302	267.126	367.016	113.517	246.82	295.596
AK245303	36.918	20.941	179.895	19.6507	22.6851
AK245304	1.6436	4.10803	8.00029	2.24249	2.57893
AK245305	150.792	91.5896	253.648	56.8011	133.566
AK245309	17.7912	14.1679	135.021	17.7018	16.8819
AK245311	345.226	379.13	129.924	340.727	399.685
AK245312	36.3715	25.2253	104.249	26.6048	31.7355
AK245313	4.9764	3.944	30.3448	5.18007	3.37528
AK245325	0.38025	0.24793	59.9957	1.03761	0.255703
AK245329	81.0205	159.991	62.4373	152.883	172.619
AK245330	8.54264	5.08562	132.788	7.9054	7.94252
AK245331	18.4548	16.3634	88.734	14.1115	16.5696
AK245332	35.5602	22.5859	552.232	26.0283	17.7236
AK245338	89.7632	101.466	31.3554	87.7905	104.995
AK245340	3.34723	3.66653	1.43059	2.60313	5.80727
AK245348	22.4071	13.8542	8.39332	21.084	15.5874
AK245356	37.7872	60.1167	46.4044	82.9021	30.2892
AK245365	34.9228	21.0914	161.295	28.49	21.5903
AK245373	30.5958	15.3893	158.143	17.499	19.6743
AK245380	21.0238	19.8059	49.0564	18.0332	23.3895
AK245384	85.1099	46.0903	134.303	68.2218	52.1457
AK245386	6.07596	5.30004	80.8877	10.4184	3.14721
AK245387	11.3975	18.785	166.885	51.4033	8.58696
AK245389	24.9622	31.1629	6.64516	28.3331	28.7025
AK245390	70.833	77.4112	36.6213	73.9787	76.1504
AK245398	10.6566	14.342	28.2226	13.1415	15.5266
AK245400	15.9343	22.1101	12.7692	17.1206	31.3419
AK245401	3.31845	1.34055	165.261	1.25494	1.09151
AK245429	27.7151	34.3737	4.29176	35.7588	39.503
AK245430	10.9587	7.18884	2.7131	8.61551	5.93137
AK245431	8.31401	9.2339	606.63	8.6518	3.83778
AK245433	118.465	111.525	20.0058	109.555	171.042
AK245436	18.5597	21.8401	46.061	14.9816	18.9447
AK245439	21.4544	28.1381	73.1625	38.104	18.3242
AK245441	205.998	207.417	5.6824	171.812	283.657
AK245449	0.440736	0.646579	91.0051	0.225499	-
AK245456	0.982762	-	-	1.37133	0.270355
AK245457	7.23702	8.69829	274.09	8.20854	7.73967
AK245462	11.1056	6.96785	87.7652	7.07584	7.82038
AK245463	2.71779	1.0945	31.7722	3.10826	2.74141
AK245465	2.25445	1.60358	3.83225	0.943749	1.86058
AK245469	12.1785	8.81917	5.648	6.57574	12.1275
AK245471	36.5651	52.5567	22.1445	58.9272	27.9235
AK245472	3.81027	5.3138	461.782	4.76543	2.56226
AK245475	25.0192	18.4861	35.3183	13.9221	31.5919
AK245489	6.2033	5.53614	13.0905	6.82381	5.00577
AK245490	28.1792	44.3323	17.7213	40.5342	52.544
AK245491	8.05567	3.72049	473.166	8.01426	6.09426
AK245492	1764.36	1977.44	413.881	1297.96	2444.57
AK245495	14.1375	11.7275	6.80153	13.2548	14.559
AK245496	-	0.145155	35.839	-	0.449116
AK245498	6.02903	7.38937	1.06006	5.46657	6.23539
AK245502	5.34406	7.14308	5.32937	11.8484	6.82797
AK245503	2.8341	3.28095	123.723	2.4858	2.74205
AK245505	1.63712	0.503219	3.29856	1.00514	0.471814
AK245507	0.418175	0.30674	12.3991	0.320934	0.105452
AK245508	1.86273	1.48022	6.46848	2.85916	0.93946
AK245509	0.715353	0.419782	5.04467	0.439206	0.144314
AK245510	19.3468	11.5847	103.148	15.858	7.36787
AK245512	3.74199	2.48342	27.2738	3.55561	3.23529
AK245513	1.43283	0.560538	0.153095	0.219928	2.45697
AK245515	0.810822	0.066084	8.7357	0.0691418	-
AK245516	0.993921	1.62014	8.73191	2.14713	0.668373
AK245517	18.9365	10.1297	78.7011	8.46057	11.2096
AK245526	58.3614	66.7759	17.2147	100.187	50.3451
AK245529	270.598	329.961	120.417	260.495	360.732
AK245531	5.37382	4.98851	7.68823	5.03293	3.03182
AK245537	46.7749	53.6063	10.7645	52.5276	67.6266
AK245538	41.6435	46.4963	98.9401	44.36	43.623
AK245539	48.4138	55.6578	12.6128	45.297	70.8785
AK245540	21.0077	27.6179	76.3178	23.6965	24.6399
AK245542	4.38293	3.81034	27.7083	3.79978	4.97365
AK245548	31.0208	17.5649	49.4999	20.1527	21.3063
AK245551	145.543	126.373	63.9687	145.701	118.093
AK245560	179.641	112.665	50.1071	115.052	141.909
AK245563	44.6053	26.394	1205.54	27.3291	30.6065
AK245564	11.0581	9.04541	19.3773	8.51756	8.03104
AK245565	63.9124	105.11	15.4448	88.4831	105.202
AK245570	14.758	26.8677	24.888	28.2929	12.8237
AK245572	20.3644	10.7884	605.727	20.0668	16.7374
AK245579	96.2033	99.1722	32.5033	90.1424	96.1444
AK245580	10.2656	7.63465	96.8899	19.0397	4.42238
AK245582	5.16189	6.99902	3.13375	3.60142	10.2952
AK245588	10.8166	8.92141	3.08906	7.75301	10.0558
AK245594	1.03007	0.0774952	3.80981	0.405405	0.239774
AK245595	7.79581	10.3355	4.2574	9.39552	8.56254
AK245596	368.047	600.122	72.0386	606.272	608.572
AK245599	6.24815	3.19307	42.6425	3.74402	3.97452
AK245606	2.0542	3.42723	1.16199	4.20405	4.99729
AK245614	3.97947	1.94602	60.0596	1.52705	1.75615
AK245616	4.03495	5.95077	34.9693	3.27691	5.81431
AK245619	3.1391	2.95204	0.258006	1.11191	2.31389
AK245620	13.8859	11.5781	30.2207	10.084	14.8457
AK245623	19.1331	18.8379	41.092	23.311	17.0403
AK245634	7.33344	3.26014	58.7675	6.31034	6.89282
AK245644	155.507	209.758	123.551	178.962	378.043
AK245645	70.6652	37.1252	263.874	65.2587	39.0868
AK245646	66.7151	88.4619	221.864	62.4083	79.6224
AK245647	2.63844	2.58047	9.17718	3.27432	2.60475
AK245648	-	0.170111	3.59299	0.118655	-
AK245653	1.63741	0.444844	47.5295	0.186171	0.734064
AK245654	9.31528	11.3453	3.75594	10.6113	11.1691
AK245656	1.02677	-	5.973	0.116741	0.690459
AK245659	251.575	154.162	83.1956	119.114	221.872
AK245664	545.536	652.555	310.344	615.544	581.3
AK245667	12.9778	18.7949	33.5998	26.1769	12.0836
AK245674	10.3148	9.60315	69.6242	6.0894	31.5134
AK245681	0.149641	0.146353	26.5416	1.07188	0.150941
AK245685	50.7903	32.878	117.647	31.9066	38.8231
AK245688	22.6183	43.6221	20.8256	44.8057	43.4809
AK245690	84.5918	76.5208	230.76	73.7409	66.0169
AK245697	34.1915	54.432	30.3998	70.5712	31.2999
AK245698	10.6275	10.5702	24.0578	8.66308	15.5347
AK245700	19.1687	19.5942	17.7066	14.0469	9.41817
AK245702	28.3911	24.8511	9.34997	22.4856	32.1685
AK245707	1.53198	0.824077	2.45535	0.627061	1.00444
AK245710	101.275	105.841	44.6652	91.3909	107.842
AK245711	172.408	187.139	77.2	272.452	125.32
AK245718	7.12708	6.05769	3.44496	8.07442	7.2746
AK245720	0.203655	-	5.33124	0.312595	-
AK245724	9.59301	17.4414	77.1377	19.1293	13.7702
AK245727	30.9713	42.912	64.9312	51.3802	31.7138
AK245735	6.89685	6.08724	78.8142	7.05744	4.83582
AK245737	0.443771	0.108505	62.4708	0.340578	-
AK245738	4.766	2.82502	13.8884	3.32521	3.35063
AK245742	8.10902	7.30474	9.91841	12.6651	4.7355
AK245749	11.855	9.9505	21.5525	8.05715	7.31757
AK245758	20.0698	31.8382	32.936	40.5829	12.2047
AK245761	193.002	163.244	401.18	138.966	247.988
AK245762	95.5908	139.849	35.2991	123.685	180.383
AK245763	8.69646	15.3097	3.71681	16.2055	15.5127
AK245774	44.0582	46.4111	22.7987	38.2635	54.9276
AK245776	6.45105	4.30181	2.66315	5.10097	12.4227
AK245777	89.3771	138.681	17.0244	118.857	163.475
AK245783	2.04612	1.26741	142.617	1.8146	2.06391
AK245784	15.1123	16.0365	1445.34	11.5981	10.3656
AK245785	20.6897	14.9638	57.403	17.2574	26.4815
AK245786	24.9612	20.27	52.2099	18.8085	17.9299
AK245788	18.3969	9.35052	488.014	19.7146	11.5432
AK245793	7.51272	4.87676	0.781411	4.49013	8.38275
AK245794	37.6577	46.3675	13.5534	39.4269	40.464
AK245795	1.19836	0.586017	6.40217	-	-
AK245805	11.7777	6.37557	6.78963	13.3972	6.96224
AK245808	57.2157	53.8646	33.9352	70.4766	51.5937
AK245817	11.3915	8.65797	21.3371	10.7439	12.3212
AK245827	3.73296	2.8523	3.86396	5.84918	0.94135
AK245829	103.042	128.223	45.496	101.183	146.173
AK245836	18.198	10.8213	61.7552	10.7261	14.685
AK245846	2.95101	3.41094	13.1857	3.98055	2.70605
AK245847	2.5702	2.30425	16.2485	3.39714	1.62033
AK245849	51.6828	45.7765	22.0889	47.3598	45.2786
AK245853	22.1805	11.7344	78.6048	12.9235	10.908
AK245859	3.34899	2.39016	4.64217	1.38931	1.9173
AK245861	13.9977	11.6718	43.8144	9.73273	16.4726
AK245867	6.3068	5.53014	18.4734	3.61627	5.75836
AK245870	24.9491	15.6864	6.91833	13.3121	38.5878
AK245871	23.3112	37.5632	9.76557	22.4879	53.0356
AK245875	0.280794	0.274625	3.18025	0.344799	0.113294
AK245876	0.992765	0.856723	4.92938	0.896365	1.1192
AK245879	5.13374	7.7876	18.471	4.82444	5.38972
AK245882	59.8297	51.7438	26.2408	54.2717	53.5416
AK245883	5.92108	5.09859	25.7877	5.92723	4.41448
AK245888	5.88782	2.70986	11.842	4.60729	3.60998
AK245892	7.13932	4.57472	88.7771	3.02299	10.4296
AK245893	274.123	406.54	53.3041	335.264	509.654
AK245894	62.8656	38.4995	403.527	37.1547	27.1427
AK245895	2.42922	3.36938	3.681	5.83028	2.62853
AK245896	33.333	19.8884	9.10928	25.5997	30.0278
AK245898	33.3002	33.7114	86.892	26.5431	42.5469
AK245905	0.465745	0.455513	46.1148	0.317727	-
AK245914	27.1941	23.1022	107.636	24.8821	26.2291
AK245924	9.54144	13.1463	56.1835	12.258	17.914
AK245927	13.4736	8.78508	60.0535	9.5855	27.4403
AK245930	32.7404	42.8147	20.8979	44.0429	41.745
AK245931	55.5236	56.1835	25.9362	48.6582	38.8453
AK245932	12.0063	6.34611	32.3542	11.0663	5.56553
AK245936	3.17401	0.980297	136.994	2.05131	1.85355
AK245941	1.57184	0.384326	3.77884	0.402109	0.396375
AK245946	43.5613	33.9771	110.778	32.9003	33.4627
AK245948	76.0667	58.1214	4.82576	49.8648	67.6163
AK245950	43.8822	37.3201	223.225	39.4653	34.916
AK245953	3.28838	5.81967	8.86762	10.7358	3.15901
AK245957	2.59477	3.43345	68.1703	2.73328	3.61807
AK245958	2.04829	2.00329	7.29523	1.92132	0.430436
AK245959	2.99686	2.40494	8.86736	2.51622	1.93776
AK245960	5.91135	0.170043	4.27272	0.355823	0.350749
AK245962	8.72698	6.84695	54.3083	8.83204	8.22241
AK245966	19.2157	28.4785	5.16441	26.5392	22.7123
AK245967	499.19	607.39	282.483	445.255	634.969
AK245970	12.7385	15.9046	6.08146	14.1445	17.6335
AK245971	17.7917	23.1043	2.42907	23.3643	28.0161
AK245972	25.6121	16.5691	43.3298	19.2469	25.0274
AK245973	99.9865	94.8264	52.492	101.097	111.225
AK245978	1.69263	2.6671	18.2864	2.02072	3.13013
AK245981	5.65693	7.79086	145.064	6.85186	6.8706
AK245986	29.731	18.9551	1134.83	16.3019	16.4788
AK245988	80.8281	100.915	30.8441	134.139	90.5646
AK245990	38.7443	28.7026	16.3737	29.291	33.6855
AK245993	87.4187	79.3739	185.893	76.6391	86.4446
AK245996	15.2691	20.441	6.24821	18.3949	19.3341
AK245997	0.605016	0.0986205	1.93935	0.206368	0.101712
AK246000	1.02072	0.117446	2.50201	0.0614403	0.30282
AK246002	21.6484	23.1668	10.5082	20.1274	26.0707
AK246004	99.3389	99.8952	17.3717	101.095	142.26
AK246006	24.6512	42.6179	8.15901	36.9459	48.8936
AK246007	1.81777	0.410269	7.61963	-	0.282087
AK246009	282.406	268.613	22.454	266.155	359.704
AK246017	194.851	199.174	24.4905	107.971	434.005
AK246019	9.59266	5.03087	213.014	8.10888	3.78627
AK246022	13.9019	8.43325	44.9379	10.264	10.4727
AK246028	10.2379	7.35646	48.221	9.62107	8.32472
AK246034	16.4826	9.07682	3.01456	11.4722	11.4583
AK246040	42.8493	33.3587	17.0316	18.065	70.8836
AK246041	26.196	30.2957	215.748	32.7411	27.3237
AK246046	0.32175	-	20.0541	0.329242	0.216364
AK246050	0.680761	0.166451	3.45507	0.435382	0.429173
AK246052	5.01695	9.81344	4.70681	7.88847	10.2445
AK246055	17.689	11.4159	12.4717	9.3583	22.3338
AK246056	15.8268	18.8831	710.528	23.9233	12.7847
AK246064	3.0458	2.55333	5.69519	9.90673	1.20697
AK246067	13.6487	13.9612	7.49241	15.6323	11.6201
AK246069	0.661104	0.646579	14.5985	0.450998	1.11142
AK246070	54.7429	67.2952	7.5136	59.9343	73.8943
AK246071	6.98633	4.32282	239.33	6.27362	3.02016
AK246074	21.8615	16.5493	6.59848	14.5345	20.3073
AK246077	17.9392	18.0546	18.5314	40.8269	10.4366
AK246078	56.5031	36.1199	10.7289	52.5942	31.4155
AK246082	7.0648	7.92902	17.3247	8.05889	3.38786
AK246083	29.2331	26.1727	13.6751	29.6161	30.2207
AK246088	35.4716	58.4845	8.32282	46.7208	102.504
AK246103	6.5729	9.05832	3.51152	9.47746	9.04093
AK246105	81.5215	68.9293	16.0337	48.568	67.0935
AK246110	6.72035	4.26337	15.0728	19.7631	5.00773
AK246112	2.77896	1.74722	6.36273	4.2655	1.40155
AK246116	39.752	41.7995	16.9457	40.783	36.7733
AK246117	17.9848	24.7354	11.5813	32.3705	14.0107
AK246118	10.0282	12.1935	18.534	16.9179	8.65727
AK246120	337.453	429.469	139.375	340.928	598.094
AK246123	307.262	377.294	144.447	381.594	388.952
AK246124	19.9041	25.2886	27.3293	39.6881	14.448
AK246125	2.99316	2.16844	8.64684	5.89883	1.23003
AK246131	36.3041	45.09	11.2709	41.1492	47.5298
AK285150	224.477	311.603	101.43	274.269	299.509
AK285152	22.7441	29.8596	12.7712	31.2412	24.3196
AK285154	494.961	703.435	347.59	720.76	552.347
AK285166	60.9795	65.0816	31.587	63.7797	61.8496
AK285182	2338.64	2674.18	1281.69	2415.81	2894.05
AK285190	58.6126	46.9756	8.83309	40.2669	59.5389
AK285218	261.038	357.124	112.331	595.257	175.308
AK285220	76.6936	68.6079	33.1426	38.0886	26.4744
AK285230	68.6379	58.1675	32.4456	37.876	75.2154
AK285232	23.0747	21.9001	11.9628	24.3106	25.7543
AK285257	167.229	87.8588	480.7	116.022	100.555
AK285271	71.1429	64.369	29.1335	55.2677	87.7784
AK285277	7.37299	9.13393	3.41377	8.67636	8.92448
AK285283	188.341	244.673	143.586	305.361	212.597
AK285286	3321.24	3673.98	1784.13	3319.49	3917.34
AK285299	669.811	806.503	446.235	644.836	897.216
AK285334	71.5213	45.2758	36.7703	44.8644	76.0959
AK285347	4.3444	5.11105	5.04556	7.08711	3.366
AK285353	27.4904	21.5848	45.6109	28.5267	25.6789
AK285355	26.8735	32.3268	42.2264	39.1166	20.8739
AK285364	1.40974	2.3636	4.94923	4.3277	0.812568
AK285376	111.654	155.397	96.924	222.567	123.531
AK285377	135.776	175.727	321.176	179.883	135.78
AK285392	28.2427	34.3593	104.331	42.998	76.2579
AK285403	44.5837	61.2594	54.7242	75.9504	35.401
AK285409	3046.82	3552.51	1080.57	3045.82	3420.71
AK285412	128.247	112.258	52.8711	95.0198	120.2
AK285422	129.267	116.001	57.4895	168.289	124.587
AK285431	164.597	185.564	92.8439	147.549	200.923
AK285441	308.603	546.778	131.586	523.482	549.713
AK285451	227.033	303.657	156.947	323.29	269.359
AK285457	18.4759	17.9754	181.805	20.5889	17.7583
AK285466	119.043	190.957	27.9916	159.378	131.644
AK285477	303.565	445.854	179.15	381.863	403.01
AK285480	218.199	250.334	105.788	216.87	275.558
AK285481	316.505	354.272	149.21	311.791	625.354
AK285494	9.8075	10.1182	10.5234	13.974	6.80387
AK285506	5.00573	9.30995	5.87463	16.7944	11.4229
AK285508	163.227	140.612	32.4338	135.021	160.609
AK285510	156.907	182.644	86.6806	162.201	226.014
AK285511	0.0481255	0.0470681	11.6212	0.0984921	0.0485437
AK285515	9.84822	5.70307	20.0761	6.62995	7.18894
AK285527	83.4272	52.0326	106.38	59.7693	58.4019
AK285528	25.8827	24.7387	11.8792	22.031	24.4463
AK285530	69.6543	79.8531	39.6068	81.3168	94.9422
AK285532	11.0696	8.76845	57.5743	5.42962	14.7646
AK285534	208.532	178.081	63.6381	130.69	232.508
AK285552	18.3112	20.1815	18.1748	18.7375	9.5633
AK285562	69.4888	71.2129	3.55146	59.8402	67.8925
AK285563	44.8373	54.9945	22.1762	55.3461	50.7452
AK285564	59.0158	66.5118	27.578	61.4286	59.3825
AK285567	353.159	455.245	147.982	514.226	627.74
AK285586	1442.72	1655.06	760.63	1380.76	1739.32
AK285608	54.4974	67.7355	20.1031	59.2517	64.1329
AK285630	74.9745	57.6296	183.476	81.22	61.765
AK285643	8.71689	8.36142	17.0157	11.4929	6.93266
AK285651	666.706	1221.04	493.137	1065.55	856.005
AK285658	75.2307	117.148	56.4663	107.708	103.088
AK285676	153.563	116.353	59.408	107.197	154.986
AK285679	35.3613	20.6196	30.8984	37.1869	17.6263
AK285713	31.1714	35.1492	89.1038	58.5408	31.3683
AK285718	33.9929	28.7941	26.2797	36.2118	17.6255
AK285728	7.4516	8.03154	0.568708	8.79221	9.2804
AK285740	117.769	175.161	58.3079	177.416	138.608
AK285746	25.0621	25.168	8.36826	29.3093	20.3142
AK285751	91.1093	95.2735	35.4193	123.094	111.492
AK285752	10.6151	13.9117	14.7447	24.9832	9.6366
AK285756	2789.66	2392.59	1958.91	2255.67	3930.3
AK285773	12.8956	13.2862	38.9172	13.0952	19.5612
AK285776	136.254	97.8514	213.306	96.8554	104.486
AK285797	35.447	37.4524	20.7034	41.5346	31.1236
AK285806	1347.45	1888.49	585.454	1599.19	1621.94
AK285815	8.2584	15.0269	7.1823	16.9014	9.87997
AK285820	66.3387	39.9349	14.1993	55.0524	61.1858
AK285824	1147.8	753.583	376.189	581.729	1100.83
AK285825	132.726	106.841	15.2081	91.2117	133.161
AK285833	17.3146	19.4474	44.1263	21.0359	23.2045
AK285834	52.1838	57.8975	21.644	58.4108	75.6318
AK285836	12.3645	14.0167	39.0334	15.3842	9.07053
AK285837	281.851	267.684	357.694	184.532	490.551
AK285841	20.1227	20.4765	35.5712	23.6951	17.1634
AK285846	45.9935	28.0986	74.0592	36.6496	25.7957
AK285848	100.99	122.903	55.8928	116.155	130.642
AK285853	27.9284	38.4431	17.0807	36.1804	33.388
AK285860	0.894522	0.174974	0.860205	4.75982	-
AK285881	167.022	85.5327	151.011	73.5899	112
AK285931	102.609	67.1106	111.404	58.7521	40.0648
AK285934	97.5668	84.8206	51.2718	62.9552	148.372
AK285935	41.5979	29.6467	17.5263	29.6757	43.0183
AK285938	39.9011	21.2861	53.7642	24.3649	42.1243
AK285962	5.02556	10.5531	4.89593	8.47012	7.60385
AK285972	50.7346	36.6647	8.79439	18.6871	26.3985
AK285975	1640.32	1945.45	879.426	1890.48	1783.56
AK285977	40.8064	37.5985	21.1552	47.0769	36.7112
AK285984	51.1862	37.3594	17.1422	34.0848	49.0109
AK285987	135.393	123.766	30.7475	123.562	139.441
AK285991	82.7355	85.4598	26.8329	72.693	77.0349
AK285998	34.8777	58.7803	130.11	80.2712	37.4329
AK286027	17.9503	21.8241	6.86242	24.2663	15.0332
AK286029	92.4913	93.8652	30.8625	99.3963	80.9315
AK286031	84.2344	71.2589	22.665	62.602	75.7669
AK286032	55.2068	77.1744	38.9133	114.167	51.1189
AK286056	58.6166	66.48	16.2544	74.8687	47.2521
AK286059	3419.64	2973.89	1519.9	1790.15	4656.29
AK286060	23.6083	26.791	8.74215	24.6375	32.6481
AK286074	30.2422	38.4773	71.9472	58.4969	28.1294
AK286084	28.603	19.9917	42.468	22.2241	26.489
AK286095	179.059	206.309	100.349	170.604	201.735
AK286096	1.95421	3.05803	5.26186	6.63903	2.20773
AK286107	31.581	39.6605	15.8871	67.399	40.6559
AK286108	20.4371	14.06	9.29927	18.8455	10.1898
AK286110	48.334	35.9929	334.824	33.449	46.5312
AK286132	36.0842	62.8578	27.0954	82.1015	34.1334
AK286137	118.044	135.247	32.5397	92.8777	173.686
AK286142	36.615	34.0676	14.7143	32.1624	35.7893
AK286160	12.1451	12.6005	14.7304	13.0996	4.38704
AK286169	71.0455	84.0254	41.3252	93.8713	81.2762
AK286183	218.942	198.31	94.9107	177.424	230.556
AK286185	3623.48	3677.67	1703.32	2994.71	4308.84
AK286186	25.6287	20.3956	3.436	22.1371	33.6167
AK286188	7.04056	12.2962	1.25379	11.4929	14.7108
AK286198	15.172	12.1009	29.9097	14.4941	12.9321
AK286206	27.0555	34.1828	39.7104	44.8288	21.7548
AK286207	37.8678	24.0733	214.275	28.4163	29.1251
AK286209	21.4974	16.7651	5.855	16.3906	27.495
AK286211	288.379	243.409	111.857	255.503	263.174
AK286213	159.134	158.492	374.037	171.484	282.763
AK286220	141.396	147.947	42.6746	163.931	160.922
AK286230	424.471	644.684	215.279	770.04	452.07
AK286239	4.82268	6.18415	0.801572	5.15431	8.32387
AK286240	58.4624	45.9398	22.6542	46.7372	56.4972
AK286250	24.0131	16.3596	34.4294	19.2167	19.5637
AK286253	36.2899	25.1758	46.5134	21.9104	28.9031
AK286257	14.2692	15.1519	7.40539	11.9593	15.6269
AK286260	44.325	53.6602	17.7602	54.622	41.4387
AK286264	37.7647	19.1063	9.8974	24.8512	25.8744
AK286280	34.9612	40.7435	18.964	44.959	58.5049
AK286284	29.0769	24.1973	26.1627	14.616	38.0771
AK286296	25.2764	24.8034	7.92217	25.52	26.6858
AK286299	326.957	266.276	176.654	232.049	460.086
AK286304	60.716	63.6177	225.68	69.5443	50.3223
AK286311	59.4409	75.3656	31.1829	76.9717	55.4761
AK286322	48.2564	68.7762	32.1813	84.0481	54.6511
AK286336	4.01228	3.19406	2.79158	6.77919	3.85891
AK286345	3.90774	2.60213	6.92932	6.80634	2.34825
AK286360	65.836	67.4747	32.2912	63.8287	78.1092
AK286366	27.3412	25.3692	53.4336	33.8365	21.6859
AK286377	11.5331	20.4385	8.84726	17.1477	18.9912
AK286387	43.867	28.1585	84.0103	28.2829	32.315
AK286388	431.145	362.661	110.578	307.129	587.776
AK286394	38.5222	49.692	21.469	46.8839	54.8645
AK286403	163.673	194.464	446.661	209.251	194.201
AK286404	812.477	1018.03	482.269	1027.13	996.827
AK286410	15.5324	18.4601	80.5649	20.9239	16.7582
AK286413	187.669	182.658	85.711	169.997	194.128
AK286416	186.271	167.258	87.5034	190.772	154.847
AK286431	34.8654	22.2347	58.9927	89.5353	17.6324
AK286441	7.39687	3.44493	14.3015	6.60794	4.38195
AK286455	108.769	116.003	255.286	130.095	111.542
AK286458	56.9016	48.1416	14.2496	28.4516	29.1057
AK286462	119.886	172.229	19.7819	157.19	145.49
AK286469	79.5813	47.0005	104.475	55.2075	77.1706
AK286472	10.807	12.0401	19.2787	17.0207	6.73015
AK286485	270.331	212.973	124.671	249.727	264.298
AK286487	22.6727	21.2564	9.83061	22.4801	24.0061
AK286489	191.149	166.559	76.6855	157.284	171.617
AK286493	45.7799	42.5923	12.2288	27.5914	63.0053
AK286501	197.539	145.721	86.4478	118.81	188.339
AK286505	53.9879	41.4726	17.2393	42.6508	43.3988
AK286514	500.657	854.247	289.329	1403.17	316.134
AK286520	23.6987	26.7623	12.7914	24.2505	23.6583
AK286522	11.4175	6.59846	12.1994	2.76151	5.13017
AK286544	23.5927	16.7224	8.63883	16.6824	18.5836
AK286561	9.37122	6.20877	23.3637	6.39295	5.59029
AK286577	34.3393	30.6431	14.0604	29.7526	30.9717
AK286580	89.0491	46.7326	41.33	54.1867	83.6678
AK286593	6.50463	4.57472	2.03036	2.84192	12.3851
AK286601	39.7867	37.9508	20.8516	32.5859	44.9392
AK286607	59.6452	62.2192	12.8056	58.182	53.838
AK286608	54.9733	38.5709	42.422	55.438	22.6358
AK286629	15.8147	15.2663	2.19451	12.6101	35.4261
AK286636	90.2799	107.491	104.481	117.545	56.9445
AK286638	7.7068	12.3764	35.3783	14.8962	7.58183
AK286658	36.8225	34.948	18.2753	47.6015	25.9338
AK286661	33.4478	32.8572	58.5922	44.5286	24.6622
AK286669	89.0511	163.672	52.6016	182.249	106.519
AK286685	2.05229	4.55479	1.09642	4.52324	2.3886
AK286703	-	1.27927	-	2.67693	-
AK286706	182.468	155.22	100.375	110.492	240.352
AK286710	84.6971	47.9908	52.8092	17.9015	186.863
AK286715	903.041	1153.11	495.993	1064.77	1105.11
AK286723	1376.22	1434.85	686.871	1262.66	1692.45
AK286727	51.9206	35.5953	29.7057	31.4048	67.5225
AK286733	120.16	205.918	276.544	246.276	138.265
AK286739	25.1098	30.0904	8.2552	17.6002	26.5341
AK286741	85.8948	55.2457	38.2664	49.4594	79.7393
AK286743	183.888	222.451	100.738	215.545	260.022
AK286748	53.1326	84.7497	32.1754	90.1656	68.8169
AK286753	27.1373	22.8438	10.3865	18.9272	24.9218
AK286758	21.6214	29.44	14.2534	39.4288	24.2103
AK286763	74.7785	72.0219	128.874	137.114	53.3168
AK286775	18.6342	14.7023	32.7935	29.4834	17.5325
AK286776	20.3755	21.5401	41.3576	23.8188	17.2269
AK286778	77.8512	95.4231	44.2021	89.4925	73.0036
AK286783	34.3909	26.3602	123.554	34.7962	26.1148
AK286784	71.6172	75.5445	41.7808	84.0281	51.8158
AK286786	1472.72	1816.6	857.193	1533.36	1382.35
AK286789	1413.22	1755.1	484.244	1577.52	1554.62
AK286792	757.047	908.646	455.318	775.683	920.627
AK286793	129.769	99.7376	40.5036	100.783	127.261
AK286797	187.874	189.892	68.3177	206.368	193.856
AK286810	37.3556	46.5211	19.0256	36.8875	44.3371
AK286812	12.5407	16.2897	17.7963	18.046	7.90607
AK286817	30.0284	15.875	281.056	20.3005	20.102
AK286820	4.07182	5.7523	4.59238	9.25918	2.50996
AK286831	24.667	22.7123	8.78544	20.8639	22.5838
AK286839	269.39	296.556	168.675	232.574	346.906
AK286840	30.7542	16.4176	64.7838	18.6514	21.8604
AK286841	68.1883	45.4861	242.985	62.6195	35.5074
AK286849	18.9361	27.7289	11.1784	27.1385	21.264
AK286860	117.369	157.24	2.38587	130.956	211.721
AK286864	84.6574	96.9961	45.4144	87.7025	100.39
AK286865	257.494	263.176	324.68	471.588	141.837
AK286871	97.0409	78.2246	38.5463	66.4626	122.708
AK286877	34.0961	36.0587	16.5742	27.7586	33.4098
AK286886	37.1971	24.42	19.1889	25.6547	38.5009
AK286897	20.5125	27.6715	15.4932	51.9324	20.334
AK286898	103.473	66.2012	203.618	67.8346	70.1558
AK286904	20.6396	19.4163	24.2024	29.7115	14.8203
AK286906	19.3044	14.3747	5.62538	18.8559	34.5188
AK286919	11.9483	11.83	5.3588	12.0755	10.1178
AK286926	12.1524	12.7748	3.26824	18.357	15.6769
AK286931	147.758	145.931	61.4614	138.877	162.725
AK286938	6.94958	7.53169	7.02414	19.0278	2.17878
AK286945	45.6958	46.5905	179.505	49.0519	40.8962
AK286955	21.2393	22.4907	54.2605	31.702	18.5244
AK286966	59.783	57.4767	17.4758	55.6924	82.2618
AK286983	33.7531	20.2806	41.725	22.613	22.5958
AK286996	63.9529	43.1951	93.1962	49.7294	43.9106
AK287003	27.8965	24.5846	129.741	27.9936	20.3327
AK287005	106.194	159.901	40.7635	174.03	135.72
AK287012	83.2282	58.7886	19.6136	72.5331	62.4506
AK287017	117.545	80.313	260.384	129.087	58.3262
AK287019	58.5385	96.5232	39.1038	65.9361	33.0665
AK287024	22.8843	22.4314	8.11421	22.0612	26.3221
AK287029	16.0218	12.4308	3.06039	14.1051	14.8068
AK287044	251.284	204.223	32.2952	146.963	363.065
AK287052	35.3053	25.7205	42.951	27.9916	18.451
AK287053	44.6834	62.7676	71.8493	89.8787	43.5252
AK287061	16.9462	15.4794	17.7651	20.1219	3.70897
AK287073	391.058	748.505	666.239	591.795	158.404
AK287076	1.40151	3.69039	0.345574	4.41274	3.15361
AK287089	25.6857	15.9991	70.9883	21.585	11.1452
AK287097	85.6883	44.0993	61.8991	41.6025	100.897
AK287102	26.0934	26.5477	33.3067	32.973	16.2514
AK287114	35.7578	39.0109	16.2453	30.3479	31.5245
AK287126	71.2342	72.8962	27.3225	72.5914	86.7708
AK287136	581.358	415.13	246.424	290.229	811.867
AK287141	28.4459	26.7996	9.1182	39.4619	25.9328
AK287147	31.4258	44.5089	17.4856	46.4349	36.7629
AK287162	41.9787	36.9671	13.2238	36.9662	44.874
AK287180	13.1702	14.1478	28.4212	12.4164	14.6785
AK287205	18.7052	20.2389	13.2192	27.0532	13.5937
AK287218	42.2298	31.5748	11.3859	22.4546	40.3674
AK287219	37.011	27.6442	97.5099	38.651	25.6982
AK287221	9.15364	7.73173	4.22341	8.94102	10.912
AK287234	52.9196	62.406	33.4634	70.625	71.153
AK287240	2.84939	1.23857	9.13357	1.1339	1.99594
AK287250	32.2762	18.4926	232.141	23.4152	24.2961
AK287256	93.9197	147.776	105.714	220.642	72.6791
AK287257	393.159	241.104	494.79	199.13	323.184
AK287277	172.795	186.095	57.7805	276.81	121.653
AK287291	102.626	139.103	35.893	121.415	115.642
AK287296	338.142	329.948	164.028	291.65	334.765
AK287297	74.9772	66.684	36.0566	82.7336	54.1368
AK287299	31.5462	23.5007	157.298	19.7743	34.0069
AK287308	76.7443	64.5268	30.616	70.2206	71.6123
AK287311	68.3839	42.9514	37.1201	34.3461	85.1944
AK287316	139.883	173.234	117.054	278.16	157.622
AK287318	23.1079	36.1603	51.6441	37.8335	25.6396
AK287349	9.0052	5.93148	12.6656	7.52235	5.5613
AK287366	54.5024	37.0073	26.068	59.7282	40.6748
AK287378	35.3664	32.1857	21.1359	50.8498	32.8319
AK287387	20.931	14.5453	9.12233	13.3865	23.0575
AK287397	59.6201	116.261	102.371	153.4	50.4865
AM158274	26.9018	33.1984	36.5698	40.8599	18.8244
AM261476	0.121595	0.267578	19.8132	0.155533	0.0613259
AW099273	5.22958	8.83445	19.3031	6.08108	6.23413
AW099341	44.7726	55.7313	15.5838	45.9886	54.7414
AW099446	8.01116	11.9486	53.9268	13.3213	11.3131
AW100592	1.20835	0.590901	8.39217	-	-
AW100670	24.0214	30.7553	14.6999	23.6869	22.9085
AW101036	3.21207	0.448786	8.82526	0.939103	5.09141
AW101420	1.78135	-	17.1301	0.364566	-
AW101645	5.85023	1.63477	11.1623	6.41405	3.79354
AW101682	5.2159	4.08104	15.9762	7.82811	2.80599
AW102135	152.448	126.868	160.795	119.505	79.0607
AW102170	0.554501	1.62695	17.7743	1.70224	1.3983
AW102483	6.83093	6.0735	20.2374	11.4382	9.08267
AW119397	28.5411	16.0426	47.6715	23.1631	27.1346
AW132298	1143.46	1437.56	717.257	1394.91	1295.96
AW132738	28.4988	22.5211	7.06453	20.5303	30.8163
AW133024	14.8298	17.2666	41.4998	24.0874	15.9084
AW133133	-	-	4.96017	-	-
AW156410	-	-	11.1519	1.14431	-
AW156665	1.54669	1.51271	41.3153	2.37405	0.390033
AW156835	3.99088	9.43273	2.8428	7.48698	12.0767
AW164327	1.01223	-	5.40776	0.77685	0.510514
AW164400	21.2198	19.0241	8.97474	20.3568	16.2761
AW164737	23.5563	15.6151	50.3391	21.4265	19.5368
AW164770	2.918	4.17107	1.439	6.66095	2.94336
AW164834	35.1088	24.2874	16.1642	33.8817	32.2468
AW184788	2.22225	0.271679	12.4658	0.28425	0.840588
AW185246	68.8522	113.887	24.0705	110.066	160.344
AW185677	0.284876	0.278617	5.17456	0.291509	0.287352
AW201874	1.109	-	8.88714	0.851118	1.11864
AW202273	13.1997	16.1371	7.46662	13.1097	17.4262
AW203274	2.47163	-	4.40149	0.562039	-
AW234677	8.39132	5.90901	32.6362	5.83896	8.12568
AW278057	39.7101	45.0164	26.3578	53.2561	42.7863
AW278178	13.0938	7.35168	25.1312	9.1806	14.4306
AW278322	7.70409	4.57472	14.6995	10.699	4.71814
AW278761	42.7875	68.2662	55.1846	78.7223	30.0808
AW306420	1.77192	0.577663	7.88862	2.11537	1.78732
AW306853	1.21341	-	3.24126	4.65622	0.305988
AW306900	12.6834	22.1274	40.656	14.031	20.4006
AW307053	2.81557	7.57271	3.7605	18.0071	1.42002
AW307237	0.46179	-	12.8288	-	-
AW307246	4.51118	6.93324	36.4952	9.23243	5.85049
AW307351	-	0.405189	12.3946	1.69575	-
AW309614	3.11832	0.653531	93.2926	0.911695	-
AW309766	5.79082	0.226544	7.42488	0.237026	0.467291
AW309874	23.8127	15.3877	9.31412	11.966	24.8774
AW309951	0.973168	2.85536	3.81265	7.30274	0.654417
AW309982	18.1523	13.7378	24.937	9.50859	16.3482
AW310189	-	-	4.43509	0.283165	0.558253
AW310213	10.5334	6.57571	16.2835	13.76	9.04249
AW310301	1.67632	0.819747	4.9256	1.71536	0.211362
AW310388	10.3204	6.05621	11.8543	6.86448	3.9038
AW310421	44.5677	48.9092	91.2156	39.8245	8.86438
AW310559	7.10385	3.26954	76.35	4.27603	4.21505
AW310826	9.12372	7.01114	37.6016	9.33616	4.60151
AW310956	22.5559	16.5452	33.5687	17.723	22.3456
AW311030	27.2487	18.4012	2.77284	17.9249	33.0481
AW311250	13.8924	8.70429	4.87063	13.9938	8.10135
AW311366	10.5841	3.88183	1.69634	5.1445	7.74015
AW311536	8.78151	10.4739	3.89047	7.23262	6.69738
AW317348	30.5471	27.6069	11.5683	21.3665	50.7042
AW317404	8.88804	11.9215	3.52736	24.1667	17.6744
AW317854	4.32842	5.07998	2.31242	9.74425	4.14773
AW348125	12.5811	8.55068	173.615	10.692	12.2602
AW348158	2.73192	3.90508	11.9006	3.01057	2.33172
AW348175	11.7746	14.928	1.39789	18.7425	18.9151
AW348231	6.46506	11.7427	2.96049	10.1597	7.21995
AW348334	19.2752	24.85	10.9997	20.8447	17.2333
AW348421	7.89252	6.46251	15.2971	8.07629	6.29483
AW348445	104.028	199.204	167.472	228.572	86.6739
AW348448	43.9599	25.0264	37.8568	34.5768	17.5382
AW348492	9.36113	12.145	18.7797	13.2934	6.74464
AW348498	0.873506	0.213579	3.73331	0.223461	-
AW348532	28.2984	27.6767	12.1883	21.3252	23.4551
AW348536	6.4274	7.29197	17.8557	5.52472	8.81723
AW348555	4.58999	4.48915	2.67509	9.60723	3.78809
AW348852	24.5132	18.0826	5.77112	12.9672	14.249
AW348903	5.87299	2.77294	14.0651	5.8025	1.83849
AW348929	28.2532	19.4112	80.3353	22.2209	18.1356
AW348933	19.709	28.2256	13.5378	24.4896	17.7503
AW348938	7.44089	11.9424	5.09646	9.5665	23.6714
AW349047	-	0.47351	6.72495	-	0.244177
AW349110	6.02444	2.84445	10.2104	5.95214	3.77181
AW349173	6.73507	10.0744	16.5092	11.3513	1.99812
AW349197	14.9878	12.3626	20.8377	16.9998	8.92509
AW349241	3.1969	6.69998	32.9384	7.01	5.98869
AW349257	16.6949	16.5116	9.62064	19.9629	9.08226
AW349265	10.6886	16.1738	5.81805	17.954	19.1219
AW349317	9.43572	16.3851	29.4228	18.3256	10.6832
AW349366	17.536	12.7247	29.0121	15.243	7.22752
AW349414	12.4232	9.49239	36.7109	6.55486	11.3564
AW349424	13.1269	13.8261	9.71025	10.3328	31.371
AW349468	11.8092	9.65638	5.99872	14.4614	8.00634
AW349500	1.52034	0.185867	14.417	0.583401	1.15016
AW349520	15.0002	14.1816	4.274	10.7446	17.148
AW349563	6.0628	1.4824	19.434	3.61898	2.80293
AW349594	1.99659	0.48818	10.3999	1.78769	1.00697
AW349637	6.77409	6.44619	27.1914	8.05589	8.6797
AW349709	9.34241	6.66251	17.4689	12.3483	12.3685
AW349732	0.754237	0.368833	45.1299	0.385899	0.190198
AW349806	-	-	2.78322	0.222123	-
AW349912	10.5328	11.6749	6.00222	12.9337	8.67657
AW349921	4.44451	5.43357	1.58296	7.57999	3.36235
AW349971	4.02783	3.11001	123.448	3.25391	2.13834
AW349979	5.28348	3.06216	119.806	5.4065	3.75031
AW350088	2.3595	-	27.0444	0.658484	-
AW350172	47.9259	39.0037	22.0531	39.0187	50.1067
AW350234	10.9886	15.6535	3.5734	13.9334	12.5299
AW350250	4.17606	2.94978	13.3862	3.32367	3.97833
AW350269	17.9216	15.4033	9.47776	13.5226	19.7208
AW350304	30.7378	15.4669	11.4236	25.0716	15.7271
AW350313	7.36931	15.0508	3.70541	15.969	18.802
AW350315	3.46159	2.06894	7.60278	3.54219	2.52176
AW350323	0.177048	-	11.9179	-	-
AW350358	14.6171	16.3927	6.24728	24.1314	21.8214
AW350375	1.93336	3.02541	13.2209	3.95675	2.3402
AW350431	2.65017	0.185139	39.441	0.387411	0.190943
AW350444	3.47831	5.10283	19.744	5.11649	4.60496
AW350450	31.969	28.661	3.86314	28.4294	50.4816
AW350518	4.43062	10.6362	16.7843	13.8074	4.67227
AW350525	21.1911	17.0794	50.526	21.8853	19.1982
AW350553	15.3171	15.5798	25.3129	18.1816	36.2566
AW350569	8.48275	16.0742	71.3765	24.9558	6.41736
AW350699	8.09212	8.12823	17.2926	8.28054	6.17699
AW350723	0.61703	0.603473	9.01025	1.05233	0.414928
AW350856	6.4896	5.55364	18.8519	6.01814	6.13688
AW350892	21.8322	33.6302	9.33094	26.4363	31.0142
AW350995	13.9425	17.8319	7.56327	12.7307	20.771
AW351149	2.21377	0.902139	5.71634	2.45409	1.67476
AW351156	7.9781	4.29155	12.1474	5.51061	6.03558
AW351207	44.9488	46.7203	98.4655	49.8443	41.735
AW351216	3.58583	4.603	0.239463	3.21066	5.19943
AW351225	9.08905	5.58169	16.487	4.54219	5.54347
AW395236	4.05195	7.07666	12.9883	9.77342	4.08717
AW396950	21.0148	14.1588	1.74642	8.84058	17.429
AW397751	13.3775	25.2325	6.38107	34.4668	18.5539
AW397807	17.0862	14.6784	8.38806	18.1929	15.8373
AW423757	18.8013	13.3504	7.15496	7.11583	54.8159
AW424040	2.61265	0.638812	12.5621	5.34697	0.658839
AW433069	62.3254	79.4088	39.4126	61.3904	64.1501
AW458442	-	0.383287	9.2122	0.401022	1.18591
AW459005	-	-	4.73593	-	0.31935
AW459282	2.02517	0.396135	20.7731	0.828929	1.22566
AW459381	0.5577	-	17.2809	1.71206	-
AW459395	5.2052	9.81805	2.78084	17.1206	7.87566
AW460005	24.1208	23.0485	31.6975	21.8454	14.822
AW460013	2.75479	4.16386	18.9986	2.81893	3.03134
AW460173	14.6601	19.5519	42.4355	16.3653	11.2923
AW472464	4.92725	1.83581	0.752099	12.4849	5.44342
AW507617	50.6095	47.1953	21.8817	38.2989	45.1134
AW507898	3.45876	0.78064	15.9197	1.36127	1.34186
AW508433	2.29706	2.24659	7.36312	2.93818	0.868885
AW509011	3.24631	6.98498	2.54367	8.63695	4.58434
AW568431	14.0841	10.9571	39.3316	21.618	16.7895
AW569520	4.44792	0.435019	7.12879	0.455148	1.34597
AW596388	4.15033	1.26848	13.3037	1.06174	0.26165
AW596493	42.2631	42.0196	9.23108	35.1234	36.9777
AW596611	5.83901	8.09019	2.33958	7.96662	10.3071
AW596632	13.2332	18.4499	10.8302	27.947	11.9282
AW596821	6.35247	2.16101	10.0337	3.10888	2.78595
AW598436	5.98976	2.92908	11.7333	3.32	4.7831
AW620284	113.589	133.951	77.6005	96.6902	165.02
AW620336	58.3576	68.0419	17.4265	74.0588	62.2064
AW620944	43.1087	45.5686	14.4231	32.973	42.1657
AW620975	15.8635	17.2119	4.50231	14.9646	17.0014
AW666406	1.81253	0.443176	30.9865	1.39105	0.914139
AW666410	-	1.01782	101.929	-	-
AW704810	19.5102	18.846	10.0372	11.5844	20.1657
AW706461	10.1047	9.38853	17.8145	5.42847	8.91843
AW706898	3.88398	1.26622	14.8707	1.65601	0.979435
AW707106	0.665147	2.27687	6.04094	3.40317	0.670928
AW707129	0.83978	0.547553	9.27202	1.14578	-
AW707194	0.581171	1.1368	0.931457	4.16292	-
AW707258	7.436	3.3566	47.3659	4.68255	10.3855
AW733541	6.77292	3.91425	51.9731	6.30056	3.72643
AW733648	8.9692	5.84809	18.528	6.73056	6.333
AW734185	65.0978	52.9314	120.564	48.3274	60.2559
AW734437	0.674428	-	8.64739	0.690132	-
AW734602	32.6765	39.9482	15.5868	38.8112	39.7292
AW734701	2.26124	6.91112	11.1745	6.07397	2.28089
AW755308	5.13084	3.0545	0.95343	4.79376	7.42562
AW755611	33.3633	29.8693	1.37108	27.8373	38.8307
AW756203	22.7049	12.1124	37.4925	14.785	10.6704
AW756213	9.25545	5.48612	25.7721	9.47096	5.0923
AW756221	13.3938	19.3645	9.33328	20.5584	14.0976
AW756332	4.96983	6.29024	12.1822	13.7609	3.5386
AW757340	7.70542	5.70919	17.2147	6.45123	5.18159
AW759226	6.91662	6.28147	36.4236	11.6276	7.97341
AW759621	15.2252	12.9998	8.52128	6.42973	25.8397
AW760594	17.6014	17.7612	22.9861	12.5793	9.58173
AW761015	16.9924	11.6334	3.63123	16.2289	10.8554
AW780783	109.955	152.544	21.439	89.5197	256.364
AW781214	3.79918	4.95428	2.02968	11.339	1.2774
AW781986	11.3328	18.1889	5.27826	21.7066	9.08643
AW782049	155.45	237.496	113.324	209.933	202.468
AW830581	96.2619	53.1513	210.916	55.1119	57.5216
AW831398	6.07094	6.85103	15.4683	5.97336	4.94607
AW832093	2.7019	2.93615	46.5118	2.45761	7.57051
AY070230	62.1194	45.025	97.5601	45.9764	43.6898
AY113187	2.94919	1.36208	2.71351	2.8502	0.578438
AY126715	0.103131	0.100865	2.75484	-	-
AY182244	1.13062	0.55289	7.85233	0.867709	0.855335
AY250704	36.7836	41.1893	17.4136	33.9774	48.3956
AY367053	3.73655	6.13004	0.257577	7.64709	6.68697
AY383240	132.003	79.9135	105.493	65.0838	137.989
AY439098	9.7276	12.487	12.0178	21.2562	8.27899
AY439099	0.938291	1.83535	1.23391	3.32356	0.509625
AY439101	3.98873	5.04847	0.501399	5.04198	3.55005
AY458843	7.97878	8.44049	4.43658	9.83079	7.88387
AY492005	7.29061	11.752	15.8683	16.8549	3.74508
AY575953	6.85147	4.87341	18.5014	5.73627	6.53405
AY790252	11.3246	18.9545	2.86912	18.159	13.3073
AY790253	25.8773	33.3814	5.6014	33.2139	29.0274
AY823671	36.5203	20.1319	14.1009	30.8308	13.8978
AY956421	15.6671	19.4728	9.06751	18.9543	18.684
BE021676	1.46221	6.67371	1.04156	4.73813	4.91638
BE022343	60.6329	88.9512	32.3927	56.2731	96.4809
BE022388	3.06342	1.99741	19.6393	3.65721	1.54502
BE022752	24.4582	12.3876	42.9331	15.1954	13.2165
BE022889	1.14475	-	15.901	0.780938	-
BE023275	-	0.268591	6.45552	-	-
BE057460	3.82213	3.73815	13.5279	4.40002	2.65055
BE057545	0.534078	-	5.13588	0.273257	-
BE057669	6.37372	6.75315	24.4033	17.3923	6.42911
BE057766	-	0.396135	7.7899	-	-
BE058251	20.2214	15.9181	82.736	24.225	22.3871
BE059360	2.86188	2.799	7.64469	1.95235	0.481126
BE059388	4.06548	1.32539	14.4797	3.6979	5.0121
BE059857	15.4319	15.0929	2.48887	8.34255	9.69208
BE190256	18.3547	27.5255	8.4984	45.703	33.3256
BE190587	85.7057	116.231	68.4152	110.646	142.493
BE191387	2.51185	1.34	0.731964	1.16833	5.06735
BE191505	159.793	145.848	146.642	104.46	225.753
BE191557	14.0622	19.8407	11.3305	16.9845	9.30125
BE209637	15.8826	12.3694	4.71397	20.466	11.8671
BE209681	54.4498	54.99	12.3314	36.6404	69.8477
BE209904	3.56928	0.872715	27.6495	6.39168	4.95041
BE210500	12.7474	9.12789	7.53988	19.3334	7.34755
BE210801	26.2351	13.1761	62.5033	16.3252	13.2315
BE329602	1.32786	1.03895	7.37773	2.17404	0.535759
BE329760	2.53648	0.206729	9.03396	1.08147	0.21321
BE329881	9.31831	4.44565	12.142	7.90731	8.02379
BE330007	13.4583	14.861	9.04546	15.1044	20.8008
BE331041	6.70271	8.30357	3.10342	10.7454	12.3951
BE331163	28.2279	17.1458	12.3819	18.5473	45.2574
BE331332	104.083	76.2799	10.5636	37.3756	126.871
BE331723	5.39147	3.88538	13.9469	7.25921	8.58682
BE346205	5.18636	4.01566	14.7775	5.52825	8.28311
BE346510	21.4487	32.9958	9.54899	31.779	21.6351
BE346535	394.606	375.471	162.166	340.332	411.473
BE347008	12.0065	8.12959	3.61838	14.1763	18.6321
BE347708	4.10771	1.80786	6.58353	1.47117	7.04379
BE347738	7.18061	9.96791	20.7897	12.0883	3.97198
BE352689	25.1298	16.9501	42.2824	24.5327	17.4815
BE352745	5.80008	5.25245	12.6241	12.7495	4.76707
BE473421	29.1867	18.5242	0.331761	33.679	46.0397
BE473526	12.3292	12.0583	14.3191	13.9876	5.40711
BE475183	10.6396	6.24348	20.138	6.53238	6.74585
BE555705	4.14292	2.18179	10.5558	6.19602	4.17892
BE556255	28.4175	29.6935	8.82362	27.0908	51.694
BE556340	12.5592	14.5166	19.2751	15.422	8.52237
BE608349	36.0398	40.195	19.5917	30.4089	29.1249
BE608685	13.072	10.654	20.9508	9.66069	8.79038
BE609523	66.9465	67.4771	31.8611	80.4713	45.4121
BE609949	8.47203	11.1541	4.17795	13.6708	10.1891
BE610691	1.84716	3.16151	150.492	6.61559	1.39741
BE610763	14.5504	13.2493	41.8157	18.4831	17.7134
BE611045	1.45487	-	7.25436	0.744373	0.733757
BE611611	2.53402	6.60891	4.81343	35.4379	2.84004
BE612219	47.6025	53.9859	16.4131	47.8473	46.4838
BE612312	6.33504	6.19585	1.88025	9.72382	5.32508
BE657231	14.2333	8.17836	5.13273	12.38	10.7678
BE657247	11.1139	11.7189	13.545	13.1497	5.43009
BE657263	6.17803	4.79829	13.2023	6.13594	6.96487
BE657311	5.59088	2.9986	14.6454	3.87555	4.54795
BE657313	35.6113	38.4011	15.0249	32.5162	36.2892
BE657339	-	0.182989	97.3575	-	0.188725
BE657347	4.7698	3.35881	8.96977	1.95235	2.11695
BE657359	26.7062	18.0557	57.4533	18.7078	27.8423
BE657367	5.63115	4.91735	13.5378	5.35067	3.65148
BE657401	3.41986	4.34814	22.2898	4.37436	5.17437
BE657461	2.9673	7.73895	0.634103	6.47763	4.38986
BE657464	5.58496	3.84381	10.6088	4.23333	2.50378
BE657511	27.4172	27.0036	5.15754	24.1041	31.3558
BE657529	5.24609	5.13083	1.12107	2.57676	7.40836
BE657550	28.4619	32.3507	2.05481	24.0082	39.1843
BE657594	2.25604	2.60765	7.0125	5.6665	1.8619
BE657653	4.0876	4.41861	12.6429	7.92525	3.25509
BE657667	5.41052	5.07998	0.693727	2.43606	4.80264
BE657674	0.576167	2.25403	2.05209	3.5375	-
BE657723	3.73542	0.664245	13.7879	-	0.685069
BE657793	69.3267	48.9278	91.1686	104.982	45.5949
BE657865	10.4489	14.5223	13.7108	19.3211	8.87558
BE658030	17.439	26.2155	23.1191	23.7934	9.77253
BE658131	228.433	162.305	126.515	111.47	265.33
BE658134	32.3838	35.2965	18.9362	42.2054	26.9773
BE658149	1.83547	3.59028	3.92234	6.052	1.02857
BE658183	24.167	29.0079	11.5417	30.7248	30.656
BE658191	17.7264	12.1359	9.849	25.7576	20.3837
BE658223	10.4979	8.50256	21.9079	10.2388	9.59639
BE658367	1.50456	1.83938	25.5206	3.07919	-
BE658391	10.8378	6.5791	14.5748	9.56046	8.85867
BE658419	0.486584	0.237947	16.3771	0.497914	0.245406
BE658434	9.71864	5.32286	48.3904	7.95594	1.76456
BE658453	8.8441	6.03473	3.29643	6.1035	10.5807
BE658491	8.97905	9.34231	45.9286	10.7521	8.28627
BE658601	14.3476	9.8525	2.93556	13.4321	20.6307
BE658609	0.860546	0.21041	15.4013	0.220146	0.217006
BE658660	5.90021	3.67218	10.1251	5.67167	2.88557
BE658693	3.74199	4.39173	0.799651	4.97785	5.66176
BE658746	20.1583	23.7481	11.7484	21.7997	22.1819
BE658765	8.08288	10.0613	8.37473	18.7979	9.38845
BE658834	0.434789	0.425236	13.9369	0.889825	-
BE658898	13.4226	14.0522	6.66593	13.3482	10.1068
BE658903	-	-	2.73525	0.18711	-
BE659087	1.35516	1.13604	5.79187	0.990509	0.390553
BE659136	-	0.561278	3.67913	0.19575	-
BE659158	21.0845	12.4813	34.5831	13.8158	10.2607
BE659194	19.0528	13.142	19.5005	14.7763	26.9058
BE659220	5.58595	5.69086	2.73556	3.81068	11.7385
BE659315	38.2988	31.494	86.1188	36.0709	32.8658
BE659327	7.31662	9.43273	17.4121	9.18856	6.70928
BE659338	0.580008	-	23.5497	0.296757	-
BE659510	2.70751	0.294225	23.4649	1.84703	0.606897
BE659567	12.3615	9.01944	0.419303	14.2556	11.6772
BE659816	17.4825	9.38736	34.4294	12.6279	20.4006
BE659902	34.6658	29.6419	71.1165	34.6621	22.1791
BE659998	10.1902	8.16914	40.6965	9.57279	8.76225
BE660025	18.2547	16.3342	2.48999	22.7867	23.637
BE660087	23.3083	20.8765	8.12674	16.5702	16.5813
BE660099	21.6961	16.0914	2.70456	13.1357	18.2372
BE660256	0.264602	0.258789	3.6754	0.270763	-
BE660270	42.6726	30.315	21.5499	63.2183	13.7054
BE660276	8.94791	13.688	4.90292	4.46074	13.8857
BE660503	9.45666	8.30028	15.5451	9.1806	5.38088
BE660569	6.15393	7.89958	20.5481	8.06832	13.9667
BE660624	-	0.177938	16.5235	0.186171	0.367032
BE660853	47.3228	31.0532	68.7148	41.1817	27.7429
BE661198	34.922	39.1665	8.11165	34.9582	30.8223
BE661214	23.0443	29.9929	5.30331	21.9484	30.218
BE661338	15.6759	16.998	126.167	33.3023	14.609
BE661458	6.16505	13.9887	16.0729	27.5055	4.22867
BE661468	284.683	267.152	484.46	285.186	63.5145
BE661486	43.7708	29.2441	70.2489	32.4405	33.7948
BE661506	4.07413	5.43357	11.8722	6.06399	4.29634
BE661577	25.5154	22.5202	10.8608	19.1045	26.7834
BE661589	6.50145	4.62444	2.52607	8.06404	5.96178
BE661596	1.03388	1.76954	-	3.43836	-
BE661680	20.6828	21.751	10.2179	19.3438	16.1517
BE661744	19.5446	13.4716	6.16548	13.5236	18.7756
BE661837	2.8779	0.64954	4.49422	-	1.11651
BE661838	4.19336	3.88538	16.9789	5.64605	3.78456
BE661876	15.6669	26.0811	12.4658	26.6058	22.5277
BE661916	17.2486	21.8749	1.82273	20.7536	22.7519
BE661927	15.482	20.1276	1.81561	20.2861	10.4745
BE800005	17.9729	23.5367	9.76465	16.8328	18.4364
BE800153	38.3339	43.5462	44.012	39.4701	21.1348
BE800335	8.01637	5.3037	16.375	3.86025	14.0317
BE801634	3.59695	5.93649	2.88246	10.1219	4.98879
BE802857	850.693	710.503	312.75	505.507	889.937
BE802886	7.72932	6.0476	4.95519	15.5022	8.10835
BE803147	6.19667	8.48473	14.5663	7.60914	2.18768
BE803322	1.56477	6.63169	90.2844	7.20542	1.05225
BE803406	2.13238	0.8938	17.9019	1.5586	1.84364
BE804056	11.0568	4.94349	15.527	10.3445	9.55962
BE804273	9.14733	5.96423	27.5114	6.24021	5.12601
BE805175	22.8428	20.3982	53.4128	17.6157	12.3555
BE805179	40.9548	38.4311	74.5095	37.0946	29.0291
BE805357	17.1455	17.9666	7.85131	21.3043	12.3532
BE805479	1.37835	3.23535	10.6037	4.23132	1.39033
BE805884	1.42859	-	0.254405	3.65464	-
BE806122	26.8195	28.5362	12.2812	31.3645	24.6743
BE806472	14.2771	6.32719	25.0275	5.93513	10.3509
BE807808	15.9827	7.92902	16.8297	11.1402	4.67291
BE807870	7.89772	11.1228	2.3628	16.4865	10.1969
BE819858	4.76435	4.25449	1.32799	7.20695	4.59681
BE820276	12.3581	21.7559	36.3123	29.507	14.5431
BE820315	15.3761	15.99	7.48667	20.1157	15.3134
BE820324	6.05753	2.22166	39.6433	4.26152	2.29131
BE820437	-	0.18734	25.3786	0.392017	-
BE820470	36.9131	37.0277	40.4523	41.2592	20.2399
BE820486	-	0.224748	5.6473	0.235148	0.231794
BE820499	12.1787	12.0972	9.14955	18.8881	11.1328
BE820502	3.23253	0.903288	5.92098	1.41763	0.698705
BE820515	0.834544	3.26483	0.891697	5.12385	0.841797
BE820517	0.569753	0.278617	10.9579	0.874528	-
BE820533	12.6778	13.1742	0.423313	20.2703	8.79172
BE820633	4.69124	9.59345	0.455684	3.92766	6.88293
BE820642	3.58729	1.66191	6.45552	4.05722	3.99936
BE820669	10.5322	4.55153	21.9837	4.26086	6.42368
BE820675	5.2005	0.29919	79.1005	0.626069	0.30857
BE820763	3.94563	6.36726	0.632377	4.64313	9.94981
BE820777	60.3865	62.1585	17.7236	58.5503	52.2634
BE820786	7.60241	8.34213	3.16997	5.31278	9.91291
BE820796	181.3	231.394	226.471	322.545	128.62
BE820833	6.75056	5.54589	0.288515	2.7631	5.17501
BE820873	8.05567	9.49482	3.08982	9.30006	8.54238
BE820896	17.4002	17.0179	6.76069	24.8196	14.8922
BE820939	6.96763	4.23607	28.1695	5.20288	3.98897
BE820950	5.938	5.99487	13.3033	5.09622	3.67105
BE821024	2.25158	2.64254	8.42024	2.99521	1.81692
BE821206	2.197	4.05871	7.56404	1.99836	0.738698
BE821287	2366.85	2939.91	1890.27	2374.52	4703.78
BE821295	4.14292	1.4928	6.98943	1.56188	3.29915
BE821321	17.7269	20.8439	5.74612	16.3053	19.0864
BE821378	44.6342	50.8136	7.06532	40.5986	68.1287
BE821413	81.796	87.2715	47.2041	73.4059	96.8463
BE821464	4.96713	3.73692	10.2064	4.10533	5.78112
BE821465	19.2041	19.6264	9.22217	23.1841	17.6298
BE821514	33.7473	35.182	8.71743	35.292	35.9109
BE821536	4.96983	6.00432	16.5553	5.08555	3.24372
BE821614	4.67031	0.652529	9.74268	0.227574	0.672986
BE821623	15.2018	27.2196	9.24597	29.4363	32.3192
BE821719	8.36985	13.9383	2.65875	12.9628	10.7244
BE821830	4.10771	2.00873	38.1845	2.52201	2.27887
BE821848	38.3062	46.6836	15.6432	38.7877	34.3908
BE822160	45.3435	42.45	12.436	35.978	54.7872
BE822208	165.399	143.791	18.5574	145.898	140.355
BE822226	19.511	27.5392	2.1321	26.3179	18.5623
BE822234	52.4933	66.4895	8.50519	42.268	80.0753
BE822345	3.2539	0.198901	11.5167	0.208104	-
BE822418	8.27008	5.57199	18.8511	5.4537	6.11743
BE822459	7.34868	7.71312	2.48964	7.88661	7.23175
BE822469	12.39	5.86956	15.5139	6.14116	5.8583
BE822478	52.8872	55.1508	28.4417	59.4947	46.6343
BE822481	10.9298	14.2529	6.61772	11.3707	14.8835
BE822485	18.9884	19.4153	7.74662	17.1342	19.8499
BE822502	3.95787	4.39877	9.80342	4.41821	2.722
BE822507	4.4846	7.31012	2.99483	8.4132	7.53929
BE822511	4.84042	3.70492	9.66922	3.44565	4.24564
BE822581	20.5824	27.368	29.1579	39.9935	17.4955
BE822631	72.4045	104.427	48.4809	88.3157	99.9102
BE822731	4.70023	11.4924	10.7976	13.2266	4.74108
BE822807	2.79747	0.684001	5.72901	2.62405	1.88119
BE822845	27.8575	13.972	31.101	28.1407	14.4101
BE822852	6.4255	5.44641	2.28851	11.8352	6.48134
BE822983	17.7789	17.6141	14.309	19.3742	8.15156
BE823088	11.7011	14.5855	21.0826	15.2604	7.86854
BE823108	2.9195	2.61741	-	1.49374	8.09841
BE823134	3.41181	1.66843	3.12469	0.997501	-
BE823190	3.9649	4.43176	23.603	6.37563	5.14203
BE823217	6.82065	8.1532	18.3544	12.9249	8.66362
BE823428	63.1692	48.4422	100.987	54.6013	38.8584
BE823484	8.62776	7.3494	1.1895	9.96783	7.01834
BE823551	9.42738	12.7327	4.317	7.80938	8.15084
BE823570	14.5873	22.7843	50.7136	23.6158	14.0552
BE823580	9.33294	12.4674	6.56699	19.7993	8.03639
BE823619	1.90236	0.413458	11.0666	3.46072	0.426421
BE823854	4.82697	7.17579	0.206301	5.53208	4.67416
BE823876	68.8249	109.258	54.1172	78.1598	80.1352
BE823902	20.3864	16.8495	6.13594	17.0415	15.9296
BE823991	6.16578	4.36678	12.0402	5.87421	9.43627
BE824069	8.11499	10.8607	3.87901	9.61509	9.69337
BE824075	10.1415	5.06487	27.4359	8.83204	7.83548
BE824081	5.46441	8.01653	6.67273	15.7764	3.93707
BE824105	2.197	3.93934	6.65114	3.18489	1.29272
BE824246	5.54148	4.0648	10.115	3.3078	5.12384
BE824287	15.0536	23.1669	8.51537	20.8409	25.9029
BE824305	0.181253	0.354541	3.67964	0.741891	0.182828
BE824322	33.9412	19.5391	45.2173	17.8054	33.5861
BE824340	11.2371	16.4853	6.23424	14.1523	12.8606
BE824361	6.94454	0.271679	2.37444	7.67474	-
BE824372	97.7458	119.68	47.5693	114.529	109.132
BE824441	6.38992	11.5376	5.77714	7.54466	20.328
BE824444	13.5082	13.4178	15.1099	15.9825	6.5999
BE917603	3.04733	-	18.7221	-	-
BE917612	16.0878	10.7656	3.1665	10.3973	17.5088
BF009091	35.9628	29.8264	78.081	34.445	36.5656
BF009987	16.5852	28.5023	12.911	32.973	16.9683
BF067175	25.4018	27.6904	48.9111	18.6827	7.74015
BF067470	8.08208	4.41723	30.4785	6.08108	6.95345
BF067598	9.93669	20.8765	1.17969	24.1021	15.5914
BF069298	8.71756	10.5154	0.620972	5.94703	16.1211
BF069671	30.2698	23.8748	79.0312	23.7305	27.5781
BF070867	2.63162	1.80166	11.5285	2.15431	3.18538
BF071504	15.0326	14.7023	4.01553	14.4212	13.5837
BF219524	35.4578	31.8593	11.0886	37.7583	24.4255
BF219546	13.2518	17.8444	25.8563	22.0111	11.236
BF324942	-	-	4.53777	-	-
BF324993	4.42079	2.37802	8.26621	2.48805	3.34441
BF325079	2.37153	1.32539	27.5114	1.38671	0.683468
BF325156	18.4422	13.9787	38.1789	19.5793	14.6495
BF423616	22.7112	31.8944	13.0666	33.9661	15.8598
BF424747	27.1449	24.5322	32.6753	61.1797	15.2501
BF424919	11.8434	10.644	12.9965	9.17129	3.8745
BF425075	3.0758	0.429746	68.0764	3.14742	-
BF425765	10.9436	10.0342	21.4372	10.7318	14.7182
BF426170	2.95923	-	10.118	-	-
BF595342	7.34488	8.34213	14.1768	11.88	5.73577
BF595839	1.46962	2.39554	1.04684	11.5294	-
BF596429	31.9143	63.331	59.3043	72.8876	26.8264
BF596572	12.2374	7.90377	37.4996	10.8685	6.98705
BF596789	13.658	9.79578	3.40511	10.9478	10.5621
BG042264	3.70218	4.52605	0.659287	6.31397	2.48957
BG043144	30.3442	24.59	67.1605	26.3932	39.1344
BG043482	11.5233	6.2612	17.4427	9.82638	10.9777
BG046996	42.4456	47.512	14.4184	44.9403	58.6534
BG047084	9.0829	10.4697	2.42623	13.9416	2.61767
BG154813	44.9902	80.5706	32.4806	81.8103	74.8176
BG154943	16.448	12.7	26.8241	14.1734	11.7883
BG155816	12.008	8.86351	112.81	8.57812	12.1123
BG156571	17.6769	11.7763	21.3511	11.5347	9.56131
BG156601	30.3272	15.7574	5.56947	16.4865	20.0752
BG156803	3.718	3.63631	12.3593	2.11365	2.50021
BG157017	15.1408	22.2122	3.73331	12.5138	21.7337
BG157140	3.91897	4.68462	1.39579	11.5851	3.51381
BG157735	26.0795	40.1303	16.3478	43.4104	19.2912
BG157840	3.04809	4.25875	0.232631	3.11906	2.19613
BG237634	18.1253	25.3243	19.7124	32.1266	12.7326
BG238150	0.250435	2.2044	2.67586	6.66293	0.505224
BG238805	14.0128	17.876	13.6705	28.0547	13.9297
BG239068	8.71257	0.304327	3.98968	-	-
BG315845	3.46274	3.80999	-	6.6438	5.23924
BG352571	24.6639	42.1473	15.0589	24.1288	6.28791
BG352708	64.7241	63.3021	24.6605	48.2615	75.9147
BG363182	14.5522	15.7574	3.60954	14.0933	6.55297
BG363225	69.2982	58.9477	15.5555	48.2676	72.5437
BG363293	5.4038	5.87231	34.3225	13.5169	8.47897
BG404883	13.9632	11.818	3.15603	9.89189	11.9177
BG404944	5.43079	8.49835	1.45068	5.8351	7.94308
BG405400	12.5362	11.8521	2.67895	8.55206	12.2236
BG405676	0.835747	-	5.80438	-	-
BG406457	10.5074	14.7982	13.9215	20.6439	5.51133
BG406504	7.73793	3.61944	12.941	5.16398	4.07227
BG507322	3.26459	1.59643	9.01108	0.278383	2.74413
BG508012	0.32955	-	11.9721	-	0.332414
BG508218	3.01303	3.31518	10.8654	2.69779	1.89951
BG508269	0.989775	0.484014	34.8995	0.506411	1.49757
BG508300	2.20815	0.719879	9.43751	-	0.371224
BG508411	5.6688	4.37704	12.7516	0.915915	4.51427
BG509010	5.84391	1.42888	9.75645	2.24249	2.57893
BG510177	4.20296	11.451	0.962313	30.4129	2.72538
BG510303	51.6207	46.5157	16.113	46.294	53.8245
BG510717	50.1337	28.665	194.764	22.8881	42.2708
BG650238	22.5977	30.8496	2.51514	18.3064	35.6158
BG650384	7.99772	2.04052	35.2964	2.49076	3.50749
BG650418	2.02093	-	12.4162	-	0.509625
BG650537	71.8994	111.217	48.5369	121.904	84.3587
BG650545	7.47768	3.49771	18.0639	4.32493	3.27942
BG651529	-	-	11.9597	-	-
BG651752	3.33338	3.91217	6.411	3.411	0.67247
BG651773	1.39425	-	13.4076	0.356679	0.703184
BG652085	11.4014	6.29024	4.06073	20.043	7.37209
BG652142	1.54917	1.81816	12.2489	1.26819	1.2501
BG652669	21.1384	21.3994	9.50992	25.4254	22.8184
BG652819	34.431	21.9021	8.97292	22.9156	36.142
BG653711	3.03988	3.5677	24.6852	5.28812	1.22652
BG654005	30.46	19.8605	45.7678	30.5198	30.7247
BG726583	1.23933	6.06052	4.96578	12.3649	0.937578
BG789479	7.37299	7.81191	34.7941	8.8021	7.43706
BG790332	3.53664	1.38357	0.755768	6.87607	0.713474
BG791002	0.753257	1.10506	12.0727	2.31239	1.13971
BG839073	14.0261	8.11483	16.8864	12.9376	12.5538
BG839080	7.20272	5.56142	15.797	4.46105	7.6477
BG839093	0.397811	1.55628	242.919	-	0.200634
BG839173	7.04749	10.6836	6.58886	13.5217	6.22014
BG839219	1.7034	-	4.55014	0.653649	-
BG839234	7.9226	2.88318	48.035	5.6561	4.08865
BG839240	15.839	14.3845	4.23092	16.4007	16.1668
BG839270	1.49294	1.46014	5.18435	1.5277	0.752959
BG839279	117.857	98.6329	49.7473	79.8149	157.527
BG839415	8.77644	7.09081	21.8129	5.85704	3.27166
BG839417	8.84582	4.24092	15.7527	7.6319	7.52306
BG839420	31.2339	24.7453	141.695	24.819	35.0255
BG839423	11.697	5.12826	30.8141	5.36556	6.10274
BG839434	4.74121	3.8642	13.7202	5.05376	1.59414
BG839505	1.29466	0.422072	14.2944	0.883204	-
BG839537	8.73049	4.45496	13.9926	11.847	5.16895
BG839598	8.28583	3.54541	26.0065	9.80357	1.5671
BG839653	18.517	23.1252	11.2623	31.1915	15.8044
BG839695	4.36461	2.60866	8.80887	4.46624	4.40254
BG839735	19.8751	10.4799	32.6854	13.4407	10.1111
BG839755	34.8826	21.1832	64.7988	17.2641	23.9171
BG839856	5.20841	3.4639	3.78427	8.52749	1.68118
BG839863	5.94775	7.02061	16.6547	7.13559	9.93011
BG839865	14.7919	9.16915	30.942	13.8572	7.14499
BG839915	20.7644	15.3592	25.7288	13.5701	12.6725
BG839950	3.54625	1.15611	5.68366	2.41921	0.993629
BG839955	12.2984	10.2822	16.3198	13.1937	5.80247
BG840055	4.70175	1.83938	60.8878	4.23388	3.9838
BI095040	1.59694	0.624741	9.5553	0.980473	1.93298
BI315878	3.14084	3.32782	0.559323	2.67831	6.07226
BI316740	11.5233	9.86139	58.9974	8.84374	15.0137
BI321769	5.86714	0.819747	32.2403	0.857678	0.845446
BI424164	10.0174	18.8598	6.68966	13.3259	17.1776
BI424222	0.543079	1.06229	8.9942	0.833586	0.547799
BI424406	8.16913	4.74385	28.0951	10.9716	7.72512
BI425718	135.335	117.434	220.167	120.525	90.3233
BI425938	0.505234	0.988266	4.58859	0.775496	0.509625
BI426297	2.13587	0.232105	45.6429	0.48569	1.19691
BI426308	26.7913	29.8802	15.5686	17.7958	69.2197
BI426672	12.107	6.05817	53.5495	9.50774	5.11208
BI427216	259.667	216.245	124.44	280.446	232.36
BI427245	22.4048	35.7003	9.14532	35.0338	36.8195
BI427312	78.2551	72.9984	12.9989	77.722	56.3823
BI427430	27.9338	44.7056	14.1094	49.6327	32.5312
BI468976	1.51835	0.989991	9.73397	1.81265	0.765771
BI469306	16.2757	14.471	8.53709	19.38	13.4322
BI470432	12.224	11.5432	0.90077	22.4293	12.7554
BI470909	5.25914	6.24579	15.2524	6.5348	4.92593
BI471131	18.3615	23.2399	3.75069	22.6574	18.2487
BI471168	8.19221	7.47807	7.0026	17.6042	4.40715
BI471302	2.7019	-	1.92463	12.9025	-
BI471332	49.1835	59.5678	29.1349	64.1495	68.1186
BI471351	20.6662	32.1406	213.575	38.4813	28.0222
BI471446	26.445	28.7701	9.84202	27.973	26.6749
BI471833	19.2503	20.5389	9.6165	20.2101	14.1219
BI471867	27.5208	22.5748	6.95615	26.0419	27.76
BI471964	12.778	14.399	1.18722	17.055	19.3335
BI472143	5.31421	7.42493	13.249	4.92005	5.61565
BI497564	24.4582	20.8453	47.7864	23.9551	20.4415
BI699053	30.758	32.3574	9.38984	31.4742	28.6789
BI699939	29.8768	21.0387	9.36405	22.8274	24.1092
BI700069	5.20654	3.30989	24.7558	4.5286	4.72661
BI700770	101.467	87.5036	105.12	61.7366	52.5576
BI701175	8.45185	7.74952	69.9877	9.99999	7.72606
BI701181	24.8253	24.8316	14.7698	30.3107	24.1873
BI701198	8.74526	7.7254	3.6171	9.52623	11.3823
BI701603	67.9697	79.5254	25.5531	66.9763	105.38
BI701835	1.32786	4.41552	0.567518	2.4458	5.89335
BI701913	3.12954	6.12156	1.11462	5.07048	4.73511
BI702330	9.02502	8.53251	2.25006	10.4665	8.49656
BI784594	4.85653	3.73201	8.15434	3.19475	1.39964
BI784713	48.851	37.9188	17.8131	29.3583	43.0183
BI784959	2.7019	0.293615	84.042	1.84321	-
BI785095	12.6547	9.79821	22.8173	8.36314	12.7647
BI785328	22.6892	17.8546	10.5889	20.2819	27.0953
BI785402	13.5469	12.7586	5.36098	11.5519	15.689
BI786132	53.1502	47.6926	20.676	50.9555	45.5443
BI786430	19.1655	10.1121	39.6088	15.2249	7.3767
BI786690	3.05804	1.9939	16.065	3.12924	2.82757
BI787004	20.5639	15.4709	7.04238	18.8845	17.8174
BI892518	15.7611	0.256913	5.89417	0.268801	0.794903
BI893293	10.0166	9.79652	3.82235	12.2022	9.86308
BI893765	-	-	9.1676	-	-
BI894138	13.1342	5.13827	13.1917	6.98883	7.4191
BI941617	3.83265	2.49896	11.6029	3.26824	0.644327
BI941658	12.3998	12.6224	25.4165	15.537	14.2944
BI941734	31.1163	41.9971	21.2783	50.9453	43.3137
BI942720	29.9327	39.1134	67.8976	54.7318	23.7583
BI944108	4.8334	6.30294	13.3892	10.4414	5.95883
BI945172	-	-	8.15434	-	-
BI945478	4.93624	6.03473	2.3075	7.89246	9.95828
BI945645	2.32003	3.40359	6.81703	2.0773	1.1701
BI967218	30.0004	32.0581	141.082	35.247	27.2724
BI967316	1.96746	1.92424	10.3008	1.40929	1.38919
BI967336	1.9648	0.960815	5.03845	3.21687	1.5855
BI967506	0.551339	2.51638	22.3857	3.76117	2.78065
BI967566	2.30467	0.563508	15.3906	1.37569	1.35607
BI967586	0.48334	1.41816	23.2399	2.96757	-
BI967598	22.805	16.3563	129.956	18.6688	18.0192
BI967652	0.814618	0.79672	5.80271	0.833586	-
BI967662	19.826	11.216	31.568	13.724	12.9401
BI967683	0.194634	0.571072	62.5969	0.597497	0.196325
BI967730	3.68026	6.29894	1.17969	6.02551	5.38275
BI967750	2.39825	4.14984	115.115	2.64287	9.4903
BI967859	2.26861	2.21877	71.7093	2.32143	1.33486
BI967876	1.36244	0.190357	20.7963	0.597497	0.39265
BI967936	1.56156	1.74543	7.38908	1.59792	0.450038
BI968059	23.8827	28.9889	7.97446	42.3315	31.4034
BI968067	28.0472	15.9566	58.1731	33.5774	36.242
BI968100	33.5341	39.2102	19.2164	34.1232	33.8255
BI968107	15.2537	11.863	85.8117	16.3611	15.757
BI968118	3.06073	5.23859	17.3737	5.67674	1.35071
BI968120	3.67759	2.05531	12.911	5.10722	1.58981
BI968130	3.63515	2.37019	15.5364	4.33976	2.44449
BI968151	0.732334	0.537183	1.95622	6.36978	0.738698
BI968158	3.2392	0.559065	3.66463	1.55982	0.384395
BI968172	17.5538	16.4528	8.98725	20.7692	18.0753
BI968261	9.80783	13.9183	0.205481	17.7109	8.92316
BI968276	54.215	37.7458	153.165	35.355	31.514
BI968304	9.51751	11.6811	1.39579	10.503	10.1649
BI968305	27.9927	16.2441	72.7804	14.1313	13.5533
BI968387	5.76862	5.12898	4.20251	11.5376	2.64489
BI968457	4.35628	3.24615	22.8298	2.97181	3.55716
BI968488	7.03514	14.1434	10.8578	20.597	8.27899
BI968569	7.92361	11.818	1.90491	8.91891	16.3846
BI968631	12.0835	6.09367	0.40347	12.5581	14.093
BI968633	8.15868	9.06753	17.0386	12.523	8.04255
BI968652	21.732	11.0738	22.635	13.0812	15.4736
BI968713	3.8063	2.30451	6.77829	1.48378	1.46262
BI968730	0.975788	1.33609	0.625568	6.19075	0.196854
BI968734	15.8291	28.669	27.1445	28.5958	4.53373
BI968753	19.3206	20.6139	3.96193	12.1818	25.1973
BI968768	3.60136	5.19066	37.4673	5.04292	3.63266
BI968790	6.07338	4.08371	42.5861	5.82637	5.93472
BI968917	4.97369	1.30965	8.99344	2.54475	2.89437
BI968942	0.958691	1.64085	-	3.43355	-
BI968978	9.74476	5.14656	16.0347	6.38186	1.96589
BI968980	2.73245	2.67242	9.73194	2.60967	3.30744
BI968986	24.9426	25.3048	8.55211	24.7615	12.3919
BI969049	20.0444	20.6468	9.11367	16.1471	15.2715
BI969053	15.1611	9.69521	24.2991	10.5416	9.8031
BI969094	11.7133	13.4311	18.9889	10.9527	8.55573
BI969165	4.53131	1.41816	6.39096	2.0402	2.92524
BI969171	32.8889	37.6755	10.29	39.7907	25.66
BI969182	0.558416	0.364098	5.17104	0.190473	0.187756
BI969201	18.7455	19.7716	9.22918	17.4895	19.6499
BI969203	3.10165	3.0335	14.9133	2.3804	3.91075
BI969243	0.764174	0.560538	6.73619	0.586475	0.385408
BI969276	6.17803	2.66572	37.0828	1.30156	2.74929
BI969311	48.3985	60.9677	11.7906	42.1957	56.8255
BI969362	1.56336	5.16043	5.6377	5.79915	1.37983
BI969436	4.06738	3.77911	6.3016	5.82692	1.43595
BI969525	12.5053	14.8514	9.54409	24.3743	14.7163
BI969604	-	-	9.03589	-	-
BI969637	10.821	8.20206	2.31242	8.02793	11.4608
BI969654	43.3386	41.5941	5.84242	55.9527	36.157
BI969676	3.30434	0.760409	25.7528	2.58568	2.15668
BI969796	2.028	1.38841	12.3513	1.45265	1.6365
BI969840	1.65402	1.43793	26.9021	1.12835	0.741507
BI969842	9.22405	8.66053	15.1779	9.6276	6.51295
BI969862	1.09161	2.31319	1.55516	4.65428	0.367032
BI969894	7.97326	3.26431	8.5193	2.46665	3.92776
BI969904	23.3039	20.983	9.48566	18.1688	22.7602
BI969972	9.71569	9.14365	22.3291	12.0053	9.61522
BI970008	10.3573	4.34131	2.1738	3.02813	14.9247
BI970064	4.51954	6.07784	14.6884	12.3327	3.79902
BI970065	16.1526	19.611	8.92696	16.9087	19.1021
BI970128	3.09678	4.81035	14.7925	6.33777	2.93994
BI970215	0.570874	0.186111	3.65982	-	-
BI970218	14.5002	15.3012	3.46559	14.6426	16.9356
BI970282	0.893695	1.31109	4.7745	2.74351	0.676097
BI970300	6.92268	9.6984	1.5993	7.65823	13.0221
BI970301	0.990451	-	19.0491	0.202703	-
BI970303	9.72857	3.17161	14.8498	3.79242	5.14021
BI970438	0.375167	-	3.40731	0.575854	0.189214
BI970445	1.63536	1.42172	5.43623	2.23125	1.09972
BI970473	15.5161	18.2464	4.73679	19.0907	16.3963
BI970482	23.1892	34.7026	19.4039	46.0287	22.8271
BI970522	14.353	18.3569	7.86459	14.1223	13.3641
BI970569	0.184013	1.25979	25.1667	0.941487	0.556836
BI970578	15.5694	11.3747	30.2649	11.1332	11.3528
BI970609	5.87299	3.56521	11.4685	7.87483	6.74114
BI970621	1.49873	-	9.60821	-	-
BI970634	12.6995	12.2351	27.9486	18.0381	12.4275
BI970648	4.90535	1.91903	14.8853	1.2047	1.38543
BI970656	29.6595	37.0656	13.3023	37.0946	30.656
BI970676	3.47079	5.28039	1.85424	9.47096	4.27895
BI970821	13.6958	8.71734	6.73619	6.45123	17.9813
BI970837	9.14427	4.04581	2.55894	10.6939	3.95303
BI970851	9.90349	7.49287	14.7745	7.26595	6.4084
BI970853	20.2671	33.1565	5.90594	36.0105	7.99146
BI970856	7.39806	14.1093	14.2285	15.8977	5.22365
BI970874	17.4746	16.1816	9.5343	20.3545	15.0013
BI970963	12.0209	20.3907	19.4669	17.6824	9.47294
BI970987	10.0903	7.49287	1.59724	10.8989	12.4398
BI970993	0.868276	0.2123	7.88578	0.444246	0.218955
BI970998	37.5452	28.2788	59.2524	35.9906	31.1243
BI971001	26.7696	18.727	35.7536	17.1206	25.6896
BI971002	2.66408	0.186111	4.26979	1.16833	0.575836
BI971015	1.29137	0.541283	6.89903	1.32144	0.372169
BI971036	14.9803	9.20397	2.05209	14.7396	24.4093
BI971043	32.2025	18.3276	31.6863	20.665	15.5989
BI971055	22.0256	14.0021	5.49128	11.4571	7.59082
BI971068	14.5731	7.12644	9.34266	2.98248	3.30744
BI971071	4.24275	8.05497	11.9999	9.95999	3.52439
BI971113	5.71891	11.0061	4.13942	8.30616	6.51295
BI971134	9.17735	4.48786	2.94175	6.3859	14.0708
BI971162	26.1602	25.0371	47.9172	19.8858	28.0839
BI971171	0.769242	0.188085	3.69865	0.196788	-
BI971173	2.54762	0.830549	38.7898	1.30347	0.64244
BI971190	0.549945	-	3.91738	-	-
BI971201	8.47415	7.1829	1.20727	13.2962	8.92769
BI971300	0.362505	2.83632	1.93666	5.00777	0.731311
BI971347	8.03278	6.44619	2.20074	10.749	8.1026
BI971376	8.41122	12.5185	1.17225	14.9688	9.59097
BI971503	10.5655	6.59196	20.0478	7.26979	5.69614
BI971563	12.4611	10.7101	7.06072	16.2289	1.52356
BI971580	431.157	478.41	399.534	419.398	195.966
BI972151	1.31105	-	3.36201	-	-
BI973015	32.5515	35.6952	7.90472	34.0664	36.3168
BI973194	-	1.56271	-	9.40138	0.805853
BI973231	5.37993	8.26844	1.91613	4.9809	5.42669
BI974663	107.265	121.087	32.5883	107.118	110.805
BM085371	29.2462	0.240366	35.9758	0.251489	-
BM085435	19.657	16.7283	54.2809	14.3676	19.5703
BM085540	1.06619	2.34622	11.6769	1.09102	1.07546
BM085959	14.9411	24.4346	21.1985	47.3708	15.318
BM086012	18.2474	24.539	6.96325	21.0064	21.3641
BM086223	4.32842	0.705553	13.1037	-	-
BM086309	28.2931	40.766	11.3365	27.9179	28.2842
BM086647	33.6384	30.6562	19.3325	31.5532	40.6141
BM091945	36.0136	28.2706	74.9346	38.7917	32.9807
BM092644	11.2712	14.5987	4.23135	19.95	23.0455
BM093052	9.51654	6.61319	15.2524	11.0195	10.1045
BM093169	43.8319	46.8567	151.937	54.7618	48.3257
BM093314	7.05263	2.48316	13.2627	5.4848	2.56101
BM093770	7.10794	2.78071	13.1642	2.90938	2.86789
BM093836	14.296	6.99094	21.8215	10.9716	13.9052
BM093889	0.265086	0.777786	39.9369	1.08503	-
BM094286	18.0351	23.2833	4.88178	25.837	20.86
BM094350	3.27072	0.266572	6.69821	0.278907	0.274929
BM094361	2.20535	4.04419	-	4.51341	2.50259
BM094484	1.90078	2.39016	177.273	6.94655	0.273899
BM094677	6.01994	6.91162	20.6949	8.30276	5.80825
BM095026	8.15477	5.23399	3.53976	12.7777	5.14103
BM107896	14.5188	12.5614	517.104	12.7617	14.8328
BM107924	1.17569	3.83287	12.3527	3.00767	3.36008
BM107962	24.2385	20.1396	8.25084	22.8274	17.9582
BM108136	5.577	1.59089	13.6559	3.329	1.64076
BM108148	11.2245	5.60096	24.4759	4.9225	8.54929
BM121448	35.1802	22.392	93.6754	29.3328	18.2124
BM121464	2.45011	1.08922	9.04367	2.05131	0.449346
BM121476	25.9925	35.8138	4.36675	31.2816	33.8036
BM121477	0.34038	0.166451	6.18275	1.39322	-
BM121499	13.7682	8.52261	17.8768	9.0953	12.4815
BM121535	-	0.26311	29.8942	-	-
BM121539	10.8315	11.9604	4.10664	8.93845	14.45
BM121544	6.54724	9.22841	7.20137	16.3551	8.15805
BM143369	69.5113	77.4872	17.8359	58.1276	88.2097
BM143592	5.04355	0.739911	12.3946	2.06439	1.52621
BM144057	3.34106	2.61412	61.7588	3.76074	3.03309
BM177046	76.39	145.62	146.325	184.478	59.4015
BM177536	134.892	117.877	524.496	622.1	305.675
BM177559	1.37118	-	4.39525	2.45543	0.345774
BM177623	30.9063	17.8845	2.75191	15.5494	55.855
BM177847	6.99117	4.30514	25.1765	5.29922	4.4401
BM178074	15.9251	17.2147	4.03003	10.721	19.868
BM178184	26.4354	21.7588	7.2712	31.8719	25.8731
BM178314	36.4403	41.8271	23.5238	50.4952	38.7991
BM178342	0.266548	-	4.55684	-	0.268864
BM178369	9.41241	9.45442	47.8388	11.4538	6.92821
BM178541	26.0938	24.2283	2.47045	27.0393	27.9864
BM178675	5.61298	6.70959	1.66594	6.38186	8.49265
BM178869	19.2407	10.9089	6.25689	14.8378	16.0326
BM187966	3.84475	0.805774	51.9376	1.12408	0.554024
BM188175	137.615	73.8515	293.202	85.9474	97.1402
BM188693	37.2707	53.2143	25.8705	42.871	44.7294
BM269795	8.12252	9.70941	42.7511	11.0822	6.67587
BM270148	17.2621	10.4111	4.91849	14.4257	12.1885
BM270512	5.69877	6.19285	33.828	3.2397	3.1935
BM307879	7.3855	6.26014	22.8848	8.81705	4.46981
BM308198	3.07919	1.64266	9.57111	1.43222	3.10595
BM308345	4.66166	9.11847	49.0226	8.53615	4.45469
BM308464	20.5053	21.9648	11.4765	32.2236	25.6082
BM308687	5.22306	6.08131	15.1478	7.63525	4.51582
BM308733	2.22591	0.311001	4.07717	2.27774	-
BM308751	10.282	12.6345	1.69017	12.9494	9.04167
BM309079	13.3029	17.6945	7.95983	19.0578	13.9553
BM309357	10.5784	10.5984	2.48112	16.1051	7.28709
BM309654	11.6342	15.819	9.70223	21.1969	12.0216
BM521688	21.725	11.3651	34.2795	11.6324	10.9569
BM521693	16.1113	14.4442	6.31206	18.1351	24.6479
BM525730	2.96933	2.66208	7.6673	4.05128	1.49757
BM525774	9.65031	12.8264	2.90829	10.1282	5.99026
BM525918	33.9733	46.7103	15.2565	36.2758	40.2283
BM526012	13.2731	12.7365	30.5048	17.9387	14.9041
BM527018	0.844672	1.10149	23.4655	1.72868	0.284004
BM528621	6.37092	6.48018	44.9277	9.6485	11.0532
BM528716	15.9967	9.08431	20.676	7.12849	11.9716
BM528772	3.45243	8.28796	1.34141	3.53282	5.69853
BM567968	10.093	3.2904	12.941	3.44265	3.39356
BM731138	27.8652	35.0755	13.5083	34.8504	36.4354
BM731305	18.1912	15.4709	9.57764	25.3592	15.1581
BM731310	16.6013	9.38676	31.8734	16.1915	15.1757
BM732098	13.0905	19.9429	12.6421	26.2753	9.64924
BM732102	8.49829	7.7921	1.98631	10.3267	8.30427
BM732191	0.810067	1.05636	4.61624	-	1.36185
BM732217	26.085	23.511	44.5397	21.4586	25.7958
BM732458	3.34818	3.52651	3.30229	8.17003	1.03916
BM732794	13.0425	12.756	7.37773	17.0099	13.4138
BM732920	26.8434	14.5332	4.35347	9.07438	18.8569
BM732921	8.45845	6.38173	25.0474	5.19324	3.90033
BM884987	1.02475	1.25279	32.5741	1.04861	1.8089
BM885016	3.27688	1.86952	21.0078	0.558864	-
BM885538	13.9963	8.2133	0.598195	10.312	11.2944
BM885846	0.767207	1.75082	9.01723	1.04676	2.57958
BM886287	18.6858	9.74682	16.5048	11.7275	6.03143
BM886324	14.8526	6.64764	15.8698	6.69763	10.9189
BM886695	3.2955	3.47103	25.4609	4.40984	3.32414
BM886813	1.36024	0.266072	7.55768	0.556767	-
BM886879	23.0862	21.0568	54.6005	21.7657	20.4087
BM887058	3.68365	5.56784	10.7343	4.79745	2.7023
BM887428	0.539041	2.10879	-	1.65478	4.62167
BM887443	93.3467	103.349	26.6159	104.106	93.629
BM887452	7.09249	3.08296	58.0997	9.40804	3.44458
BM890964	60.5939	55.122	12.1571	44.9467	49.1099
BM891968	5.80008	5.04235	7.57447	12.5297	1.62514
BM892002	3.65113	5.61143	19.2272	3.46928	6.57654
BM892277	9.70176	7.69347	2.80167	15.0257	2.90938
BM892348	2.197	4.02887	1.7606	10.6787	1.66207
BM892422	13.182	9.4007	19.9534	14.894	4.7092
BM892459	66.9499	59.2272	90.5869	44.4102	70.5859
BM892686	12.8776	13.6023	1.65114	14.4952	19.2245
BM892801	9.70084	8.73868	4.63706	7.31442	12.3602
BM892995	83.9098	78.4668	46.9254	103.187	63.3556
BM893050	4.33651	3.18092	10.715	8.32028	6.28791
BM893502	0.833345	0.543357	-	3.97949	1.12078
BM954228	54.9733	42.5968	12.7692	48.1007	46.611
BM954465	6.65147	3.38277	173.979	6.53409	2.95208
BM954662	0.261265	0.766574	-	4.01022	0.527071
BM954667	12.0196	12.0056	2.45924	8.11239	10.8342
BM954806	27.6701	20.0364	11.9397	26.1364	17.9809
BM954944	28.4731	25.2691	68.7337	31.2943	21.8064
BM954970	6.30444	4.02125	17.5727	3.92684	2.48839
BQ079681	0.635974	-	56.0611	-	0.320751
BQ080058	72.6298	64.2329	115.305	56.136	58.1931
BQ080233	1.36024	0.532143	7.55768	1.6703	0.548826
BQ080234	12.6089	5.13827	21.612	4.83842	5.03439
BQ080363	16.6522	16.0358	7.93823	13.6319	19.8979
BQ080643	0.262685	-	7.57822	-	0.264968
BQ080930	6.91662	2.17435	21.1152	4.54993	4.23587
BQ081034	19.4055	35.5859	21.8864	36.6809	11.4182
BQ081505	30.1984	26.6058	93.5994	36.2646	11.8319
BQ081537	3.36012	1.76954	0.828516	3.43836	5.99649
BQ094488	7.61832	13.4117	2.71335	10.1344	5.37917
BQ094677	10.5648	8.26616	1.41104	6.48648	9.59097
BQ133867	76.0254	98.9759	20.7115	60.7939	99.5396
BQ252608	5.63403	12.7606	5.3862	18.8128	9.87046
BQ253212	10.8979	18.9483	17.4663	38.4111	14.9621
BQ272677	77.0481	47.1897	22.1332	47.3053	61.9194
BQ272730	42.0558	44.1599	18.1949	41.7149	76.2542
BQ272784	416.313	213.96	92.3117	140.365	94.5353
BQ273173	11.8434	4.6959	67.0348	7.53356	6.45749
BQ273260	14.3437	15.559	4.17983	12.2759	11.5747
BQ273547	20.8234	30.7972	13.8381	27.5448	23.5659
BQ273582	21.6285	42.0086	20.1803	52.9922	23.9673
BQ273765	6.52509	8.50897	1.03288	7.91351	9.75082
BQ295832	8.24168	7.05303	4.67824	10.0149	14.0287
BQ296098	7.97262	10.7215	3.9931	11.4725	9.80108
BQ296170	2.7256	1.866	20.0946	3.06797	1.09972
BQ296373	10.5309	7.13043	16.4453	8.01298	8.71581
BQ297954	102.921	100.908	8.66755	104.539	85.1492
BQ298358	1.05328	0.686761	43.141	0.359269	0.354146
BQ298828	4.66495	2.28123	24.5067	4.37577	1.5685
BQ299142	8.11579	11.6416	6.35917	21.3155	18.5557
BQ299348	36.3163	24.9658	4.21776	18.3117	23.8904
BQ299682	2.06777	2.02233	31.7598	4.49631	3.1286
BQ452612	4.6598	3.217	1.17151	2.80488	6.9122
BQ453319	889.446	639.879	1841.35	1645.93	675.52
BQ454138	0.816913	-	6.11001	-	-
BQ473186	9.59763	13.1922	6.09752	12.21	15.9606
BQ473199	0.52728	-	10.4227	-	-
BQ473245	1.36152	0.665804	8.0012	1.39322	-
BQ473639	6.05272	2.83118	27.556	2.4236	4.24718
BQ473650	0.965072	0.943868	74.7594	4.19706	1.94692
BQ473710	4.69769	1.53149	14.0543	0.320471	0.947703
BQ473785	2.55736	6.0028	4.09874	10.7293	15.9934
BQ473865	-	0.533144	8.15434	-	-
BQ473979	2.42826	1.69637	8.52499	1.41989	1.39964
BQ474104	18.0943	17.4543	7.41557	15.2183	15.0013
BQ610083	1.07409	5.51508	0.286912	4.12162	0.270856
BQ610173	1.4333	5.13996	3.06291	7.5778	0.963837
BQ610359	6.31817	4.32555	11.1389	6.14202	3.18654
BQ610977	18.997	19.2851	7.96502	20.4235	18.9195
BQ611067	1.24199	4.55513	0.663522	8.26089	1.56598
BQ611104	5.69651	2.53243	18.2599	4.23938	6.79075
BQ611190	12.8233	7.23552	3.16189	10.0938	12.686
BQ611273	5.34218	6.22001	0.543623	5.46657	7.95461
BQ611454	28.5573	55.1374	-	35.0163	25.3289
BQ611653	5.77907	7.45049	30.3129	3.76322	3.17961
BQ611725	25.6305	21.1216	7.35358	11.8994	25.8532
BQ611837	1.81577	2.53696	41.2968	3.45066	1.83155
BQ611866	13.0398	10.9678	32.8813	18.4139	10.5225
BQ611876	3.46618	8.75758	0.30863	7.38936	5.24446
BQ611884	4.9837	7.65947	12.6786	3.88552	4.78763
BQ612805	6.6924	6.54536	15.7912	8.27494	5.06292
BQ612831	-	0.301096	72.6965	-	0.310536
BQ613096	1.57611	3.33988	0.842024	2.95681	5.82929
BQ613097	10.9248	14.0845	5.3059	18.8014	12.5225
BQ627620	13.6693	14.4175	6.30039	17.5531	12.9771
BQ628037	2.68522	2.10098	30.4127	2.47297	1.35428
BQ628078	9.40853	5.41283	1.47836	3.39798	18.7015
BQ628080	42.8964	34.8632	10.3288	51.3142	38.3938
BQ628393	32.0562	22.5617	48.0162	38.934	25.3844
BQ629494	10.806	12.7807	45.9158	11.3148	19.265
BQ629892	14.7414	7.33984	16.8965	7.67947	8.92173
BQ740973	7.11459	7.62097	18.8236	14.9072	10.252
BQ740975	4.57648	3.7692	9.77979	4.19008	2.18664
BQ741004	0.76451	1.24619	-	3.39001	1.54231
BQ741007	1.00174	1.22467	58.3338	1.79387	1.01045
BQ741099	18.2503	31.7864	16.2946	36.8388	35.0525
BQ741192	2.50869	6.37928	20.1037	4.87749	4.04878
BQ741260	3.82928	7.49029	0.545537	4.96336	2.06003
BQ741451	11.2291	18.1448	3.91243	16.2367	15.5127
BQ741550	15.9117	15.8131	44.6973	20.7467	12.6847
BQ742220	2.41268	4.24741	1.54675	2.71574	8.76113
BQ743073	0.25439	1.244	20.3858	0.780938	0.513201
BQ785740	15.5808	13.2722	4.29622	16.4579	9.12555
BQ786155	63.2827	36.5506	524.161	59.1474	36.9425
BQ786582	1.22883	6.00916	-	6.03573	3.96643
BQ786706	6.17556	8.45582	11.0855	12.3859	3.48837
BT088963	46.7158	42.109	89.9662	41.4515	42.4658
BT089319	1.43974	0.804631	4.17548	2.31512	0.414928
BT089396	2.77782	0.905595	6.13398	1.137	0.747189
BT089589	128.163	149.685	49.7783	117.554	144.564
BT089987	61.373	40.4011	100.706	40.3727	45.4093
BT090329	25.2411	26.4373	106.731	27.4775	28.5302
BT091144	4.563	4.71068	31.9616	4.92865	4.34695
BT091145	8.33345	9.45442	53.7811	10.233	6.05223
BT091531	29.775	24.149	11.898	21.7985	23.441
BT092201	5.54469	3.12226	0.359055	4.98606	14.0669
BT092844	6.78067	7.14182	15.6047	9.34036	5.52429
BT093056	23.8092	20.8048	10.0091	26.76	19.2917
BT093138	5.76167	10.5188	1.43646	9.04027	9.10507
BT093143	0.205385	-	1.09726	4.41352	0.621511
BT093188	3.89981	7.28152	23.1073	2.90227	4.29131
BT093200	2.50415	2.44913	5.35128	2.56245	1.80422
BT093216	8.72339	16.1155	6.83525	24.7958	8.21259
BT093218	1.13906	2.11666	2.31242	2.33116	0.229791
BT093220	9.85946	9.80909	12.7143	9.74113	5.65845
BT093223	18.9526	25.3033	2.08934	20.3174	37.0207
BT093229	9.33725	5.37183	3.32557	9.92936	8.12568
BT093231	70.9497	67.6712	40.446	90.9108	37.5566
BT093236	0.942446	-	1.87012	0.41331	0.135805
BT093242	35.3493	32.32	14.3377	34.6353	41.01
BT093244	38.0723	63.9014	9.53565	71.8014	29.0708
BT093256	6.71221	8.63307	5.10874	10.3498	7.23428
BT093257	1.42275	1.04362	6.33411	2.06249	1.55471
BT093263	1.22193	3.71803	1.74081	16.8107	1.3695
BT093267	7.25941	8.01016	2.18775	8.76175	9.76333
BT093276	37.6094	31.1795	0.470919	25.4062	45.1975
BT093281	3.20353	0.65961	5.58477	0.345066	0.340145
BT093282	13.0938	16.1263	14.2496	15.88	6.8484
BT093285	9.0698	4.71598	3.68011	9.75091	10.0751
BT093290	51.0141	53.5539	10.3683	65.678	54.3939
BT093292	188.186	252.223	17.4169	224.808	247.002
BT093295	10.6953	14.1631	324.529	14.6248	20.1445
BT093302	10.8248	13.9108	22.9978	17.6457	9.39532
BT093303	30.3389	20.6179	39.4482	22.2567	18.0015
BT093304	10.8829	6.38629	32.7806	6.25756	8.57291
BT093309	2.89425	5.47262	3.71096	7.99644	4.18448
BT093312	22.9167	33.1675	10.5411	26.2896	41.5671
BT093316	56.9977	85.0303	10.2314	78.6996	72.5179
BT093317	6.02127	4.08623	7.09013	7.92189	2.23112
BT093319	29.7554	36.2685	9.4905	31.2435	31.9179
BT093336	3.4981	7.06322	16.1564	5.77347	8.53671
BT093353	1.21777	1.36116	4.0894	3.02631	1.84254
BT093363	173.017	241.683	46.1391	202.055	232.792
BT093366	5.28048	5.26776	25.3895	8.10515	5.64596
BT093369	251.26	370.628	66.1372	354.466	402.019
BT093385	3.10719	1.80084	0.368887	3.06177	3.36635
BT093387	30.7927	18.9275	226.643	26.7296	16.9245
BT093388	13.362	16.5775	37.9399	45.1971	13.8525
BT093393	57.3334	66.0128	38.2469	77.2933	52.6299
BT093394	0.42805	1.46526	2.05814	2.84711	0.215885
BT093395	6.51264	8.99231	85.9599	6.07626	10.4335
BT093396	4.48862	4.39	20.5395	5.39194	4.72449
BT093404	1.03679	0.289717	24.0549	0.303122	0.298799
BT093405	10.8946	8.24513	19.124	11.4137	9.55022
BT093408	7.27883	8.7113	3.17233	9.89842	7.34209
BT093413	0.0711492	0.278344	1.14033	0.728058	-
BT093423	3.7312	4.2784	5.49893	4.08139	1.68714
BT093424	1.94991	1.04022	35.6079	0.362783	1.25163
[truncated: 5,403 more rows]
