# Supplementary material for: Identifying the Soybean microRNAs Related to Phytophthora sojae Based on RNA Sequencing and Bioinformatics Analysis
Source: Int J Mol Sci. 2023 May 10;24(10):8546. doi: 10.3390/ijms24108546 (PMC10218560; doi:10.3390/ijms24108546)
Supplement: Supplementary file 1 [file ijms-24-08546-s001.zip › Table-S4.xls]

## Sheet: 15681blastjob
Table-S4: Blast predict 15681 miRNA-target relationships
gma-miR156d	gi|151407641|gb|EV277456.1|EV277456	100	0	21	20	1	20	613	594	5	26.4	minus
gma-miR156d	gi|255635963|gb|BT093985.1|	95.24	1	21	21	1	21	1293	1273	8.5	25.6	minus
gma-miR156d	gi|255635963|gb|BT093985.1|	95.24	1	21	21	1	21	3054	3034	8.5	25.6	minus
gma-miR156d	gi|17021242|gb|BM092276.1|BM092276	95	1	21	20	2	21	192	173	19	24.5	minus
gma-miR156d	gi|15287092|gb|BI470983.1|BI470983	95	1	21	20	2	21	128	109	19	24.5	minus
gma-miR156d	gi|38193627|gb|CF922833.1|CF922833	100	0	21	17	4	20	624	608	57	22.9	minus
gma-miR156d	gi|255647298|gb|BT098928.1|	90	2	21	20	1	20	914	895	75	22.5	minus
gma-miR156d	gi|8402798|gb|BE058432.1|BE058432	94.44	1	21	18	2	19	423	406	98	22.1	minus
gma-miR156d	gi|255636323|gb|BT094172.1|	85	3	21	20	2	21	55	36	289	20.5	minus
gma-miR156d	gi|22931348|gb|BU548487.1|BU548487	85	3	21	20	1	20	515	496	289	20.5	minus
gma-miR156d	gi|10254837|gb|BE822603.1|BE822603	88.89	2	21	18	4	21	365	348	380	20.2	minus
gma-miR156d	gi|15662523|gb|BI699894.1|BI699894	80.95	4	21	21	1	21	181	161	498	19.8	minus
gma-miR156d	gi|110931645|gb|DQ822881.1|	93.75	1	21	16	3	18	87	72	498	19.8	minus
gma-miR156d	gi|110931645|gb|DQ822881.1|	93.75	1	21	16	3	18	1183	1168	498	19.8	minus
gma-miR156d	gi|209714371|gb|BW665608.1|BW665608	93.75	1	21	16	5	20	167	152	498	19.8	minus
gma-miR156d	gi|209709673|gb|BW657202.1|BW657202	93.75	1	21	16	5	20	231	216	498	19.8	minus
gma-miR156d	gi|58014247|gb|CX700989.1|CX700989	80.95	4	21	21	1	21	876	856	498	19.8	minus
gma-miR156d	gi|213604874|gb|DB956159.1|DB956159	84.21	3	21	19	1	19	78	60	653	19.4	minus
gma-miR156d	gi|15286894|gb|BI470785.1|BI470785	84.21	3	21	19	1	19	204	186	653	19.4	minus
gma-miR156d	gi|1218003|gb|U36430.1|GMU36430	84.21	3	21	19	1	19	43	25	653	19.4	minus
gma-miR156d	gi|210142176|dbj|AK246095.1|	84.21	3	21	19	3	21	61	43	653	19.4	minus
gma-miR156d	gi|192328212|gb|FK020445.1|FK020445	84.21	3	21	19	2	20	478	460	653	19.4	minus
gma-miR156d	gi|255646037|gb|BT098285.1|	84.21	3	21	19	3	21	61	43	653	19.4	minus
gma-miR156d	gi|192329212|gb|FK020131.1|FK020131	84.21	3	21	19	1	19	59	41	653	19.4	minus
gma-miR156d	gi|192309860|gb|FK001404.1|FK001404	88.24	2	21	17	4	20	662	646	856	19	minus
gma-miR156d	gi|210141934|dbj|AK245853.1|	88.24	2	21	17	1	17	80	64	856	19	minus
gma-miR156d	gi|51337424|gb|CO981290.1|CO981290	88.24	2	21	17	3	19	115	99	856	19	minus
gma-miR156d	gi|210145723|dbj|AK244414.1|	88.24	2	21	17	2	18	802	786	856	19	minus
gma-miR156d	gi|214006612|gb|DB986377.1|DB986377	88.24	2	21	17	1	17	615	599	856	19	minus
gma-miR156d	gi|255639002|gb|BT095556.1|	88.24	2	21	17	5	21	140	124	856	19	minus
gma-miR156d	gi|255635172|gb|BT093579.1|	88.24	2	21	17	2	18	611	595	856	19	minus
gma-miR156e	gi|151407641|gb|EV277456.1|EV277456	100	0	21	20	1	20	613	594	5	26.4	minus
gma-miR156e	gi|255635963|gb|BT093985.1|	95.24	1	21	21	1	21	1293	1273	8.5	25.6	minus
gma-miR156e	gi|255635963|gb|BT093985.1|	95.24	1	21	21	1	21	3054	3034	8.5	25.6	minus
gma-miR156e	gi|17021242|gb|BM092276.1|BM092276	95	1	21	20	2	21	192	173	19	24.5	minus
gma-miR156e	gi|15287092|gb|BI470983.1|BI470983	95	1	21	20	2	21	128	109	19	24.5	minus
gma-miR156e	gi|38193627|gb|CF922833.1|CF922833	100	0	21	17	4	20	624	608	57	22.9	minus
gma-miR156e	gi|255647298|gb|BT098928.1|	90	2	21	20	1	20	914	895	75	22.5	minus
gma-miR156e	gi|8402798|gb|BE058432.1|BE058432	94.44	1	21	18	2	19	423	406	98	22.1	minus
gma-miR156e	gi|255636323|gb|BT094172.1|	85	3	21	20	2	21	55	36	289	20.5	minus
gma-miR156e	gi|22931348|gb|BU548487.1|BU548487	85	3	21	20	1	20	515	496	289	20.5	minus
gma-miR156e	gi|10254837|gb|BE822603.1|BE822603	88.89	2	21	18	4	21	365	348	380	20.2	minus
gma-miR156e	gi|15662523|gb|BI699894.1|BI699894	80.95	4	21	21	1	21	181	161	498	19.8	minus
gma-miR156e	gi|110931645|gb|DQ822881.1|	93.75	1	21	16	3	18	87	72	498	19.8	minus
gma-miR156e	gi|110931645|gb|DQ822881.1|	93.75	1	21	16	3	18	1183	1168	498	19.8	minus
gma-miR156e	gi|209714371|gb|BW665608.1|BW665608	93.75	1	21	16	5	20	167	152	498	19.8	minus
gma-miR156e	gi|209709673|gb|BW657202.1|BW657202	93.75	1	21	16	5	20	231	216	498	19.8	minus
gma-miR156e	gi|58014247|gb|CX700989.1|CX700989	80.95	4	21	21	1	21	876	856	498	19.8	minus
gma-miR156e	gi|210141049|dbj|AK244968.1|	80.95	4	21	21	1	21	3059	3039	498	19.8	minus
gma-miR156e	gi|213604874|gb|DB956159.1|DB956159	84.21	3	21	19	1	19	78	60	653	19.4	minus
gma-miR156e	gi|15286894|gb|BI470785.1|BI470785	84.21	3	21	19	1	19	204	186	653	19.4	minus
gma-miR156e	gi|1218003|gb|U36430.1|GMU36430	84.21	3	21	19	1	19	43	25	653	19.4	minus
gma-miR156e	gi|210142176|dbj|AK246095.1|	84.21	3	21	19	3	21	61	43	653	19.4	minus
gma-miR156e	gi|192328212|gb|FK020445.1|FK020445	84.21	3	21	19	2	20	478	460	653	19.4	minus
gma-miR156e	gi|255646037|gb|BT098285.1|	84.21	3	21	19	3	21	61	43	653	19.4	minus
gma-miR156e	gi|192329212|gb|FK020131.1|FK020131	84.21	3	21	19	1	19	59	41	653	19.4	minus
gma-miR156e	gi|254334816|gb|GR844601.1|GR844601	88.24	2	21	17	5	21	19	3	856	19	minus
gma-miR156e	gi|192309860|gb|FK001404.1|FK001404	88.24	2	21	17	4	20	662	646	856	19	minus
gma-miR156e	gi|210141934|dbj|AK245853.1|	88.24	2	21	17	1	17	80	64	856	19	minus
gma-miR156e	gi|51337424|gb|CO981290.1|CO981290	88.24	2	21	17	3	19	115	99	856	19	minus
gma-miR156e	gi|57575956|gb|CX548927.1|CX548927	88.24	2	21	17	4	20	791	775	856	19	minus
gma-miR156e	gi|210145723|dbj|AK244414.1|	88.24	2	21	17	2	18	802	786	856	19	minus
gma-miR156e	gi|214006612|gb|DB986377.1|DB986377	88.24	2	21	17	1	17	615	599	856	19	minus
gma-miR156e	gi|255639002|gb|BT095556.1|	88.24	2	21	17	5	21	140	124	856	19	minus
gma-miR156e	gi|255635172|gb|BT093579.1|	88.24	2	21	17	2	18	611	595	856	19	minus
gma-miR156c	gi|151407641|gb|EV277456.1|EV277456	100	0	21	20	1	20	613	594	5	26.4	minus
gma-miR156c	gi|255635963|gb|BT093985.1|	95.24	1	21	21	1	21	1293	1273	8.5	25.6	minus
gma-miR156c	gi|255635963|gb|BT093985.1|	95.24	1	21	21	1	21	3054	3034	8.5	25.6	minus
gma-miR156c	gi|17021242|gb|BM092276.1|BM092276	95	1	21	20	2	21	192	173	19	24.5	minus
gma-miR156c	gi|15287092|gb|BI470983.1|BI470983	95	1	21	20	2	21	128	109	19	24.5	minus
gma-miR156c	gi|38193627|gb|CF922833.1|CF922833	100	0	21	17	4	20	624	608	57	22.9	minus
gma-miR156c	gi|255647298|gb|BT098928.1|	90	2	21	20	1	20	914	895	75	22.5	minus
gma-miR156c	gi|8402798|gb|BE058432.1|BE058432	94.44	1	21	18	2	19	423	406	98	22.1	minus
gma-miR156c	gi|255636323|gb|BT094172.1|	85	3	21	20	2	21	55	36	289	20.5	minus
gma-miR156c	gi|22931348|gb|BU548487.1|BU548487	85	3	21	20	1	20	515	496	289	20.5	minus
gma-miR156c	gi|10254837|gb|BE822603.1|BE822603	88.89	2	21	18	4	21	365	348	380	20.2	minus
gma-miR156c	gi|15662523|gb|BI699894.1|BI699894	80.95	4	21	21	1	21	181	161	498	19.8	minus
gma-miR156c	gi|110931645|gb|DQ822881.1|	93.75	1	21	16	3	18	87	72	498	19.8	minus
gma-miR156c	gi|110931645|gb|DQ822881.1|	93.75	1	21	16	3	18	1183	1168	498	19.8	minus
gma-miR156c	gi|209714371|gb|BW665608.1|BW665608	93.75	1	21	16	5	20	167	152	498	19.8	minus
gma-miR156c	gi|209709673|gb|BW657202.1|BW657202	93.75	1	21	16	5	20	231	216	498	19.8	minus
gma-miR156c	gi|58014247|gb|CX700989.1|CX700989	80.95	4	21	21	1	21	876	856	498	19.8	minus
gma-miR156c	gi|210141049|dbj|AK244968.1|	80.95	4	21	21	1	21	3059	3039	498	19.8	minus
gma-miR156c	gi|213604874|gb|DB956159.1|DB956159	84.21	3	21	19	1	19	78	60	653	19.4	minus
gma-miR156c	gi|15286894|gb|BI470785.1|BI470785	84.21	3	21	19	1	19	204	186	653	19.4	minus
gma-miR156c	gi|1218003|gb|U36430.1|GMU36430	84.21	3	21	19	1	19	43	25	653	19.4	minus
gma-miR156c	gi|210142176|dbj|AK246095.1|	84.21	3	21	19	3	21	61	43	653	19.4	minus
gma-miR156c	gi|192328212|gb|FK020445.1|FK020445	84.21	3	21	19	2	20	478	460	653	19.4	minus
gma-miR156c	gi|255646037|gb|BT098285.1|	84.21	3	21	19	3	21	61	43	653	19.4	minus
gma-miR156c	gi|192329212|gb|FK020131.1|FK020131	84.21	3	21	19	1	19	59	41	653	19.4	minus
gma-miR156c	gi|254334816|gb|GR844601.1|GR844601	88.24	2	21	17	5	21	19	3	856	19	minus
gma-miR156c	gi|192309860|gb|FK001404.1|FK001404	88.24	2	21	17	4	20	662	646	856	19	minus
gma-miR156c	gi|210141934|dbj|AK245853.1|	88.24	2	21	17	1	17	80	64	856	19	minus
gma-miR156c	gi|51337424|gb|CO981290.1|CO981290	88.24	2	21	17	3	19	115	99	856	19	minus
gma-miR156c	gi|57575956|gb|CX548927.1|CX548927	88.24	2	21	17	4	20	791	775	856	19	minus
gma-miR156c	gi|210145723|dbj|AK244414.1|	88.24	2	21	17	2	18	802	786	856	19	minus
gma-miR156c	gi|214006612|gb|DB986377.1|DB986377	88.24	2	21	17	1	17	615	599	856	19	minus
gma-miR156c	gi|255639002|gb|BT095556.1|	88.24	2	21	17	5	21	140	124	856	19	minus
gma-miR156c	gi|255635172|gb|BT093579.1|	88.24	2	21	17	2	18	611	595	856	19	minus
gma-miR159a-5p	gi|210145263|dbj|AK243954.1|	100	0	21	16	6	21	1008	993	128	21.7	minus
gma-miR159a-5p	gi|16341564|gb|BI967159.1|BI967159	85.71	3	21	21	1	21	238	218	128	21.7	minus
gma-miR159a-5p	gi|58023428|gb|CX710169.1|CX710169	85.71	3	21	21	1	21	392	372	128	21.7	minus
gma-miR159a-5p	gi|210142594|dbj|AK285472.1|	94.12	1	21	17	3	19	393	377	221	20.9	minus
gma-miR159a-5p	gi|254345078|gb|GR851454.1|GR851454	94.12	1	21	17	2	18	245	229	221	20.9	minus
gma-miR159a-5p	gi|255645468|gb|BT097992.1|	94.12	1	21	17	4	20	248	232	221	20.9	minus
gma-miR159a-5p	gi|255638927|gb|BT095517.1|	85	3	21	20	2	21	947	928	289	20.5	minus
gma-miR159a-5p	gi|254329220|gb|GR833592.1|GR833592	85	3	21	20	1	20	465	446	289	20.5	minus
gma-miR159a-5p	gi|27463526|gb|AF502080.1|	85	3	21	20	1	20	3398	3379	289	20.5	minus
gma-miR159a-5p	gi|51335122|gb|CO978988.1|CO978988	88.89	2	21	18	2	19	516	499	380	20.2	minus
gma-miR159a-5p	gi|210142045|dbj|AK245964.1|	88.89	2	21	18	1	18	395	378	380	20.2	minus
gma-miR159a-5p	gi|151394084|gb|EV263955.1|EV263955	88.89	2	21	18	3	20	635	618	380	20.2	minus
gma-miR159a-5p	gi|192313454|gb|FK005520.1|FK005520	88.89	2	21	18	1	18	384	367	380	20.2	minus
gma-miR159a-5p	gi|225348636|gb|FJ795034.1|	88.89	2	21	18	3	20	50	33	380	20.2	minus
gma-miR159a-5p	gi|255635190|gb|BT093588.1|	88.89	2	21	18	1	18	450	433	380	20.2	minus
gma-miR159a-5p	gi|31310888|gb|CD396091.1|CD396091	80.95	4	21	21	1	21	355	335	498	19.8	minus
gma-miR159a-5p	gi|210145786|dbj|AK244477.1|	93.75	1	21	16	4	19	1362	1347	498	19.8	minus
gma-miR159a-5p	gi|255644709|gb|BT097606.1|	93.75	1	21	16	5	20	88	73	498	19.8	minus
gma-miR159a-5p	gi|255642406|gb|BT097293.1|	93.75	1	21	16	1	16	331	316	498	19.8	minus
gma-miR159a-5p	gi|151394111|gb|EV263982.1|EV263982	93.75	1	21	16	4	19	565	550	498	19.8	minus
gma-miR159a-5p	gi|120534390|gb|EH262523.1|EH262523	93.75	1	21	16	6	21	747	732	498	19.8	minus
gma-miR159a-5p	gi|58023384|gb|CX710125.1|CX710125	80.95	4	21	21	1	21	563	543	498	19.8	minus
gma-miR159a-5p	gi|51335917|gb|CO979783.1|CO979783	84.21	3	21	19	1	19	464	446	653	19.4	minus
gma-miR159a-5p	gi|210141723|dbj|AK245642.1|	100	0	21	14	1	14	294	281	653	19.4	minus
gma-miR159a-5p	gi|110931775|gb|DQ822946.1|	84.21	3	21	19	1	19	208	190	653	19.4	minus
gma-miR159a-5p	gi|209711534|gb|BW676779.1|BW676779	84.21	3	21	19	2	20	246	228	653	19.4	minus
gma-miR159a-5p	gi|192307701|gb|FK001645.1|FK001645	84.21	3	21	19	2	20	207	189	653	19.4	minus
gma-miR159a-5p	gi|210143052|dbj|AK285834.1|	88.24	2	21	17	4	20	2118	2102	856	19	minus
gma-miR159a-5p	gi|254326562|gb|GR841154.1|GR841154	88.24	2	21	17	2	18	343	327	856	19	minus
gma-miR159a-5p	gi|21675319|gb|BQ627670.1|BQ627670	88.24	2	21	17	5	21	255	239	856	19	minus
gma-miR159a-5p	gi|255647332|gb|BT098945.1|	88.24	2	21	17	5	21	730	714	856	19	minus
gma-miR159a-5p	gi|210143274|dbj|AK286056.1|	88.24	2	21	17	4	20	684	668	856	19	minus
gma-miR159a-5p	gi|209717360|gb|BW659050.1|BW659050	88.24	2	21	17	5	21	458	442	856	19	minus
gma-miR159a-5p	gi|255638876|gb|BT095491.1|	88.24	2	21	17	1	17	546	530	856	19	minus
gma-miR159a-5p	gi|192302776|gb|FG993796.1|FG993796	88.24	2	21	17	2	18	322	306	856	19	minus
gma-miR159a-5p	gi|58022178|gb|CX708919.1|CX708919	88.24	2	21	17	4	20	251	235	856	19	minus
gma-miR159a-3p	gi|51344227|gb|CO984960.1|CO984960	94.44	1	21	18	2	19	705	688	98	22.1	minus
gma-miR159a-3p	gi|6963532|gb|AW432225.1|AW432225	85.71	3	21	21	1	21	234	214	128	21.7	minus
gma-miR159a-3p	gi|308098872|gb|HO760713.1|HO760713	85.71	3	21	21	1	21	96	76	128	21.7	minus
gma-miR159a-3p	gi|58023521|gb|CX710262.1|CX710262	89.47	2	21	19	1	19	380	362	168	21.3	minus
gma-miR159a-3p	gi|255636392|gb|BT094207.1|	89.47	2	21	19	1	19	530	512	168	21.3	minus
gma-miR159a-3p	gi|6847689|gb|AW349979.1|AW349979	94.12	1	21	17	2	18	445	429	221	20.9	minus
gma-miR159a-3p	gi|213617830|gb|DB967613.1|DB967613	85	3	21	20	1	20	93	74	289	20.5	minus
gma-miR159a-3p	gi|213600678|gb|DB956426.1|DB956426	85	3	21	20	1	20	75	56	289	20.5	minus
gma-miR159a-3p	gi|51345017|gb|CO985750.1|CO985750	88.89	2	21	18	1	18	671	654	380	20.2	minus
gma-miR159a-3p	gi|51343928|gb|CO984661.1|CO984661	88.89	2	21	18	4	21	375	358	380	20.2	minus
gma-miR159a-3p	gi|10256621|gb|BE824387.1|BE824387	88.89	2	21	18	4	21	67	50	380	20.2	minus
gma-miR159a-3p	gi|213601533|gb|DB978832.1|DB978832	88.89	2	21	18	2	19	366	349	380	20.2	minus
gma-miR159a-3p	gi|16344446|gb|BI970041.1|BI970041	88.89	2	21	18	4	21	668	651	380	20.2	minus
gma-miR159a-3p	gi|51343398|gb|CO984131.1|CO984131	80.95	4	21	21	1	21	445	425	498	19.8	minus
gma-miR159a-3p	gi|210142023|dbj|AK245942.1|	80.95	4	21	21	1	21	349	329	498	19.8	minus
gma-miR159a-3p	gi|255647690|gb|BT099127.1|	80.95	4	21	21	1	21	1188	1168	498	19.8	minus
gma-miR159a-3p	gi|210142009|dbj|AK245928.1|	80.95	4	21	21	1	21	45	25	498	19.8	minus
gma-miR159a-3p	gi|255636770|gb|BT094401.1|	80.95	4	21	21	1	21	355	335	498	19.8	minus
gma-miR159a-3p	gi|210140938|dbj|AK244857.1|	84.21	3	21	19	2	20	1411	1393	653	19.4	minus
gma-miR159a-3p	gi|31460120|gb|CD402148.1|CD402148	88.24	2	21	17	1	17	165	149	856	19	minus
gma-miR159a-3p	gi|192322451|gb|FK014932.1|FK014932	88.24	2	21	17	2	18	165	149	856	19	minus
gma-miR159a-3p	gi|51335477|gb|CO979343.1|CO979343	88.24	2	21	17	4	20	491	475	856	19	minus
gma-miR159a-3p	gi|51343302|gb|CO984035.1|CO984035	88.24	2	21	17	1	17	506	490	856	19	minus
gma-miR159a-3p	gi|57576082|gb|CX549053.1|CX549053	88.24	2	21	17	5	21	450	434	856	19	minus
gma-miR159a-3p	gi|214005322|gb|DB985164.1|DB985164	88.24	2	21	17	1	17	80	64	856	19	minus
gma-miR159a-3p	gi|255637486|gb|BT094769.1|	88.24	2	21	17	1	17	323	307	856	19	minus
gma-miR159a-3p	gi|210145581|dbj|AK244272.1|	88.24	2	21	17	2	18	117	101	856	19	minus
gma-miR160a-5p	gi|23725790|gb|BU760860.1|BU760860	100	0	21	21	1	21	599	579	2.2	27.6	minus
gma-miR160a-5p	gi|26047848|gb|CA784503.1|CA784503	95.24	1	21	21	1	21	94	74	8.5	25.6	minus
gma-miR160a-5p	gi|31475235|gb|CD417263.1|CD417263	88.89	2	21	18	1	18	444	427	380	20.2	minus
gma-miR160a-5p	gi|210143450|dbj|AK286232.1|	88.89	2	21	18	4	21	694	677	380	20.2	minus
gma-miR160a-5p	gi|51337863|gb|CO981729.1|CO981729	88.24	2	21	17	1	17	28	12	856	19	minus
gma-miR160a-5p	gi|210142423|dbj|AK285301.1|	88.24	2	21	17	4	20	642	626	856	19	minus
gma-miR160a-5p	gi|210145400|dbj|AK244091.1|	88.24	2	21	17	4	20	891	875	856	19	minus
gma-miR160a-5p	gi|210145223|dbj|AK243914.1|	88.24	2	21	17	3	19	1157	1141	856	19	minus
gma-miR160a-5p	gi|255635418|gb|BT093706.1|	88.24	2	21	17	4	20	830	814	856	19	minus
gma-miR160a-3p	gi|16343106|gb|BI968701.1|BI968701	93.75	1	21	16	6	21	579	564	498	19.8	minus
gma-miR160a-3p	gi|51337761|gb|CO981627.1|CO981627	80.95	4	21	21	1	21	393	373	498	19.8	minus
gma-miR160a-3p	gi|255638343|gb|BT095214.1|	93.75	1	21	16	4	19	1244	1229	498	19.8	minus
gma-miR160a-3p	gi|255637339|gb|BT094691.1|	84.21	3	21	19	3	21	70	52	653	19.4	minus
gma-miR160a-3p	gi|192307369|gb|FK000739.1|FK000739	84.21	3	21	19	1	19	614	596	653	19.4	minus
gma-miR166a-5p	gi|210145893|dbj|AK244584.1|	85	3	21	20	2	21	832	813	289	20.5	minus
gma-miR166a-5p	gi|210140869|dbj|AK244788.1|	85	3	21	20	2	21	1631	1612	289	20.5	minus
gma-miR166a-5p	gi|255637661|gb|BT094859.1|	88.89	2	21	18	4	21	57	40	380	20.2	minus
gma-miR166a-5p	gi|210145127|dbj|AK243818.1|	80.95	4	21	21	1	21	237	217	498	19.8	minus
gma-miR166a-5p	gi|298195961|gb|HO044352.1|HO044352	80.95	4	21	21	1	21	262	242	498	19.8	minus
gma-miR166a-5p	gi|110931661|gb|DQ822889.1|	80.95	4	21	21	1	21	1078	1058	498	19.8	minus
gma-miR166a-5p	gi|255636331|gb|BT094176.1|	80.95	4	21	21	1	21	223	203	498	19.8	minus
gma-miR166a-5p	gi|210141000|dbj|AK244919.1|	80.95	4	21	21	1	21	550	530	498	19.8	minus
gma-miR166a-5p	gi|110931651|gb|DQ822884.1|	80.95	4	21	21	1	21	1040	1020	498	19.8	minus
gma-miR166a-5p	gi|120494603|gb|EH222770.1|EH222770	80.95	4	21	21	1	21	625	605	498	19.8	minus
gma-miR166a-5p	gi|255638154|gb|BT095118.1|	84.21	3	21	19	2	20	1034	1016	653	19.4	minus
gma-miR166a-5p	gi|26058505|gb|CA801419.1|CA801419	84.21	3	21	19	1	19	684	666	653	19.4	minus
gma-miR166a-5p	gi|255639795|gb|BT095961.1|	84.21	3	21	19	1	19	423	405	653	19.4	minus
gma-miR166a-5p	gi|255647795|gb|BT099181.1|	100	0	21	14	3	16	564	551	653	19.4	minus
gma-miR166a-5p	gi|10254612|gb|BE822378.1|BE822378	88.24	2	21	17	4	20	278	262	856	19	minus
gma-miR166a-5p	gi|31461231|gb|CD403259.1|CD403259	88.24	2	21	17	5	21	143	127	856	19	minus
gma-miR166a-3p	gi|24136783|gb|BU927293.1|BU927293	94.44	1	21	18	2	19	316	299	98	22.1	minus
gma-miR166a-3p	gi|17022093|gb|BM093127.1|BM093127	94.44	1	21	18	2	19	106	89	98	22.1	minus
gma-miR166a-3p	gi|298195961|gb|HO044352.1|HO044352	85	3	21	20	2	21	342	323	289	20.5	minus
gma-miR166a-3p	gi|210140851|dbj|AK244770.1|	85	3	21	20	1	20	965	946	289	20.5	minus
gma-miR166a-3p	gi|151397128|gb|EV267001.1|EV267001	80.95	4	21	21	1	21	177	157	498	19.8	minus
gma-miR166a-3p	gi|9203845|gb|BE330069.1|BE330069	84.21	3	21	19	2	20	505	487	653	19.4	minus
gma-miR166a-3p	gi|151394434|gb|EV264305.1|EV264305	84.21	3	21	19	1	19	733	715	653	19.4	minus
gma-miR166a-3p	gi|15201834|gb|BI425083.1|BI425083	84.21	3	21	19	1	19	38	20	653	19.4	minus
gma-miR166a-3p	gi|255642460|gb|BT097320.1|	84.21	3	21	19	2	20	294	276	653	19.4	minus
gma-miR166a-3p	gi|19346348|gb|BM891228.1|BM891228	88.24	2	21	17	4	20	188	172	856	19	minus
gma-miR166a-3p	gi|192324431|gb|FK015782.1|FK015782	88.24	2	21	17	1	17	452	436	856	19	minus
gma-miR166b	gi|24136783|gb|BU927293.1|BU927293	94.44	1	21	18	2	19	316	299	98	22.1	minus
gma-miR166b	gi|17022093|gb|BM093127.1|BM093127	94.44	1	21	18	2	19	106	89	98	22.1	minus
gma-miR166b	gi|298195961|gb|HO044352.1|HO044352	85	3	21	20	2	21	342	323	289	20.5	minus
gma-miR166b	gi|210140851|dbj|AK244770.1|	85	3	21	20	1	20	965	946	289	20.5	minus
gma-miR166b	gi|151397128|gb|EV267001.1|EV267001	80.95	4	21	21	1	21	177	157	498	19.8	minus
gma-miR166b	gi|9203845|gb|BE330069.1|BE330069	84.21	3	21	19	2	20	505	487	653	19.4	minus
gma-miR166b	gi|151394434|gb|EV264305.1|EV264305	84.21	3	21	19	1	19	733	715	653	19.4	minus
gma-miR166b	gi|15201834|gb|BI425083.1|BI425083	84.21	3	21	19	1	19	38	20	653	19.4	minus
gma-miR166b	gi|255642460|gb|BT097320.1|	84.21	3	21	19	2	20	294	276	653	19.4	minus
gma-miR166b	gi|19346348|gb|BM891228.1|BM891228	88.24	2	21	17	4	20	188	172	856	19	minus
gma-miR166b	gi|192324431|gb|FK015782.1|FK015782	88.24	2	21	17	1	17	452	436	856	19	minus
gma-miR167a	gi|51343755|gb|CO984488.1|CO984488	100	0	21	21	1	21	469	449	2.2	27.6	minus
gma-miR167a	gi|31469201|gb|CD411229.1|CD411229	100	0	21	20	1	20	516	497	5	26.4	minus
gma-miR167a	gi|10255342|gb|BE823108.1|BE823108	95	1	21	20	1	20	522	503	15	24.8	minus
gma-miR167a	gi|210145121|dbj|AK243812.1|	94.44	1	21	18	3	20	3366	3349	98	22.1	minus
gma-miR167a	gi|151406043|gb|EV275858.1|EV275858	85	3	21	20	1	20	553	534	289	20.5	minus
gma-miR167a	gi|209699177|gb|BW664354.1|BW664354	88.89	2	21	18	1	18	407	390	380	20.2	minus
gma-miR167a	gi|255647375|gb|BT098967.1|	88.89	2	21	18	2	19	569	552	380	20.2	minus
gma-miR167a	gi|210142132|dbj|AK246051.1|	88.89	2	21	18	1	18	472	455	380	20.2	minus
gma-miR167a	gi|58019460|gb|CX706202.1|CX706202	80.95	4	21	21	1	21	260	240	498	19.8	minus
gma-miR167a	gi|57574752|gb|CX547727.1|CX547727	80.95	4	21	21	1	21	468	448	498	19.8	minus
gma-miR167a	gi|192304307|gb|FG993563.1|FG993563	93.75	1	21	16	1	16	476	461	498	19.8	minus
gma-miR167a	gi|229335616|gb|FJ528663.1|	80.95	4	21	21	1	21	316	296	498	19.8	minus
gma-miR167a	gi|22541049|gb|BU090892.1|BU090892	100	0	21	14	1	14	433	420	653	19.4	minus
gma-miR167a	gi|14011323|gb|BG726254.1|BG726254	84.21	3	21	19	3	21	105	87	653	19.4	minus
gma-miR167a	gi|58021958|gb|CX708699.1|CX708699	84.21	3	21	19	2	20	410	392	653	19.4	minus
gma-miR167a	gi|255635385|gb|BT093689.1|	84.21	3	21	19	2	20	472	454	653	19.4	minus
gma-miR167a	gi|255635385|gb|BT093689.1|	84.21	3	21	19	2	20	1217	1199	653	19.4	minus
gma-miR167a	gi|57574119|gb|CX547094.1|CX547094	84.21	3	21	19	1	19	859	841	653	19.4	minus
gma-miR167a	gi|192298104|gb|FG991384.1|FG991384	88.24	2	21	17	4	20	329	313	856	19	minus
gma-miR167a	gi|192300570|gb|FG991522.1|FG991522	88.24	2	21	17	4	20	362	346	856	19	minus
gma-miR167a	gi|210143823|dbj|AK286605.1|	88.24	2	21	17	4	20	558	542	856	19	minus
gma-miR167a	gi|255641564|gb|BT096861.1|	88.24	2	21	17	4	20	973	957	856	19	minus
gma-miR167a	gi|255635875|gb|BT093940.1|	88.24	2	21	17	4	20	856	840	856	19	minus
gma-miR167a	gi|151402225|gb|EV272038.1|EV272038	88.24	2	21	17	1	17	238	222	856	19	minus
gma-miR167a	gi|192313920|gb|FK008772.1|FK008772	88.24	2	21	17	1	17	329	313	856	19	minus
gma-miR167a	gi|255646998|gb|BT098776.1|	88.24	2	21	17	4	20	531	515	856	19	minus
gma-miR167b	gi|51343755|gb|CO984488.1|CO984488	100	0	21	21	1	21	469	449	2.2	27.6	minus
gma-miR167b	gi|31469201|gb|CD411229.1|CD411229	100	0	21	20	1	20	516	497	5	26.4	minus
gma-miR167b	gi|10255342|gb|BE823108.1|BE823108	95	1	21	20	1	20	522	503	15	24.8	minus
gma-miR167b	gi|210145121|dbj|AK243812.1|	94.44	1	21	18	3	20	3366	3349	98	22.1	minus
gma-miR167b	gi|151406043|gb|EV275858.1|EV275858	85	3	21	20	1	20	553	534	289	20.5	minus
gma-miR167b	gi|209699177|gb|BW664354.1|BW664354	88.89	2	21	18	1	18	407	390	380	20.2	minus
gma-miR167b	gi|255647375|gb|BT098967.1|	88.89	2	21	18	2	19	569	552	380	20.2	minus
gma-miR167b	gi|210142132|dbj|AK246051.1|	88.89	2	21	18	1	18	472	455	380	20.2	minus
gma-miR167b	gi|58019460|gb|CX706202.1|CX706202	80.95	4	21	21	1	21	260	240	498	19.8	minus
gma-miR167b	gi|57574752|gb|CX547727.1|CX547727	80.95	4	21	21	1	21	468	448	498	19.8	minus
gma-miR167b	gi|192304307|gb|FG993563.1|FG993563	93.75	1	21	16	1	16	476	461	498	19.8	minus
gma-miR167b	gi|229335616|gb|FJ528663.1|	80.95	4	21	21	1	21	316	296	498	19.8	minus
gma-miR167b	gi|22541049|gb|BU090892.1|BU090892	100	0	21	14	1	14	433	420	653	19.4	minus
gma-miR167b	gi|14011323|gb|BG726254.1|BG726254	84.21	3	21	19	3	21	105	87	653	19.4	minus
gma-miR167b	gi|58021958|gb|CX708699.1|CX708699	84.21	3	21	19	2	20	410	392	653	19.4	minus
gma-miR167b	gi|255635385|gb|BT093689.1|	84.21	3	21	19	2	20	472	454	653	19.4	minus
gma-miR167b	gi|255635385|gb|BT093689.1|	84.21	3	21	19	2	20	1217	1199	653	19.4	minus
gma-miR167b	gi|57574119|gb|CX547094.1|CX547094	84.21	3	21	19	1	19	859	841	653	19.4	minus
gma-miR167b	gi|192298104|gb|FG991384.1|FG991384	88.24	2	21	17	4	20	329	313	856	19	minus
gma-miR167b	gi|192300570|gb|FG991522.1|FG991522	88.24	2	21	17	4	20	362	346	856	19	minus
gma-miR167b	gi|210143823|dbj|AK286605.1|	88.24	2	21	17	4	20	558	542	856	19	minus
gma-miR167b	gi|255641564|gb|BT096861.1|	88.24	2	21	17	4	20	973	957	856	19	minus
gma-miR167b	gi|255635875|gb|BT093940.1|	88.24	2	21	17	4	20	856	840	856	19	minus
gma-miR167b	gi|151402225|gb|EV272038.1|EV272038	88.24	2	21	17	1	17	238	222	856	19	minus
gma-miR167b	gi|192313920|gb|FK008772.1|FK008772	88.24	2	21	17	1	17	329	313	856	19	minus
gma-miR167b	gi|255646998|gb|BT098776.1|	88.24	2	21	17	4	20	531	515	856	19	minus
gma-miR168a	gi|255639140|gb|BT095626.1|	85.71	3	21	21	1	21	363	343	128	21.7	minus
gma-miR168a	gi|210143470|dbj|AK286252.1|	89.47	2	21	19	1	19	593	575	168	21.3	minus
gma-miR168a	gi|255647049|gb|BT098802.1|	88.89	2	21	18	4	21	568	551	380	20.2	minus
gma-miR168a	gi|255639912|gb|BT096020.1|	93.75	1	21	16	4	19	477	462	498	19.8	minus
gma-miR168a	gi|255645346|gb|BT097930.1|	84.21	3	21	19	3	21	401	383	653	19.4	minus
gma-miR168a	gi|208080097|gb|GD878469.1|GD878469	88.24	2	21	17	5	21	78	62	856	19	minus
gma-miR172a	gi|15285942|gb|BI469833.1|BI469833	95	1	21	20	1	20	542	523	19	24.5	minus
gma-miR172a	gi|151395926|gb|EV265803.1|EV265803	94.74	1	21	19	2	20	441	423	43	23.3	minus
gma-miR172a	gi|51335483|gb|CO979349.1|CO979349	90	2	21	20	1	20	284	265	75	22.5	minus
gma-miR172a	gi|193459589|gb|FK424762.1|FK424762	85.71	3	21	21	1	21	160	140	128	21.7	minus
gma-miR172a	gi|192301705|gb|FG997633.1|FG997633	89.47	2	21	19	1	19	256	238	168	21.3	minus
gma-miR172a	gi|58018869|gb|CX705611.1|CX705611	89.47	2	21	19	2	20	692	674	168	21.3	minus
gma-miR172a	gi|51343376|gb|CO984109.1|CO984109	94.12	1	21	17	5	21	511	495	221	20.9	minus
gma-miR172a	gi|58019554|gb|CX706296.1|CX706296	85	3	21	20	1	20	363	344	289	20.5	minus
gma-miR172a	gi|255645527|gb|BT098022.1|	85	3	21	20	1	20	460	441	289	20.5	minus
gma-miR172a	gi|210142602|dbj|AK285480.1|	85	3	21	20	1	20	1743	1724	289	20.5	minus
gma-miR172a	gi|255646755|gb|BT098649.1|	85	3	21	20	2	21	310	291	289	20.5	minus
gma-miR172a	gi|11274327|gb|BF324695.1|BF324695	85	3	21	20	1	20	581	562	289	20.5	minus
gma-miR172a	gi|58018789|gb|CX705531.1|CX705531	85	3	21	20	1	20	428	409	289	20.5	minus
gma-miR172a	gi|58018755|gb|CX705497.1|CX705497	85	3	21	20	1	20	66	47	289	20.5	minus
gma-miR172a	gi|51337569|gb|CO981435.1|CO981435	85	3	21	20	1	20	366	347	289	20.5	minus
gma-miR172a	gi|255648400|gb|BT099494.1|	88.89	2	21	18	1	18	886	869	380	20.2	minus
gma-miR172a	gi|31472630|gb|CD414658.1|CD414658	88.89	2	21	18	1	18	247	230	380	20.2	minus
gma-miR172a	gi|255648120|gb|BT099349.1|	88.89	2	21	18	3	20	899	882	380	20.2	minus
gma-miR172a	gi|255645706|gb|BT098113.1|	88.89	2	21	18	1	18	261	244	380	20.2	minus
gma-miR172a	gi|209698922|gb|BW652820.1|BW652820	80.95	4	21	21	1	21	156	136	498	19.8	minus
gma-miR172a	gi|58023035|gb|CX709776.1|CX709776	80.95	4	21	21	1	21	708	688	498	19.8	minus
gma-miR172a	gi|210143332|dbj|AK286114.1|	80.95	4	21	21	1	21	1669	1649	498	19.8	minus
gma-miR172a	gi|10253672|gb|BE821438.1|BE821438	93.75	1	21	16	3	18	289	274	498	19.8	minus
gma-miR172a	gi|58024026|gb|CX710767.1|CX710767	80.95	4	21	21	1	21	556	536	498	19.8	minus
gma-miR172a	gi|58023217|gb|CX709958.1|CX709958	93.75	1	21	16	6	21	729	714	498	19.8	minus
gma-miR172a	gi|255638771|gb|BT095437.1|	93.75	1	21	16	2	17	249	234	498	19.8	minus
gma-miR172a	gi|255638771|gb|BT095437.1|	93.75	1	21	16	2	17	1132	1117	498	19.8	minus
gma-miR172a	gi|192331427|gb|FK023390.1|FK023390	80.95	4	21	21	1	21	255	235	498	19.8	minus
gma-miR172a	gi|31467074|gb|CD409102.1|CD409102	93.75	1	21	16	5	20	471	456	498	19.8	minus
gma-miR172a	gi|20811734|gb|BQ296212.1|BQ296212	80.95	4	21	21	1	21	137	117	498	19.8	minus
gma-miR172a	gi|857394|dbj|D50869.1|SOYMCA2TB	80.95	4	21	21	1	21	1958	1938	498	19.8	minus
gma-miR172a	gi|255638135|gb|BT095108.1|	80.95	4	21	21	1	21	669	649	498	19.8	minus
gma-miR172a	gi|151407045|gb|EV276860.1|EV276860	80.95	4	21	21	1	21	644	624	498	19.8	minus
gma-miR172a	gi|58015328|gb|CX702070.1|CX702070	80.95	4	21	21	1	21	460	440	498	19.8	minus
gma-miR172a	gi|58020190|gb|CX706932.1|CX706932	80.95	4	21	21	1	21	647	627	498	19.8	minus
gma-miR172a	gi|51337851|gb|CO981717.1|CO981717	84.21	3	21	19	2	20	845	827	653	19.4	minus
gma-miR172a	gi|192302655|gb|FG994893.1|FG994893	84.21	3	21	19	2	20	330	312	653	19.4	minus
gma-miR172a	gi|255639286|gb|BT095701.1|	100	0	21	14	1	14	252	239	653	19.4	minus
gma-miR172a	gi|51335697|gb|CO979563.1|CO979563	84.21	3	21	19	1	19	631	613	653	19.4	minus
gma-miR172a	gi|10253173|gb|BE820939.1|BE820939	84.21	3	21	19	1	19	563	545	653	19.4	minus
gma-miR172a	gi|255646868|gb|BT098708.1|	84.21	3	21	19	1	19	781	763	653	19.4	minus
gma-miR172a	gi|226919132|gb|FJ858262.1|	84.21	3	21	19	1	19	422	404	653	19.4	minus
gma-miR172a	gi|58014386|gb|CX701128.1|CX701128	84.21	3	21	19	1	19	765	747	653	19.4	minus
gma-miR172a	gi|51343141|gb|CO983874.1|CO983874	84.21	3	21	19	1	19	244	226	653	19.4	minus
gma-miR172a	gi|192300036|gb|FG991854.1|FG991854	84.21	3	21	19	3	21	147	129	653	19.4	minus
gma-miR172a	gi|16342666|gb|BI968261.1|BI968261	84.21	3	21	19	3	21	113	95	653	19.4	minus
gma-miR172a	gi|10255038|gb|BE822804.1|BE822804	100	0	21	14	8	21	23	10	653	19.4	minus
gma-miR172a	gi|51337009|gb|CO980875.1|CO980875	84.21	3	21	19	1	19	203	185	653	19.4	minus
gma-miR172a	gi|151398026|gb|EV267904.1|EV267904	100	0	21	14	1	14	194	181	653	19.4	minus
gma-miR172a	gi|151398026|gb|EV267904.1|EV267904	100	0	21	14	1	14	1053	1040	653	19.4	minus
gma-miR172a	gi|151399795|gb|EV269666.1|EV269666	84.21	3	21	19	2	20	232	214	653	19.4	minus
gma-miR172a	gi|209703285|gb|BW676194.1|BW676194	84.21	3	21	19	2	20	266	248	653	19.4	minus
gma-miR172a	gi|255642172|gb|BT097175.1|	84.21	3	21	19	1	19	345	327	653	19.4	minus
gma-miR172a	gi|151400291|gb|EV270105.1|EV270105	84.21	3	21	19	2	20	117	99	653	19.4	minus
gma-miR172a	gi|151394142|gb|EV264013.1|EV264013	84.21	3	21	19	3	21	216	198	653	19.4	minus
gma-miR172a	gi|209700339|gb|BW664376.1|BW664376	84.21	3	21	19	3	21	93	75	653	19.4	minus
gma-miR172a	gi|21594173|gb|BQ610083.1|BQ610083	100	0	21	14	4	17	266	253	653	19.4	minus
gma-miR172a	gi|151411289|gb|EV281100.1|EV281100	84.21	3	21	19	1	19	204	186	653	19.4	minus
gma-miR172a	gi|9203629|gb|BE329853.1|BE329853	88.24	2	21	17	1	17	61	45	856	19	minus
gma-miR172a	gi|57575101|gb|CX548076.1|CX548076	88.24	2	21	17	4	20	562	546	856	19	minus
gma-miR172a	gi|31475960|gb|CD417988.1|CD417988	88.24	2	21	17	3	19	188	172	856	19	minus
gma-miR172a	gi|207757698|gb|GD728640.1|GD728640	88.24	2	21	17	4	20	84	68	856	19	minus
gma-miR172a	gi|255647071|gb|BT098813.1|	88.24	2	21	17	5	21	283	267	856	19	minus
gma-miR172a	gi|51341392|gb|CO982709.1|CO982709	88.24	2	21	17	5	21	417	401	856	19	minus
gma-miR172a	gi|192315998|gb|FK008853.1|FK008853	88.24	2	21	17	4	20	394	378	856	19	minus
gma-miR172a	gi|16276114|gb|BI941686.1|BI941686	88.24	2	21	17	5	21	637	621	856	19	minus
gma-miR172a	gi|210143539|dbj|AK286321.1|	88.24	2	21	17	4	20	2112	2096	856	19	minus
gma-miR172a	gi|210141289|dbj|AK245206.1|	88.24	2	21	17	2	18	410	394	856	19	minus
gma-miR172a	gi|210143908|dbj|AK286690.1|	88.24	2	21	17	5	21	1222	1206	856	19	minus
gma-miR172a	gi|255641032|gb|BT096588.1|	88.24	2	21	17	3	19	275	259	856	19	minus
gma-miR172a	gi|58016563|gb|CX703305.1|CX703305	88.24	2	21	17	4	20	657	641	856	19	minus
gma-miR172a	gi|255646468|gb|BT098505.1|	88.24	2	21	17	2	18	515	499	856	19	minus
gma-miR172a	gi|192301279|gb|FG990199.1|FG990199	88.24	2	21	17	3	19	318	302	856	19	minus
gma-miR172a	gi|58014638|gb|CX701380.1|CX701380	88.24	2	21	17	3	19	548	532	856	19	minus
gma-miR172a	gi|10253500|gb|BE821266.1|BE821266	88.24	2	21	17	5	21	610	594	856	19	minus
gma-miR172a	gi|58015479|gb|CX702221.1|CX702221	88.24	2	21	17	1	17	480	464	856	19	minus
gma-miR172a	gi|163926220|gb|EH039152.1|EH039152	88.24	2	21	17	4	20	377	361	856	19	minus
gma-miR172a	gi|308098660|gb|HO760401.1|HO760401	88.24	2	21	17	1	17	255	239	856	19	minus
gma-miR172b-5p	gi|42722750|gb|CK768649.1|CK768649	89.47	2	20	19	2	20	158	140	168	21.3	minus
gma-miR172b-5p	gi|58016505|gb|CX703247.1|CX703247	94.12	1	20	17	4	20	517	501	221	20.9	minus
gma-miR172b-5p	gi|255646623|gb|BT098581.1|	85	3	20	20	1	20	217	198	290	20.5	minus
gma-miR172b-5p	gi|57574909|gb|CX547884.1|CX547884	85	3	20	20	1	20	383	364	290	20.5	minus
gma-miR172b-5p	gi|31306053|gb|CD391256.1|CD391256	85	3	20	20	1	20	63	44	290	20.5	minus
gma-miR172b-5p	gi|58016074|gb|CX702816.1|CX702816	85	3	20	20	1	20	383	364	290	20.5	minus
gma-miR172b-5p	gi|58017633|gb|CX704375.1|CX704375	85	3	20	20	1	20	711	692	290	20.5	minus
gma-miR172b-5p	gi|255635551|gb|BT093775.1|	88.89	2	20	18	3	20	387	370	380	20.2	minus
gma-miR172b-5p	gi|51342566|gb|CO983543.1|CO983543	88.89	2	20	18	1	18	250	233	380	20.2	minus
gma-miR172b-5p	gi|345128627|gb|DQ112540.2|	88.89	2	20	18	1	18	1620	1603	380	20.2	minus
gma-miR172b-5p	gi|51342516|gb|CO983501.1|CO983501	88.89	2	20	18	1	18	287	270	380	20.2	minus
gma-miR172b-5p	gi|51335994|gb|CO979860.1|CO979860	88.89	2	20	18	1	18	424	407	380	20.2	minus
gma-miR172b-5p	gi|255639898|gb|BT096013.1|	88.89	2	20	18	1	18	792	775	380	20.2	minus
gma-miR172b-5p	gi|151399226|gb|EV269097.1|EV269097	93.75	1	20	16	1	16	572	557	498	19.8	minus
gma-miR172b-5p	gi|210145908|dbj|AK244599.1|	93.75	1	20	16	1	16	1089	1074	498	19.8	minus
gma-miR172b-5p	gi|210141226|dbj|AK245143.1|	84.21	3	20	19	2	20	1081	1063	654	19.4	minus
gma-miR172b-5p	gi|210142876|dbj|AK285658.1|	84.21	3	20	19	2	20	605	587	654	19.4	minus
gma-miR172b-5p	gi|210145049|dbj|AK243740.1|	84.21	3	20	19	2	20	1492	1474	654	19.4	minus
gma-miR172b-5p	gi|57575712|gb|CX548687.1|CX548687	84.21	3	20	19	2	20	735	717	654	19.4	minus
gma-miR172b-5p	gi|42722673|gb|CK768572.1|CK768572	84.21	3	20	19	1	19	716	698	654	19.4	minus
gma-miR172b-5p	gi|151407520|gb|EV277335.1|EV277335	84.21	3	20	19	1	19	800	782	654	19.4	minus
gma-miR172b-5p	gi|255635464|gb|BT093729.1|	84.21	3	20	19	1	19	746	728	654	19.4	minus
gma-miR172b-5p	gi|255634713|gb|BT093341.1|	84.21	3	20	19	2	20	37	19	654	19.4	minus
gma-miR172b-5p	gi|255630594|gb|BT091480.1|	84.21	3	20	19	1	19	501	483	654	19.4	minus
gma-miR172b-5p	gi|7042570|gb|AW472464.1|AW472464	84.21	3	20	19	2	20	589	571	654	19.4	minus
gma-miR172b-5p	gi|192326556|gb|FK018833.1|FK018833	84.21	3	20	19	2	20	223	205	654	19.4	minus
gma-miR172b-5p	gi|255642316|gb|BT097247.1|	84.21	3	20	19	2	20	1088	1070	654	19.4	minus
gma-miR172b-5p	gi|255636817|gb|BT094425.1|	84.21	3	20	19	2	20	583	565	654	19.4	minus
gma-miR172b-5p	gi|255638956|gb|BT095532.1|	84.21	3	20	19	2	20	228	210	654	19.4	minus
gma-miR172b-5p	gi|210141529|dbj|AK245448.1|	100	0	20	14	3	16	1288	1275	654	19.4	minus
gma-miR172b-5p	gi|210145398|dbj|AK244089.1|	84.21	3	20	19	1	19	1500	1482	654	19.4	minus
gma-miR172b-5p	gi|254349001|gb|GR860273.1|GR860273	84.21	3	20	19	1	19	259	241	654	19.4	minus
gma-miR172b-5p	gi|210142699|dbj|AK285192.1|	100	0	20	14	3	16	909	896	654	19.4	minus
gma-miR172b-5p	gi|120532703|gb|EH260836.1|EH260836	88.24	2	20	17	3	19	248	232	857	19	minus
gma-miR172b-5p	gi|207802916|gb|GD776229.1|GD776229	88.24	2	20	17	2	18	133	117	857	19	minus
gma-miR172b-5p	gi|210142976|dbj|AK285758.1|	88.24	2	20	17	3	19	374	358	857	19	minus
gma-miR172b-5p	gi|26059067|gb|CA801981.1|CA801981	88.24	2	20	17	2	18	215	199	857	19	minus
gma-miR172b-5p	gi|10236041|gb|BE804989.1|BE804989	88.24	2	20	17	3	19	586	570	857	19	minus
gma-miR172b-5p	gi|192297418|gb|FG990696.1|FG990696	88.24	2	20	17	3	19	260	244	857	19	minus
gma-miR172b-5p	gi|151409190|gb|EV278998.1|EV278998	88.24	2	20	17	3	19	129	113	857	19	minus
gma-miR172b-5p	gi|255647113|gb|BT098834.1|	88.24	2	20	17	1	17	1249	1233	857	19	minus
gma-miR172b-5p	gi|208139078|gb|GD935618.1|GD935618	88.24	2	20	17	2	18	228	212	857	19	minus
gma-miR172b-5p	gi|16343126|gb|BI968721.1|BI968721	88.24	2	20	17	3	19	222	206	857	19	minus
gma-miR172b-3p	gi|15285942|gb|BI469833.1|BI469833	95	1	21	20	1	20	542	523	19	24.5	minus
gma-miR172b-3p	gi|151395926|gb|EV265803.1|EV265803	94.74	1	21	19	2	20	441	423	43	23.3	minus
gma-miR172b-3p	gi|51335483|gb|CO979349.1|CO979349	90	2	21	20	1	20	284	265	75	22.5	minus
gma-miR172b-3p	gi|193459589|gb|FK424762.1|FK424762	85.71	3	21	21	1	21	160	140	128	21.7	minus
gma-miR172b-3p	gi|192301705|gb|FG997633.1|FG997633	89.47	2	21	19	1	19	256	238	168	21.3	minus
gma-miR172b-3p	gi|58018869|gb|CX705611.1|CX705611	89.47	2	21	19	2	20	692	674	168	21.3	minus
gma-miR172b-3p	gi|51343376|gb|CO984109.1|CO984109	94.12	1	21	17	5	21	511	495	221	20.9	minus
gma-miR172b-3p	gi|58019554|gb|CX706296.1|CX706296	85	3	21	20	1	20	363	344	289	20.5	minus
gma-miR172b-3p	gi|255645527|gb|BT098022.1|	85	3	21	20	1	20	460	441	289	20.5	minus
gma-miR172b-3p	gi|210142602|dbj|AK285480.1|	85	3	21	20	1	20	1743	1724	289	20.5	minus
gma-miR172b-3p	gi|255646755|gb|BT098649.1|	85	3	21	20	2	21	310	291	289	20.5	minus
gma-miR172b-3p	gi|11274327|gb|BF324695.1|BF324695	85	3	21	20	1	20	581	562	289	20.5	minus
gma-miR172b-3p	gi|58018789|gb|CX705531.1|CX705531	85	3	21	20	1	20	428	409	289	20.5	minus
gma-miR172b-3p	gi|58018755|gb|CX705497.1|CX705497	85	3	21	20	1	20	66	47	289	20.5	minus
gma-miR172b-3p	gi|51337569|gb|CO981435.1|CO981435	85	3	21	20	1	20	366	347	289	20.5	minus
gma-miR172b-3p	gi|255648400|gb|BT099494.1|	88.89	2	21	18	1	18	886	869	380	20.2	minus
gma-miR172b-3p	gi|31472630|gb|CD414658.1|CD414658	88.89	2	21	18	1	18	247	230	380	20.2	minus
gma-miR172b-3p	gi|255648120|gb|BT099349.1|	88.89	2	21	18	3	20	899	882	380	20.2	minus
gma-miR172b-3p	gi|255645706|gb|BT098113.1|	88.89	2	21	18	1	18	261	244	380	20.2	minus
gma-miR172b-3p	gi|209698922|gb|BW652820.1|BW652820	80.95	4	21	21	1	21	156	136	498	19.8	minus
gma-miR172b-3p	gi|58023035|gb|CX709776.1|CX709776	80.95	4	21	21	1	21	708	688	498	19.8	minus
gma-miR172b-3p	gi|210143332|dbj|AK286114.1|	80.95	4	21	21	1	21	1669	1649	498	19.8	minus
gma-miR172b-3p	gi|10253672|gb|BE821438.1|BE821438	93.75	1	21	16	3	18	289	274	498	19.8	minus
gma-miR172b-3p	gi|58024026|gb|CX710767.1|CX710767	80.95	4	21	21	1	21	556	536	498	19.8	minus
gma-miR172b-3p	gi|58023217|gb|CX709958.1|CX709958	93.75	1	21	16	6	21	729	714	498	19.8	minus
gma-miR172b-3p	gi|255638771|gb|BT095437.1|	93.75	1	21	16	2	17	249	234	498	19.8	minus
gma-miR172b-3p	gi|255638771|gb|BT095437.1|	93.75	1	21	16	2	17	1132	1117	498	19.8	minus
gma-miR172b-3p	gi|192331427|gb|FK023390.1|FK023390	80.95	4	21	21	1	21	255	235	498	19.8	minus
gma-miR172b-3p	gi|31467074|gb|CD409102.1|CD409102	93.75	1	21	16	5	20	471	456	498	19.8	minus
gma-miR172b-3p	gi|20811734|gb|BQ296212.1|BQ296212	80.95	4	21	21	1	21	137	117	498	19.8	minus
gma-miR172b-3p	gi|857394|dbj|D50869.1|SOYMCA2TB	80.95	4	21	21	1	21	1958	1938	498	19.8	minus
gma-miR172b-3p	gi|255638135|gb|BT095108.1|	80.95	4	21	21	1	21	669	649	498	19.8	minus
gma-miR172b-3p	gi|151407045|gb|EV276860.1|EV276860	80.95	4	21	21	1	21	644	624	498	19.8	minus
gma-miR172b-3p	gi|58015328|gb|CX702070.1|CX702070	80.95	4	21	21	1	21	460	440	498	19.8	minus
gma-miR172b-3p	gi|58020190|gb|CX706932.1|CX706932	80.95	4	21	21	1	21	647	627	498	19.8	minus
gma-miR172b-3p	gi|51337851|gb|CO981717.1|CO981717	84.21	3	21	19	2	20	845	827	653	19.4	minus
gma-miR172b-3p	gi|192302655|gb|FG994893.1|FG994893	84.21	3	21	19	2	20	330	312	653	19.4	minus
gma-miR172b-3p	gi|255639286|gb|BT095701.1|	100	0	21	14	1	14	252	239	653	19.4	minus
gma-miR172b-3p	gi|51335697|gb|CO979563.1|CO979563	84.21	3	21	19	1	19	631	613	653	19.4	minus
gma-miR172b-3p	gi|10253173|gb|BE820939.1|BE820939	84.21	3	21	19	1	19	563	545	653	19.4	minus
gma-miR172b-3p	gi|255646868|gb|BT098708.1|	84.21	3	21	19	1	19	781	763	653	19.4	minus
gma-miR172b-3p	gi|226919132|gb|FJ858262.1|	84.21	3	21	19	1	19	422	404	653	19.4	minus
gma-miR172b-3p	gi|58014386|gb|CX701128.1|CX701128	84.21	3	21	19	1	19	765	747	653	19.4	minus
gma-miR172b-3p	gi|51343141|gb|CO983874.1|CO983874	84.21	3	21	19	1	19	244	226	653	19.4	minus
gma-miR172b-3p	gi|192300036|gb|FG991854.1|FG991854	84.21	3	21	19	3	21	147	129	653	19.4	minus
gma-miR172b-3p	gi|16342666|gb|BI968261.1|BI968261	84.21	3	21	19	3	21	113	95	653	19.4	minus
gma-miR172b-3p	gi|10255038|gb|BE822804.1|BE822804	100	0	21	14	8	21	23	10	653	19.4	minus
gma-miR172b-3p	gi|51337009|gb|CO980875.1|CO980875	84.21	3	21	19	1	19	203	185	653	19.4	minus
gma-miR172b-3p	gi|151398026|gb|EV267904.1|EV267904	100	0	21	14	1	14	194	181	653	19.4	minus
gma-miR172b-3p	gi|151398026|gb|EV267904.1|EV267904	100	0	21	14	1	14	1053	1040	653	19.4	minus
gma-miR172b-3p	gi|151399795|gb|EV269666.1|EV269666	84.21	3	21	19	2	20	232	214	653	19.4	minus
gma-miR172b-3p	gi|209703285|gb|BW676194.1|BW676194	84.21	3	21	19	2	20	266	248	653	19.4	minus
gma-miR172b-3p	gi|255642172|gb|BT097175.1|	84.21	3	21	19	1	19	345	327	653	19.4	minus
gma-miR172b-3p	gi|151400291|gb|EV270105.1|EV270105	84.21	3	21	19	2	20	117	99	653	19.4	minus
gma-miR172b-3p	gi|151394142|gb|EV264013.1|EV264013	84.21	3	21	19	3	21	216	198	653	19.4	minus
gma-miR172b-3p	gi|209700339|gb|BW664376.1|BW664376	84.21	3	21	19	3	21	93	75	653	19.4	minus
gma-miR172b-3p	gi|21594173|gb|BQ610083.1|BQ610083	100	0	21	14	4	17	266	253	653	19.4	minus
gma-miR172b-3p	gi|151411289|gb|EV281100.1|EV281100	84.21	3	21	19	1	19	204	186	653	19.4	minus
gma-miR172b-3p	gi|9203629|gb|BE329853.1|BE329853	88.24	2	21	17	1	17	61	45	856	19	minus
gma-miR172b-3p	gi|57575101|gb|CX548076.1|CX548076	88.24	2	21	17	4	20	562	546	856	19	minus
gma-miR172b-3p	gi|31475960|gb|CD417988.1|CD417988	88.24	2	21	17	3	19	188	172	856	19	minus
gma-miR172b-3p	gi|207757698|gb|GD728640.1|GD728640	88.24	2	21	17	4	20	84	68	856	19	minus
gma-miR172b-3p	gi|255647071|gb|BT098813.1|	88.24	2	21	17	5	21	283	267	856	19	minus
gma-miR172b-3p	gi|51341392|gb|CO982709.1|CO982709	88.24	2	21	17	5	21	417	401	856	19	minus
gma-miR172b-3p	gi|192315998|gb|FK008853.1|FK008853	88.24	2	21	17	4	20	394	378	856	19	minus
gma-miR172b-3p	gi|16276114|gb|BI941686.1|BI941686	88.24	2	21	17	5	21	637	621	856	19	minus
gma-miR172b-3p	gi|210143539|dbj|AK286321.1|	88.24	2	21	17	4	20	2112	2096	856	19	minus
gma-miR172b-3p	gi|210141289|dbj|AK245206.1|	88.24	2	21	17	2	18	410	394	856	19	minus
gma-miR172b-3p	gi|210143908|dbj|AK286690.1|	88.24	2	21	17	5	21	1222	1206	856	19	minus
gma-miR172b-3p	gi|255641032|gb|BT096588.1|	88.24	2	21	17	3	19	275	259	856	19	minus
gma-miR172b-3p	gi|58016563|gb|CX703305.1|CX703305	88.24	2	21	17	4	20	657	641	856	19	minus
gma-miR172b-3p	gi|255646468|gb|BT098505.1|	88.24	2	21	17	2	18	515	499	856	19	minus
gma-miR172b-3p	gi|192301279|gb|FG990199.1|FG990199	88.24	2	21	17	3	19	318	302	856	19	minus
gma-miR172b-3p	gi|58014638|gb|CX701380.1|CX701380	88.24	2	21	17	3	19	548	532	856	19	minus
gma-miR172b-3p	gi|10253500|gb|BE821266.1|BE821266	88.24	2	21	17	5	21	610	594	856	19	minus
gma-miR172b-3p	gi|58015479|gb|CX702221.1|CX702221	88.24	2	21	17	1	17	480	464	856	19	minus
gma-miR172b-3p	gi|163926220|gb|EH039152.1|EH039152	88.24	2	21	17	4	20	377	361	856	19	minus
gma-miR172b-3p	gi|308098660|gb|HO760401.1|HO760401	88.24	2	21	17	1	17	255	239	856	19	minus
gma-miR319a	gi|51344227|gb|CO984960.1|CO984960	100	0	20	19	1	19	705	687	11	25.2	minus
gma-miR319a	gi|58023521|gb|CX710262.1|CX710262	95	1	20	20	1	20	379	360	19	24.5	minus
gma-miR319a	gi|6847689|gb|AW349979.1|AW349979	94.12	1	20	17	1	17	445	429	221	20.9	minus
gma-miR319a	gi|255645794|gb|BT098159.1|	85	3	20	20	1	20	1098	1079	290	20.5	minus
gma-miR319a	gi|255635657|gb|BT093829.1|	85	3	20	20	1	20	582	563	290	20.5	minus
gma-miR319a	gi|5002235|gb|AF145349.1|	100	0	20	15	1	15	910	896	290	20.5	minus
gma-miR319a	gi|151397176|gb|EV267049.1|EV267049	88.89	2	20	18	2	19	267	250	380	20.2	minus
gma-miR319a	gi|151397176|gb|EV267049.1|EV267049	88.24	2	20	17	4	20	414	398	857	19	minus
gma-miR319a	gi|192307037|gb|FK000015.1|FK000015	84.21	3	20	19	1	19	400	382	654	19.4	minus
gma-miR319a	gi|58014421|gb|CX701163.1|CX701163	84.21	3	20	19	1	19	252	234	654	19.4	minus
gma-miR319a	gi|22522213|gb|BU081024.1|BU081024	84.21	3	20	19	2	20	232	214	654	19.4	minus
gma-miR319a	gi|210142602|dbj|AK285480.1|	84.21	3	20	19	1	19	2054	2036	654	19.4	minus
gma-miR319a	gi|255644241|gb|BT097426.1|	84.21	3	20	19	1	19	1275	1257	654	19.4	minus
gma-miR319a	gi|192322451|gb|FK014932.1|FK014932	88.24	2	20	17	1	17	165	149	857	19	minus
gma-miR319a	gi|16344446|gb|BI970041.1|BI970041	88.24	2	20	17	3	19	668	652	857	19	minus
gma-miR319a	gi|210145581|dbj|AK244272.1|	88.24	2	20	17	1	17	117	101	857	19	minus
gma-miR319b	gi|51344227|gb|CO984960.1|CO984960	100	0	20	19	1	19	705	687	11	25.2	minus
gma-miR319b	gi|58023521|gb|CX710262.1|CX710262	95	1	20	20	1	20	379	360	19	24.5	minus
gma-miR319b	gi|6847689|gb|AW349979.1|AW349979	94.12	1	20	17	1	17	445	429	221	20.9	minus
gma-miR319b	gi|255645794|gb|BT098159.1|	85	3	20	20	1	20	1098	1079	290	20.5	minus
gma-miR319b	gi|255635657|gb|BT093829.1|	85	3	20	20	1	20	582	563	290	20.5	minus
gma-miR319b	gi|5002235|gb|AF145349.1|	100	0	20	15	1	15	910	896	290	20.5	minus
gma-miR319b	gi|151397176|gb|EV267049.1|EV267049	88.89	2	20	18	2	19	267	250	380	20.2	minus
gma-miR319b	gi|151397176|gb|EV267049.1|EV267049	88.24	2	20	17	4	20	414	398	857	19	minus
gma-miR319b	gi|192307037|gb|FK000015.1|FK000015	84.21	3	20	19	1	19	400	382	654	19.4	minus
gma-miR319b	gi|58014421|gb|CX701163.1|CX701163	84.21	3	20	19	1	19	252	234	654	19.4	minus
gma-miR319b	gi|22522213|gb|BU081024.1|BU081024	84.21	3	20	19	2	20	232	214	654	19.4	minus
gma-miR319b	gi|210142602|dbj|AK285480.1|	84.21	3	20	19	1	19	2054	2036	654	19.4	minus
gma-miR319b	gi|255644241|gb|BT097426.1|	84.21	3	20	19	1	19	1275	1257	654	19.4	minus
gma-miR319b	gi|192322451|gb|FK014932.1|FK014932	88.24	2	20	17	1	17	165	149	857	19	minus
gma-miR319b	gi|16344446|gb|BI970041.1|BI970041	88.24	2	20	17	3	19	668	652	857	19	minus
gma-miR319b	gi|210145581|dbj|AK244272.1|	88.24	2	20	17	1	17	117	101	857	19	minus
gma-miR156a	gi|255635963|gb|BT093985.1|	95	1	20	20	1	20	1292	1273	19	24.5	minus
gma-miR156a	gi|255635963|gb|BT093985.1|	95	1	20	20	1	20	3053	3034	19	24.5	minus
gma-miR156a	gi|17021242|gb|BM092276.1|BM092276	95	1	20	20	1	20	192	173	19	24.5	minus
gma-miR156a	gi|15287092|gb|BI470983.1|BI470983	95	1	20	20	1	20	128	109	19	24.5	minus
gma-miR156a	gi|8402798|gb|BE058432.1|BE058432	94.44	1	20	18	1	18	423	406	98	22.1	minus
gma-miR156a	gi|255647298|gb|BT098928.1|	89.47	2	20	19	1	19	913	895	168	21.3	minus
gma-miR156a	gi|151407641|gb|EV277456.1|EV277456	89.47	2	20	19	1	19	612	594	168	21.3	minus
gma-miR156a	gi|255648041|gb|BT099308.1|	94.12	1	20	17	1	17	61	45	221	20.9	minus
gma-miR156a	gi|255636323|gb|BT094172.1|	85	3	20	20	1	20	55	36	290	20.5	minus
gma-miR156a	gi|298187481|gb|HO034630.1|HO034630	88.89	2	20	18	1	18	100	83	380	20.2	minus
gma-miR156a	gi|10254837|gb|BE822603.1|BE822603	88.89	2	20	18	3	20	365	348	380	20.2	minus
gma-miR156a	gi|13788365|gb|BG650957.1|BG650957	93.75	1	20	16	3	18	83	68	498	19.8	minus
gma-miR156a	gi|210145247|dbj|AK243938.1|	93.75	1	20	16	2	17	183	168	498	19.8	minus
gma-miR156a	gi|58015803|gb|CX702545.1|CX702545	93.75	1	20	16	4	19	721	706	498	19.8	minus
gma-miR156a	gi|255641810|gb|BT096990.1|	93.75	1	20	16	1	16	265	250	498	19.8	minus
gma-miR156a	gi|298192554|gb|HO036636.1|HO036636	84.21	3	20	19	2	20	49	31	654	19.4	minus
gma-miR156a	gi|255637384|gb|BT094716.1|	100	0	20	14	6	19	390	377	654	19.4	minus
gma-miR156a	gi|207715098|gb|GD696058.1|GD696058	100	0	20	14	6	19	14	1	654	19.4	minus
gma-miR156a	gi|255636432|gb|BT094227.1|	100	0	20	14	2	15	793	780	654	19.4	minus
gma-miR156a	gi|210142176|dbj|AK246095.1|	84.21	3	20	19	2	20	61	43	654	19.4	minus
gma-miR156a	gi|51337744|gb|CO981610.1|CO981610	84.21	3	20	19	1	19	597	579	654	19.4	minus
gma-miR156a	gi|254318534|gb|GR832702.1|GR832702	84.21	3	20	19	1	19	109	91	654	19.4	minus
gma-miR156a	gi|213600330|gb|DB979825.1|DB979825	84.21	3	20	19	1	19	53	35	654	19.4	minus
gma-miR156a	gi|192306327|gb|FG995107.1|FG995107	88.24	2	20	17	1	17	595	579	857	19	minus
gma-miR156a	gi|255640621|gb|BT096382.1|	88.24	2	20	17	1	17	542	526	857	19	minus
gma-miR156a	gi|209710928|gb|BW656957.1|BW656957	88.24	2	20	17	2	18	426	410	857	19	minus
gma-miR156a	gi|192313418|gb|FK004084.1|FK004084	88.24	2	20	17	4	20	256	240	857	19	minus
gma-miR156a	gi|22931442|gb|BU548581.1|BU548581	88.24	2	20	17	1	17	106	90	857	19	minus
gma-miR156a	gi|51342353|gb|CO983434.1|CO983434	88.24	2	20	17	1	17	625	609	857	19	minus
gma-miR156a	gi|38193627|gb|CF922833.1|CF922833	88.24	2	20	17	3	19	624	608	857	19	minus
gma-miR156a	gi|209727815|gb|BW658739.1|BW658739	88.24	2	20	17	3	19	46	30	857	19	minus
gma-miR156a	gi|209727815|gb|BW658739.1|BW658739	88.24	2	20	17	3	19	695	679	857	19	minus
gma-miR156a	gi|1218003|gb|U36430.1|GMU36430	88.24	2	20	17	2	18	41	25	857	19	minus
gma-miR156a	gi|6134631|gb|AW133024.1|AW133024	88.24	2	20	17	4	20	556	540	857	19	minus
gma-miR156a	gi|51337424|gb|CO981290.1|CO981290	88.24	2	20	17	2	18	115	99	857	19	minus
gma-miR156a	gi|255641325|gb|BT096738.1|	88.24	2	20	17	2	18	21	5	857	19	minus
gma-miR156a	gi|6846907|gb|AW349197.1|AW349197	88.24	2	20	17	3	19	656	640	857	19	minus
gma-miR156a	gi|254328049|gb|GR835014.1|GR835014	88.24	2	20	17	4	20	516	500	857	19	minus
gma-miR156a	gi|10255855|gb|BE823621.1|BE823621	88.24	2	20	17	4	20	321	305	857	19	minus
gma-miR156a	gi|210145669|dbj|AK244360.1|	88.24	2	20	17	3	19	186	170	857	19	minus
gma-miR396a-5p	gi|51338513|gb|CO982379.1|CO982379	100	0	21	20	1	20	379	360	5	26.4	minus
gma-miR396a-5p	gi|192324021|gb|FK019312.1|FK019312	85.71	3	21	21	1	21	293	273	128	21.7	minus
gma-miR396a-5p	gi|210145244|dbj|AK243935.1|	85.71	3	21	21	1	21	700	680	128	21.7	minus
gma-miR396a-5p	gi|166014266|gb|EU256477.1|	94.12	1	21	17	2	18	364	348	221	20.9	minus
gma-miR396a-5p	gi|6847759|gb|AW350049.1|AW350049	85	3	21	20	1	20	26	7	289	20.5	minus
gma-miR396a-5p	gi|6847759|gb|AW350049.1|AW350049	85	3	21	20	1	20	806	787	289	20.5	minus
gma-miR396a-5p	gi|192300762|gb|FG991129.1|FG991129	85	3	21	20	1	20	177	158	289	20.5	minus
gma-miR396a-5p	gi|151397310|gb|EV267183.1|EV267183	85	3	21	20	1	20	342	323	289	20.5	minus
gma-miR396a-5p	gi|151397310|gb|EV267183.1|EV267183	85	3	21	20	1	20	1179	1160	289	20.5	minus
gma-miR396a-5p	gi|210142212|dbj|AK246131.1|	85	3	21	20	1	20	662	643	289	20.5	minus
gma-miR396a-5p	gi|192323546|gb|FK019017.1|FK019017	88.89	2	21	18	3	20	245	228	380	20.2	minus
gma-miR396a-5p	gi|151411881|gb|EV281692.1|EV281692	88.89	2	21	18	1	18	465	448	380	20.2	minus
gma-miR396a-5p	gi|223452437|gb|FJ014793.1|	88.89	2	21	18	2	19	1832	1815	380	20.2	minus
gma-miR396a-5p	gi|9987355|gb|BE661463.1|BE661463	88.89	2	21	18	1	18	383	366	380	20.2	minus
gma-miR396a-5p	gi|151393536|gb|EV263411.1|EV263411	88.89	2	21	18	1	18	465	448	380	20.2	minus
gma-miR396a-5p	gi|298189474|gb|HO037877.1|HO037877	88.89	2	21	18	2	19	524	507	380	20.2	minus
gma-miR396a-5p	gi|255634944|gb|BT093462.1|	80.95	4	21	21	1	21	301	281	498	19.8	minus
gma-miR396a-5p	gi|151406394|gb|EV276209.1|EV276209	80.95	4	21	21	1	21	550	530	498	19.8	minus
gma-miR396a-5p	gi|298197297|gb|HO044776.1|HO044776	93.75	1	21	16	1	16	112	97	498	19.8	minus
gma-miR396a-5p	gi|192310785|gb|FK001517.1|FK001517	80.95	4	21	21	1	21	52	32	498	19.8	minus
gma-miR396a-5p	gi|255641961|gb|BT097067.1|	80.95	4	21	21	1	21	897	877	498	19.8	minus
gma-miR396a-5p	gi|210141740|dbj|AK245659.1|	80.95	4	21	21	1	21	660	640	498	19.8	minus
gma-miR396a-5p	gi|209709512|gb|BW681215.1|BW681215	80.95	4	21	21	1	21	391	371	498	19.8	minus
gma-miR396a-5p	gi|255640676|gb|BT096410.1|	93.75	1	21	16	3	18	830	815	498	19.8	minus
gma-miR396a-5p	gi|255645055|gb|BT097782.1|	80.95	4	21	21	1	21	372	352	498	19.8	minus
gma-miR396a-5p	gi|255642506|gb|BT097343.1|	80.95	4	21	21	1	21	917	897	498	19.8	minus
gma-miR396a-5p	gi|151397710|gb|EV267583.1|EV267583	93.75	1	21	16	5	20	540	525	498	19.8	minus
gma-miR396a-5p	gi|151397710|gb|EV267583.1|EV267583	93.75	1	21	16	5	20	1341	1326	498	19.8	minus
gma-miR396a-5p	gi|255647447|gb|BT099005.1|	80.95	4	21	21	1	21	785	765	498	19.8	minus
gma-miR396a-5p	gi|38326709|gb|AY370659.1|	84.21	3	21	19	1	19	369	351	653	19.4	minus
gma-miR396a-5p	gi|254324799|gb|GR834224.1|GR834224	100	0	21	14	7	20	16	3	653	19.4	minus
gma-miR396a-5p	gi|192332336|gb|FK026001.1|FK026001	84.21	3	21	19	2	20	358	340	653	19.4	minus
gma-miR396a-5p	gi|210145171|dbj|AK243862.1|	84.21	3	21	19	2	20	392	374	653	19.4	minus
gma-miR396a-5p	gi|254340106|gb|GR858231.1|GR858231	100	0	21	14	3	16	330	317	653	19.4	minus
gma-miR396a-5p	gi|192307604|gb|FG999643.1|FG999643	84.21	3	21	19	2	20	274	256	653	19.4	minus
gma-miR396a-5p	gi|298177332|gb|HO027113.1|HO027113	84.21	3	21	19	2	20	177	159	653	19.4	minus
gma-miR396a-5p	gi|208263582|gb|GE063380.1|GE063380	84.21	3	21	19	3	21	121	103	653	19.4	minus
gma-miR396a-5p	gi|210141497|dbj|AK245416.1|	84.21	3	21	19	2	20	1182	1164	653	19.4	minus
gma-miR396a-5p	gi|151406050|gb|EV275865.1|EV275865	84.21	3	21	19	3	21	360	342	653	19.4	minus
gma-miR396a-5p	gi|254337135|gb|GR845025.1|GR845025	84.21	3	21	19	2	20	180	162	653	19.4	minus
gma-miR396a-5p	gi|210142858|dbj|AK285640.1|	84.21	3	21	19	2	20	818	800	653	19.4	minus
gma-miR396a-5p	gi|213610322|gb|DB958835.1|DB958835	88.24	2	21	17	5	21	270	254	856	19	minus
gma-miR396a-5p	gi|255640976|gb|BT096560.1|	88.24	2	21	17	3	19	484	468	856	19	minus
gma-miR396a-5p	gi|193345828|gb|FK311349.1|FK311349	88.24	2	21	17	1	17	135	119	856	19	minus
gma-miR396a-5p	gi|214004206|gb|DB989323.1|DB989323	88.24	2	21	17	1	17	206	190	856	19	minus
gma-miR396a-5p	gi|255635648|gb|BT093824.1|	88.24	2	21	17	2	18	152	136	856	19	minus
gma-miR396a-5p	gi|151404878|gb|EV274692.1|EV274692	88.24	2	21	17	1	17	473	457	856	19	minus
gma-miR396a-5p	gi|255641619|gb|BT096890.1|	88.24	2	21	17	1	17	132	116	856	19	minus
gma-miR396a-5p	gi|255644829|gb|BT097667.1|	88.24	2	21	17	1	17	352	336	856	19	minus
gma-miR396a-5p	gi|255642850|gb|BT097408.1|	88.24	2	21	17	3	19	939	923	856	19	minus
gma-miR396a-5p	gi|210141653|dbj|AK245572.1|	88.24	2	21	17	3	19	489	473	856	19	minus
gma-miR396a-5p	gi|193567658|gb|FK527355.1|FK527355	88.24	2	21	17	1	17	76	60	856	19	minus
gma-miR396a-5p	gi|17467209|gb|L78163.1|SOYCVH63A	88.24	2	21	17	1	17	342	326	856	19	minus
gma-miR396a-3p	gi|20498835|gb|BQ273765.1|BQ273765	90	2	20	20	1	20	225	206	75	22.5	minus
gma-miR396a-3p	gi|51338513|gb|CO982379.1|CO982379	94.12	1	20	17	2	18	309	293	221	20.9	minus
gma-miR396a-3p	gi|192314166|gb|FK011538.1|FK011538	85	3	20	20	1	20	132	113	290	20.5	minus
gma-miR396a-3p	gi|255636382|gb|BT094202.1|	85	3	20	20	1	20	759	740	290	20.5	minus
gma-miR396a-3p	gi|192324021|gb|FK019312.1|FK019312	88.89	2	20	18	1	18	210	193	380	20.2	minus
gma-miR396a-3p	gi|151407049|gb|EV276864.1|EV276864	88.89	2	20	18	3	20	287	270	380	20.2	minus
gma-miR396a-3p	gi|192306485|gb|FG997197.1|FG997197	88.89	2	20	18	3	20	463	446	380	20.2	minus
gma-miR396a-3p	gi|192306485|gb|FG997197.1|FG997197	88.89	2	20	18	3	20	1249	1232	380	20.2	minus
gma-miR396a-3p	gi|255639452|gb|BT095787.1|	93.75	1	20	16	1	16	554	539	498	19.8	minus
gma-miR396a-3p	gi|210145725|dbj|AK244416.1|	84.21	3	20	19	1	19	469	451	654	19.4	minus
gma-miR396a-3p	gi|151396057|gb|EV265934.1|EV265934	84.21	3	20	19	1	19	545	527	654	19.4	minus
gma-miR396a-3p	gi|58023296|gb|CX710037.1|CX710037	100	0	20	14	7	20	512	499	654	19.4	minus
gma-miR396a-3p	gi|58017384|gb|CX704126.1|CX704126	84.21	3	20	19	1	19	261	243	654	19.4	minus
gma-miR396a-3p	gi|210145208|dbj|AK243899.1|	84.21	3	20	19	1	19	1125	1107	654	19.4	minus
gma-miR396a-3p	gi|210141866|dbj|AK245785.1|	84.21	3	20	19	1	19	602	584	654	19.4	minus
gma-miR396a-3p	gi|192318722|gb|FK006226.1|FK006226	88.24	2	20	17	1	17	440	424	857	19	minus
gma-miR396a-3p	gi|6725475|gb|AW309874.1|AW309874	88.24	2	20	17	2	18	179	163	857	19	minus
gma-miR396a-3p	gi|255635939|gb|BT093972.1|	88.24	2	20	17	4	20	622	606	857	19	minus
gma-miR396a-3p	gi|209727296|gb|BW663215.1|BW663215	88.24	2	20	17	4	20	145	129	857	19	minus
gma-miR396a-3p	gi|192300830|gb|FG989727.1|FG989727	88.24	2	20	17	4	20	354	338	857	19	minus
gma-miR396b-5p	gi|51338513|gb|CO982379.1|CO982379	100	0	21	21	1	21	379	359	2.2	27.6	minus
gma-miR396b-5p	gi|192300762|gb|FG991129.1|FG991129	85.71	3	21	21	1	21	177	157	128	21.7	minus
gma-miR396b-5p	gi|192324021|gb|FK019312.1|FK019312	89.47	2	21	19	1	19	293	275	168	21.3	minus
gma-miR396b-5p	gi|192323546|gb|FK019017.1|FK019017	89.47	2	21	19	3	21	245	227	168	21.3	minus
gma-miR396b-5p	gi|166014266|gb|EU256477.1|	94.12	1	21	17	2	18	364	348	221	20.9	minus
gma-miR396b-5p	gi|6847759|gb|AW350049.1|AW350049	85	3	21	20	1	20	26	7	289	20.5	minus
gma-miR396b-5p	gi|6847759|gb|AW350049.1|AW350049	85	3	21	20	1	20	806	787	289	20.5	minus
gma-miR396b-5p	gi|254324799|gb|GR834224.1|GR834224	100	0	21	15	7	21	16	2	289	20.5	minus
gma-miR396b-5p	gi|151397310|gb|EV267183.1|EV267183	85	3	21	20	1	20	342	323	289	20.5	minus
gma-miR396b-5p	gi|151397310|gb|EV267183.1|EV267183	85	3	21	20	1	20	1179	1160	289	20.5	minus
gma-miR396b-5p	gi|192332336|gb|FK026001.1|FK026001	85	3	21	20	2	21	358	339	289	20.5	minus
gma-miR396b-5p	gi|223452437|gb|FJ014793.1|	85	3	21	20	2	21	1832	1813	289	20.5	minus
gma-miR396b-5p	gi|210142212|dbj|AK246131.1|	85	3	21	20	1	20	662	643	289	20.5	minus
gma-miR396b-5p	gi|192307604|gb|FG999643.1|FG999643	85	3	21	20	2	21	274	255	289	20.5	minus
gma-miR396b-5p	gi|298177332|gb|HO027113.1|HO027113	85	3	21	20	2	21	177	158	289	20.5	minus
gma-miR396b-5p	gi|210145244|dbj|AK243935.1|	85	3	21	20	1	20	700	681	289	20.5	minus
gma-miR396b-5p	gi|254337135|gb|GR845025.1|GR845025	85	3	21	20	2	21	180	161	289	20.5	minus
gma-miR396b-5p	gi|151411881|gb|EV281692.1|EV281692	88.89	2	21	18	1	18	465	448	380	20.2	minus
gma-miR396b-5p	gi|9987355|gb|BE661463.1|BE661463	88.89	2	21	18	1	18	383	366	380	20.2	minus
gma-miR396b-5p	gi|151393536|gb|EV263411.1|EV263411	88.89	2	21	18	1	18	465	448	380	20.2	minus
gma-miR396b-5p	gi|298189474|gb|HO037877.1|HO037877	88.89	2	21	18	2	19	524	507	380	20.2	minus
gma-miR396b-5p	gi|58021891|gb|CX708632.1|CX708632	80.95	4	21	21	1	21	582	562	498	19.8	minus
gma-miR396b-5p	gi|51335067|gb|CO978933.1|CO978933	80.95	4	21	21	1	21	180	160	498	19.8	minus
gma-miR396b-5p	gi|298197297|gb|HO044776.1|HO044776	93.75	1	21	16	1	16	112	97	498	19.8	minus
gma-miR396b-5p	gi|210141545|dbj|AK245464.1|	80.95	4	21	21	1	21	595	575	498	19.8	minus
gma-miR396b-5p	gi|210143875|dbj|AK286657.1|	80.95	4	21	21	1	21	697	677	498	19.8	minus
gma-miR396b-5p	gi|255634806|gb|BT093390.1|	80.95	4	21	21	1	21	1350	1330	498	19.8	minus
gma-miR396b-5p	gi|210142401|dbj|AK285279.1|	93.75	1	21	16	6	21	420	405	498	19.8	minus
gma-miR396b-5p	gi|151395182|gb|EV265053.1|EV265053	80.95	4	21	21	1	21	552	532	498	19.8	minus
gma-miR396b-5p	gi|210142696|dbj|AK285189.1|	93.75	1	21	16	6	21	411	396	498	19.8	minus
gma-miR396b-5p	gi|151406525|gb|EV276340.1|EV276340	80.95	4	21	21	1	21	581	561	498	19.8	minus
gma-miR396b-5p	gi|31476392|gb|CD418420.1|CD418420	80.95	4	21	21	1	21	596	576	498	19.8	minus
gma-miR396b-5p	gi|255635344|gb|BT093668.1|	80.95	4	21	21	1	21	802	782	498	19.8	minus
gma-miR396b-5p	gi|255637790|gb|BT094926.1|	80.95	4	21	21	1	21	445	425	498	19.8	minus
gma-miR396b-5p	gi|255640676|gb|BT096410.1|	80.95	4	21	21	1	21	518	498	498	19.8	minus
gma-miR396b-5p	gi|255640676|gb|BT096410.1|	93.75	1	21	16	3	18	830	815	498	19.8	minus
gma-miR396b-5p	gi|151397710|gb|EV267583.1|EV267583	93.75	1	21	16	5	20	540	525	498	19.8	minus
gma-miR396b-5p	gi|151397710|gb|EV267583.1|EV267583	93.75	1	21	16	5	20	1341	1326	498	19.8	minus
gma-miR396b-5p	gi|38326709|gb|AY370659.1|	84.21	3	21	19	1	19	369	351	653	19.4	minus
gma-miR396b-5p	gi|23732838|gb|BU764593.1|BU764593	84.21	3	21	19	3	21	207	189	653	19.4	minus
gma-miR396b-5p	gi|210145171|dbj|AK243862.1|	84.21	3	21	19	2	20	392	374	653	19.4	minus
gma-miR396b-5p	gi|254340106|gb|GR858231.1|GR858231	100	0	21	14	3	16	330	317	653	19.4	minus
gma-miR396b-5p	gi|210141497|dbj|AK245416.1|	84.21	3	21	19	2	20	1182	1164	653	19.4	minus
gma-miR396b-5p	gi|298179864|gb|HO025079.1|HO025079	100	0	21	14	8	21	168	155	653	19.4	minus
gma-miR396b-5p	gi|298179864|gb|HO025079.1|HO025079	100	0	21	14	8	21	711	698	653	19.4	minus
gma-miR396b-5p	gi|151396800|gb|EV266673.1|EV266673	84.21	3	21	19	3	21	208	190	653	19.4	minus
gma-miR396b-5p	gi|255644859|gb|BT097683.1|	84.21	3	21	19	3	21	953	935	653	19.4	minus
gma-miR396b-5p	gi|255642850|gb|BT097408.1|	84.21	3	21	19	3	21	939	921	653	19.4	minus
gma-miR396b-5p	gi|51334711|gb|CO978577.1|CO978577	84.21	3	21	19	3	21	547	529	653	19.4	minus
gma-miR396b-5p	gi|255642506|gb|BT097343.1|	84.21	3	21	19	1	19	917	899	653	19.4	minus
gma-miR396b-5p	gi|210142858|dbj|AK285640.1|	84.21	3	21	19	2	20	818	800	653	19.4	minus
gma-miR396b-5p	gi|151410267|gb|EV280082.1|EV280082	88.24	2	21	17	5	21	365	349	856	19	minus
gma-miR396b-5p	gi|2565258|gb|AF019115.1|	88.24	2	21	17	5	21	491	475	856	19	minus
gma-miR396b-5p	gi|254346662|gb|GR856384.1|GR856384	88.24	2	21	17	5	21	530	514	856	19	minus
gma-miR396b-5p	gi|255640976|gb|BT096560.1|	88.24	2	21	17	3	19	484	468	856	19	minus
gma-miR396b-5p	gi|193345828|gb|FK311349.1|FK311349	88.24	2	21	17	1	17	135	119	856	19	minus
gma-miR396b-5p	gi|214004206|gb|DB989323.1|DB989323	88.24	2	21	17	1	17	206	190	856	19	minus
gma-miR396b-5p	gi|210143470|dbj|AK286252.1|	88.24	2	21	17	5	21	1482	1466	856	19	minus
gma-miR396b-5p	gi|255635648|gb|BT093824.1|	88.24	2	21	17	2	18	152	136	856	19	minus
gma-miR396b-5p	gi|58014850|gb|CX701592.1|CX701592	88.24	2	21	17	5	21	100	84	856	19	minus
gma-miR396b-5p	gi|151404878|gb|EV274692.1|EV274692	88.24	2	21	17	1	17	473	457	856	19	minus
gma-miR396b-5p	gi|254342471|gb|GR858633.1|GR858633	88.24	2	21	17	5	21	651	635	856	19	minus
gma-miR396b-5p	gi|210140845|dbj|AK244764.1|	88.24	2	21	17	5	21	954	938	856	19	minus
gma-miR396b-5p	gi|255641619|gb|BT096890.1|	88.24	2	21	17	1	17	132	116	856	19	minus
gma-miR396b-5p	gi|255644829|gb|BT097667.1|	88.24	2	21	17	1	17	352	336	856	19	minus
gma-miR396b-5p	gi|210141653|dbj|AK245572.1|	88.24	2	21	17	3	19	489	473	856	19	minus
gma-miR396b-5p	gi|255636618|gb|BT094321.1|	88.24	2	21	17	5	21	948	932	856	19	minus
gma-miR396b-5p	gi|193567658|gb|FK527355.1|FK527355	88.24	2	21	17	1	17	76	60	856	19	minus
gma-miR396b-5p	gi|210145463|dbj|AK244154.1|	88.24	2	21	17	5	21	660	644	856	19	minus
gma-miR396b-5p	gi|17467209|gb|L78163.1|SOYCVH63A	88.24	2	21	17	1	17	342	326	856	19	minus
gma-miR396b-3p	gi|51338513|gb|CO982379.1|CO982379	100	0	21	21	1	21	311	291	2.2	27.6	minus
gma-miR396b-3p	gi|192324021|gb|FK019312.1|FK019312	90.48	2	21	21	1	21	211	191	33	23.7	minus
gma-miR396b-3p	gi|192300830|gb|FG989727.1|FG989727	100	0	21	16	5	20	354	339	128	21.7	minus
gma-miR396b-3p	gi|254325578|gb|GR838459.1|GR838459	85.71	3	21	21	1	21	532	512	128	21.7	minus
gma-miR396b-3p	gi|120492289|gb|EH220456.1|EH220456	85.71	3	21	21	1	21	546	526	128	21.7	minus
gma-miR396b-3p	gi|6846596|gb|AW348886.1|AW348886	85	3	21	20	2	21	274	255	289	20.5	minus
gma-miR396b-3p	gi|6725475|gb|AW309874.1|AW309874	85	3	21	20	2	21	180	161	289	20.5	minus
gma-miR396b-3p	gi|58018287|gb|CX705029.1|CX705029	85	3	21	20	2	21	291	272	289	20.5	minus
gma-miR396b-3p	gi|255639186|gb|BT095650.1|	85	3	21	20	2	21	169	150	289	20.5	minus
gma-miR396b-3p	gi|210141129|dbj|AK245048.1|	85	3	21	20	2	21	181	162	289	20.5	minus
gma-miR396b-3p	gi|254340699|gb|GR854427.1|GR854427	88.89	2	21	18	4	21	794	777	380	20.2	minus
gma-miR396b-3p	gi|169159212|dbj|AB359233.1|	88.89	2	21	18	4	21	272	255	380	20.2	minus
gma-miR396b-3p	gi|209714679|gb|BW654066.1|BW654066	88.89	2	21	18	4	21	71	54	380	20.2	minus
gma-miR396b-3p	gi|255636382|gb|BT094202.1|	88.89	2	21	18	3	20	758	741	380	20.2	minus
gma-miR396b-3p	gi|255639216|gb|BT095665.1|	80.95	4	21	21	1	21	440	420	498	19.8	minus
gma-miR396b-3p	gi|209722681|gb|BW655494.1|BW655494	93.75	1	21	16	5	20	269	254	498	19.8	minus
gma-miR396b-3p	gi|255645954|gb|BT098242.1|	80.95	4	21	21	1	21	1159	1139	498	19.8	minus
gma-miR396b-3p	gi|192298815|gb|FG991036.1|FG991036	93.75	1	21	16	5	20	370	355	498	19.8	minus
gma-miR396b-3p	gi|192325047|gb|FK015453.1|FK015453	84.21	3	21	19	3	21	578	560	653	19.4	minus
gma-miR396b-3p	gi|308098765|gb|HO760506.1|HO760506	84.21	3	21	19	3	21	791	773	653	19.4	minus
gma-miR396b-3p	gi|210145683|dbj|AK244374.1|	84.21	3	21	19	3	21	2223	2205	653	19.4	minus
gma-miR396b-3p	gi|255635622|gb|BT093811.1|	84.21	3	21	19	3	21	703	685	653	19.4	minus
gma-miR396b-3p	gi|31311142|gb|CD396345.1|CD396345	84.21	3	21	19	3	21	613	595	653	19.4	minus
gma-miR396b-3p	gi|255635298|gb|BT093645.1|	84.21	3	21	19	1	19	798	780	653	19.4	minus
gma-miR396b-3p	gi|209710509|gb|BW662045.1|BW662045	84.21	3	21	19	3	21	447	429	653	19.4	minus
gma-miR396b-3p	gi|192295105|gb|FG986824.1|FG986824	84.21	3	21	19	2	20	126	108	653	19.4	minus
gma-miR396b-3p	gi|61241588|gb|DN590981.1|DN590981	84.21	3	21	19	3	21	374	356	653	19.4	minus
gma-miR396b-3p	gi|192302939|gb|FG996955.1|FG996955	88.24	2	21	17	5	21	361	345	856	19	minus
gma-miR396b-3p	gi|26048351|gb|CA784852.1|CA784852	88.24	2	21	17	2	18	273	257	856	19	minus
gma-miR396b-3p	gi|51335135|gb|CO979001.1|CO979001	88.24	2	21	17	1	17	179	163	856	19	minus
gma-miR396b-3p	gi|192298968|gb|FG987713.1|FG987713	88.24	2	21	17	1	17	204	188	856	19	minus
gma-miR396b-3p	gi|31475948|gb|CD417976.1|CD417976	88.24	2	21	17	1	17	338	322	856	19	minus
gma-miR396b-3p	gi|255646954|gb|BT098753.1|	88.24	2	21	17	1	17	848	832	856	19	minus
gma-miR396b-3p	gi|31468319|gb|CD410347.1|CD410347	88.24	2	21	17	5	21	352	336	856	19	minus
gma-miR396b-3p	gi|9259654|gb|BE347801.1|BE347801	88.24	2	21	17	1	17	235	219	856	19	minus
gma-miR396b-3p	gi|20498835|gb|BQ273765.1|BQ273765	88.24	2	21	17	3	19	224	208	856	19	minus
gma-miR396b-3p	gi|255634766|gb|BT093369.1|	88.24	2	21	17	1	17	134	118	856	19	minus
gma-miR396b-3p	gi|31308202|gb|CD393405.1|CD393405	88.24	2	21	17	4	20	237	221	856	19	minus
gma-miR398a	gi|210141980|dbj|AK245899.1|	94.12	1	21	17	1	17	1482	1466	221	20.9	minus
gma-miR398a	gi|192325877|gb|FK016554.1|FK016554	84.21	3	21	19	3	21	167	149	653	19.4	minus
gma-miR398a	gi|210145949|dbj|AK244640.1|	84.21	3	21	19	3	21	2361	2343	653	19.4	minus
gma-miR398a	gi|254327664|gb|GR834629.1|GR834629	84.21	3	21	19	1	19	364	346	653	19.4	minus
gma-miR398a	gi|151401724|gb|EV271537.1|EV271537	88.24	2	21	17	5	21	540	524	856	19	minus
gma-miR398a	gi|12711644|gb|AF329816.1|	88.24	2	21	17	2	18	678	662	856	19	minus
gma-miR398a	gi|255644927|gb|BT097717.1|	88.24	2	21	17	3	19	181	165	856	19	minus
gma-miR398a	gi|210142013|dbj|AK245932.1|	88.24	2	21	17	1	17	1548	1532	856	19	minus
gma-miR398a	gi|19053803|gb|BM732470.1|BM732470	88.24	2	21	17	3	19	382	366	856	19	minus
gma-miR398b	gi|210141980|dbj|AK245899.1|	94.12	1	21	17	1	17	1482	1466	221	20.9	minus
gma-miR398b	gi|192325877|gb|FK016554.1|FK016554	84.21	3	21	19	3	21	167	149	653	19.4	minus
gma-miR398b	gi|210145949|dbj|AK244640.1|	84.21	3	21	19	3	21	2361	2343	653	19.4	minus
gma-miR398b	gi|254327664|gb|GR834629.1|GR834629	84.21	3	21	19	1	19	364	346	653	19.4	minus
gma-miR398b	gi|151401724|gb|EV271537.1|EV271537	88.24	2	21	17	5	21	540	524	856	19	minus
gma-miR398b	gi|12711644|gb|AF329816.1|	88.24	2	21	17	2	18	678	662	856	19	minus
gma-miR398b	gi|255644927|gb|BT097717.1|	88.24	2	21	17	3	19	181	165	856	19	minus
gma-miR398b	gi|210142013|dbj|AK245932.1|	88.24	2	21	17	1	17	1548	1532	856	19	minus
gma-miR398b	gi|19053803|gb|BM732470.1|BM732470	88.24	2	21	17	3	19	382	366	856	19	minus
gma-miR319c	gi|51344227|gb|CO984960.1|CO984960	95	1	20	20	1	20	705	686	19	24.5	minus
gma-miR319c	gi|58023521|gb|CX710262.1|CX710262	89.47	2	20	19	1	19	379	361	168	21.3	minus
gma-miR319c	gi|192305083|gb|FG994633.1|FG994633	84.21	3	20	19	1	19	515	497	654	19.4	minus
gma-miR319c	gi|151397176|gb|EV267049.1|EV267049	84.21	3	20	19	2	20	267	249	654	19.4	minus
gma-miR319c	gi|58016412|gb|CX703154.1|CX703154	84.21	3	20	19	2	20	186	168	654	19.4	minus
gma-miR319c	gi|58016412|gb|CX703154.1|CX703154	84.21	3	20	19	2	20	926	908	654	19.4	minus
gma-miR319c	gi|192322451|gb|FK014932.1|FK014932	88.24	2	20	17	1	17	165	149	857	19	minus
gma-miR319c	gi|6847689|gb|AW349979.1|AW349979	88.24	2	20	17	1	17	445	429	857	19	minus
gma-miR319c	gi|210141814|dbj|AK245733.1|	88.24	2	20	17	3	19	296	280	857	19	minus
gma-miR319c	gi|58016926|gb|CX703668.1|CX703668	88.24	2	20	17	1	17	644	628	857	19	minus
gma-miR319c	gi|210145581|dbj|AK244272.1|	88.24	2	20	17	1	17	117	101	857	19	minus
gma-miR156b	gi|17021242|gb|BM092276.1|BM092276	100	0	21	21	1	21	192	172	2.2	27.6	minus
gma-miR156b	gi|15287092|gb|BI470983.1|BI470983	100	0	21	21	1	21	128	108	2.2	27.6	minus
gma-miR156b	gi|255635963|gb|BT093985.1|	100	0	21	20	1	20	1292	1273	5	26.4	minus
gma-miR156b	gi|255635963|gb|BT093985.1|	100	0	21	20	1	20	3053	3034	5	26.4	minus
gma-miR156b	gi|8402798|gb|BE058432.1|BE058432	100	0	21	18	1	18	423	406	25	24.1	minus
gma-miR156b	gi|255636323|gb|BT094172.1|	90.48	2	21	21	1	21	55	35	33	23.7	minus
gma-miR156b	gi|151407641|gb|EV277456.1|EV277456	94.74	1	21	19	1	19	612	594	43	23.3	minus
gma-miR156b	gi|10254837|gb|BE822603.1|BE822603	94.44	1	21	18	3	20	365	348	98	22.1	minus
gma-miR156b	gi|210142176|dbj|AK246095.1|	89.47	2	21	19	2	20	61	43	168	21.3	minus
gma-miR156b	gi|255647298|gb|BT098928.1|	89.47	2	21	19	1	19	913	895	168	21.3	minus
gma-miR156b	gi|38193627|gb|CF922833.1|CF922833	94.12	1	21	17	3	19	624	608	221	20.9	minus
gma-miR156b	gi|1218003|gb|U36430.1|GMU36430	94.12	1	21	17	2	18	41	25	221	20.9	minus
gma-miR156b	gi|51337424|gb|CO981290.1|CO981290	94.12	1	21	17	2	18	115	99	221	20.9	minus
gma-miR156b	gi|255647394|gb|BT098977.1|	100	0	21	15	3	17	128	114	289	20.5	minus
gma-miR156b	gi|7146511|gb|AW508433.1|AW508433	85	3	21	20	2	21	41	22	289	20.5	minus
gma-miR156b	gi|151398016|gb|EV267894.1|EV267894	85	3	21	20	2	21	36	17	289	20.5	minus
gma-miR156b	gi|192311626|gb|FK003109.1|FK003109	88.89	2	21	18	2	19	340	323	380	20.2	minus
gma-miR156b	gi|213604874|gb|DB956159.1|DB956159	88.89	2	21	18	1	18	77	60	380	20.2	minus
gma-miR156b	gi|302141315|gb|HO212191.1|HO212191	88.89	2	21	18	4	21	89	72	380	20.2	minus
gma-miR156b	gi|151395100|gb|EV264971.1|EV264971	88.89	2	21	18	4	21	148	131	380	20.2	minus
gma-miR156b	gi|151395100|gb|EV264971.1|EV264971	88.89	2	21	18	4	21	907	890	380	20.2	minus
gma-miR156b	gi|254325908|gb|GR838789.1|GR838789	88.89	2	21	18	2	19	129	112	380	20.2	minus
gma-miR156b	gi|58021449|gb|CX708190.1|CX708190	88.89	2	21	18	4	21	711	694	380	20.2	minus
gma-miR156b	gi|151412890|gb|EV282702.1|EV282702	88.89	2	21	18	1	18	105	88	380	20.2	minus
gma-miR156b	gi|192296521|gb|FG989842.1|FG989842	88.89	2	21	18	2	19	225	208	380	20.2	minus
gma-miR156b	gi|58024538|gb|CX711279.1|CX711279	88.89	2	21	18	4	21	294	277	380	20.2	minus
gma-miR156b	gi|12689638|gb|BG155974.1|BG155974	88.89	2	21	18	2	19	37	20	380	20.2	minus
gma-miR156b	gi|192329212|gb|FK020131.1|FK020131	88.89	2	21	18	1	18	58	41	380	20.2	minus
gma-miR156b	gi|210141170|dbj|AK245087.1|	93.75	1	21	16	4	19	216	201	498	19.8	minus
gma-miR156b	gi|213611563|gb|DB960843.1|DB960843	80.95	4	21	21	1	21	342	322	498	19.8	minus
gma-miR156b	gi|209728754|gb|BW655434.1|BW655434	80.95	4	21	21	1	21	87	67	498	19.8	minus
gma-miR156b	gi|255638154|gb|BT095118.1|	80.95	4	21	21	1	21	809	789	498	19.8	minus
gma-miR156b	gi|192319545|gb|FK009527.1|FK009527	80.95	4	21	21	1	21	409	389	498	19.8	minus
gma-miR156b	gi|210145622|dbj|AK244313.1|	80.95	4	21	21	1	21	2272	2252	498	19.8	minus
gma-miR156b	gi|213611051|gb|DB970978.1|DB970978	80.95	4	21	21	1	21	332	312	498	19.8	minus
gma-miR156b	gi|58015288|gb|CX702030.1|CX702030	93.75	1	21	16	2	17	617	602	498	19.8	minus
gma-miR156b	gi|210142566|dbj|AK285444.1|	93.75	1	21	16	5	20	115	100	498	19.8	minus
gma-miR156b	gi|255638771|gb|BT095437.1|	80.95	4	21	21	1	21	94	74	498	19.8	minus
gma-miR156b	gi|255638771|gb|BT095437.1|	80.95	4	21	21	1	21	977	957	498	19.8	minus
gma-miR156b	gi|214008439|gb|DB990005.1|DB990005	80.95	4	21	21	1	21	186	166	498	19.8	minus
gma-miR156b	gi|255647023|gb|BT098789.1|	93.75	1	21	16	3	18	69	54	498	19.8	minus
gma-miR156b	gi|209709673|gb|BW657202.1|BW657202	93.75	1	21	16	4	19	231	216	498	19.8	minus
gma-miR156b	gi|210143994|dbj|AK286776.1|	93.75	1	21	16	2	17	386	371	498	19.8	minus
gma-miR156b	gi|210141262|dbj|AK245179.1|	93.75	1	21	16	2	17	814	799	498	19.8	minus
gma-miR156b	gi|210144461|dbj|AK287243.1|	93.75	1	21	16	5	20	520	505	498	19.8	minus
gma-miR156b	gi|51337632|gb|CO981498.1|CO981498	93.75	1	21	16	1	16	273	258	498	19.8	minus
gma-miR156b	gi|255641462|gb|BT096808.1|	93.75	1	21	16	2	17	45	30	498	19.8	minus
gma-miR156b	gi|192303749|gb|FG998675.1|FG998675	93.75	1	21	16	6	21	126	111	498	19.8	minus
gma-miR156b	gi|255639179|gb|BT095646.1|	80.95	4	21	21	1	21	940	920	498	19.8	minus
gma-miR156b	gi|57575754|gb|CX548729.1|CX548729	80.95	4	21	21	1	21	463	443	498	19.8	minus
gma-miR156b	gi|210142863|dbj|AK285645.1|	100	0	21	14	7	20	279	266	653	19.4	minus
gma-miR156b	gi|151394701|gb|EV264572.1|EV264572	84.21	3	21	19	3	21	564	546	653	19.4	minus
gma-miR156b	gi|208059051|gb|GD859895.1|GD859895	84.21	3	21	19	1	19	107	89	653	19.4	minus
gma-miR156b	gi|210144250|dbj|AK287032.1|	84.21	3	21	19	3	21	248	230	653	19.4	minus
gma-miR156b	gi|192323327|gb|FK018978.1|FK018978	84.21	3	21	19	3	21	674	656	653	19.4	minus
gma-miR156b	gi|242755467|gb|FJ483974.1|	100	0	21	14	4	17	85	72	653	19.4	minus
gma-miR156b	gi|213595528|gb|DB962426.1|DB962426	100	0	21	14	4	17	155	142	653	19.4	minus
gma-miR156b	gi|210141343|dbj|AK245262.1|	84.21	3	21	19	1	19	752	734	653	19.4	minus
gma-miR156b	gi|242755432|gb|FJ483973.1|	100	0	21	14	4	17	123	110	653	19.4	minus
gma-miR156b	gi|151393304|gb|EV263179.1|EV263179	84.21	3	21	19	1	19	30	12	653	19.4	minus
gma-miR156b	gi|33388943|gb|CA852150.1|CA852150	84.21	3	21	19	3	21	368	350	653	19.4	minus
gma-miR156b	gi|210140802|dbj|AK244721.1|	84.21	3	21	19	2	20	1184	1166	653	19.4	minus
gma-miR156b	gi|210141793|dbj|AK245712.1|	84.21	3	21	19	1	19	1669	1651	653	19.4	minus
gma-miR156b	gi|212717191|gb|FJ228455.1|	84.21	3	21	19	1	19	522	504	653	19.4	minus
gma-miR156b	gi|207683335|gb|GD665986.1|GD665986	84.21	3	21	19	1	19	137	119	653	19.4	minus
gma-miR156b	gi|192295089|gb|FG986808.1|FG986808	84.21	3	21	19	3	21	150	132	653	19.4	minus
gma-miR156b	gi|210143379|dbj|AK286161.1|	84.21	3	21	19	3	21	1202	1184	653	19.4	minus
gma-miR156b	gi|210144307|dbj|AK287089.1|	84.21	3	21	19	3	21	1796	1778	653	19.4	minus
gma-miR156b	gi|254337797|gb|GR849536.1|GR849536	84.21	3	21	19	1	19	302	284	653	19.4	minus
gma-miR156b	gi|210141185|dbj|AK245102.1|	88.24	2	21	17	3	19	74	58	856	19	minus
gma-miR156b	gi|210145842|dbj|AK244533.1|	88.24	2	21	17	1	17	156	140	856	19	minus
gma-miR156b	gi|213601351|gb|DB956671.1|DB956671	88.24	2	21	17	1	17	118	102	856	19	minus
gma-miR156b	gi|210143292|dbj|AK286074.1|	88.24	2	21	17	1	17	141	125	856	19	minus
gma-miR156b	gi|51335332|gb|CO979198.1|CO979198	88.24	2	21	17	3	19	456	440	856	19	minus
gma-miR156b	gi|120533895|gb|EH262028.1|EH262028	88.24	2	21	17	1	17	153	137	856	19	minus
gma-miR156b	gi|192299124|gb|FG990424.1|FG990424	88.24	2	21	17	5	21	110	94	856	19	minus
gma-miR156b	gi|255645204|gb|BT097858.1|	88.24	2	21	17	3	19	197	181	856	19	minus
gma-miR156b	gi|192309860|gb|FK001404.1|FK001404	88.24	2	21	17	3	19	662	646	856	19	minus
gma-miR156b	gi|31470970|gb|CD412998.1|CD412998	88.24	2	21	17	5	21	74	58	856	19	minus
gma-miR156b	gi|192329510|gb|FK022202.1|FK022202	88.24	2	21	17	3	19	718	702	856	19	minus
gma-miR156b	gi|210144356|dbj|AK287138.1|	88.24	2	21	17	1	17	143	127	856	19	minus
gma-miR156b	gi|192307963|gb|FK003083.1|FK003083	88.24	2	21	17	5	21	73	57	856	19	minus
gma-miR156b	gi|255635863|gb|BT093934.1|	88.24	2	21	17	1	17	284	268	856	19	minus
gma-miR156b	gi|255648169|gb|BT099376.1|	88.24	2	21	17	1	17	1097	1081	856	19	minus
gma-miR156b	gi|192308874|gb|FK002098.1|FK002098	88.24	2	21	17	5	21	332	316	856	19	minus
gma-miR156b	gi|255636141|gb|BT094077.1|	88.24	2	21	17	5	21	1149	1133	856	19	minus
gma-miR156b	gi|255645523|gb|BT098020.1|	88.24	2	21	17	3	19	423	407	856	19	minus
gma-miR156b	gi|210143431|dbj|AK286213.1|	88.24	2	21	17	1	17	76	60	856	19	minus
gma-miR156b	gi|192310549|gb|FG999222.1|FG999222	88.24	2	21	17	3	19	730	714	856	19	minus
gma-miR156b	gi|210141421|dbj|AK245340.1|	88.24	2	21	17	1	17	105	89	856	19	minus
gma-miR156b	gi|38192501|gb|CF921707.1|CF921707	88.24	2	21	17	1	17	271	255	856	19	minus
gma-miR156b	gi|58022184|gb|CX708925.1|CX708925	88.24	2	21	17	3	19	352	336	856	19	minus
gma-miR156b	gi|255637072|gb|BT094555.1|	88.24	2	21	17	5	21	78	62	856	19	minus
gma-miR156b	gi|254345407|gb|GR855850.1|GR855850	88.24	2	21	17	1	17	741	725	856	19	minus
gma-miR156b	gi|255648041|gb|BT099308.1|	88.24	2	21	17	1	17	61	45	856	19	minus
gma-miR156b	gi|121945698|dbj|AB116251.1|	88.24	2	21	17	5	21	1110	1094	856	19	minus
gma-miR156b	gi|11687589|gb|BF595265.1|BF595265	88.24	2	21	17	1	17	214	198	856	19	minus
gma-miR169a	gi|210140943|dbj|AK244862.1|	90	2	21	20	1	20	1458	1439	75	22.5	minus
gma-miR169a	gi|255641008|gb|BT096576.1|	90	2	21	20	2	21	903	884	75	22.5	minus
gma-miR169a	gi|210141279|dbj|AK245196.1|	90	2	21	20	2	21	922	903	75	22.5	minus
gma-miR169a	gi|257136300|gb|FJ775528.1|	94.44	1	21	18	2	19	1364	1347	98	22.1	minus
gma-miR169a	gi|151407153|gb|EV276968.1|EV276968	85	3	21	20	1	20	533	514	289	20.5	minus
gma-miR169a	gi|255644823|gb|BT097664.1|	88.89	2	21	18	2	19	1165	1148	380	20.2	minus
gma-miR169a	gi|254320672|gb|GR827121.1|GR827121	80.95	4	21	21	1	21	164	144	498	19.8	minus
gma-miR169a	gi|58024759|gb|CX711500.1|CX711500	93.75	1	21	16	4	19	923	908	498	19.8	minus
gma-miR169a	gi|6845879|gb|AW348169.1|AW348169	84.21	3	21	19	3	21	244	226	653	19.4	minus
gma-miR169a	gi|192294672|gb|FG986521.1|FG986521	84.21	3	21	19	2	20	176	158	653	19.4	minus
gma-miR169a	gi|254340203|gb|GR858328.1|GR858328	84.21	3	21	19	1	19	399	381	653	19.4	minus
gma-miR169a	gi|255636603|gb|BT094313.1|	84.21	3	21	19	2	20	963	945	653	19.4	minus
gma-miR169a	gi|255636323|gb|BT094172.1|	88.24	2	21	17	5	21	591	575	856	19	minus
gma-miR169a	gi|255638457|gb|BT095274.1|	88.24	2	21	17	5	21	874	858	856	19	minus
gma-miR169a	gi|192319525|gb|FK009507.1|FK009507	88.24	2	21	17	5	21	534	518	856	19	minus
gma-miR169a	gi|19269151|gb|BM885407.1|BM885407	88.24	2	21	17	5	21	470	454	856	19	minus
gma-miR159b-5p	gi|18692680|gb|BM521528.1|BM521528	94.12	1	21	17	3	19	446	430	221	20.9	minus
gma-miR159b-5p	gi|254325904|gb|GR838785.1|GR838785	93.75	1	21	16	6	21	174	159	498	19.8	minus
gma-miR159b-5p	gi|210141122|dbj|AK245041.1|	93.75	1	21	16	4	19	1189	1174	498	19.8	minus
gma-miR159b-5p	gi|209700786|gb|BW683055.1|BW683055	80.95	4	21	21	1	21	457	437	498	19.8	minus
gma-miR159b-5p	gi|209700786|gb|BW683055.1|BW683055	80.95	4	21	21	1	21	1089	1069	498	19.8	minus
gma-miR159b-5p	gi|254346486|gb|GR856208.1|GR856208	84.21	3	21	19	1	19	362	344	653	19.4	minus
gma-miR159b-5p	gi|6635438|gb|AF200824.1|	84.21	3	21	19	3	21	684	666	653	19.4	minus
gma-miR159b-5p	gi|58020092|gb|CX706834.1|CX706834	84.21	3	21	19	1	19	409	391	653	19.4	minus
gma-miR159b-5p	gi|255636585|gb|BT094304.1|	88.24	2	21	17	4	20	232	216	856	19	minus
gma-miR159b-5p	gi|210144526|dbj|AK287308.1|	88.24	2	21	17	5	21	413	397	856	19	minus
gma-miR159b-5p	gi|37996088|gb|CF807677.1|CF807677	88.24	2	21	17	2	18	560	544	856	19	minus
gma-miR159b-5p	gi|255640212|gb|BT096172.1|	88.24	2	21	17	2	18	1340	1324	856	19	minus
gma-miR159b-5p	gi|255638144|gb|BT095113.1|	88.24	2	21	17	3	19	1506	1490	856	19	minus
gma-miR159b-5p	gi|254345874|gb|GR859521.1|GR859521	88.24	2	21	17	4	20	244	228	856	19	minus
gma-miR159b-3p	gi|51344227|gb|CO984960.1|CO984960	94.74	1	21	19	2	20	705	687	43	23.3	minus
gma-miR159b-3p	gi|6847689|gb|AW349979.1|AW349979	100	0	21	17	2	18	445	429	57	22.9	minus
gma-miR159b-3p	gi|192305083|gb|FG994633.1|FG994633	85.71	3	21	21	1	21	516	496	128	21.7	minus
gma-miR159b-3p	gi|255635657|gb|BT093829.1|	89.47	2	21	19	2	20	582	564	168	21.3	minus
gma-miR159b-3p	gi|58023521|gb|CX710262.1|CX710262	89.47	2	21	19	2	20	379	361	168	21.3	minus
gma-miR159b-3p	gi|298171115|gb|HO016147.1|HO016147	89.47	2	21	19	3	21	121	103	168	21.3	minus
gma-miR159b-3p	gi|213602550|gb|DB956570.1|DB956570	89.47	2	21	19	1	19	394	376	168	21.3	minus
gma-miR159b-3p	gi|255644241|gb|BT097426.1|	89.47	2	21	19	2	20	1275	1257	168	21.3	minus
gma-miR159b-3p	gi|192322451|gb|FK014932.1|FK014932	94.12	1	21	17	2	18	165	149	221	20.9	minus
gma-miR159b-3p	gi|210145581|dbj|AK244272.1|	94.12	1	21	17	2	18	117	101	221	20.9	minus
gma-miR159b-3p	gi|210145263|dbj|AK243954.1|	85	3	21	20	2	21	286	267	289	20.5	minus
gma-miR159b-3p	gi|58020188|gb|CX706930.1|CX706930	85	3	21	20	1	20	353	334	289	20.5	minus
gma-miR159b-3p	gi|255646504|gb|BT098524.1|	85	3	21	20	1	20	639	620	289	20.5	minus
gma-miR159b-3p	gi|210140938|dbj|AK244857.1|	88.89	2	21	18	2	19	1411	1394	380	20.2	minus
gma-miR159b-3p	gi|16344446|gb|BI970041.1|BI970041	88.89	2	21	18	4	21	668	651	380	20.2	minus
gma-miR159b-3p	gi|16342634|gb|BI968229.1|BI968229	80.95	4	21	21	1	21	349	329	498	19.8	minus
gma-miR159b-3p	gi|255639954|gb|BT096041.1|	80.95	4	21	21	1	21	101	81	498	19.8	minus
gma-miR159b-3p	gi|210141458|dbj|AK245377.1|	80.95	4	21	21	1	21	983	963	498	19.8	minus
gma-miR159b-3p	gi|5002235|gb|AF145349.1|	93.75	1	21	16	1	16	911	896	498	19.8	minus
gma-miR159b-3p	gi|255645794|gb|BT098159.1|	84.21	3	21	19	2	20	1098	1080	653	19.4	minus
gma-miR159b-3p	gi|255641564|gb|BT096861.1|	84.21	3	21	19	2	20	440	422	653	19.4	minus
gma-miR159b-3p	gi|58018837|gb|CX705579.1|CX705579	84.21	3	21	19	3	21	343	325	653	19.4	minus
gma-miR159b-3p	gi|213601533|gb|DB978832.1|DB978832	84.21	3	21	19	1	19	367	349	653	19.4	minus
gma-miR159b-3p	gi|22930388|gb|BU547527.1|BU547527	100	0	21	14	2	15	429	416	653	19.4	minus
gma-miR159b-3p	gi|255646174|gb|BT098356.1|	84.21	3	21	19	1	19	872	854	653	19.4	minus
gma-miR159b-3p	gi|57574619|gb|CX547594.1|CX547594	88.24	2	21	17	1	17	556	540	856	19	minus
gma-miR159b-3p	gi|51336106|gb|CO979972.1|CO979972	88.24	2	21	17	1	17	710	694	856	19	minus
gma-miR159b-3p	gi|210143345|dbj|AK286127.1|	88.24	2	21	17	2	18	199	183	856	19	minus
gma-miR159b-3p	gi|255637348|gb|BT094696.1|	88.24	2	21	17	3	19	873	857	856	19	minus
gma-miR159b-3p	gi|151412614|gb|EV282426.1|EV282426	88.24	2	21	17	5	21	486	470	856	19	minus
gma-miR159b-3p	gi|151412614|gb|EV282426.1|EV282426	88.24	2	21	17	5	21	1339	1323	856	19	minus
gma-miR159c	gi|51344227|gb|CO984960.1|CO984960	94.74	1	21	19	2	20	705	687	43	23.3	minus
gma-miR159c	gi|6847689|gb|AW349979.1|AW349979	100	0	21	17	2	18	445	429	57	22.9	minus
gma-miR159c	gi|213602550|gb|DB956570.1|DB956570	85.71	3	21	21	1	21	394	374	128	21.7	minus
gma-miR159c	gi|255635657|gb|BT093829.1|	89.47	2	21	19	2	20	582	564	168	21.3	minus
gma-miR159c	gi|58023521|gb|CX710262.1|CX710262	89.47	2	21	19	2	20	379	361	168	21.3	minus
gma-miR159c	gi|255644241|gb|BT097426.1|	89.47	2	21	19	2	20	1275	1257	168	21.3	minus
gma-miR159c	gi|192322451|gb|FK014932.1|FK014932	94.12	1	21	17	2	18	165	149	221	20.9	minus
gma-miR159c	gi|210145581|dbj|AK244272.1|	94.12	1	21	17	2	18	117	101	221	20.9	minus
gma-miR159c	gi|58020188|gb|CX706930.1|CX706930	85	3	21	20	1	20	353	334	289	20.5	minus
gma-miR159c	gi|298171115|gb|HO016147.1|HO016147	100	0	21	15	3	17	121	107	289	20.5	minus
gma-miR159c	gi|255646504|gb|BT098524.1|	85	3	21	20	1	20	639	620	289	20.5	minus
gma-miR159c	gi|192305083|gb|FG994633.1|FG994633	85	3	21	20	1	20	516	497	289	20.5	minus
gma-miR159c	gi|210140938|dbj|AK244857.1|	88.89	2	21	18	2	19	1411	1394	380	20.2	minus
gma-miR159c	gi|210143363|dbj|AK286145.1|	80.95	4	21	21	1	21	402	382	498	19.8	minus
gma-miR159c	gi|192323434|gb|FK016385.1|FK016385	80.95	4	21	21	1	21	464	444	498	19.8	minus
gma-miR159c	gi|5002235|gb|AF145349.1|	93.75	1	21	16	1	16	911	896	498	19.8	minus
gma-miR159c	gi|210145263|dbj|AK243954.1|	84.21	3	21	19	2	20	286	268	653	19.4	minus
gma-miR159c	gi|255645794|gb|BT098159.1|	84.21	3	21	19	2	20	1098	1080	653	19.4	minus
gma-miR159c	gi|255641564|gb|BT096861.1|	84.21	3	21	19	2	20	440	422	653	19.4	minus
gma-miR159c	gi|213601533|gb|DB978832.1|DB978832	84.21	3	21	19	1	19	367	349	653	19.4	minus
gma-miR159c	gi|22930388|gb|BU547527.1|BU547527	100	0	21	14	2	15	429	416	653	19.4	minus
gma-miR159c	gi|255646174|gb|BT098356.1|	84.21	3	21	19	1	19	872	854	653	19.4	minus
gma-miR159c	gi|16342634|gb|BI968229.1|BI968229	88.24	2	21	17	1	17	349	333	856	19	minus
gma-miR159c	gi|57574619|gb|CX547594.1|CX547594	88.24	2	21	17	1	17	556	540	856	19	minus
gma-miR159c	gi|51336106|gb|CO979972.1|CO979972	88.24	2	21	17	1	17	710	694	856	19	minus
gma-miR159c	gi|94466937|emb|AM238658.1|	88.24	2	21	17	5	21	58	42	856	19	minus
gma-miR159c	gi|210143345|dbj|AK286127.1|	88.24	2	21	17	2	18	199	183	856	19	minus
gma-miR159c	gi|16344446|gb|BI970041.1|BI970041	88.24	2	21	17	4	20	668	652	856	19	minus
gma-miR159c	gi|255637348|gb|BT094696.1|	88.24	2	21	17	3	19	873	857	856	19	minus
gma-miR162a	gi|58019186|gb|CX705928.1|CX705928	89.47	2	20	19	2	20	555	537	168	21.3	minus
gma-miR162a	gi|255635047|gb|BT093514.1|	94.12	1	20	17	1	17	1080	1064	221	20.9	minus
gma-miR162a	gi|192322510|gb|FK014631.1|FK014631	85	3	20	20	1	20	553	534	290	20.5	minus
gma-miR162a	gi|210144067|dbj|AK286849.1|	88.89	2	20	18	1	18	899	882	380	20.2	minus
gma-miR162a	gi|26058640|gb|CA801554.1|CA801554	88.89	2	20	18	3	20	472	455	380	20.2	minus
gma-miR162a	gi|254341344|gb|GR855072.1|GR855072	93.75	1	20	16	4	19	398	383	498	19.8	minus
gma-miR162a	gi|210142224|dbj|AK285158.1|	84.21	3	20	19	2	20	1131	1113	654	19.4	minus
gma-miR162a	gi|210141486|dbj|AK245405.1|	84.21	3	20	19	1	19	819	801	654	19.4	minus
gma-miR162a	gi|223452395|gb|FJ014772.1|	84.21	3	20	19	2	20	1940	1922	654	19.4	minus
gma-miR162a	gi|255637049|gb|BT094543.1|	88.24	2	20	17	4	20	1346	1330	857	19	minus
gma-miR162a	gi|8827229|gb|BE210959.1|BE210959	88.24	2	20	17	4	20	302	286	857	19	minus
gma-miR162a	gi|4289943|gb|AI437998.1|AI437998	88.24	2	20	17	1	17	317	301	857	19	minus
gma-miR162a	gi|254330257|gb|GR841522.1|GR841522	88.24	2	20	17	1	17	341	325	857	19	minus
gma-miR164a	gi|184097799|gb|EU440355.1|	95	1	21	20	1	20	656	637	19	24.5	minus
gma-miR164a	gi|187940304|gb|EU661925.1|	100	0	21	18	1	18	804	787	25	24.1	minus
gma-miR164a	gi|22597157|gb|AF532619.1|	100	0	21	18	1	18	797	780	25	24.1	minus
gma-miR164a	gi|58017454|gb|CX704196.1|CX704196	85	3	21	20	1	20	666	647	289	20.5	minus
gma-miR164a	gi|151394770|gb|EV264641.1|EV264641	80.95	4	21	21	1	21	695	675	498	19.8	minus
gma-miR164a	gi|209717250|gb|BW658990.1|BW658990	80.95	4	21	21	1	21	552	532	498	19.8	minus
gma-miR164a	gi|255637086|gb|BT094562.1|	93.75	1	21	16	4	19	637	622	498	19.8	minus
gma-miR164a	gi|255644982|gb|BT097745.1|	93.75	1	21	16	2	17	444	429	498	19.8	minus
gma-miR164a	gi|51338469|gb|CO982335.1|CO982335	80.95	4	21	21	1	21	30	10	498	19.8	minus
gma-miR164a	gi|210140978|dbj|AK244897.1|	80.95	4	21	21	1	21	1470	1450	498	19.8	minus
gma-miR164a	gi|255639308|gb|BT095712.1|	93.75	1	21	16	4	19	740	725	498	19.8	minus
gma-miR164a	gi|255636242|gb|BT094130.1|	84.21	3	21	19	1	19	59	41	653	19.4	minus
gma-miR164a	gi|255636786|gb|BT094409.1|	84.21	3	21	19	2	20	238	220	653	19.4	minus
gma-miR164a	gi|210143322|dbj|AK286104.1|	84.21	3	21	19	1	19	160	142	653	19.4	minus
gma-miR164a	gi|210144316|dbj|AK287098.1|	88.24	2	21	17	1	17	437	421	856	19	minus
gma-miR164a	gi|255644717|gb|BT097610.1|	88.24	2	21	17	5	21	531	515	856	19	minus
gma-miR164a	gi|207752681|gb|GD724981.1|GD724981	88.24	2	21	17	3	19	95	79	856	19	minus
gma-miR164a	gi|16344687|gb|BI970282.1|BI970282	88.24	2	21	17	3	19	199	183	856	19	minus
gma-miR167c	gi|31469201|gb|CD411229.1|CD411229	100	0	21	21	1	21	516	496	2.2	27.6	minus
gma-miR167c	gi|51343755|gb|CO984488.1|CO984488	100	0	21	20	1	20	469	450	5	26.4	minus
gma-miR167c	gi|10255342|gb|BE823108.1|BE823108	95.24	1	21	21	1	21	522	502	6.5	26	minus
gma-miR167c	gi|210145121|dbj|AK243812.1|	94.44	1	21	18	3	20	3366	3349	98	22.1	minus
gma-miR167c	gi|151406043|gb|EV275858.1|EV275858	85	3	21	20	1	20	553	534	289	20.5	minus
gma-miR167c	gi|255635385|gb|BT093689.1|	85	3	21	20	2	21	472	453	289	20.5	minus
gma-miR167c	gi|255635385|gb|BT093689.1|	85	3	21	20	2	21	1217	1198	289	20.5	minus
gma-miR167c	gi|192300570|gb|FG991522.1|FG991522	88.89	2	21	18	4	21	362	345	380	20.2	minus
gma-miR167c	gi|209699177|gb|BW664354.1|BW664354	88.89	2	21	18	1	18	407	390	380	20.2	minus
gma-miR167c	gi|255647375|gb|BT098967.1|	88.89	2	21	18	2	19	569	552	380	20.2	minus
gma-miR167c	gi|210142132|dbj|AK246051.1|	88.89	2	21	18	1	18	472	455	380	20.2	minus
gma-miR167c	gi|6847783|gb|AW350073.1|AW350073	80.95	4	21	21	1	21	31	11	498	19.8	minus
gma-miR167c	gi|2501765|gb|U69174.1|GMU69174	80.95	4	21	21	1	21	2043	2023	498	19.8	minus
gma-miR167c	gi|188531130|gb|EU677381.1|	80.95	4	21	21	1	21	365	345	498	19.8	minus
gma-miR167c	gi|58021796|gb|CX708537.1|CX708537	80.95	4	21	21	1	21	65	45	498	19.8	minus
gma-miR167c	gi|192304307|gb|FG993563.1|FG993563	93.75	1	21	16	1	16	476	461	498	19.8	minus
gma-miR167c	gi|210142400|dbj|AK285278.1|	80.95	4	21	21	1	21	759	739	498	19.8	minus
gma-miR167c	gi|208114689|gb|GD913014.1|GD913014	80.95	4	21	21	1	21	192	172	498	19.8	minus
gma-miR167c	gi|57574752|gb|CX547727.1|CX547727	84.21	3	21	19	1	19	468	450	653	19.4	minus
gma-miR167c	gi|9820304|gb|BE555814.1|BE555814	84.21	3	21	19	3	21	354	336	653	19.4	minus
gma-miR167c	gi|22541049|gb|BU090892.1|BU090892	100	0	21	14	1	14	433	420	653	19.4	minus
gma-miR167c	gi|58021958|gb|CX708699.1|CX708699	84.21	3	21	19	2	20	410	392	653	19.4	minus
gma-miR167c	gi|229335616|gb|FJ528663.1|	84.21	3	21	19	1	19	316	298	653	19.4	minus
gma-miR167c	gi|57574119|gb|CX547094.1|CX547094	84.21	3	21	19	1	19	859	841	653	19.4	minus
gma-miR167c	gi|192298104|gb|FG991384.1|FG991384	88.24	2	21	17	4	20	329	313	856	19	minus
gma-miR167c	gi|210143823|dbj|AK286605.1|	88.24	2	21	17	4	20	558	542	856	19	minus
gma-miR167c	gi|255641564|gb|BT096861.1|	88.24	2	21	17	4	20	973	957	856	19	minus
gma-miR167c	gi|14011323|gb|BG726254.1|BG726254	88.24	2	21	17	3	19	105	89	856	19	minus
gma-miR167c	gi|255635875|gb|BT093940.1|	88.24	2	21	17	4	20	856	840	856	19	minus
gma-miR167c	gi|151402225|gb|EV272038.1|EV272038	88.24	2	21	17	1	17	238	222	856	19	minus
gma-miR167c	gi|192313920|gb|FK008772.1|FK008772	88.24	2	21	17	1	17	329	313	856	19	minus
gma-miR167c	gi|255646998|gb|BT098776.1|	88.24	2	21	17	4	20	531	515	856	19	minus
gma-miR169b	gi|210140943|dbj|AK244862.1|	90	2	21	20	1	20	1458	1439	75	22.5	minus
gma-miR169b	gi|257136300|gb|FJ775528.1|	90	2	21	20	2	21	1364	1345	75	22.5	minus
gma-miR169b	gi|255641008|gb|BT096576.1|	94.44	1	21	18	2	19	903	886	98	22.1	minus
gma-miR169b	gi|210141279|dbj|AK245196.1|	94.44	1	21	18	2	19	922	905	98	22.1	minus
gma-miR169b	gi|151407153|gb|EV276968.1|EV276968	85	3	21	20	1	20	533	514	289	20.5	minus
gma-miR169b	gi|255644823|gb|BT097664.1|	88.89	2	21	18	2	19	1165	1148	380	20.2	minus
gma-miR169b	gi|58024759|gb|CX711500.1|CX711500	88.89	2	21	18	4	21	923	906	380	20.2	minus
gma-miR169b	gi|192305540|gb|FG994306.1|FG994306	80.95	4	21	21	1	21	418	398	498	19.8	minus
gma-miR169b	gi|255648374|gb|BT099481.1|	80.95	4	21	21	1	21	810	790	498	19.8	minus
gma-miR169b	gi|210140790|dbj|AK244709.1|	80.95	4	21	21	1	21	162	142	498	19.8	minus
gma-miR169b	gi|210143210|dbj|AK285992.1|	80.95	4	21	21	1	21	1098	1078	498	19.8	minus
gma-miR169b	gi|209703356|gb|BW653248.1|BW653248	80.95	4	21	21	1	21	653	633	498	19.8	minus
gma-miR169b	gi|192294672|gb|FG986521.1|FG986521	84.21	3	21	19	2	20	176	158	653	19.4	minus
gma-miR169b	gi|254340203|gb|GR858328.1|GR858328	84.21	3	21	19	1	19	399	381	653	19.4	minus
gma-miR169b	gi|255636603|gb|BT094313.1|	84.21	3	21	19	2	20	963	945	653	19.4	minus
gma-miR169b	gi|31461682|gb|CD403710.1|CD403710	88.24	2	21	17	5	21	315	299	856	19	minus
gma-miR169b	gi|255645653|gb|BT098086.1|	88.24	2	21	17	5	21	335	319	856	19	minus
gma-miR169c	gi|255641008|gb|BT096576.1|	94.74	1	21	19	1	19	904	886	43	23.3	minus
gma-miR169c	gi|210141279|dbj|AK245196.1|	94.74	1	21	19	1	19	923	905	43	23.3	minus
gma-miR169c	gi|257136300|gb|FJ775528.1|	90	2	21	20	2	21	1364	1345	75	22.5	minus
gma-miR169c	gi|210140943|dbj|AK244862.1|	89.47	2	21	19	2	20	1457	1439	168	21.3	minus
gma-miR169c	gi|255644823|gb|BT097664.1|	89.47	2	21	19	1	19	1166	1148	168	21.3	minus
gma-miR169c	gi|192294672|gb|FG986521.1|FG986521	85	3	21	20	1	20	177	158	289	20.5	minus
gma-miR169c	gi|255636603|gb|BT094313.1|	85	3	21	20	1	20	964	945	289	20.5	minus
gma-miR169c	gi|58024759|gb|CX711500.1|CX711500	88.89	2	21	18	4	21	923	906	380	20.2	minus
gma-miR169c	gi|209725698|gb|BW663189.1|BW663189	80.95	4	21	21	1	21	136	116	498	19.8	minus
gma-miR169c	gi|22928619|gb|BU545758.1|BU545758	80.95	4	21	21	1	21	382	362	498	19.8	minus
gma-miR169c	gi|255646684|gb|BT098613.1|	80.95	4	21	21	1	21	156	136	498	19.8	minus
gma-miR169c	gi|151407917|gb|EV277732.1|EV277732	80.95	4	21	21	1	21	546	526	498	19.8	minus
gma-miR169c	gi|210145473|dbj|AK244164.1|	80.95	4	21	21	1	21	1050	1030	498	19.8	minus
gma-miR169c	gi|255648374|gb|BT099481.1|	84.21	3	21	19	3	21	808	790	653	19.4	minus
gma-miR169c	gi|210142223|dbj|AK285157.1|	84.21	3	21	19	1	19	359	341	653	19.4	minus
gma-miR169c	gi|209703356|gb|BW653248.1|BW653248	84.21	3	21	19	3	21	651	633	653	19.4	minus
gma-miR169c	gi|151407153|gb|EV276968.1|EV276968	84.21	3	21	19	2	20	532	514	653	19.4	minus
gma-miR169c	gi|31461682|gb|CD403710.1|CD403710	88.24	2	21	17	5	21	315	299	856	19	minus
gma-miR169c	gi|210143591|dbj|AK286373.1|	88.24	2	21	17	1	17	1340	1324	856	19	minus
gma-miR169c	gi|255637378|gb|BT094713.1|	88.24	2	21	17	1	17	1241	1225	856	19	minus
gma-miR169c	gi|255645653|gb|BT098086.1|	88.24	2	21	17	5	21	335	319	856	19	minus
gma-miR169c	gi|255637329|gb|BT094686.1|	88.24	2	21	17	1	17	488	472	856	19	minus
gma-miR171a	gi|209722681|gb|BW655494.1|BW655494	94.12	1	21	17	4	20	347	331	221	20.9	minus
gma-miR171a	gi|210143437|dbj|AK286219.1|	88.89	2	21	18	3	20	1064	1047	380	20.2	minus
gma-miR171a	gi|210140734|dbj|AK244653.1|	93.75	1	21	16	4	19	1330	1315	498	19.8	minus
gma-miR171a	gi|17022855|gb|BM093889.1|BM093889	80.95	4	21	21	1	21	206	186	498	19.8	minus
gma-miR171a	gi|16342700|gb|BI968295.1|BI968295	84.21	3	21	19	1	19	359	341	653	19.4	minus
gma-miR171a	gi|210145897|dbj|AK244588.1|	88.24	2	21	17	3	19	1217	1201	856	19	minus
gma-miR171a	gi|210141769|dbj|AK245688.1|	88.24	2	21	17	5	21	2351	2335	856	19	minus
gma-miR171a	gi|192298688|gb|FG988584.1|FG988584	88.24	2	21	17	5	21	569	553	856	19	minus
gma-miR171a	gi|51343000|gb|CO983733.1|CO983733	88.24	2	21	17	5	21	655	639	856	19	minus
gma-miR390a-5p	gi|10254455|gb|BE822221.1|BE822221	89.47	2	21	19	1	19	445	427	168	21.3	minus
gma-miR390a-5p	gi|223452471|gb|FJ014810.1|	80.95	4	21	21	1	21	681	661	498	19.8	minus
gma-miR390a-5p	gi|223452515|gb|FJ014832.1|	80.95	4	21	21	1	21	921	901	498	19.8	minus
gma-miR390a-5p	gi|19936839|gb|BQ081034.1|BQ081034	80.95	4	21	21	1	21	157	137	498	19.8	minus
gma-miR390a-5p	gi|192297137|gb|FG988233.1|FG988233	93.75	1	21	16	1	16	150	135	498	19.8	minus
gma-miR390a-5p	gi|212717140|gb|EU888323.1|	80.95	4	21	21	1	21	372	352	498	19.8	minus
gma-miR390a-5p	gi|210143959|dbj|AK286741.1|	80.95	4	21	21	1	21	234	214	498	19.8	minus
gma-miR390a-5p	gi|210142011|dbj|AK245930.1|	80.95	4	21	21	1	21	645	625	498	19.8	minus
gma-miR390a-5p	gi|6847600|gb|AW349809.1|AW349809	84.21	3	21	19	1	19	244	226	653	19.4	minus
gma-miR390a-5p	gi|210141793|dbj|AK245712.1|	88.24	2	21	17	5	21	1427	1411	856	19	minus
gma-miR390a-3p	gi|151399257|gb|EV269128.1|EV269128	88.89	2	20	18	2	19	620	603	380	20.2	minus
gma-miR390a-3p	gi|6847658|gb|AW349948.1|AW349948	88.89	2	20	18	3	20	92	75	380	20.2	minus
gma-miR390a-3p	gi|255647717|gb|BT099141.1|	84.21	3	20	19	1	19	580	562	654	19.4	minus
gma-miR390a-3p	gi|209725679|gb|BW663170.1|BW663170	84.21	3	20	19	2	20	343	325	654	19.4	minus
gma-miR390a-3p	gi|58020058|gb|CX706800.1|CX706800	84.21	3	20	19	1	19	126	108	654	19.4	minus
gma-miR390a-3p	gi|151408723|gb|EV278531.1|EV278531	88.24	2	20	17	3	19	397	381	857	19	minus
gma-miR390b-5p	gi|10254455|gb|BE822221.1|BE822221	94.12	1	21	17	1	17	445	429	221	20.9	minus
gma-miR390b-5p	gi|223452531|gb|FJ014840.1|	85	3	21	20	2	21	566	547	289	20.5	minus
gma-miR390b-5p	gi|223452531|gb|FJ014840.1|	80.95	4	21	21	1	21	1503	1483	498	19.8	minus
gma-miR390b-5p	gi|19936839|gb|BQ081034.1|BQ081034	80.95	4	21	21	1	21	157	137	498	19.8	minus
gma-miR390b-5p	gi|210141510|dbj|AK245429.1|	80.95	4	21	21	1	21	138	118	498	19.8	minus
gma-miR390b-5p	gi|192297137|gb|FG988233.1|FG988233	93.75	1	21	16	1	16	150	135	498	19.8	minus
gma-miR390b-5p	gi|192326556|gb|FK018833.1|FK018833	80.95	4	21	21	1	21	52	32	498	19.8	minus
gma-miR390b-5p	gi|223452326|gb|FJ014737.1|	80.95	4	21	21	1	21	1149	1129	498	19.8	minus
gma-miR390b-5p	gi|16345514|gb|BI971109.1|BI971109	84.21	3	21	19	1	19	370	352	653	19.4	minus
gma-miR390b-5p	gi|209723881|gb|BW675227.1|BW675227	84.21	3	21	19	1	19	492	474	653	19.4	minus
gma-miR390b-5p	gi|192326626|gb|FK018498.1|FK018498	84.21	3	21	19	3	21	48	30	653	19.4	minus
gma-miR390b-5p	gi|255638925|gb|BT095516.1|	84.21	3	21	19	1	19	584	566	653	19.4	minus
gma-miR390b-5p	gi|16341564|gb|BI967159.1|BI967159	88.24	2	21	17	3	19	531	515	856	19	minus
gma-miR390b-5p	gi|58023428|gb|CX710169.1|CX710169	88.24	2	21	17	3	19	583	567	856	19	minus
gma-miR390b-5p	gi|6847600|gb|AW349809.1|AW349809	88.24	2	21	17	1	17	244	228	856	19	minus
gma-miR390b-5p	gi|210143959|dbj|AK286741.1|	88.24	2	21	17	1	17	234	218	856	19	minus
gma-miR390b-5p	gi|255635719|gb|BT093860.1|	88.24	2	21	17	3	19	701	685	856	19	minus
gma-miR390b-3p	gi|51342001|gb|CO983318.1|CO983318	85.71	3	22	21	2	22	121	101	128	21.7	minus
gma-miR390b-3p	gi|209708018|gb|BW657073.1|BW657073	81.82	4	22	22	1	22	60	39	220	20.9	minus
gma-miR390b-3p	gi|18039996|gb|BM308290.1|BM308290	85	3	22	20	3	22	473	454	289	20.5	minus
gma-miR390b-3p	gi|254321932|gb|GR837346.1|GR837346	80.95	4	22	21	1	21	608	588	497	19.8	minus
gma-miR390b-3p	gi|151396004|gb|EV265881.1|EV265881	80.95	4	22	21	1	21	522	502	497	19.8	minus
gma-miR390b-3p	gi|213599056|gb|DB966372.1|DB966372	80.95	4	22	21	1	21	465	445	497	19.8	minus
gma-miR390b-3p	gi|210144430|dbj|AK287212.1|	80.95	4	22	21	1	21	528	508	497	19.8	minus
gma-miR390b-3p	gi|151412117|gb|EV281929.1|EV281929	80.95	4	22	21	2	22	709	689	497	19.8	minus
gma-miR390b-3p	gi|192300566|gb|FG991518.1|FG991518	80.95	4	22	21	1	21	501	481	497	19.8	minus
gma-miR390b-3p	gi|13563180|gb|BG551400.1|BG551400	80.95	4	22	21	1	21	91	71	497	19.8	minus
gma-miR390b-3p	gi|83287297|gb|CN656073.1|CN656073	80.95	4	22	21	2	22	110	90	497	19.8	minus
gma-miR390b-3p	gi|213608758|gb|DB957178.1|DB957178	84.21	3	22	19	1	19	59	41	652	19.4	minus
gma-miR390b-3p	gi|210143498|dbj|AK286280.1|	84.21	3	22	19	1	19	524	506	652	19.4	minus
gma-miR390b-3p	gi|210145944|dbj|AK244635.1|	84.21	3	22	19	1	19	2284	2266	652	19.4	minus
gma-miR390b-3p	gi|255645163|gb|BT097837.1|	84.21	3	22	19	2	20	1014	996	652	19.4	minus
gma-miR390b-3p	gi|192303239|gb|FG997815.1|FG997815	100	0	22	14	9	22	517	504	652	19.4	minus
gma-miR390b-3p	gi|255644379|gb|BT097436.1|	88.24	2	22	17	5	21	313	297	855	19	minus
gma-miR390b-3p	gi|22929899|gb|BU547038.1|BU547038	88.24	2	22	17	5	21	220	204	855	19	minus
gma-miR393a	gi|210143438|dbj|AK286220.1|	95	1	21	20	1	20	2288	2269	19	24.5	minus
gma-miR393a	gi|210143274|dbj|AK286056.1|	100	0	21	18	1	18	1726	1709	25	24.1	minus
gma-miR393a	gi|210143195|dbj|AK285977.1|	100	0	21	18	1	18	2128	2111	25	24.1	minus
gma-miR393a	gi|26057768|gb|CA800682.1|CA800682	90	2	21	20	1	20	351	332	75	22.5	minus
gma-miR393a	gi|255645862|gb|BT098194.1|	85.71	3	21	21	1	21	600	580	128	21.7	minus
gma-miR393a	gi|151409727|gb|EV279535.1|EV279535	100	0	21	16	1	16	307	292	128	21.7	minus
gma-miR393a	gi|6847390|gb|AW349680.1|AW349680	85.71	3	21	21	1	21	386	366	128	21.7	minus
gma-miR393a	gi|213605097|gb|DB956402.1|DB956402	94.12	1	21	17	1	17	340	324	221	20.9	minus
gma-miR393a	gi|255641000|gb|BT096572.1|	80.95	4	21	21	1	21	537	517	498	19.8	minus
gma-miR393a	gi|210145774|dbj|AK244465.1|	93.75	1	21	16	3	18	64	49	498	19.8	minus
gma-miR393a	gi|15813313|gb|BI785588.1|BI785588	84.21	3	21	19	2	20	265	247	653	19.4	minus
gma-miR393a	gi|19911586|dbj|AB083032.1|	84.21	3	21	19	1	19	666	648	653	19.4	minus
gma-miR393a	gi|210141350|dbj|AK245269.1|	84.21	3	21	19	3	21	165	147	653	19.4	minus
gma-miR393a	gi|193719387|gb|FK651383.1|FK651383	100	0	21	14	4	17	77	64	653	19.4	minus
gma-miR393a	gi|208214945|gb|GE010630.1|GE010630	84.21	3	21	19	3	21	156	138	653	19.4	minus
gma-miR393a	gi|210140796|dbj|AK244715.1|	88.24	2	21	17	4	20	1285	1269	856	19	minus
gma-miR393a	gi|255639343|gb|BT095730.1|	88.24	2	21	17	4	20	443	427	856	19	minus
gma-miR393a	gi|16105466|gb|BI893206.1|BI893206	88.24	2	21	17	4	20	200	184	856	19	minus
gma-miR393a	gi|210141729|dbj|AK245648.1|	88.24	2	21	17	1	17	1384	1368	856	19	minus
gma-miR393a	gi|210143775|dbj|AK286557.1|	88.24	2	21	17	1	17	1010	994	856	19	minus
gma-miR393a	gi|223452419|gb|FJ014784.1|	88.24	2	21	17	1	17	1334	1318	856	19	minus
gma-miR393a	gi|10843843|gb|BF067091.1|BF067091	88.24	2	21	17	4	20	337	321	856	19	minus
gma-miR171b-5p	gi|58021891|gb|CX708632.1|CX708632	88.89	2	23	18	4	21	507	490	379	20.2	minus
gma-miR171b-5p	gi|255646043|gb|BT098288.1|	88.89	2	23	18	5	22	772	755	379	20.2	minus
gma-miR171b-5p	gi|16341681|gb|BI967276.1|BI967276	88.24	2	23	17	1	17	96	80	854	19	minus
gma-miR171b-3p	gi|209698969|gb|BW656110.1|BW656110	94.12	1	21	17	4	20	204	188	221	20.9	minus
gma-miR171b-3p	gi|210143990|dbj|AK286772.1|	88.89	2	21	18	3	20	1139	1122	380	20.2	minus
gma-miR171b-3p	gi|16996587|gb|BM085959.1|BM085959	88.89	2	21	18	3	20	292	275	380	20.2	minus
gma-miR171b-3p	gi|255645923|gb|BT098226.1|	88.89	2	21	18	4	21	886	869	380	20.2	minus
gma-miR171b-3p	gi|51337435|gb|CO981301.1|CO981301	80.95	4	21	21	1	21	125	105	498	19.8	minus
gma-miR171b-3p	gi|210145493|dbj|AK244184.1|	80.95	4	21	21	1	21	1583	1563	498	19.8	minus
gma-miR171b-3p	gi|17401907|gb|BM178689.1|BM178689	93.75	1	21	16	3	18	411	396	498	19.8	minus
gma-miR171b-3p	gi|255635697|gb|BT093849.1|	93.75	1	21	16	5	20	836	821	498	19.8	minus
gma-miR171b-3p	gi|210144546|dbj|AK287328.1|	84.21	3	21	19	1	19	888	870	653	19.4	minus
gma-miR171b-3p	gi|57574794|gb|CX547769.1|CX547769	84.21	3	21	19	3	21	524	506	653	19.4	minus
gma-miR171b-3p	gi|209728280|gb|BW658492.1|BW658492	84.21	3	21	19	2	20	628	610	653	19.4	minus
gma-miR171b-3p	gi|213598476|gb|DB958116.1|DB958116	84.21	3	21	19	3	21	109	91	653	19.4	minus
gma-miR171b-3p	gi|151395927|gb|EV265804.1|EV265804	84.21	3	21	19	2	20	448	430	653	19.4	minus
gma-miR171b-3p	gi|9987377|gb|BE661485.1|BE661485	84.21	3	21	19	3	21	50	32	653	19.4	minus
gma-miR171b-3p	gi|113367247|gb|DQ787071.1|	84.21	3	21	19	3	21	245	227	653	19.4	minus
gma-miR171b-3p	gi|209719042|gb|BW657934.1|BW657934	84.21	3	21	19	2	20	493	475	653	19.4	minus
gma-miR171b-3p	gi|255637878|gb|BT094973.1|	84.21	3	21	19	1	19	555	537	653	19.4	minus
gma-miR171b-3p	gi|210140965|dbj|AK244884.1|	84.21	3	21	19	3	21	843	825	653	19.4	minus
gma-miR171b-3p	gi|22931824|gb|BU548963.1|BU548963	84.21	3	21	19	2	20	87	69	653	19.4	minus
gma-miR171b-3p	gi|255317095|gb|FJ571606.1|	88.24	2	21	17	1	17	3334	3318	856	19	minus
gma-miR171b-3p	gi|254333288|gb|GR850538.1|GR850538	88.24	2	21	17	3	19	599	583	856	19	minus
gma-miR171b-3p	gi|210142747|dbj|AK285240.1|	88.24	2	21	17	3	19	669	653	856	19	minus
gma-miR171b-3p	gi|58015393|gb|CX702135.1|CX702135	88.24	2	21	17	5	21	704	688	856	19	minus
gma-miR482a-5p	gi|255646720|gb|BT098631.1|	89.47	2	22	19	3	21	861	843	168	21.3	minus
gma-miR482a-5p	gi|51337990|gb|CO981856.1|CO981856	89.47	2	22	19	3	21	429	411	168	21.3	minus
gma-miR482a-5p	gi|58018384|gb|CX705126.1|CX705126	81.82	4	22	22	1	22	584	563	220	20.9	minus
gma-miR482a-5p	gi|163927321|gb|EH039421.1|EH039421	94.12	1	22	17	6	22	197	181	220	20.9	minus
gma-miR482a-5p	gi|23734973|gb|BU765748.1|BU765748	85	3	22	20	2	21	251	232	289	20.5	minus
gma-miR482a-5p	gi|210141699|dbj|AK245618.1|	88.89	2	22	18	2	19	160	143	379	20.2	minus
gma-miR482a-5p	gi|255642178|gb|BT097178.1|	88.89	2	22	18	2	19	168	151	379	20.2	minus
gma-miR482a-5p	gi|193634831|gb|FK584368.1|FK584368	80.95	4	22	21	2	22	79	59	497	19.8	minus
gma-miR482a-5p	gi|58015717|gb|CX702459.1|CX702459	80.95	4	22	21	2	22	224	204	497	19.8	minus
gma-miR482a-5p	gi|587119|emb|X81460.1|	93.75	1	22	16	5	20	372	357	497	19.8	minus
gma-miR482a-5p	gi|254334096|gb|GR849014.1|GR849014	80.95	4	22	21	2	22	286	266	497	19.8	minus
gma-miR482a-5p	gi|22931722|gb|BU548861.1|BU548861	80.95	4	22	21	2	22	608	588	497	19.8	minus
gma-miR482a-5p	gi|210141160|dbj|AK245077.1|	84.21	3	22	19	3	21	1990	1972	652	19.4	minus
gma-miR482a-5p	gi|255646672|gb|BT098607.1|	84.21	3	22	19	1	19	872	854	652	19.4	minus
gma-miR482a-5p	gi|120494603|gb|EH222770.1|EH222770	84.21	3	22	19	1	19	573	555	652	19.4	minus
gma-miR482a-5p	gi|255639625|gb|BT095875.1|	84.21	3	22	19	4	22	511	493	652	19.4	minus
gma-miR482a-5p	gi|120533667|gb|EH261800.1|EH261800	88.24	2	22	17	1	17	680	664	855	19	minus
gma-miR482a-5p	gi|51337725|gb|CO981591.1|CO981591	88.24	2	22	17	1	17	714	698	855	19	minus
gma-miR482a-5p	gi|209701319|gb|BW655914.1|BW655914	88.24	2	22	17	1	17	441	425	855	19	minus
gma-miR482a-5p	gi|51335053|gb|CO978919.1|CO978919	88.24	2	22	17	3	19	593	577	855	19	minus
gma-miR482a-5p	gi|255646352|gb|BT098446.1|	88.24	2	22	17	2	18	760	744	855	19	minus
gma-miR482a-5p	gi|255637536|gb|BT094794.1|	88.24	2	22	17	2	18	397	381	855	19	minus
gma-miR482a-5p	gi|255639870|gb|BT095999.1|	88.24	2	22	17	1	17	1429	1413	855	19	minus
gma-miR482a-5p	gi|255638876|gb|BT095491.1|	88.24	2	22	17	2	18	156	140	855	19	minus
gma-miR482a-5p	gi|255644873|gb|BT097690.1|	88.24	2	22	17	2	18	851	835	855	19	minus
gma-miR482a-5p	gi|255638115|gb|BT095098.1|	88.24	2	22	17	1	17	238	222	855	19	minus
gma-miR482a-3p	gi|42723119|gb|CK769018.1|CK769018	83.33	4	24	24	1	24	718	695	43	23.3	minus
gma-miR482a-3p	gi|209699138|gb|BW664342.1|BW664342	83.33	4	24	24	1	24	403	380	43	23.3	minus
gma-miR482a-3p	gi|210144037|dbj|AK286819.1|	82.61	4	24	23	1	23	712	690	97	22.1	minus
gma-miR482a-3p	gi|255641010|gb|BT096577.1|	89.47	2	24	19	3	21	26	8	168	21.3	minus
gma-miR482a-3p	gi|37732052|gb|AY182244.1|	81.82	4	24	22	1	22	22	1	220	20.9	minus
gma-miR482a-3p	gi|255639550|gb|BT095836.1|	81.82	4	24	22	3	24	692	671	220	20.9	minus
gma-miR482a-3p	gi|255638962|gb|BT095535.1|	81.82	4	24	22	2	23	382	361	220	20.9	minus
gma-miR482a-3p	gi|31464365|gb|CD406393.1|CD406393	81.82	4	24	22	2	23	248	227	220	20.9	minus
gma-miR482a-3p	gi|210141204|dbj|AK245121.1|	81.82	4	24	22	1	22	1058	1037	220	20.9	minus
gma-miR482a-3p	gi|37732050|gb|AY182243.1|	81.82	4	24	22	1	22	22	1	220	20.9	minus
gma-miR482a-3p	gi|255640269|gb|BT096201.1|	85	3	24	20	4	23	702	683	288	20.5	minus
gma-miR482a-3p	gi|210143285|dbj|AK286067.1|	85	3	24	20	5	24	410	391	288	20.5	minus
gma-miR482a-3p	gi|51342991|gb|CO983724.1|CO983724	85	3	24	20	1	20	433	414	288	20.5	minus
gma-miR482a-3p	gi|171466738|gb|EU418491.1|	88.89	2	24	18	2	19	190	173	378	20.2	minus
gma-miR482a-3p	gi|10254036|gb|BE821802.1|BE821802	80.95	4	24	21	2	22	196	176	496	19.8	minus
gma-miR482a-3p	gi|10254036|gb|BE821802.1|BE821802	80.95	4	24	21	2	22	337	317	496	19.8	minus
gma-miR482a-3p	gi|223452592|gb|FJ014872.1|	80.95	4	24	21	2	22	2058	2038	496	19.8	minus
gma-miR482a-3p	gi|210145884|dbj|AK244575.1|	80.95	4	24	21	2	22	747	727	496	19.8	minus
gma-miR482a-3p	gi|255641997|gb|BT097085.1|	80.95	4	24	21	3	23	144	124	496	19.8	minus
gma-miR482a-3p	gi|223452589|gb|FJ014870.1|	80.95	4	24	21	2	22	93	73	496	19.8	minus
gma-miR482a-3p	gi|6846951|gb|AW349241.1|AW349241	80.95	4	24	21	3	23	131	111	496	19.8	minus
gma-miR482a-3p	gi|255648159|gb|BT099371.1|	80.95	4	24	21	3	23	1056	1036	496	19.8	minus
gma-miR482a-3p	gi|209721899|gb|BW666454.1|BW666454	84.21	3	24	19	6	24	419	401	650	19.4	minus
gma-miR482a-3p	gi|13480241|gb|BG509584.1|BG509584	84.21	3	24	19	1	19	210	192	650	19.4	minus
gma-miR482a-3p	gi|2905777|gb|AF047051.1|	84.21	3	24	19	1	19	19	1	650	19.4	minus
gma-miR482a-3p	gi|209728280|gb|BW658492.1|BW658492	84.21	3	24	19	4	22	166	148	650	19.4	minus
gma-miR482a-3p	gi|210142222|dbj|AK285156.1|	84.21	3	24	19	2	20	1697	1679	650	19.4	minus
gma-miR482a-3p	gi|210143622|dbj|AK286404.1|	84.21	3	24	19	1	19	1660	1642	650	19.4	minus
gma-miR482a-3p	gi|24136370|gb|BU926880.1|BU926880	84.21	3	24	19	1	19	318	300	650	19.4	minus
gma-miR482a-3p	gi|213620326|gb|DB961471.1|DB961471	84.21	3	24	19	5	23	289	271	650	19.4	minus
gma-miR482a-3p	gi|255641959|gb|BT097066.1|	88.24	2	24	17	6	22	1092	1076	853	19	minus
gma-miR482a-3p	gi|192314960|gb|FK010778.1|FK010778	88.24	2	24	17	2	18	20	4	853	19	minus
gma-miR482a-3p	gi|120530805|gb|EH258938.1|EH258938	88.24	2	24	17	7	23	160	144	853	19	minus
gma-miR482a-3p	gi|210144637|dbj|AK287419.1|	88.24	2	24	17	5	21	2272	2256	853	19	minus
gma-miR1507a	gi|58025134|gb|CX711875.1|CX711875	100	0	22	22	1	22	553	532	0.97	28.8	minus
gma-miR1507a	gi|58021781|gb|CX708522.1|CX708522	89.47	2	22	19	2	20	713	695	168	21.3	minus
gma-miR1507a	gi|210140818|dbj|AK244737.1|	85	3	22	20	3	22	791	772	289	20.5	minus
gma-miR1507a	gi|255641421|gb|BT096787.1|	85	3	22	20	3	22	1278	1259	289	20.5	minus
gma-miR1507a	gi|210145946|dbj|AK244637.1|	88.89	2	22	18	4	21	1885	1868	379	20.2	minus
gma-miR1507a	gi|254330747|gb|GR842012.1|GR842012	80.95	4	22	21	1	21	487	467	497	19.8	minus
gma-miR1507a	gi|192298813|gb|FG991034.1|FG991034	93.75	1	22	16	7	22	443	428	497	19.8	minus
gma-miR1507a	gi|151406520|gb|EV276335.1|EV276335	93.75	1	22	16	1	16	495	480	497	19.8	minus
gma-miR1507a	gi|255637730|gb|BT094895.1|	80.95	4	22	21	1	21	1106	1086	497	19.8	minus
gma-miR1507a	gi|254341136|gb|GR854864.1|GR854864	80.95	4	22	21	1	21	249	229	497	19.8	minus
gma-miR1507a	gi|151398329|gb|EV268200.1|EV268200	84.21	3	22	19	1	19	24	6	652	19.4	minus
gma-miR1507a	gi|223452575|gb|FJ014863.1|	84.21	3	22	19	1	19	865	847	652	19.4	minus
gma-miR1507a	gi|209727575|gb|BW651994.1|BW651994	84.21	3	22	19	4	22	789	771	652	19.4	minus
gma-miR1507a	gi|16588603|gb|AF314554.1|	84.21	3	22	19	1	19	253	235	652	19.4	minus
gma-miR1507a	gi|212552159|gb|EU848489.1|	84.21	3	22	19	4	22	513	495	652	19.4	minus
gma-miR1507a	gi|151405716|gb|EV275530.1|EV275530	84.21	3	22	19	4	22	473	455	652	19.4	minus
gma-miR1507a	gi|145652386|gb|DQ792749.1|	84.21	3	22	19	1	19	248	230	652	19.4	minus
gma-miR1507a	gi|31458041|gb|CD400069.1|CD400069	88.24	2	22	17	4	20	332	316	855	19	minus
gma-miR1507a	gi|212717154|gb|EU888330.1|	88.24	2	22	17	3	19	833	817	855	19	minus
gma-miR1507a	gi|16343063|gb|BI968658.1|BI968658	88.24	2	22	17	2	18	75	59	855	19	minus
gma-miR1507a	gi|58018204|gb|CX704946.1|CX704946	88.24	2	22	17	6	22	219	203	855	19	minus
gma-miR1507a	gi|255635045|gb|BT093513.1|	88.24	2	22	17	6	22	490	474	855	19	minus
gma-miR1507a	gi|192307033|gb|FK000011.1|FK000011	88.24	2	22	17	6	22	141	125	855	19	minus
gma-miR1507a	gi|151407585|gb|EV277400.1|EV277400	88.24	2	22	17	1	17	278	262	855	19	minus
gma-miR1507a	gi|212717152|gb|EU888329.1|	88.24	2	22	17	3	19	815	799	855	19	minus
gma-miR1507a	gi|223452596|gb|FJ014874.1|	88.24	2	22	17	3	19	881	865	855	19	minus
gma-miR1508a	gi|120530241|gb|EH258375.1|EH258375	81.82	4	23	22	2	23	258	237	220	20.9	minus
gma-miR1508a	gi|210141000|dbj|AK244919.1|	81.82	4	23	22	1	22	2701	2680	220	20.9	minus
gma-miR1508a	gi|254323083|gb|GR839996.1|GR839996	81.82	4	23	22	1	22	474	453	220	20.9	minus
gma-miR1508a	gi|58016009|gb|CX702751.1|CX702751	85	3	23	20	1	20	749	730	289	20.5	minus
gma-miR1508a	gi|151402077|gb|EV271890.1|EV271890	85	3	23	20	2	21	105	86	289	20.5	minus
gma-miR1508a	gi|255638447|gb|BT095269.1|	85	3	23	20	4	23	505	486	289	20.5	minus
gma-miR1508a	gi|210143500|dbj|AK286282.1|	88.89	2	23	18	4	21	47	30	379	20.2	minus
gma-miR1508a	gi|255635222|gb|BT093606.1|	88.89	2	23	18	6	23	342	325	379	20.2	minus
gma-miR1508a	gi|210141444|dbj|AK245363.1|	88.89	2	23	18	6	23	229	212	379	20.2	minus
gma-miR1508a	gi|192324543|gb|FK016794.1|FK016794	80.95	4	23	21	2	22	220	200	497	19.8	minus
gma-miR1508a	gi|254320861|gb|GR827310.1|GR827310	93.75	1	23	16	1	16	472	457	497	19.8	minus
gma-miR1508a	gi|210141836|dbj|AK245755.1|	80.95	4	23	21	3	23	160	140	497	19.8	minus
gma-miR1508a	gi|151394424|gb|EV264295.1|EV264295	80.95	4	23	21	3	23	561	541	497	19.8	minus
gma-miR1508a	gi|208165534|gb|GD960736.1|GD960736	80.95	4	23	21	1	21	142	122	497	19.8	minus
gma-miR1508a	gi|151405114|gb|EV274928.1|EV274928	84.21	3	23	19	4	22	820	802	651	19.4	minus
gma-miR1508a	gi|209717592|gb|BW653981.1|BW653981	84.21	3	23	19	4	22	749	731	651	19.4	minus
gma-miR1508a	gi|210140778|dbj|AK244697.1|	84.21	3	23	19	1	19	1709	1691	651	19.4	minus
gma-miR1508a	gi|210143393|dbj|AK286175.1|	84.21	3	23	19	4	22	459	441	651	19.4	minus
gma-miR1508a	gi|151395035|gb|EV264906.1|EV264906	84.21	3	23	19	4	22	91	73	651	19.4	minus
gma-miR1508a	gi|210141739|dbj|AK245658.1|	84.21	3	23	19	2	20	465	447	651	19.4	minus
gma-miR1508a	gi|51345030|gb|CO985763.1|CO985763	84.21	3	23	19	5	23	560	542	651	19.4	minus
gma-miR1508a	gi|255636720|gb|BT094374.1|	84.21	3	23	19	4	22	56	38	651	19.4	minus
gma-miR1508a	gi|51335221|gb|CO979087.1|CO979087	84.21	3	23	19	3	21	362	344	651	19.4	minus
gma-miR1508a	gi|192301865|gb|FG995483.1|FG995483	100	0	23	14	6	19	655	642	651	19.4	minus
gma-miR1508a	gi|1143321|gb|U40979.1|GMU40979	84.21	3	23	19	5	23	154	136	651	19.4	minus
gma-miR1508a	gi|223452370|gb|FJ014759.1|	84.21	3	23	19	1	19	1400	1382	651	19.4	minus
gma-miR1508a	gi|213608415|gb|DB972673.1|DB972673	84.21	3	23	19	2	20	439	421	651	19.4	minus
gma-miR1508a	gi|210141347|dbj|AK245266.1|	84.21	3	23	19	2	20	125	107	651	19.4	minus
gma-miR1508a	gi|31464250|gb|CD406278.1|CD406278	84.21	3	23	19	5	23	442	424	651	19.4	minus
gma-miR1508a	gi|51334751|gb|CO978617.1|CO978617	84.21	3	23	19	4	22	387	369	651	19.4	minus
gma-miR1508a	gi|192326212|gb|FK016299.1|FK016299	88.24	2	23	17	4	20	329	313	854	19	minus
gma-miR1508a	gi|192326212|gb|FK016299.1|FK016299	88.24	2	23	17	4	20	1122	1106	854	19	minus
gma-miR1508a	gi|255636697|gb|BT094362.1|	88.24	2	23	17	7	23	559	543	854	19	minus
gma-miR1508a	gi|255635434|gb|BT093714.1|	88.24	2	23	17	4	20	45	29	854	19	minus
gma-miR1508a	gi|255636871|gb|BT094453.1|	88.24	2	23	17	7	23	567	551	854	19	minus
gma-miR1508a	gi|192309203|gb|FG999108.1|FG999108	88.24	2	23	17	6	22	446	430	854	19	minus
gma-miR1508a	gi|210141791|dbj|AK245710.1|	88.24	2	23	17	1	17	351	335	854	19	minus
gma-miR1508a	gi|6916277|gb|AW397807.1|AW397807	88.24	2	23	17	7	23	172	156	854	19	minus
gma-miR1508a	gi|57574137|gb|CX547112.1|CX547112	88.24	2	23	17	1	17	490	474	854	19	minus
gma-miR1509a	gi|151409752|gb|EV279560.1|EV279560	90.91	2	22	22	1	22	414	393	15	24.8	minus
gma-miR1509a	gi|210144404|dbj|AK287186.1|	85.71	3	22	21	2	22	1078	1058	128	21.7	minus
gma-miR1509a	gi|151404007|gb|EV273817.1|EV273817	85	3	22	20	2	21	263	244	289	20.5	minus
gma-miR1509a	gi|857392|dbj|D50868.1|SOYMCA1TA	85	3	22	20	1	20	1072	1053	289	20.5	minus
gma-miR1509a	gi|151393470|gb|EV263345.1|EV263345	80.95	4	22	21	1	21	247	227	497	19.8	minus
gma-miR1509a	gi|58021627|gb|CX708368.1|CX708368	93.75	1	22	16	1	16	659	644	497	19.8	minus
gma-miR1509a	gi|26047925|gb|CA784565.1|CA784565	80.95	4	22	21	1	21	651	631	497	19.8	minus
gma-miR1509a	gi|192326709|gb|FK017336.1|FK017336	93.75	1	22	16	3	18	231	216	497	19.8	minus
gma-miR1509a	gi|51338038|gb|CO981904.1|CO981904	80.95	4	22	21	1	21	496	476	497	19.8	minus
gma-miR1509a	gi|58024984|gb|CX711725.1|CX711725	93.75	1	22	16	3	18	600	585	497	19.8	minus
gma-miR1509a	gi|255636796|gb|BT094414.1|	80.95	4	22	21	1	21	1149	1129	497	19.8	minus
gma-miR1509a	gi|151397213|gb|EV267086.1|EV267086	80.95	4	22	21	1	21	410	390	497	19.8	minus
gma-miR1509a	gi|193363844|gb|FK329650.1|FK329650	84.21	3	22	19	2	20	116	98	652	19.4	minus
gma-miR1509a	gi|255634531|gb|BT093248.1|	84.21	3	22	19	3	21	548	530	652	19.4	minus
gma-miR1509a	gi|255635603|gb|BT093801.1|	84.21	3	22	19	2	20	818	800	652	19.4	minus
gma-miR1509a	gi|57576082|gb|CX549053.1|CX549053	84.21	3	22	19	1	19	383	365	652	19.4	minus
gma-miR1509a	gi|58014613|gb|CX701355.1|CX701355	84.21	3	22	19	2	20	264	246	652	19.4	minus
gma-miR1509a	gi|120531638|gb|EH259771.1|EH259771	84.21	3	22	19	4	22	282	264	652	19.4	minus
gma-miR1509a	gi|209728712|gb|BW666787.1|BW666787	84.21	3	22	19	3	21	527	509	652	19.4	minus
gma-miR1509a	gi|209728712|gb|BW666787.1|BW666787	84.21	3	22	19	3	21	1132	1114	652	19.4	minus
gma-miR1509a	gi|192314586|gb|FK006372.1|FK006372	84.21	3	22	19	4	22	94	76	652	19.4	minus
gma-miR1509a	gi|58021875|gb|CX708616.1|CX708616	100	0	22	14	3	16	687	674	652	19.4	minus
gma-miR1509a	gi|193456029|gb|FK417077.1|FK417077	88.24	2	22	17	2	18	176	160	855	19	minus
gma-miR1509a	gi|193456029|gb|FK417077.1|FK417077	88.24	2	22	17	5	21	182	166	855	19	minus
gma-miR1509a	gi|255637601|gb|BT094828.1|	88.24	2	22	17	6	22	111	95	855	19	minus
gma-miR1509a	gi|255636697|gb|BT094362.1|	88.24	2	22	17	6	22	715	699	855	19	minus
gma-miR1509a	gi|255627850|gb|BT090195.1|	88.24	2	22	17	5	21	691	675	855	19	minus
gma-miR1509a	gi|255636614|gb|BT094319.1|	88.24	2	22	17	2	18	705	689	855	19	minus
gma-miR1509a	gi|151394229|gb|EV264100.1|EV264100	88.24	2	22	17	2	18	385	369	855	19	minus
gma-miR1509a	gi|214004758|gb|DB988767.1|DB988767	88.24	2	22	17	1	17	124	108	855	19	minus
gma-miR1510a-5p	gi|57574309|gb|CX547284.1|CX547284	100	0	24	17	7	23	116	100	57	22.9	minus
gma-miR1510a-5p	gi|254328127|gb|GR835092.1|GR835092	90	2	24	20	1	20	265	246	74	22.5	minus
gma-miR1510a-5p	gi|255638180|gb|BT095131.1|	82.61	4	24	23	2	24	426	404	97	22.1	minus
gma-miR1510a-5p	gi|308098690|gb|HO760431.1|HO760431	81.82	4	24	22	3	24	891	870	220	20.9	minus
gma-miR1510a-5p	gi|210143590|dbj|AK286372.1|	85	3	24	20	3	22	1473	1454	288	20.5	minus
gma-miR1510a-5p	gi|255646077|gb|BT098305.1|	85	3	24	20	1	20	279	260	288	20.5	minus
gma-miR1510a-5p	gi|209729135|gb|BW660034.1|BW660034	85	3	24	20	4	23	329	310	288	20.5	minus
gma-miR1510a-5p	gi|193350909|gb|FK318725.1|FK318725	85	3	24	20	1	20	193	174	288	20.5	minus
gma-miR1510a-5p	gi|192294370|gb|FG987299.1|FG987299	88.89	2	24	18	1	18	458	441	378	20.2	minus
gma-miR1510a-5p	gi|298195334|gb|HO039165.1|HO039165	88.89	2	24	18	7	24	113	96	378	20.2	minus
gma-miR1510a-5p	gi|193584434|gb|FK543270.1|FK543270	88.89	2	24	18	7	24	119	102	378	20.2	minus
gma-miR1510a-5p	gi|6725204|gb|AW309603.1|AW309603	80.95	4	24	21	4	24	584	564	378	20.2	minus
gma-miR1510a-5p	gi|255638840|gb|BT095472.1|	88.89	2	24	18	1	18	1100	1083	378	20.2	minus
gma-miR1510a-5p	gi|192327155|gb|FK015547.1|FK015547	93.75	1	24	16	2	17	19	4	496	19.8	minus
gma-miR1510a-5p	gi|21601322|gb|BQ611653.1|BQ611653	80.95	4	24	21	1	21	448	428	496	19.8	minus
gma-miR1510a-5p	gi|224555757|gb|FJ430074.1|	93.75	1	24	16	1	16	771	756	496	19.8	minus
gma-miR1510a-5p	gi|210140826|dbj|AK244745.1|	93.75	1	24	16	1	16	926	911	496	19.8	minus
gma-miR1510a-5p	gi|255636319|gb|BT094170.1|	93.75	1	24	16	1	16	160	145	496	19.8	minus
gma-miR1510a-5p	gi|210143351|dbj|AK286133.1|	80.95	4	24	21	2	22	1332	1312	496	19.8	minus
gma-miR1510a-5p	gi|51335905|gb|CO979771.1|CO979771	80.95	4	24	21	4	24	549	529	496	19.8	minus
gma-miR1510a-5p	gi|223452475|gb|FJ014812.1|	84.21	3	24	19	4	22	1202	1184	650	19.4	minus
gma-miR1510a-5p	gi|210142433|dbj|AK285311.1|	84.21	3	24	19	2	20	1837	1819	650	19.4	minus
gma-miR1510a-5p	gi|255634560|gb|BT093263.1|	84.21	3	24	19	1	19	546	528	650	19.4	minus
gma-miR1510a-5p	gi|120491981|gb|EH220148.1|EH220148	84.21	3	24	19	5	23	32	14	650	19.4	minus
gma-miR1510a-5p	gi|210143439|dbj|AK286221.1|	84.21	3	24	19	2	20	1867	1849	650	19.4	minus
gma-miR1510a-5p	gi|57575996|gb|CX548967.1|CX548967	84.21	3	24	19	5	23	58	40	650	19.4	minus
gma-miR1510a-5p	gi|255638861|gb|BT095483.1|	100	0	24	14	11	24	213	200	650	19.4	minus
gma-miR1510a-5p	gi|151406621|gb|EV276436.1|EV276436	88.24	2	24	17	5	21	99	83	853	19	minus
gma-miR1510a-5p	gi|255637769|gb|BT094915.1|	88.24	2	24	17	4	20	80	64	853	19	minus
gma-miR1510a-5p	gi|207688800|gb|GD671319.1|GD671319	88.24	2	24	17	2	18	162	146	853	19	minus
gma-miR1510a-5p	gi|10255728|gb|BE823543.1|BE823543	88.24	2	24	17	2	18	278	262	853	19	minus
gma-miR1510a-5p	gi|210141577|dbj|AK245496.1|	88.24	2	24	17	6	22	962	946	853	19	minus
gma-miR1510a-3p	gi|223452585|gb|FJ014868.1|	86.96	3	23	23	1	23	409	387	25	24.1	minus
gma-miR1510a-3p	gi|151408298|gb|EV278106.1|EV278106	90.48	2	23	21	1	21	430	410	33	23.7	minus
gma-miR1510a-3p	gi|9965106|gb|AF175398.1|	90.48	2	23	21	2	22	156	136	33	23.7	minus
gma-miR1510a-3p	gi|18033110|gb|AF327903.1|	90.48	2	23	21	2	22	798	778	33	23.7	minus
gma-miR1510a-3p	gi|12056929|gb|AF322633.1|	86.36	3	23	22	2	23	714	693	57	22.9	minus
gma-miR1510a-3p	gi|254331115|gb|GR843234.1|GR843234	94.44	1	23	18	3	20	669	652	98	22.1	minus
gma-miR1510a-3p	gi|209699138|gb|BW664342.1|BW664342	82.61	4	23	23	1	23	409	387	98	22.1	minus
gma-miR1510a-3p	gi|120496998|gb|EH225165.1|EH225165	85.71	3	23	21	3	23	654	634	128	21.7	minus
gma-miR1510a-3p	gi|223452622|gb|FJ014887.1|	85.71	3	23	21	2	22	120	100	128	21.7	minus
gma-miR1510a-3p	gi|308171407|gb|HM771292.1|	85.71	3	23	21	2	22	678	658	128	21.7	minus
gma-miR1510a-3p	gi|255640083|gb|BT096107.1|	85.71	3	23	21	2	22	717	697	128	21.7	minus
gma-miR1510a-3p	gi|255640083|gb|BT096107.1|	85.71	3	23	21	2	22	1883	1863	128	21.7	minus
gma-miR1510a-3p	gi|210142756|dbj|AK285249.1|	85.71	3	23	21	3	23	1118	1098	128	21.7	minus
gma-miR1510a-3p	gi|223452604|gb|FJ014878.1|	85.71	3	23	21	2	22	675	655	128	21.7	minus
gma-miR1510a-3p	gi|6846596|gb|AW348886.1|AW348886	89.47	2	23	19	1	19	30	12	168	21.3	minus
gma-miR1510a-3p	gi|223452610|gb|FJ014881.1|	81.82	4	23	22	2	23	675	654	220	20.9	minus
gma-miR1510a-3p	gi|255635994|gb|BT094001.1|	94.12	1	23	17	4	20	808	792	220	20.9	minus
gma-miR1510a-3p	gi|37780301|gb|AY193892.1|	81.82	4	23	22	2	23	747	726	220	20.9	minus
gma-miR1510a-3p	gi|255635775|gb|BT093888.1|	81.82	4	23	22	2	23	1515	1494	220	20.9	minus
gma-miR1510a-3p	gi|16588588|gb|AF314549.1|	81.82	4	23	22	2	23	22	1	220	20.9	minus
gma-miR1510a-3p	gi|193423457|gb|FK390650.1|FK390650	85	3	23	20	1	20	136	117	289	20.5	minus
gma-miR1510a-3p	gi|255638669|gb|BT095385.1|	85	3	23	20	1	20	520	501	289	20.5	minus
gma-miR1510a-3p	gi|58022962|gb|CX709703.1|CX709703	85	3	23	20	1	20	240	221	289	20.5	minus
gma-miR1510a-3p	gi|20448843|gb|BQ252967.1|BQ252967	85	3	23	20	4	23	366	347	289	20.5	minus
gma-miR1510a-3p	gi|255636704|gb|BT094366.1|	88.89	2	23	18	5	22	386	369	379	20.2	minus
gma-miR1510a-3p	gi|255638986|gb|BT095548.1|	88.89	2	23	18	2	19	921	904	379	20.2	minus
gma-miR1510a-3p	gi|210141749|dbj|AK245668.1|	88.89	2	23	18	2	19	735	718	379	20.2	minus
gma-miR1510a-3p	gi|16345476|gb|BI971071.1|BI971071	88.89	2	23	18	1	18	237	220	379	20.2	minus
gma-miR1510a-3p	gi|9564695|gb|BE474204.1|BE474204	93.75	1	23	16	1	16	144	129	497	19.8	minus
gma-miR1510a-3p	gi|255639738|gb|BT095932.1|	93.75	1	23	16	2	17	552	537	497	19.8	minus
gma-miR1510a-3p	gi|255639040|gb|BT095575.1|	80.95	4	23	21	1	21	1123	1103	497	19.8	minus
gma-miR1510a-3p	gi|6747810|gb|AW318266.1|AW318266	80.95	4	23	21	3	23	387	367	497	19.8	minus
gma-miR1510a-3p	gi|223452592|gb|FJ014872.1|	80.95	4	23	21	3	23	2063	2043	497	19.8	minus
gma-miR1510a-3p	gi|32329195|gb|AY308658.1|	80.95	4	23	21	3	23	882	862	497	19.8	minus
gma-miR1510a-3p	gi|255639680|gb|BT095903.1|	80.95	4	23	21	1	21	972	952	497	19.8	minus
gma-miR1510a-3p	gi|255648211|gb|BT099398.1|	80.95	4	23	21	2	22	562	542	497	19.8	minus
gma-miR1510a-3p	gi|151408900|gb|EV278708.1|EV278708	80.95	4	23	21	3	23	363	343	497	19.8	minus
gma-miR1510a-3p	gi|210145884|dbj|AK244575.1|	80.95	4	23	21	3	23	752	732	497	19.8	minus
gma-miR1510a-3p	gi|193435052|gb|FK404046.1|FK404046	80.95	4	23	21	2	22	147	127	497	19.8	minus
gma-miR1510a-3p	gi|212717138|gb|EU888322.1|	80.95	4	23	21	1	21	3156	3136	497	19.8	minus
gma-miR1510a-3p	gi|192314759|gb|FK006657.1|FK006657	93.75	1	23	16	5	20	236	221	497	19.8	minus
gma-miR1510a-3p	gi|223452589|gb|FJ014870.1|	80.95	4	23	21	3	23	98	78	497	19.8	minus
gma-miR1510a-3p	gi|9965108|gb|AF175399.1|	80.95	4	23	21	3	23	674	654	497	19.8	minus
gma-miR1510a-3p	gi|210143740|dbj|AK286522.1|	84.21	3	23	19	2	20	911	893	651	19.4	minus
gma-miR1510a-3p	gi|192319760|gb|FK011884.1|FK011884	100	0	23	14	1	14	552	539	651	19.4	minus
gma-miR1510a-3p	gi|210140778|dbj|AK244697.1|	84.21	3	23	19	5	23	1628	1610	651	19.4	minus
gma-miR1510a-3p	gi|58024061|gb|CX710802.1|CX710802	84.21	3	23	19	2	20	267	249	651	19.4	minus
gma-miR1510a-3p	gi|298169372|gb|HO020732.1|HO020732	84.21	3	23	19	1	19	451	433	651	19.4	minus
gma-miR1510a-3p	gi|255648380|gb|BT099484.1|	84.21	3	23	19	1	19	445	427	651	19.4	minus
gma-miR1510a-3p	gi|210145724|dbj|AK244415.1|	84.21	3	23	19	2	20	1907	1889	651	19.4	minus
gma-miR1510a-3p	gi|41145611|gb|CK605822.1|CK605822	84.21	3	23	19	1	19	532	514	651	19.4	minus
gma-miR1510a-3p	gi|511937|dbj|D28876.1|SOYCPA	84.21	3	23	19	1	19	919	901	651	19.4	minus
gma-miR1510a-3p	gi|255645919|gb|BT098224.1|	84.21	3	23	19	2	20	551	533	651	19.4	minus
gma-miR1510a-3p	gi|255647830|gb|BT099199.1|	88.24	2	23	17	1	17	281	265	854	19	minus
gma-miR1510a-3p	gi|10253428|gb|BE821194.1|BE821194	88.24	2	23	17	1	17	38	22	854	19	minus
gma-miR1510a-3p	gi|210143302|dbj|AK286084.1|	88.24	2	23	17	4	20	1570	1554	854	19	minus
gma-miR1510a-3p	gi|254323352|gb|GR835853.1|GR835853	88.24	2	23	17	5	21	608	592	854	19	minus
gma-miR1510a-3p	gi|255636317|gb|BT094169.1|	88.24	2	23	17	4	20	1118	1102	854	19	minus
gma-miR1510a-3p	gi|255636317|gb|BT094169.1|	88.24	2	23	17	4	20	2678	2662	854	19	minus
gma-miR1510a-3p	gi|208297077|gb|GE095399.1|GE095399	88.24	2	23	17	1	17	223	207	854	19	minus
gma-miR1510a-3p	gi|255637182|gb|BT094612.1|	88.24	2	23	17	4	20	1073	1057	854	19	minus
gma-miR1510a-3p	gi|57575155|gb|CX548130.1|CX548130	88.24	2	23	17	7	23	304	288	854	19	minus
gma-miR1510a-3p	gi|6072748|gb|AW102135.1|AW102135	88.24	2	23	17	3	19	134	118	854	19	minus
gma-miR1510a-3p	gi|192294082|gb|FG986171.1|FG986171	88.24	2	23	17	4	20	159	143	854	19	minus
gma-miR1510a-3p	gi|58015009|gb|CX701751.1|CX701751	88.24	2	23	17	1	17	29	13	854	19	minus
gma-miR1511	gi|255636716|gb|BT094372.1|	85	3	20	20	1	20	108	89	290	20.5	minus
gma-miR1511	gi|22933648|gb|BU550787.1|BU550787	84.21	3	20	19	2	20	219	201	654	19.4	minus
gma-miR1511	gi|9985373|gb|BE659481.1|BE659481	100	0	20	14	7	20	304	291	654	19.4	minus
gma-miR1511	gi|255639607|gb|BT095866.1|	100	0	20	14	6	19	94	81	654	19.4	minus
gma-miR1511	gi|51336214|gb|CO980080.1|CO980080	100	0	20	14	7	20	148	135	654	19.4	minus
gma-miR1511	gi|9983204|gb|BE657312.1|BE657312	84.21	3	20	19	2	20	134	116	654	19.4	minus
gma-miR1511	gi|255641714|gb|BT096939.1|	88.24	2	20	17	2	18	218	202	857	19	minus
gma-miR1511	gi|210141680|dbj|AK245599.1|	88.24	2	20	17	4	20	1515	1499	857	19	minus
gma-miR1511	gi|213612258|gb|DB974594.1|DB974594	88.24	2	20	17	1	17	376	360	857	19	minus
gma-miR1511	gi|31469959|gb|CD411987.1|CD411987	88.24	2	20	17	2	18	234	218	857	19	minus
gma-miR1511	gi|223452364|gb|FJ014756.1|	88.24	2	20	17	1	17	864	848	857	19	minus
gma-miR1512a	gi|58022961|gb|CX709702.1|CX709702	86.36	3	22	22	1	22	23	2	57	22.9	minus
gma-miR1512a	gi|192315923|gb|FK008820.1|FK008820	81.82	4	22	22	1	22	264	243	220	20.9	minus
gma-miR1512a	gi|255638413|gb|BT095251.1|	81.82	4	22	22	1	22	66	45	220	20.9	minus
gma-miR1512a	gi|254342607|gb|GR858769.1|GR858769	94.12	1	22	17	1	17	538	522	220	20.9	minus
gma-miR1512a	gi|51343042|gb|CO983775.1|CO983775	81.82	4	22	22	1	22	655	634	220	20.9	minus
gma-miR1512a	gi|210145213|dbj|AK243904.1|	81.82	4	22	22	1	22	1664	1643	220	20.9	minus
gma-miR1512a	gi|210141596|dbj|AK245515.1|	81.82	4	22	22	1	22	1967	1946	220	20.9	minus
gma-miR1512a	gi|27425874|gb|CA937394.1|CA937394	85	3	22	20	2	21	442	423	289	20.5	minus
gma-miR1512a	gi|58024254|gb|CX710995.1|CX710995	85	3	22	20	3	22	603	584	289	20.5	minus
gma-miR1512a	gi|7029001|gb|AW458784.1|AW458784	85	3	22	20	1	20	199	180	289	20.5	minus
gma-miR1512a	gi|151395241|gb|EV265112.1|EV265112	85	3	22	20	2	21	326	307	289	20.5	minus
gma-miR1512a	gi|187940300|gb|EU661923.1|	85	3	22	20	1	20	1254	1235	289	20.5	minus
gma-miR1512a	gi|255634601|gb|BT093285.1|	100	0	22	15	8	22	1009	995	289	20.5	minus
gma-miR1512a	gi|210145743|dbj|AK244434.1|	88.89	2	22	18	2	19	797	780	379	20.2	minus
gma-miR1512a	gi|151394241|gb|EV264112.1|EV264112	88.89	2	22	18	1	18	806	789	379	20.2	minus
gma-miR1512a	gi|210141724|dbj|AK245643.1|	88.89	2	22	18	2	19	1268	1251	379	20.2	minus
gma-miR1512a	gi|255647945|gb|BT099259.1|	88.89	2	22	18	2	19	838	821	379	20.2	minus
gma-miR1512a	gi|255635492|gb|BT093744.1|	88.89	2	22	18	5	22	187	170	379	20.2	minus
gma-miR1512a	gi|51335665|gb|CO979531.1|CO979531	80.95	4	22	21	2	22	537	517	497	19.8	minus
gma-miR1512a	gi|210144436|dbj|AK287218.1|	80.95	4	22	21	2	22	1403	1383	497	19.8	minus
gma-miR1512a	gi|255640284|gb|BT096209.1|	80.95	4	22	21	1	21	243	223	497	19.8	minus
gma-miR1512a	gi|255645220|gb|BT097866.1|	80.95	4	22	21	2	22	965	945	497	19.8	minus
gma-miR1512a	gi|58021947|gb|CX708688.1|CX708688	80.95	4	22	21	2	22	115	95	497	19.8	minus
gma-miR1512a	gi|6847852|gb|AW350142.1|AW350142	80.95	4	22	21	2	22	458	438	497	19.8	minus
gma-miR1512a	gi|255635749|gb|BT093875.1|	80.95	4	22	21	1	21	1146	1126	497	19.8	minus
gma-miR1512a	gi|210145353|dbj|AK244044.1|	80.95	4	22	21	2	22	1255	1235	497	19.8	minus
gma-miR1512a	gi|254340228|gb|GR858353.1|GR858353	84.21	3	22	19	4	22	564	546	652	19.4	minus
gma-miR1512a	gi|16345913|gb|BI971508.1|BI971508	84.21	3	22	19	4	22	312	294	652	19.4	minus
gma-miR1512a	gi|73587473|emb|AM075829.1|	84.21	3	22	19	2	20	1002	984	652	19.4	minus
gma-miR1512a	gi|210141436|dbj|AK245355.1|	84.21	3	22	19	4	22	649	631	652	19.4	minus
gma-miR1512a	gi|255637427|gb|BT094738.1|	84.21	3	22	19	4	22	208	190	652	19.4	minus
gma-miR1512a	gi|17020816|gb|BM091850.1|BM091850	84.21	3	22	19	2	20	246	228	652	19.4	minus
gma-miR1512a	gi|209721497|gb|BW671677.1|BW671677	84.21	3	22	19	2	20	60	42	652	19.4	minus
gma-miR1512a	gi|308098805|gb|HO760646.1|HO760646	84.21	3	22	19	2	20	565	547	652	19.4	minus
gma-miR1512a	gi|255644871|gb|BT097689.1|	84.21	3	22	19	3	21	1066	1048	652	19.4	minus
gma-miR1512a	gi|255642162|gb|BT097170.1|	84.21	3	22	19	4	22	900	882	652	19.4	minus
gma-miR1512a	gi|37995732|gb|CF807321.1|CF807321	84.21	3	22	19	2	20	411	393	652	19.4	minus
gma-miR1512a	gi|151401926|gb|EV271739.1|EV271739	84.21	3	22	19	3	21	330	312	652	19.4	minus
gma-miR1512a	gi|31470502|gb|CD412530.1|CD412530	84.21	3	22	19	4	22	174	156	652	19.4	minus
gma-miR1512a	gi|210141976|dbj|AK245895.1|	88.24	2	22	17	2	18	668	652	855	19	minus
gma-miR1512a	gi|163920858|gb|EH038281.1|EH038281	88.24	2	22	17	6	22	553	537	855	19	minus
gma-miR1512a	gi|255648245|gb|BT099415.1|	88.24	2	22	17	2	18	790	774	855	19	minus
gma-miR1512a	gi|7590014|gb|AW705776.1|AW705776	88.24	2	22	17	5	21	326	310	855	19	minus
gma-miR1512a	gi|255639581|gb|BT095853.1|	88.24	2	22	17	4	20	495	479	855	19	minus
gma-miR1512a	gi|210145761|dbj|AK244452.1|	88.24	2	22	17	3	19	209	193	855	19	minus
gma-miR1512a	gi|254341136|gb|GR854864.1|GR854864	88.24	2	22	17	2	18	668	652	855	19	minus
gma-miR1512a	gi|192333483|gb|FK024012.1|FK024012	88.24	2	22	17	2	18	272	256	855	19	minus
gma-miR1512a	gi|120532569|gb|EH260702.1|EH260702	88.24	2	22	17	2	18	83	67	855	19	minus
gma-miR1512a	gi|120532569|gb|EH260702.1|EH260702	88.24	2	22	17	2	18	884	868	855	19	minus
gma-miR1512a	gi|192306477|gb|FG997189.1|FG997189	88.24	2	22	17	3	19	521	505	855	19	minus
gma-miR1512a	gi|208297170|gb|GE094918.1|GE094918	88.24	2	22	17	6	22	112	96	855	19	minus
gma-miR1513a-5p	gi|298193938|gb|HO040586.1|HO040586	95.24	1	21	21	1	21	154	134	8.5	25.6	minus
gma-miR1513a-5p	gi|51341888|gb|CO983205.1|CO983205	90.48	2	21	21	1	21	185	165	33	23.7	minus
gma-miR1513a-5p	gi|151408620|gb|EV278428.1|EV278428	85.71	3	21	21	1	21	162	142	128	21.7	minus
gma-miR1513a-5p	gi|192305043|gb|FG994593.1|FG994593	85.71	3	21	21	1	21	150	130	128	21.7	minus
gma-miR1513a-5p	gi|255636323|gb|BT094172.1|	89.47	2	21	19	1	19	769	751	168	21.3	minus
gma-miR1513a-5p	gi|210141157|dbj|AK245074.1|	100	0	21	15	1	15	1910	1896	289	20.5	minus
gma-miR1513a-5p	gi|254346834|gb|GR856556.1|GR856556	100	0	21	15	1	15	327	313	289	20.5	minus
gma-miR1513a-5p	gi|255636177|gb|BT094096.1|	88.89	2	21	18	3	20	391	374	380	20.2	minus
gma-miR1513a-5p	gi|9983259|gb|BE657367.1|BE657367	88.89	2	21	18	1	18	420	403	380	20.2	minus
gma-miR1513a-5p	gi|208095122|gb|GD891292.1|GD891292	88.89	2	21	18	2	19	47	30	380	20.2	minus
gma-miR1513a-5p	gi|223452557|gb|FJ014854.1|	93.75	1	21	16	3	18	35	20	498	19.8	minus
gma-miR1513a-5p	gi|298175551|gb|HO018262.1|HO018262	80.95	4	21	21	1	21	223	203	498	19.8	minus
gma-miR1513a-5p	gi|58025072|gb|CX711813.1|CX711813	93.75	1	21	16	5	20	125	110	498	19.8	minus
gma-miR1513a-5p	gi|192315333|gb|FK009625.1|FK009625	80.95	4	21	21	1	21	702	682	498	19.8	minus
gma-miR1513a-5p	gi|26058306|gb|CA801220.1|CA801220	93.75	1	21	16	4	19	307	292	498	19.8	minus
gma-miR1513a-5p	gi|209699926|gb|BW652553.1|BW652553	93.75	1	21	16	4	19	347	332	498	19.8	minus
gma-miR1513a-5p	gi|209714629|gb|BW654041.1|BW654041	80.95	4	21	21	1	21	569	549	498	19.8	minus
gma-miR1513a-5p	gi|210143247|dbj|AK286029.1|	84.21	3	21	19	1	19	2036	2018	653	19.4	minus
gma-miR1513a-5p	gi|255648235|gb|BT099410.1|	84.21	3	21	19	2	20	550	532	653	19.4	minus
gma-miR1513a-5p	gi|255648205|gb|BT099395.1|	84.21	3	21	19	1	19	77	59	653	19.4	minus
gma-miR1513a-5p	gi|255636141|gb|BT094077.1|	84.21	3	21	19	2	20	445	427	653	19.4	minus
gma-miR1513a-5p	gi|192295911|gb|FG990921.1|FG990921	84.21	3	21	19	3	21	774	756	653	19.4	minus
gma-miR1513a-5p	gi|51338373|gb|CO982239.1|CO982239	84.21	3	21	19	1	19	254	236	653	19.4	minus
gma-miR1513a-5p	gi|255641655|gb|BT096908.1|	100	0	21	14	3	16	1400	1387	653	19.4	minus
gma-miR1513a-5p	gi|255637780|gb|BT094921.1|	88.24	2	21	17	4	20	849	833	856	19	minus
gma-miR1513a-5p	gi|151394519|gb|EV264390.1|EV264390	88.24	2	21	17	3	19	44	28	856	19	minus
gma-miR1513a-5p	gi|254344257|gb|GR851060.1|GR851060	88.24	2	21	17	2	18	64	48	856	19	minus
gma-miR1513a-5p	gi|51345013|gb|CO985746.1|CO985746	88.24	2	21	17	1	17	426	410	856	19	minus
gma-miR1513a-5p	gi|210141083|dbj|AK245002.1|	88.24	2	21	17	2	18	38	22	856	19	minus
gma-miR1513a-5p	gi|213604163|gb|DB984200.1|DB984200	88.24	2	21	17	3	19	189	173	856	19	minus
gma-miR1513a-5p	gi|192312419|gb|FK004947.1|FK004947	88.24	2	21	17	3	19	81	65	856	19	minus
gma-miR1513a-5p	gi|151399257|gb|EV269128.1|EV269128	88.24	2	21	17	3	19	29	13	856	19	minus
gma-miR1513a-5p	gi|192314764|gb|FK006662.1|FK006662	88.24	2	21	17	2	18	48	32	856	19	minus
gma-miR1513a-5p	gi|51336272|gb|CO980138.1|CO980138	88.24	2	21	17	2	18	704	688	856	19	minus
gma-miR1513a-5p	gi|255644405|gb|BT097450.1|	88.24	2	21	17	1	17	666	650	856	19	minus
gma-miR1513a-5p	gi|255635683|gb|BT093842.1|	88.24	2	21	17	1	17	408	392	856	19	minus
gma-miR1513a-3p	gi|255637917|gb|BT094994.1|	89.47	2	23	19	4	22	951	933	168	21.3	minus
gma-miR1513a-3p	gi|298199190|gb|HO042553.1|HO042553	81.82	4	23	22	1	22	442	421	220	20.9	minus
gma-miR1513a-3p	gi|210141703|dbj|AK245622.1|	85	3	23	20	4	23	474	455	289	20.5	minus
gma-miR1513a-3p	gi|51341657|gb|CO982974.1|CO982974	100	0	23	15	1	15	30	16	289	20.5	minus
gma-miR1513a-3p	gi|302141392|gb|HO212268.1|HO212268	85	3	23	20	1	20	190	171	289	20.5	minus
gma-miR1513a-3p	gi|6070111|gb|AW099683.1|AW099683	100	0	23	15	1	15	116	102	289	20.5	minus
gma-miR1513a-3p	gi|31310232|gb|CD395435.1|CD395435	88.89	2	23	18	2	19	40	23	379	20.2	minus
gma-miR1513a-3p	gi|31464853|gb|CD406866.1|CD406866	80.95	4	23	21	2	22	560	540	497	19.8	minus
gma-miR1513a-3p	gi|31310412|gb|CD395615.1|CD395615	93.75	1	23	16	1	16	177	162	497	19.8	minus
gma-miR1513a-3p	gi|255648149|gb|BT099366.1|	80.95	4	23	21	1	21	221	201	497	19.8	minus
gma-miR1513a-3p	gi|255645597|gb|BT098058.1|	84.21	3	23	19	4	22	313	295	651	19.4	minus
gma-miR1513a-3p	gi|6846915|gb|AW349205.1|AW349205	100	0	23	14	1	14	377	364	651	19.4	minus
gma-miR1513a-3p	gi|254344888|gb|GR851371.1|GR851371	84.21	3	23	19	1	19	101	83	651	19.4	minus
gma-miR1513a-3p	gi|58015335|gb|CX702077.1|CX702077	84.21	3	23	19	5	23	151	133	651	19.4	minus
gma-miR1513a-3p	gi|58017403|gb|CX704145.1|CX704145	84.21	3	23	19	2	20	72	54	651	19.4	minus
gma-miR1513a-3p	gi|51338120|gb|CO981986.1|CO981986	84.21	3	23	19	5	23	252	234	651	19.4	minus
gma-miR1513a-3p	gi|255646783|gb|BT098664.1|	84.21	3	23	19	2	20	92	74	651	19.4	minus
gma-miR1513a-3p	gi|210142791|dbj|AK285573.1|	84.21	3	23	19	2	20	1780	1762	651	19.4	minus
gma-miR1513a-3p	gi|209711617|gb|BW671328.1|BW671328	84.21	3	23	19	2	20	428	410	651	19.4	minus
gma-miR1513a-3p	gi|255637965|gb|BT095019.1|	84.21	3	23	19	4	22	1147	1129	651	19.4	minus
gma-miR1513a-3p	gi|255642166|gb|BT097172.1|	88.24	2	23	17	1	17	184	168	854	19	minus
gma-miR1513a-3p	gi|255644798|gb|BT097651.1|	88.24	2	23	17	5	21	1531	1515	854	19	minus
gma-miR1513a-3p	gi|192308902|gb|FK002126.1|FK002126	88.24	2	23	17	4	20	603	587	854	19	minus
gma-miR1513a-3p	gi|120529024|gb|EH257158.1|EH257158	88.24	2	23	17	1	17	279	263	854	19	minus
gma-miR1513a-3p	gi|192295509|gb|FG988083.1|FG988083	88.24	2	23	17	4	20	429	413	854	19	minus
gma-miR1513a-3p	gi|255647445|gb|BT099004.1|	88.24	2	23	17	4	20	1257	1241	854	19	minus
gma-miR1513a-3p	gi|10254301|gb|BE822067.1|BE822067	88.24	2	23	17	1	17	177	161	854	19	minus
gma-miR1514a	gi|210140760|dbj|AK244679.1|	85.71	3	21	21	1	21	2920	2900	128	21.7	minus
gma-miR1514a	gi|120534390|gb|EH262523.1|EH262523	85	3	21	20	1	20	365	346	289	20.5	minus
gma-miR1514a	gi|210142870|dbj|AK285652.1|	85	3	21	20	2	21	1059	1040	289	20.5	minus
gma-miR1514a	gi|31312449|gb|CD397652.1|CD397652	85	3	21	20	2	21	148	129	289	20.5	minus
gma-miR1514a	gi|17963431|gb|BM270180.1|BM270180	85	3	21	20	2	21	161	142	289	20.5	minus
gma-miR1514a	gi|58021351|gb|CX708092.1|CX708092	85	3	21	20	2	21	159	140	289	20.5	minus
gma-miR1514a	gi|255639432|gb|BT095777.1|	80.95	4	21	21	1	21	387	367	498	19.8	minus
gma-miR1514a	gi|209727424|gb|BW663710.1|BW663710	80.95	4	21	21	1	21	127	107	498	19.8	minus
gma-miR1514a	gi|214007838|gb|DB986441.1|DB986441	93.75	1	21	16	1	16	284	269	498	19.8	minus
gma-miR1514a	gi|31458795|gb|CD400823.1|CD400823	80.95	4	21	21	1	21	149	129	498	19.8	minus
gma-miR1514a	gi|255645519|gb|BT098018.1|	80.95	4	21	21	1	21	172	152	498	19.8	minus
gma-miR1514a	gi|255635961|gb|BT093984.1|	80.95	4	21	21	1	21	465	445	498	19.8	minus
gma-miR1514a	gi|255645220|gb|BT097866.1|	80.95	4	21	21	1	21	229	209	498	19.8	minus
gma-miR1514a	gi|210141198|dbj|AK245115.1|	80.95	4	21	21	1	21	3145	3125	498	19.8	minus
gma-miR1514a	gi|14516421|gb|BI095093.1|BI095093	80.95	4	21	21	1	21	371	351	498	19.8	minus
gma-miR1514a	gi|51341368|gb|CO982685.1|CO982685	80.95	4	21	21	1	21	189	169	498	19.8	minus
gma-miR1514a	gi|51335597|gb|CO979463.1|CO979463	80.95	4	21	21	1	21	803	783	498	19.8	minus
gma-miR1514a	gi|210142082|dbj|AK246001.1|	80.95	4	21	21	1	21	1643	1623	498	19.8	minus
gma-miR1514a	gi|210144414|dbj|AK287196.1|	80.95	4	21	21	1	21	792	772	498	19.8	minus
gma-miR1514a	gi|113367147|gb|DQ787021.1|	84.21	3	21	19	2	20	863	845	653	19.4	minus
gma-miR1514a	gi|254331680|gb|GR846097.1|GR846097	100	0	21	14	1	14	675	662	653	19.4	minus
gma-miR1514a	gi|151405604|gb|EV275418.1|EV275418	84.21	3	21	19	3	21	396	378	653	19.4	minus
gma-miR1514a	gi|140325533|gb|EF100865.1|	84.21	3	21	19	1	19	3089	3071	653	19.4	minus
gma-miR1514a	gi|23728507|gb|BU762309.1|BU762309	84.21	3	21	19	1	19	48	30	653	19.4	minus
gma-miR1514a	gi|192333278|gb|FK026159.1|FK026159	84.21	3	21	19	2	20	68	50	653	19.4	minus
gma-miR1514a	gi|210144491|dbj|AK287273.1|	100	0	21	14	2	15	1283	1270	653	19.4	minus
gma-miR1514a	gi|12688658|gb|BG154994.1|BG154994	84.21	3	21	19	1	19	147	129	653	19.4	minus
gma-miR1514a	gi|16275984|gb|BI941617.1|BI941617	84.21	3	21	19	2	20	220	202	653	19.4	minus
gma-miR1514a	gi|210145571|dbj|AK244262.1|	84.21	3	21	19	1	19	2299	2281	653	19.4	minus
gma-miR1514a	gi|210142741|dbj|AK285234.1|	88.24	2	21	17	3	19	189	173	856	19	minus
gma-miR1514a	gi|56693547|gb|AY695730.1|	88.24	2	21	17	4	20	617	601	856	19	minus
gma-miR1514a	gi|255642470|gb|BT097325.1|	88.24	2	21	17	5	21	504	488	856	19	minus
gma-miR1514a	gi|16346859|gb|BI972454.1|BI972454	88.24	2	21	17	4	20	495	479	856	19	minus
gma-miR1514a	gi|10254833|gb|BE822599.1|BE822599	88.24	2	21	17	1	17	324	308	856	19	minus
gma-miR1514a	gi|51343763|gb|CO984496.1|CO984496	88.24	2	21	17	1	17	153	137	856	19	minus
gma-miR1514a	gi|51343763|gb|CO984496.1|CO984496	88.24	2	21	17	1	17	842	826	856	19	minus
gma-miR1514a	gi|192295048|gb|FG986767.1|FG986767	88.24	2	21	17	5	21	453	437	856	19	minus
gma-miR1514b	gi|210140760|dbj|AK244679.1|	90.48	2	21	21	1	21	2920	2900	33	23.7	minus
gma-miR1514b	gi|17963431|gb|BM270180.1|BM270180	90	2	21	20	2	21	161	142	75	22.5	minus
gma-miR1514b	gi|210141198|dbj|AK245115.1|	85.71	3	21	21	1	21	3145	3125	128	21.7	minus
gma-miR1514b	gi|214007838|gb|DB986441.1|DB986441	94.12	1	21	17	1	17	284	268	221	20.9	minus
gma-miR1514b	gi|254345041|gb|GR855698.1|GR855698	85	3	21	20	2	21	55	36	289	20.5	minus
gma-miR1514b	gi|255645296|gb|BT097905.1|	85	3	21	20	1	20	430	411	289	20.5	minus
gma-miR1514b	gi|192314136|gb|FK011508.1|FK011508	85	3	21	20	2	21	86	67	289	20.5	minus
gma-miR1514b	gi|9565802|gb|BE475311.1|BE475311	85	3	21	20	1	20	355	336	289	20.5	minus
gma-miR1514b	gi|151404655|gb|EV274469.1|EV274469	85	3	21	20	1	20	705	686	289	20.5	minus
gma-miR1514b	gi|210145809|dbj|AK244500.1|	85	3	21	20	2	21	2780	2761	289	20.5	minus
gma-miR1514b	gi|15664906|gb|BI702277.1|BI702277	85	3	21	20	2	21	135	116	289	20.5	minus
gma-miR1514b	gi|31312449|gb|CD397652.1|CD397652	85	3	21	20	2	21	148	129	289	20.5	minus
gma-miR1514b	gi|26268357|gb|CA819420.1|CA819420	85	3	21	20	2	21	223	204	289	20.5	minus
gma-miR1514b	gi|223452310|gb|FJ014728.1|	85	3	21	20	1	20	806	787	289	20.5	minus
gma-miR1514b	gi|58021970|gb|CX708711.1|CX708711	85	3	21	20	1	20	84	65	289	20.5	minus
gma-miR1514b	gi|51337842|gb|CO981708.1|CO981708	88.89	2	21	18	4	21	187	170	380	20.2	minus
gma-miR1514b	gi|51337842|gb|CO981708.1|CO981708	88.89	2	21	18	4	21	801	784	380	20.2	minus
gma-miR1514b	gi|58021431|gb|CX708172.1|CX708172	88.89	2	21	18	2	19	51	34	380	20.2	minus
gma-miR1514b	gi|192312981|gb|FK004627.1|FK004627	80.95	4	21	21	1	21	256	236	498	19.8	minus
gma-miR1514b	gi|255646768|gb|BT098656.1|	80.95	4	21	21	1	21	428	408	498	19.8	minus
gma-miR1514b	gi|51341893|gb|CO983210.1|CO983210	80.95	4	21	21	1	21	688	668	498	19.8	minus
gma-miR1514b	gi|58014374|gb|CX701116.1|CX701116	80.95	4	21	21	1	21	97	77	498	19.8	minus
gma-miR1514b	gi|255634851|gb|BT093415.1|	80.95	4	21	21	1	21	1075	1055	498	19.8	minus
gma-miR1514b	gi|15001327|gb|BI322141.1|BI322141	80.95	4	21	21	1	21	25	5	498	19.8	minus
gma-miR1514b	gi|255646696|gb|BT098619.1|	80.95	4	21	21	1	21	72	52	498	19.8	minus
gma-miR1514b	gi|22928031|gb|BU545170.1|BU545170	80.95	4	21	21	1	21	30	10	498	19.8	minus
gma-miR1514b	gi|223452567|gb|FJ014859.1|	80.95	4	21	21	1	21	1266	1246	498	19.8	minus
gma-miR1514b	gi|192321447|gb|FK012853.1|FK012853	80.95	4	21	21	1	21	51	31	498	19.8	minus
gma-miR1514b	gi|209724096|gb|BW654523.1|BW654523	80.95	4	21	21	1	21	505	485	498	19.8	minus
gma-miR1514b	gi|151412709|gb|EV282521.1|EV282521	93.75	1	21	16	4	19	622	607	498	19.8	minus
gma-miR1514b	gi|10255368|gb|BE823134.1|BE823134	80.95	4	21	21	1	21	33	13	498	19.8	minus
gma-miR1514b	gi|210145557|dbj|AK244248.1|	80.95	4	21	21	1	21	1179	1159	498	19.8	minus
gma-miR1514b	gi|58014461|gb|CX701203.1|CX701203	80.95	4	21	21	1	21	120	100	498	19.8	minus
gma-miR1514b	gi|51335597|gb|CO979463.1|CO979463	80.95	4	21	21	1	21	803	783	498	19.8	minus
gma-miR1514b	gi|210141241|dbj|AK245158.1|	80.95	4	21	21	1	21	3150	3130	498	19.8	minus
gma-miR1514b	gi|192315492|gb|FK009238.1|FK009238	80.95	4	21	21	1	21	31	11	498	19.8	minus
gma-miR1514b	gi|254317517|gb|GR826501.1|GR826501	80.95	4	21	21	1	21	288	268	498	19.8	minus
gma-miR1514b	gi|210142082|dbj|AK246001.1|	80.95	4	21	21	1	21	1643	1623	498	19.8	minus
gma-miR1514b	gi|255638982|gb|BT095546.1|	84.21	3	21	19	2	20	897	879	653	19.4	minus
gma-miR1514b	gi|1763062|gb|U68763.1|GMU68763	84.21	3	21	19	1	19	987	969	653	19.4	minus
gma-miR1514b	gi|254331680|gb|GR846097.1|GR846097	100	0	21	14	1	14	675	662	653	19.4	minus
gma-miR1514b	gi|210145129|dbj|AK243820.1|	84.21	3	21	19	1	19	808	790	653	19.4	minus
gma-miR1514b	gi|255635616|gb|BT093808.1|	84.21	3	21	19	1	19	700	682	653	19.4	minus
gma-miR1514b	gi|51345186|gb|CO985919.1|CO985919	84.21	3	21	19	3	21	709	691	653	19.4	minus
gma-miR1514b	gi|255640493|gb|BT096317.1|	84.21	3	21	19	2	20	1016	998	653	19.4	minus
gma-miR1514b	gi|51338496|gb|CO982362.1|CO982362	84.21	3	21	19	2	20	88	70	653	19.4	minus
gma-miR1514b	gi|210144491|dbj|AK287273.1|	100	0	21	14	2	15	1283	1270	653	19.4	minus
gma-miR1514b	gi|192311942|gb|FK004237.1|FK004237	84.21	3	21	19	1	19	599	581	653	19.4	minus
gma-miR1514b	gi|192320609|gb|FK012019.1|FK012019	84.21	3	21	19	1	19	535	517	653	19.4	minus
gma-miR1514b	gi|31311957|gb|CD397160.1|CD397160	84.21	3	21	19	2	20	220	202	653	19.4	minus
gma-miR1514b	gi|255638842|gb|BT095473.1|	84.21	3	21	19	2	20	892	874	653	19.4	minus
gma-miR1514b	gi|163923237|gb|EH039651.1|EH039651	84.21	3	21	19	3	21	794	776	653	19.4	minus
gma-miR1514b	gi|255646183|gb|BT098361.1|	84.21	3	21	19	1	19	43	25	653	19.4	minus
gma-miR1514b	gi|192316565|gb|FK006800.1|FK006800	84.21	3	21	19	1	19	659	641	653	19.4	minus
gma-miR1514b	gi|255641641|gb|BT096901.1|	84.21	3	21	19	2	20	929	911	653	19.4	minus
gma-miR1514b	gi|255640294|gb|BT096214.1|	84.21	3	21	19	2	20	999	981	653	19.4	minus
gma-miR1514b	gi|255645930|gb|BT098230.1|	88.24	2	21	17	4	20	995	979	856	19	minus
gma-miR1514b	gi|13787826|gb|BG650418.1|BG650418	88.24	2	21	17	1	17	112	96	856	19	minus
gma-miR1514b	gi|210143960|dbj|AK286742.1|	88.24	2	21	17	5	21	955	939	856	19	minus
gma-miR1514b	gi|255642371|gb|BT097275.1|	88.24	2	21	17	4	20	1859	1843	856	19	minus
gma-miR1514b	gi|56693547|gb|AY695730.1|	88.24	2	21	17	4	20	617	601	856	19	minus
gma-miR1514b	gi|6845835|gb|AW348125.1|AW348125	88.24	2	21	17	1	17	87	71	856	19	minus
gma-miR1514b	gi|31462359|gb|CD404387.1|CD404387	88.24	2	21	17	4	20	428	412	856	19	minus
gma-miR1514b	gi|18039287|gb|BM307581.1|BM307581	88.24	2	21	17	1	17	186	170	856	19	minus
gma-miR1514b	gi|193509791|gb|FK470769.1|FK470769	88.24	2	21	17	5	21	285	269	856	19	minus
gma-miR1514b	gi|57575909|gb|CX548880.1|CX548880	88.24	2	21	17	1	17	84	68	856	19	minus
gma-miR1514b	gi|16995774|gb|BM085146.1|BM085146	88.24	2	21	17	1	17	138	122	856	19	minus
gma-miR1514b	gi|254325225|gb|GR838106.1|GR838106	88.24	2	21	17	1	17	548	532	856	19	minus
gma-miR1514b	gi|58025109|gb|CX711850.1|CX711850	88.24	2	21	17	5	21	120	104	856	19	minus
gma-miR1514b	gi|255637699|gb|BT094879.1|	88.24	2	21	17	1	17	1687	1671	856	19	minus
gma-miR1514b	gi|31459208|gb|CD401236.1|CD401236	88.24	2	21	17	1	17	17	1	856	19	minus
gma-miR1515a	gi|886099|gb|U27347.1|GMU27347	85.71	3	22	21	1	21	1012	992	128	21.7	minus
gma-miR1515a	gi|7640119|gb|AW734427.1|AW734427	89.47	2	22	19	3	21	205	187	168	21.3	minus
gma-miR1515a	gi|255644929|gb|BT097718.1|	85	3	22	20	2	21	736	717	289	20.5	minus
gma-miR1515a	gi|10252067|gb|BE819882.1|BE819882	100	0	22	15	4	18	120	106	289	20.5	minus
gma-miR1515a	gi|10254008|gb|BE821774.1|BE821774	100	0	22	15	4	18	619	605	289	20.5	minus
gma-miR1515a	gi|210144178|dbj|AK286960.1|	100	0	22	15	7	21	477	463	289	20.5	minus
gma-miR1515a	gi|58017470|gb|CX704212.1|CX704212	85	3	22	20	3	22	594	575	289	20.5	minus
gma-miR1515a	gi|85376224|gb|DQ340397.1|	88.89	2	22	18	5	22	1324	1307	379	20.2	minus
gma-miR1515a	gi|254340401|gb|GR850703.1|GR850703	88.89	2	22	18	1	18	321	304	379	20.2	minus
gma-miR1515a	gi|192325958|gb|FK016635.1|FK016635	80.95	4	22	21	1	21	782	762	497	19.8	minus
gma-miR1515a	gi|255647439|gb|BT099001.1|	80.95	4	22	21	2	22	629	609	497	19.8	minus
gma-miR1515a	gi|210141583|dbj|AK245502.1|	93.75	1	22	16	2	17	135	120	497	19.8	minus
gma-miR1515a	gi|151393872|gb|EV263747.1|EV263747	80.95	4	22	21	1	21	341	321	497	19.8	minus
gma-miR1515a	gi|51336326|gb|CO980192.1|CO980192	84.21	3	22	19	1	19	181	163	652	19.4	minus
gma-miR1515a	gi|212552159|gb|EU848489.1|	84.21	3	22	19	4	22	925	907	652	19.4	minus
gma-miR1515a	gi|57574604|gb|CX547579.1|CX547579	84.21	3	22	19	4	22	370	352	652	19.4	minus
gma-miR1515a	gi|209720797|gb|BW677560.1|BW677560	84.21	3	22	19	1	19	557	539	652	19.4	minus
gma-miR1515a	gi|7685134|gb|AW755782.1|AW755782	88.24	2	22	17	2	18	581	565	855	19	minus
gma-miR1515a	gi|210142656|dbj|AK285534.1|	88.24	2	22	17	1	17	2931	2915	855	19	minus
gma-miR1516a-5p	gi|255636897|gb|BT094466.1|	82.61	4	23	23	1	23	157	135	98	22.1	minus
gma-miR1516a-5p	gi|16348644|gb|BI974239.1|BI974239	85.71	3	23	21	3	23	122	102	128	21.7	minus
gma-miR1516a-5p	gi|255639067|gb|BT095589.1|	81.82	4	23	22	1	22	685	664	220	20.9	minus
gma-miR1516a-5p	gi|254342532|gb|GR858694.1|GR858694	81.82	4	23	22	2	23	203	182	220	20.9	minus
gma-miR1516a-5p	gi|254338086|gb|GR849718.1|GR849718	81.82	4	23	22	2	23	330	309	220	20.9	minus
gma-miR1516a-5p	gi|19345983|gb|BM890863.1|BM890863	81.82	4	23	22	1	22	145	124	220	20.9	minus
gma-miR1516a-5p	gi|192313920|gb|FK008772.1|FK008772	94.12	1	23	17	1	17	617	601	220	20.9	minus
gma-miR1516a-5p	gi|210141487|dbj|AK245406.1|	85	3	23	20	1	20	2381	2362	289	20.5	minus
gma-miR1516a-5p	gi|192296742|gb|FG993040.1|FG993040	88.89	2	23	18	1	18	144	127	379	20.2	minus
gma-miR1516a-5p	gi|58020532|gb|CX707274.1|CX707274	80.95	4	23	21	1	21	429	409	497	19.8	minus
gma-miR1516a-5p	gi|58022157|gb|CX708898.1|CX708898	80.95	4	23	21	2	22	632	612	497	19.8	minus
gma-miR1516a-5p	gi|151403131|gb|EV272941.1|EV272941	93.75	1	23	16	7	22	367	352	497	19.8	minus
gma-miR1516a-5p	gi|255639320|gb|BT095718.1|	80.95	4	23	21	2	22	848	828	497	19.8	minus
gma-miR1516a-5p	gi|255641935|gb|BT097053.1|	80.95	4	23	21	2	22	1286	1266	497	19.8	minus
gma-miR1516a-5p	gi|255636096|gb|BT094053.1|	80.95	4	23	21	2	22	1309	1289	497	19.8	minus
gma-miR1516a-5p	gi|210142114|dbj|AK246033.1|	80.95	4	23	21	3	23	1612	1592	497	19.8	minus
gma-miR1516a-5p	gi|151410844|gb|EV280659.1|EV280659	84.21	3	23	19	5	23	691	673	651	19.4	minus
gma-miR1516a-5p	gi|255637423|gb|BT094736.1|	84.21	3	23	19	2	20	538	520	651	19.4	minus
gma-miR1516a-5p	gi|51338511|gb|CO982377.1|CO982377	84.21	3	23	19	5	23	64	46	651	19.4	minus
gma-miR1516a-5p	gi|26045771|gb|CA783256.1|CA783256	84.21	3	23	19	1	19	132	114	651	19.4	minus
gma-miR1516a-5p	gi|210143168|dbj|AK285950.1|	100	0	23	14	9	22	2305	2292	651	19.4	minus
gma-miR1516a-5p	gi|255646514|gb|BT098529.1|	84.21	3	23	19	4	22	739	721	651	19.4	minus
gma-miR1516a-5p	gi|255647842|gb|BT099205.1|	84.21	3	23	19	2	20	448	430	651	19.4	minus
gma-miR1516a-5p	gi|58017463|gb|CX704205.1|CX704205	88.24	2	23	17	5	21	48	32	854	19	minus
gma-miR1516a-5p	gi|51345161|gb|CO985894.1|CO985894	88.24	2	23	17	6	22	168	152	854	19	minus
gma-miR1516a-5p	gi|15287976|gb|BI471867.1|BI471867	88.24	2	23	17	5	21	261	245	854	19	minus
gma-miR1516a-5p	gi|210140867|dbj|AK244786.1|	88.24	2	23	17	1	17	1038	1022	854	19	minus
gma-miR1516a-5p	gi|120530274|gb|EH258408.1|EH258408	88.24	2	23	17	1	17	336	320	854	19	minus
gma-miR1516a-5p	gi|31561692|gb|CD487530.1|CD487530	88.24	2	23	17	2	18	88	72	854	19	minus
gma-miR1516a-3p	gi|255636684|gb|BT094355.1|	85	3	21	20	1	20	82	63	289	20.5	minus
gma-miR1516a-3p	gi|192314233|gb|FK006971.1|FK006971	85	3	21	20	1	20	589	570	289	20.5	minus
gma-miR1516a-3p	gi|210141929|dbj|AK245848.1|	88.89	2	21	18	2	19	37	20	380	20.2	minus
gma-miR1516a-3p	gi|151411430|gb|EV281241.1|EV281241	88.89	2	21	18	3	20	508	491	380	20.2	minus
gma-miR1516a-3p	gi|151411430|gb|EV281241.1|EV281241	88.89	2	21	18	3	20	1203	1186	380	20.2	minus
gma-miR1516a-3p	gi|16344988|gb|BI970583.1|BI970583	88.89	2	21	18	3	20	343	326	380	20.2	minus
gma-miR1516a-3p	gi|255635683|gb|BT093842.1|	88.89	2	21	18	1	18	121	104	380	20.2	minus
gma-miR1516a-3p	gi|255641846|gb|BT097008.1|	80.95	4	21	21	1	21	309	289	498	19.8	minus
gma-miR1516a-3p	gi|255638740|gb|BT095421.1|	80.95	4	21	21	1	21	246	226	498	19.8	minus
gma-miR1516a-3p	gi|210145438|dbj|AK244129.1|	84.21	3	21	19	3	21	987	969	653	19.4	minus
gma-miR1516a-3p	gi|210141781|dbj|AK245700.1|	84.21	3	21	19	2	20	904	886	653	19.4	minus
gma-miR1516a-3p	gi|255647990|gb|BT099282.1|	84.21	3	21	19	3	21	1199	1181	653	19.4	minus
gma-miR1516a-3p	gi|4283430|gb|AI440655.1|AI440655	84.21	3	21	19	2	20	61	43	653	19.4	minus
gma-miR1516a-3p	gi|255635614|gb|BT093807.1|	84.21	3	21	19	3	21	479	461	653	19.4	minus
gma-miR1516a-3p	gi|255646736|gb|BT098639.1|	84.21	3	21	19	1	19	599	581	653	19.4	minus
gma-miR1516a-3p	gi|255646135|gb|BT098336.1|	88.24	2	21	17	3	19	868	852	856	19	minus
gma-miR1516a-3p	gi|58023595|gb|CX710336.1|CX710336	88.24	2	21	17	1	17	445	429	856	19	minus
gma-miR1516a-3p	gi|18732694|gb|BM527191.1|BM527191	88.24	2	21	17	1	17	529	513	856	19	minus
gma-miR1516a-3p	gi|290766482|gb|GQ917182.1|	88.24	2	21	17	1	17	423	407	856	19	minus
gma-miR1516a-3p	gi|31476392|gb|CD418420.1|CD418420	88.24	2	21	17	1	17	672	656	856	19	minus
gma-miR1516a-3p	gi|58018786|gb|CX705528.1|CX705528	88.24	2	21	17	5	21	497	481	856	19	minus
gma-miR1516a-3p	gi|192307701|gb|FK001645.1|FK001645	88.24	2	21	17	4	20	230	214	856	19	minus
gma-miR1516a-3p	gi|208227966|gb|GE024632.1|GE024632	88.24	2	21	17	5	21	97	81	856	19	minus
gma-miR1517	gi|209724165|gb|BW659699.1|BW659699	85.71	3	24	21	2	22	61	41	128	21.7	minus
gma-miR1517	gi|57575112|gb|CX548087.1|CX548087	85	3	24	20	1	20	714	695	288	20.5	minus
gma-miR1517	gi|210140992|dbj|AK244911.1|	80.95	4	24	21	4	24	1027	1007	496	19.8	minus
gma-miR1517	gi|151398088|gb|EV267966.1|EV267966	80.95	4	24	21	3	23	600	580	496	19.8	minus
gma-miR1517	gi|151398088|gb|EV267966.1|EV267966	80.95	4	24	21	3	23	1417	1397	496	19.8	minus
gma-miR1517	gi|255639468|gb|BT095795.1|	80.95	4	24	21	2	22	640	620	496	19.8	minus
gma-miR1517	gi|210140973|dbj|AK244892.1|	93.75	1	24	16	9	24	1243	1228	496	19.8	minus
gma-miR1517	gi|58014933|gb|CX701675.1|CX701675	84.21	3	24	19	3	21	641	623	650	19.4	minus
gma-miR1517	gi|210144629|dbj|AK287411.1|	84.21	3	24	19	2	20	170	152	650	19.4	minus
gma-miR1517	gi|255640162|gb|BT096147.1|	84.21	3	24	19	2	20	308	290	650	19.4	minus
gma-miR1517	gi|151406375|gb|EV276190.1|EV276190	88.24	2	24	17	2	18	676	660	853	19	minus
gma-miR1518	gi|151403833|gb|EV273643.1|EV273643	100	0	21	21	1	21	775	755	2.2	27.6	minus
gma-miR1518	gi|210143400|dbj|AK286182.1|	85.71	3	21	21	1	21	1032	1012	128	21.7	minus
gma-miR1518	gi|11688595|gb|BF596271.1|BF596271	85	3	21	20	2	21	123	104	289	20.5	minus
gma-miR1518	gi|51343908|gb|CO984641.1|CO984641	88.89	2	21	18	4	21	136	119	380	20.2	minus
gma-miR1518	gi|254346486|gb|GR856208.1|GR856208	80.95	4	21	21	1	21	427	407	498	19.8	minus
gma-miR1518	gi|58014492|gb|CX701234.1|CX701234	80.95	4	21	21	1	21	56	36	498	19.8	minus
gma-miR1518	gi|21676722|gb|BQ629073.1|BQ629073	80.95	4	21	21	1	21	183	163	498	19.8	minus
gma-miR1518	gi|9203548|gb|BE329772.1|BE329772	80.95	4	21	21	1	21	100	80	498	19.8	minus
gma-miR1518	gi|9203548|gb|BE329772.1|BE329772	80.95	4	21	21	1	21	763	743	498	19.8	minus
gma-miR1518	gi|57575404|gb|CX548379.1|CX548379	93.75	1	21	16	5	20	37	22	498	19.8	minus
gma-miR1518	gi|6847988|gb|AW350278.1|AW350278	80.95	4	21	21	1	21	255	235	498	19.8	minus
gma-miR1518	gi|210141546|dbj|AK245465.1|	84.21	3	21	19	3	21	864	846	653	19.4	minus
gma-miR1518	gi|255638443|gb|BT095267.1|	84.21	3	21	19	1	19	66	48	653	19.4	minus
gma-miR1518	gi|255638443|gb|BT095267.1|	84.21	3	21	19	1	19	1199	1181	653	19.4	minus
gma-miR1518	gi|208272365|gb|GE065843.1|GE065843	84.21	3	21	19	1	19	61	43	653	19.4	minus
gma-miR1518	gi|255645864|gb|BT098195.1|	100	0	21	14	8	21	1348	1335	653	19.4	minus
gma-miR1518	gi|210142145|dbj|AK246064.1|	84.21	3	21	19	2	20	831	813	653	19.4	minus
gma-miR1518	gi|255647197|gb|BT098876.1|	84.21	3	21	19	3	21	886	868	653	19.4	minus
gma-miR1518	gi|57574710|gb|CX547685.1|CX547685	84.21	3	21	19	3	21	60	42	653	19.4	minus
gma-miR1518	gi|210145144|dbj|AK243835.1|	88.24	2	21	17	1	17	142	126	856	19	minus
gma-miR1518	gi|208201096|gb|GD996579.1|GD996579	88.24	2	21	17	2	18	73	57	856	19	minus
gma-miR1518	gi|13311229|gb|BG404943.1|BG404943	88.24	2	21	17	4	20	68	52	856	19	minus
gma-miR1518	gi|41146047|gb|CK606258.1|CK606258	88.24	2	21	17	1	17	88	72	856	19	minus
gma-miR1518	gi|192313824|gb|FK007332.1|FK007332	88.24	2	21	17	3	19	141	125	856	19	minus
gma-miR1518	gi|192331603|gb|FK019964.1|FK019964	88.24	2	21	17	3	19	133	117	856	19	minus
gma-miR1518	gi|209716938|gb|BW665498.1|BW665498	88.24	2	21	17	1	17	144	128	856	19	minus
gma-miR1518	gi|51345396|gb|CO986129.1|CO986129	88.24	2	21	17	5	21	131	115	856	19	minus
gma-miR1519	gi|210141153|dbj|AK245070.1|	94.44	1	22	18	1	18	3069	3052	98	22.1	minus
gma-miR1519	gi|192300552|gb|FG988879.1|FG988879	85.71	3	22	21	2	22	382	362	128	21.7	minus
gma-miR1519	gi|210144089|dbj|AK286871.1|	81.82	4	22	22	1	22	1924	1903	220	20.9	minus
gma-miR1519	gi|9986120|gb|BE660228.1|BE660228	94.12	1	22	17	2	18	640	624	220	20.9	minus
gma-miR1519	gi|209702790|gb|BW660681.1|BW660681	85	3	22	20	2	21	295	276	289	20.5	minus
gma-miR1519	gi|213605953|gb|DB956653.1|DB956653	88.89	2	22	18	1	18	422	405	379	20.2	minus
gma-miR1519	gi|16345259|gb|BI970854.1|BI970854	88.89	2	22	18	5	22	400	383	379	20.2	minus
gma-miR1519	gi|58014863|gb|CX701605.1|CX701605	93.75	1	22	16	7	22	515	500	497	19.8	minus
gma-miR1519	gi|192300757|gb|FG991124.1|FG991124	80.95	4	22	21	2	22	239	219	497	19.8	minus
gma-miR1519	gi|151397676|gb|EV267549.1|EV267549	80.95	4	22	21	2	22	424	404	497	19.8	minus
gma-miR1519	gi|151395553|gb|EV265430.1|EV265430	80.95	4	22	21	2	22	251	231	497	19.8	minus
gma-miR1519	gi|31459674|gb|CD401702.1|CD401702	80.95	4	22	21	2	22	386	366	497	19.8	minus
gma-miR1519	gi|210144199|dbj|AK286981.1|	80.95	4	22	21	2	22	1958	1938	497	19.8	minus
gma-miR1519	gi|33388938|gb|CA852145.1|CA852145	80.95	4	22	21	1	21	206	186	497	19.8	minus
gma-miR1519	gi|210143528|dbj|AK286310.1|	80.95	4	22	21	2	22	185	165	497	19.8	minus
gma-miR1519	gi|210143354|dbj|AK286136.1|	80.95	4	22	21	2	22	1002	982	497	19.8	minus
gma-miR1519	gi|255640035|gb|BT096083.1|	80.95	4	22	21	2	22	177	157	497	19.8	minus
gma-miR1519	gi|58021838|gb|CX708579.1|CX708579	80.95	4	22	21	2	22	100	80	497	19.8	minus
gma-miR1519	gi|210142185|dbj|AK246104.1|	80.95	4	22	21	2	22	460	440	497	19.8	minus
gma-miR1519	gi|223452362|gb|FJ014755.1|	84.21	3	22	19	4	22	352	334	652	19.4	minus
gma-miR1519	gi|192306378|gb|FG996138.1|FG996138	84.21	3	22	19	4	22	609	591	652	19.4	minus
gma-miR1519	gi|254336158|gb|GR841483.1|GR841483	84.21	3	22	19	4	22	603	585	652	19.4	minus
gma-miR1519	gi|210145895|dbj|AK244586.1|	84.21	3	22	19	2	20	619	601	652	19.4	minus
gma-miR1519	gi|15203904|gb|BI426672.1|BI426672	84.21	3	22	19	4	22	304	286	652	19.4	minus
gma-miR1519	gi|209719188|gb|BW679767.1|BW679767	84.21	3	22	19	2	20	134	116	652	19.4	minus
gma-miR1519	gi|16342699|gb|BI968294.1|BI968294	84.21	3	22	19	2	20	654	636	652	19.4	minus
gma-miR1519	gi|255647314|gb|BT098936.1|	84.21	3	22	19	1	19	1612	1594	652	19.4	minus
gma-miR1519	gi|255639645|gb|BT095885.1|	84.21	3	22	19	2	20	1548	1530	652	19.4	minus
gma-miR1519	gi|255636960|gb|BT094498.1|	88.24	2	22	17	2	18	649	633	855	19	minus
gma-miR1519	gi|255638742|gb|BT095422.1|	88.24	2	22	17	1	17	56	40	855	19	minus
gma-miR1519	gi|24136325|gb|BU926835.1|BU926835	88.24	2	22	17	3	19	562	546	855	19	minus
gma-miR1519	gi|210141838|dbj|AK245757.1|	88.24	2	22	17	6	22	2689	2673	855	19	minus
gma-miR1519	gi|58014881|gb|CX701623.1|CX701623	88.24	2	22	17	5	21	225	209	855	19	minus
gma-miR1519	gi|255642602|gb|BT097389.1|	88.24	2	22	17	5	21	197	181	855	19	minus
gma-miR1519	gi|255648322|gb|BT099454.1|	88.24	2	22	17	2	18	502	486	855	19	minus
gma-miR1519	gi|151394152|gb|EV264023.1|EV264023	88.24	2	22	17	5	21	429	413	855	19	minus
gma-miR1519	gi|151407791|gb|EV277606.1|EV277606	88.24	2	22	17	6	22	357	341	855	19	minus
gma-miR1519	gi|31476130|gb|CD418158.1|CD418158	88.24	2	22	17	2	18	408	392	855	19	minus
gma-miR1519	gi|1335861|gb|U42608.1|GMU42608	88.24	2	22	17	2	18	1398	1382	855	19	minus
gma-miR1520d	gi|210141223|dbj|AK245140.1|	90.48	2	22	21	1	21	1530	1510	33	23.7	minus
gma-miR1520d	gi|209696552|gb|BW666902.1|BW666902	81.82	4	22	22	1	22	187	166	220	20.9	minus
gma-miR1520d	gi|51343879|gb|CO984612.1|CO984612	80.95	4	22	21	1	21	456	436	497	19.8	minus
gma-miR1520d	gi|51338315|gb|CO982181.1|CO982181	80.95	4	22	21	1	21	588	568	497	19.8	minus
gma-miR1520d	gi|51337451|gb|CO981317.1|CO981317	93.75	1	22	16	7	22	256	241	497	19.8	minus
gma-miR1520d	gi|1834452|emb|X95582.1|	84.21	3	22	19	3	21	1675	1657	652	19.4	minus
gma-miR1520d	gi|10232251|gb|BE801139.1|BE801139	84.21	3	22	19	4	22	375	357	652	19.4	minus
gma-miR1520d	gi|51345254|gb|CO985987.1|CO985987	84.21	3	22	19	4	22	234	216	652	19.4	minus
gma-miR1520d	gi|255635741|gb|BT093871.1|	84.21	3	22	19	4	22	702	684	652	19.4	minus
gma-miR1520d	gi|213604079|gb|DB984172.1|DB984172	84.21	3	22	19	2	20	339	321	652	19.4	minus
gma-miR1520d	gi|27427522|gb|CA939042.1|CA939042	88.24	2	22	17	5	21	244	228	855	19	minus
gma-miR1520d	gi|31463913|gb|CD405941.1|CD405941	88.24	2	22	17	6	22	504	488	855	19	minus
gma-miR1520d	gi|210145429|dbj|AK244120.1|	88.24	2	22	17	6	22	520	504	855	19	minus
gma-miR1520d	gi|209727148|gb|BW655213.1|BW655213	88.24	2	22	17	6	22	452	436	855	19	minus
gma-miR1536	gi|255647799|gb|BT099183.1|	94.44	1	21	18	1	18	92	75	98	22.1	minus
gma-miR1536	gi|21889742|gb|BQ742955.1|BQ742955	89.47	2	21	19	1	19	503	485	168	21.3	minus
gma-miR1536	gi|58019349|gb|CX706091.1|CX706091	89.47	2	21	19	2	20	82	64	168	21.3	minus
gma-miR1536	gi|210140858|dbj|AK244777.1|	89.47	2	21	19	3	21	638	620	168	21.3	minus
gma-miR1536	gi|208057824|gb|GD856427.1|GD856427	94.12	1	21	17	4	20	197	181	221	20.9	minus
gma-miR1536	gi|113367173|gb|DQ787034.1|	85	3	21	20	1	20	2025	2006	289	20.5	minus
gma-miR1536	gi|210142417|dbj|AK285295.1|	85	3	21	20	1	20	1741	1722	289	20.5	minus
gma-miR1536	gi|51344670|gb|CO985403.1|CO985403	85	3	21	20	2	21	424	405	289	20.5	minus
gma-miR1536	gi|255645745|gb|BT098133.1|	88.89	2	21	18	1	18	208	191	380	20.2	minus
gma-miR1536	gi|210143419|dbj|AK286201.1|	88.89	2	21	18	1	18	1494	1477	380	20.2	minus
gma-miR1536	gi|255647909|gb|BT099240.1|	88.89	2	21	18	3	20	1199	1182	380	20.2	minus
gma-miR1536	gi|255635849|gb|BT093927.1|	88.89	2	21	18	3	20	1026	1009	380	20.2	minus
gma-miR1536	gi|21638225|gb|BM121451.1|BM121451	80.95	4	21	21	1	21	726	706	498	19.8	minus
gma-miR1536	gi|6846242|gb|AW348532.1|AW348532	93.75	1	21	16	5	20	552	537	498	19.8	minus
gma-miR1536	gi|255638643|gb|BT095372.1|	80.95	4	21	21	1	21	1167	1147	498	19.8	minus
gma-miR1536	gi|255636928|gb|BT094482.1|	80.95	4	21	21	1	21	1175	1155	498	19.8	minus
gma-miR1536	gi|192301057|gb|FG990127.1|FG990127	80.95	4	21	21	1	21	75	55	498	19.8	minus
gma-miR1536	gi|31470895|gb|CD412923.1|CD412923	80.95	4	21	21	1	21	104	84	498	19.8	minus
gma-miR1536	gi|209703265|gb|BW678198.1|BW678198	80.95	4	21	21	1	21	46	26	498	19.8	minus
gma-miR1536	gi|209703265|gb|BW678198.1|BW678198	80.95	4	21	21	1	21	593	573	498	19.8	minus
gma-miR1536	gi|255637329|gb|BT094686.1|	80.95	4	21	21	1	21	944	924	498	19.8	minus
gma-miR1536	gi|255639302|gb|BT095709.1|	84.21	3	21	19	2	20	189	171	653	19.4	minus
gma-miR1536	gi|210145297|dbj|AK243988.1|	84.21	3	21	19	2	20	1858	1840	653	19.4	minus
gma-miR1536	gi|255648362|gb|BT099475.1|	84.21	3	21	19	3	21	975	957	653	19.4	minus
gma-miR1536	gi|51338348|gb|CO982214.1|CO982214	84.21	3	21	19	1	19	385	367	653	19.4	minus
gma-miR1536	gi|255642248|gb|BT097213.1|	84.21	3	21	19	1	19	1503	1485	653	19.4	minus
gma-miR1536	gi|213614312|gb|DB958616.1|DB958616	84.21	3	21	19	1	19	454	436	653	19.4	minus
gma-miR1536	gi|210145318|dbj|AK244009.1|	84.21	3	21	19	2	20	874	856	653	19.4	minus
gma-miR1536	gi|51336729|gb|CO980595.1|CO980595	100	0	21	14	2	15	320	307	653	19.4	minus
gma-miR1536	gi|58015515|gb|CX702257.1|CX702257	84.21	3	21	19	2	20	370	352	653	19.4	minus
gma-miR1536	gi|192296963|gb|FG991959.1|FG991959	88.24	2	21	17	1	17	33	17	856	19	minus
gma-miR1536	gi|51335576|gb|CO979442.1|CO979442	88.24	2	21	17	4	20	496	480	856	19	minus
gma-miR1536	gi|210141019|dbj|AK244938.1|	88.24	2	21	17	5	21	31	15	856	19	minus
gma-miR1536	gi|210142602|dbj|AK285480.1|	88.24	2	21	17	5	21	175	159	856	19	minus
gma-miR1536	gi|192319780|gb|FK011890.1|FK011890	88.24	2	21	17	1	17	716	700	856	19	minus
gma-miR1536	gi|255637283|gb|BT094663.1|	88.24	2	21	17	1	17	923	907	856	19	minus
gma-miR1536	gi|210143916|dbj|AK286698.1|	88.24	2	21	17	2	18	1292	1276	856	19	minus
gma-miR1536	gi|58018095|gb|CX704837.1|CX704837	88.24	2	21	17	2	18	141	125	856	19	minus
gma-miR1536	gi|31459384|gb|CD401412.1|CD401412	88.24	2	21	17	2	18	112	96	856	19	minus
gma-miR1520a	gi|210141223|dbj|AK245140.1|	86.96	3	23	23	1	23	1528	1506	25	24.1	minus
gma-miR1520a	gi|210144152|dbj|AK286934.1|	85.71	3	23	21	3	23	950	930	128	21.7	minus
gma-miR1520a	gi|51337451|gb|CO981317.1|CO981317	89.47	2	23	19	5	23	256	238	168	21.3	minus
gma-miR1520a	gi|255638846|gb|BT095475.1|	81.82	4	23	22	2	23	649	628	220	20.9	minus
gma-miR1520a	gi|255638525|gb|BT095310.1|	85	3	23	20	1	20	55	36	289	20.5	minus
gma-miR1520a	gi|57574247|gb|CX547222.1|CX547222	85	3	23	20	1	20	70	51	289	20.5	minus
gma-miR1520a	gi|22927159|gb|BU544298.1|BU544298	85	3	23	20	2	21	227	208	289	20.5	minus
gma-miR1520a	gi|58014524|gb|CX701266.1|CX701266	85	3	23	20	2	21	269	250	289	20.5	minus
gma-miR1520a	gi|192314837|gb|FK006035.1|FK006035	88.89	2	23	18	2	19	512	495	379	20.2	minus
gma-miR1520a	gi|192319950|gb|FK012984.1|FK012984	88.89	2	23	18	2	19	617	600	379	20.2	minus
gma-miR1520a	gi|254345082|gb|GR851458.1|GR851458	88.89	2	23	18	2	19	488	471	379	20.2	minus
gma-miR1520a	gi|255647913|gb|BT099242.1|	80.95	4	23	21	2	22	119	99	497	19.8	minus
gma-miR1520a	gi|31474380|gb|CD416408.1|CD416408	80.95	4	23	21	3	23	223	203	497	19.8	minus
gma-miR1520a	gi|58021996|gb|CX708737.1|CX708737	80.95	4	23	21	1	21	28	8	497	19.8	minus
gma-miR1520a	gi|210145772|dbj|AK244463.1|	80.95	4	23	21	3	23	556	536	497	19.8	minus
gma-miR1520a	gi|255640250|gb|BT096191.1|	80.95	4	23	21	3	23	692	672	497	19.8	minus
gma-miR1520a	gi|210140829|dbj|AK244748.1|	93.75	1	23	16	4	19	884	869	497	19.8	minus
gma-miR1520a	gi|208097907|gb|GD893460.1|GD893460	84.21	3	23	19	3	21	208	190	651	19.4	minus
gma-miR1520a	gi|255639134|gb|BT095623.1|	100	0	23	14	10	23	93	80	651	19.4	minus
gma-miR1520a	gi|193691263|gb|FK630150.1|FK630150	84.21	3	23	19	5	23	82	64	651	19.4	minus
gma-miR1520a	gi|192324752|gb|FK016523.1|FK016523	84.21	3	23	19	5	23	476	458	651	19.4	minus
gma-miR1520a	gi|51335919|gb|CO979785.1|CO979785	84.21	3	23	19	2	20	627	609	651	19.4	minus
gma-miR1520a	gi|255646587|gb|BT098563.1|	84.21	3	23	19	3	21	672	654	651	19.4	minus
gma-miR1520a	gi|192298676|gb|FG988572.1|FG988572	84.21	3	23	19	4	22	137	119	651	19.4	minus
gma-miR1520a	gi|10235011|gb|BE803899.1|BE803899	84.21	3	23	19	3	21	189	171	651	19.4	minus
gma-miR1520a	gi|210141100|dbj|AK245019.1|	88.24	2	23	17	7	23	1806	1790	854	19	minus
gma-miR1520a	gi|210141091|dbj|AK245010.1|	88.24	2	23	17	2	18	3807	3791	854	19	minus
gma-miR1520a	gi|16344160|gb|BI969755.1|BI969755	88.24	2	23	17	6	22	344	328	854	19	minus
gma-miR1520a	gi|347454|gb|L22030.1|SOYHRGPB	88.24	2	23	17	1	17	552	536	854	19	minus
gma-miR1520a	gi|210142429|dbj|AK285307.1|	88.24	2	23	17	7	23	632	616	854	19	minus
gma-miR1521a	gi|31476130|gb|CD418158.1|CD418158	89.47	2	20	19	2	20	418	400	168	21.3	minus
gma-miR1521a	gi|210143434|dbj|AK286216.1|	94.12	1	20	17	4	20	849	833	221	20.9	minus
gma-miR1521a	gi|255636173|gb|BT094094.1|	85	3	20	20	1	20	943	924	290	20.5	minus
gma-miR1521a	gi|16342134|gb|BI967729.1|BI967729	88.89	2	20	18	1	18	372	355	380	20.2	minus
gma-miR1521a	gi|51337479|gb|CO981345.1|CO981345	88.89	2	20	18	2	19	173	156	380	20.2	minus
gma-miR1521a	gi|37997011|gb|CF808600.1|CF808600	93.75	1	20	16	2	17	549	534	498	19.8	minus
gma-miR1521a	gi|255636111|gb|BT094061.1|	93.75	1	20	16	5	20	334	319	498	19.8	minus
gma-miR1521a	gi|255636111|gb|BT094061.1|	93.75	1	20	16	5	20	1077	1062	498	19.8	minus
gma-miR1521a	gi|255640701|gb|BT096423.1|	84.21	3	20	19	2	20	267	249	654	19.4	minus
gma-miR1521a	gi|210143216|dbj|AK285998.1|	84.21	3	20	19	2	20	2120	2102	654	19.4	minus
gma-miR1521a	gi|255636442|gb|BT094232.1|	84.21	3	20	19	2	20	847	829	654	19.4	minus
gma-miR1521a	gi|58019692|gb|CX706434.1|CX706434	84.21	3	20	19	2	20	715	697	654	19.4	minus
gma-miR1521a	gi|31462177|gb|CD404205.1|CD404205	84.21	3	20	19	2	20	336	318	654	19.4	minus
gma-miR1521a	gi|255637771|gb|BT094916.1|	84.21	3	20	19	2	20	913	895	654	19.4	minus
gma-miR1521a	gi|210144131|dbj|AK286913.1|	88.24	2	20	17	4	20	609	593	857	19	minus
gma-miR1521a	gi|31470980|gb|CD413008.1|CD413008	88.24	2	20	17	4	20	140	124	857	19	minus
gma-miR1521a	gi|255640105|gb|BT096118.1|	88.24	2	20	17	3	19	456	440	857	19	minus
gma-miR1521a	gi|9983356|gb|BE657464.1|BE657464	88.24	2	20	17	2	18	59	43	857	19	minus
gma-miR1521a	gi|9983356|gb|BE657464.1|BE657464	88.24	2	20	17	2	18	760	744	857	19	minus
gma-miR1521a	gi|255645732|gb|BT098126.1|	88.24	2	20	17	2	18	21	5	857	19	minus
gma-miR1521a	gi|58021954|gb|CX708695.1|CX708695	88.24	2	20	17	2	18	802	786	857	19	minus
gma-miR1521a	gi|16344662|gb|BI970257.1|BI970257	88.24	2	20	17	4	20	103	87	857	19	minus
gma-miR1521a	gi|57574985|gb|CX547960.1|CX547960	88.24	2	20	17	2	18	169	153	857	19	minus
gma-miR1521a	gi|21600298|gb|BQ610629.1|BQ610629	88.24	2	20	17	2	18	463	447	857	19	minus
gma-miR1521a	gi|16345112|gb|BI970707.1|BI970707	88.24	2	20	17	4	20	121	105	857	19	minus
gma-miR1522	gi|255634738|gb|BT093355.1|	90	2	20	20	1	20	802	783	75	22.5	minus
gma-miR1522	gi|12688037|gb|BG154373.1|BG154373	90	2	20	20	1	20	284	265	75	22.5	minus
gma-miR1522	gi|210145450|dbj|AK244141.1|	94.44	1	20	18	3	20	246	229	98	22.1	minus
gma-miR1522	gi|254333592|gb|GR848510.1|GR848510	94.44	1	20	18	2	19	134	117	98	22.1	minus
gma-miR1522	gi|255637508|gb|BT094780.1|	89.47	2	20	19	2	20	105	87	168	21.3	minus
gma-miR1522	gi|7925311|gb|AW831398.1|AW831398	89.47	2	20	19	2	20	236	218	168	21.3	minus
gma-miR1522	gi|110931817|gb|DQ822967.1|	89.47	2	20	19	1	19	212	194	168	21.3	minus
gma-miR1522	gi|16345308|gb|BI970903.1|BI970903	85	3	20	20	1	20	151	132	290	20.5	minus
gma-miR1522	gi|58021126|gb|CX707868.1|CX707868	85	3	20	20	1	20	853	834	290	20.5	minus
gma-miR1522	gi|31460534|gb|CD402502.1|CD402502	85	3	20	20	1	20	231	212	290	20.5	minus
gma-miR1522	gi|19053911|gb|BM732578.1|BM732578	85	3	20	20	1	20	342	323	290	20.5	minus
gma-miR1522	gi|51343675|gb|CO984408.1|CO984408	85	3	20	20	1	20	22	3	290	20.5	minus
gma-miR1522	gi|51336813|gb|CO980679.1|CO980679	85	3	20	20	1	20	538	519	290	20.5	minus
gma-miR1522	gi|51336813|gb|CO980679.1|CO980679	85	3	20	20	1	20	1433	1414	290	20.5	minus
gma-miR1522	gi|255647139|gb|BT098847.1|	100	0	20	15	5	19	244	230	290	20.5	minus
gma-miR1522	gi|38192479|gb|CF921685.1|CF921685	85	3	20	20	1	20	202	183	290	20.5	minus
gma-miR1522	gi|210141983|dbj|AK245902.1|	85	3	20	20	1	20	1913	1894	290	20.5	minus
gma-miR1522	gi|210141830|dbj|AK245749.1|	85	3	20	20	1	20	1490	1471	290	20.5	minus
gma-miR1522	gi|210140948|dbj|AK244867.1|	85	3	20	20	1	20	1656	1637	290	20.5	minus
gma-miR1522	gi|193688937|gb|FK627886.1|FK627886	85	3	20	20	1	20	182	163	290	20.5	minus
gma-miR1522	gi|151409258|gb|EV279066.1|EV279066	85	3	20	20	1	20	761	742	290	20.5	minus
gma-miR1522	gi|210145106|dbj|AK243797.1|	85	3	20	20	1	20	24	5	290	20.5	minus
gma-miR1522	gi|210141978|dbj|AK245897.1|	88.89	2	20	18	2	19	1737	1720	380	20.2	minus
gma-miR1522	gi|151397312|gb|EV267185.1|EV267185	88.89	2	20	18	1	18	21	4	380	20.2	minus
gma-miR1522	gi|254334821|gb|GR844606.1|GR844606	88.89	2	20	18	3	20	610	593	380	20.2	minus
gma-miR1522	gi|22930868|gb|BU548007.1|BU548007	88.89	2	20	18	2	19	268	251	380	20.2	minus
gma-miR1522	gi|210141265|dbj|AK245182.1|	93.75	1	20	16	4	19	1976	1961	498	19.8	minus
gma-miR1522	gi|31469034|gb|CD411062.1|CD411062	93.75	1	20	16	5	20	182	167	498	19.8	minus
gma-miR1522	gi|15814228|gb|BI786503.1|BI786503	93.75	1	20	16	4	19	370	355	498	19.8	minus
gma-miR1522	gi|192317821|gb|FK010183.1|FK010183	93.75	1	20	16	3	18	443	428	498	19.8	minus
gma-miR1522	gi|10253954|gb|BE821769.1|BE821769	93.75	1	20	16	5	20	671	656	498	19.8	minus
gma-miR1522	gi|6845885|gb|AW348175.1|AW348175	84.21	3	20	19	1	19	37	19	654	19.4	minus
gma-miR1522	gi|210142208|dbj|AK246127.1|	84.21	3	20	19	1	19	1368	1350	654	19.4	minus
gma-miR1522	gi|210142741|dbj|AK285234.1|	84.21	3	20	19	1	19	1003	985	654	19.4	minus
gma-miR1522	gi|33337695|gb|AF104247.1|	84.21	3	20	19	2	20	1212	1194	654	19.4	minus
gma-miR1522	gi|255634485|gb|BT093224.1|	84.21	3	20	19	2	20	741	723	654	19.4	minus
gma-miR1522	gi|110931721|gb|DQ822919.1|	84.21	3	20	19	2	20	1011	993	654	19.4	minus
gma-miR1522	gi|42723185|gb|CK769084.1|CK769084	84.21	3	20	19	1	19	68	50	654	19.4	minus
gma-miR1522	gi|51336973|gb|CO980839.1|CO980839	84.21	3	20	19	2	20	266	248	654	19.4	minus
gma-miR1522	gi|210144533|dbj|AK287315.1|	84.21	3	20	19	2	20	3777	3759	654	19.4	minus
gma-miR1522	gi|151409977|gb|EV279785.1|EV279785	84.21	3	20	19	2	20	391	373	654	19.4	minus
gma-miR1522	gi|58015288|gb|CX702030.1|CX702030	84.21	3	20	19	1	19	560	542	654	19.4	minus
gma-miR1522	gi|192310755|gb|FK001501.1|FK001501	84.21	3	20	19	1	19	543	525	654	19.4	minus
gma-miR1522	gi|51337853|gb|CO981719.1|CO981719	84.21	3	20	19	1	19	85	67	654	19.4	minus
gma-miR1522	gi|58014771|gb|CX701513.1|CX701513	84.21	3	20	19	1	19	205	187	654	19.4	minus
gma-miR1522	gi|58014771|gb|CX701513.1|CX701513	84.21	3	20	19	1	19	1025	1007	654	19.4	minus
gma-miR1522	gi|255641550|gb|BT096854.1|	84.21	3	20	19	1	19	80	62	654	19.4	minus
gma-miR1522	gi|51344814|gb|CO985547.1|CO985547	84.21	3	20	19	1	19	253	235	654	19.4	minus
gma-miR1522	gi|255635863|gb|BT093934.1|	84.21	3	20	19	1	19	23	5	654	19.4	minus
gma-miR1522	gi|255639641|gb|BT095883.1|	84.21	3	20	19	1	19	1705	1687	654	19.4	minus
gma-miR1522	gi|255637008|gb|BT094522.1|	84.21	3	20	19	2	20	743	725	654	19.4	minus
gma-miR1522	gi|31457699|gb|CD399727.1|CD399727	84.21	3	20	19	1	19	206	188	654	19.4	minus
gma-miR1522	gi|192310771|gb|FK000285.1|FK000285	84.21	3	20	19	1	19	70	52	654	19.4	minus
gma-miR1522	gi|192310771|gb|FK000285.1|FK000285	84.21	3	20	19	1	19	757	739	654	19.4	minus
gma-miR1522	gi|12496971|gb|BG047332.1|BG047332	84.21	3	20	19	1	19	432	414	654	19.4	minus
gma-miR1522	gi|210144204|dbj|AK286986.1|	84.21	3	20	19	2	20	1739	1721	654	19.4	minus
gma-miR1522	gi|31307837|gb|CD393040.1|CD393040	84.21	3	20	19	1	19	22	4	654	19.4	minus
gma-miR1522	gi|192306462|gb|FG996180.1|FG996180	84.21	3	20	19	2	20	556	538	654	19.4	minus
gma-miR1522	gi|7799807|emb|AJ272035.1|	84.21	3	20	19	1	19	1815	1797	654	19.4	minus
gma-miR1522	gi|151410267|gb|EV280082.1|EV280082	88.24	2	20	17	3	19	380	364	857	19	minus
gma-miR1522	gi|210140992|dbj|AK244911.1|	88.24	2	20	17	2	18	2139	2123	857	19	minus
gma-miR1522	gi|255641772|gb|BT096969.1|	88.24	2	20	17	4	20	121	105	857	19	minus
gma-miR1522	gi|210141417|dbj|AK245336.1|	88.24	2	20	17	1	17	1389	1373	857	19	minus
gma-miR1522	gi|192302357|gb|FG996667.1|FG996667	88.24	2	20	17	2	18	477	461	857	19	minus
gma-miR1522	gi|210145432|dbj|AK244123.1|	88.24	2	20	17	4	20	661	645	857	19	minus
gma-miR1522	gi|255647371|gb|BT098965.1|	88.24	2	20	17	2	18	615	599	857	19	minus
gma-miR1522	gi|255635288|gb|BT093640.1|	88.24	2	20	17	4	20	64	48	857	19	minus
gma-miR1522	gi|151409044|gb|EV278852.1|EV278852	88.24	2	20	17	2	18	568	552	857	19	minus
gma-miR1522	gi|210142712|dbj|AK285205.1|	88.24	2	20	17	2	18	1009	993	857	19	minus
gma-miR1522	gi|255638893|gb|BT095500.1|	88.24	2	20	17	4	20	1410	1394	857	19	minus
gma-miR1522	gi|51345303|gb|CO986036.1|CO986036	88.24	2	20	17	1	17	147	131	857	19	minus
gma-miR1522	gi|254348463|gb|GR852142.1|GR852142	88.24	2	20	17	1	17	80	64	857	19	minus
gma-miR1523a	gi|255645218|gb|BT097865.1|	88.89	2	20	18	2	19	973	956	380	20.2	minus
gma-miR1523a	gi|255647605|gb|BT099085.1|	93.75	1	20	16	2	17	65	50	498	19.8	minus
gma-miR1523a	gi|192298400|gb|FG989151.1|FG989151	93.75	1	20	16	5	20	233	218	498	19.8	minus
gma-miR1523a	gi|255645627|gb|BT098073.1|	84.21	3	20	19	2	20	1016	998	654	19.4	minus
gma-miR1523a	gi|151410768|gb|EV280583.1|EV280583	100	0	20	14	2	15	597	584	654	19.4	minus
gma-miR1523a	gi|255642254|gb|BT097216.1|	88.24	2	20	17	3	19	907	891	857	19	minus
gma-miR1523a	gi|255648027|gb|BT099301.1|	88.24	2	20	17	1	17	450	434	857	19	minus
gma-miR1523a	gi|255640107|gb|BT096119.1|	88.24	2	20	17	1	17	419	403	857	19	minus
gma-miR1524	gi|210141744|dbj|AK245663.1|	100	0	21	17	2	18	97	81	57	22.9	minus
gma-miR1524	gi|210142790|dbj|AK285572.1|	100	0	21	16	1	16	413	398	128	21.7	minus
gma-miR1524	gi|209724109|gb|BW659641.1|BW659641	89.47	2	21	19	2	20	176	158	168	21.3	minus
gma-miR1524	gi|213608837|gb|DB962875.1|DB962875	94.12	1	21	17	2	18	212	196	221	20.9	minus
gma-miR1524	gi|31457346|gb|CD399374.1|CD399374	93.75	1	21	16	5	20	521	506	498	19.8	minus
gma-miR1524	gi|210145098|dbj|AK243789.1|	100	0	21	14	3	16	322	309	653	19.4	minus
gma-miR1524	gi|151406613|gb|EV276428.1|EV276428	84.21	3	21	19	2	20	832	814	653	19.4	minus
gma-miR1524	gi|192296636|gb|FG991204.1|FG991204	88.24	2	21	17	4	20	390	374	856	19	minus
gma-miR1524	gi|210141874|dbj|AK245793.1|	88.24	2	21	17	5	21	725	709	856	19	minus
gma-miR1524	gi|210143957|dbj|AK286739.1|	88.24	2	21	17	2	18	2372	2356	856	19	minus
gma-miR1524	gi|213608708|gb|DB962858.1|DB962858	88.24	2	21	17	3	19	155	139	856	19	minus
gma-miR1525	gi|57575089|gb|CX548064.1|CX548064	94.44	1	21	18	4	21	145	128	98	22.1	minus
gma-miR1525	gi|57574916|gb|CX547891.1|CX547891	85.71	3	21	21	1	21	816	796	128	21.7	minus
gma-miR1525	gi|209696457|gb|BW655664.1|BW655664	89.47	2	21	19	3	21	40	22	168	21.3	minus
gma-miR1525	gi|151407605|gb|EV277420.1|EV277420	85	3	21	20	2	21	32	13	289	20.5	minus
gma-miR1525	gi|210141733|dbj|AK245652.1|	85	3	21	20	1	20	187	168	289	20.5	minus
gma-miR1525	gi|58021719|gb|CX708460.1|CX708460	85	3	21	20	2	21	157	138	289	20.5	minus
gma-miR1525	gi|210143609|dbj|AK286391.1|	85	3	21	20	2	21	1240	1221	289	20.5	minus
gma-miR1525	gi|8402992|gb|BE058626.1|BE058626	88.89	2	21	18	1	18	136	119	380	20.2	minus
gma-miR1525	gi|255641793|gb|BT096980.1|	88.89	2	21	18	4	21	603	586	380	20.2	minus
gma-miR1525	gi|31308221|gb|CD393424.1|CD393424	88.89	2	21	18	2	19	594	577	380	20.2	minus
gma-miR1525	gi|58018301|gb|CX705043.1|CX705043	88.89	2	21	18	4	21	121	104	380	20.2	minus
gma-miR1525	gi|255648380|gb|BT099484.1|	88.89	2	21	18	1	18	462	445	380	20.2	minus
gma-miR1525	gi|58016782|gb|CX703524.1|CX703524	80.95	4	21	21	1	21	52	32	498	19.8	minus
gma-miR1525	gi|255647870|gb|BT099220.1|	80.95	4	21	21	1	21	139	119	498	19.8	minus
gma-miR1525	gi|210144150|dbj|AK286932.1|	93.75	1	21	16	4	19	2027	2012	498	19.8	minus
gma-miR1525	gi|51337131|gb|CO980997.1|CO980997	93.75	1	21	16	6	21	844	829	498	19.8	minus
gma-miR1525	gi|210141117|dbj|AK245036.1|	80.95	4	21	21	1	21	1671	1651	498	19.8	minus
[truncated: 13,682 more rows]
