# Supplementary material for: Identifying the Soybean microRNAs Related to Phytophthora sojae Based on RNA Sequencing and Bioinformatics Analysis
Source: Int J Mol Sci. 2023 May 10;24(10):8546. doi: 10.3390/ijms24108546 (PMC10218560; doi:10.3390/ijms24108546)
Supplement: Supplementary file 1 [file ijms-24-08546-s001.zip › Table-S5.xlsx]

## Sheet: psRNATargetJob
Table-S5: PsRNATarget predict 9221 miRNA-target relationships
miRNA_Acc.				Target_Acc.		Expectation	UPE	miRNA_start	miRNA_end	Target_start	Target_end	miRNA_aligned_fragment	Target_aligned_fragment	Inhibition	Target_Desc.	multiplicity
gma-miR156d	_	EV277456.1	gma-miR156d_EV277456.1	gi	151407641	0	15.768	1	20	594	613	UUGACAGAAGAUAGAGAGCA	UGCUCUCUAUCUUCUGUCAA	Cleavage	GLMD453TF JCVI-SOY2 Glycine max cDNA 5', mRNA sequence	1
gma-miR156d	_	BT093985.1	gma-miR156d_BT093985.1	gi	255635963	1	10.158	1	21	1273	1293	UUGACAGAAGAUAGAGAGCAC	GUGCUCUCUCUCUUCUGUCAA	Cleavage	| Soybean clone JCVI-FLGm-24F23 unknown mRNA	2
gma-miR156d	_	BT093985.1	gma-miR156d_BT093985.1	gi	255635963	1	10.158	1	21	3034	3054	UUGACAGAAGAUAGAGAGCAC	GUGCUCUCUCUCUUCUGUCAA	Cleavage	| Soybean clone JCVI-FLGm-24F23 unknown mRNA	2
gma-miR156d	_	BM092276.1	gma-miR156d_BM092276.1	gi	17021242	2	13.309	1	21	173	193	UUGACAGAAGAUAGAGAGCAC	GUGCUCUCUCUCUUCUGUCAU	Cleavage	sah10g02.y1 Gm-c1086 Glycine max cDNA clone GENOME SYSTEMS CLONE ID: Gm-c1086-1083 5', mRNA sequence	1
gma-miR156d	_	CF922833.1	gma-miR156d_CF922833.1	gi	38193627	4	14.211	1	20	608	627	UUGACAGAAGAUAGAGAGCA	UGCUCUCUAUCUUCUGUNCA	Cleavage	gmrhRww24-15-T7_G08_1_052 Soybean root hair subtracted cDNA library gmrhRww24 Glycine max cDNA, mRNA sequence	1
gma-miR156d	_	BT098928.1	gma-miR156d_BT098928.1	gi	255647298	2	12.194	1	20	895	914	UUGACAGAAGAUAGAGAGCA	UGCUCCCUUUCUUCUGUCAA	Cleavage	| Soybean clone JCVI-FLGm-16D18 unknown mRNA	1
gma-miR156d	_	DB970978.1	gma-miR156d_DB970978.1	gi	213611051	2.5	12.672	1	21	313	333	UUGACAGAAGAUAGAGAGCAC	GUUCUCUCUGUCUUUUGUUAU	Cleavage	DB970978 full-length enriched soybean cDNA library, mixture of seedling, young plant, adult plant Glycine max cDNA clone GMFL02-44-J05 5', mRNA sequence	1
gma-miR156d	_	DB960843.1	gma-miR156d_DB960843.1	gi	213611563	2.5	11.036	1	21	323	343	UUGACAGAAGAUAGAGAGCAC	GUUCUCUCUGUCUUUUGUUAU	Cleavage	DB960843 full-length enriched soybean cDNA library, mixture of seedling, young plant, adult plant Glycine max cDNA clone GMFL02-16-B02 5', mRNA sequence	1
gma-miR156d	_	BE058432.1	gma-miR156d_BE058432.1	gi	8402798	2	22.664	1	19	406	424	UUGACAGAAGAUAGAGAGC	GCUCUCUCUCUUCUGUCAC	Cleavage	sn16a06.y1 Gm-c1016 Glycine max cDNA clone GENOME SYSTEMS CLONE ID: Gm-c1016-11627 5' similar to SW:SBP1_ANTMA Q38741 SQUAMOSA-PROMOTER BINDING PROTEIN 1. [1] ;, mRNA sequence	1
gma-miR156d	_	BT094172.1	gma-miR156d_BT094172.1	gi	255636323	3.5	4.802	1	21	36	56	UUGACAGAAGAUAGAGAGCAC	GUGCUCUUGCUCUUCUGUCAC	Cleavage	| Soybean clone JCVI-FLGm-18E6 unknown mRNA	1
gma-miR156d	_	BU548487.1	gma-miR156d_BU548487.1	gi	22931348	3	12.665	1	20	496	515	UUGACAGAAGAUAGAGAGCA	UGUUCUCUAUCUGCUGGCAA	Cleavage	GM880017A20E04 Gm-r1088 Glycine max cDNA clone Gm-r1088-6344 3', mRNA sequence	1
gma-miR156d	_	CA852150.1	gma-miR156d_CA852150.1	gi	33388943	3	16.092	1	21	351	371	UUGACAGAAGAUAGAGAGCAC	GUCCUCUCUGUCUUUUGUUGU	Cleavage	E03H09_H09_15.ab1 cDNA Peking library 6, 8 day SCN3 Glycine max cDNA clone E03H09 5', mRNA sequence	1
gma-miR156d	_	BG316230.1	gma-miR156d_BG316230.1	gi	13125660	4	14.376	1	21	410	430	UUGACAGAAGAUAGAGAGCAC	GUCCUCUUUAUUUUUUGUCUC	Cleavage	sab78b03.y1 Gm-c1032 Glycine max cDNA clone GENOME SYSTEMS CLONE ID: Gm-c1032-3125 5', mRNA sequence	1
gma-miR156d	_	BU083917.1	gma-miR156d_BU083917.1	gi	22525106	2.5	15.23	1	19	347	365	UUGACAGAAGAUAGAGAGC	GCUCUUUAUCAUUUGUCAG	Translation	sar32f07.y1 Gm-c1049 Glycine max cDNA clone SOYBEAN CLONE ID: Gm-c1049-8341 5', mRNA sequence	1
gma-miR156d	_	BT097640.1	gma-miR156d_BT097640.1	gi	255644777	3	14.106	1	20	829	848	UUGACAGAAGAUAGAGAGCA	UGUCCUAUAUCUUCUGUUAA	Cleavage	| Soybean clone JCVI-FLGm-22G18 unknown mRNA	1
gma-miR156d	_	GD975818.1	gma-miR156d_GD975818.1	gi	208180317	2.5	17.055	1	19	34	52	UUGACAGAAGAUAGAGAGC	GUUCUCCAUUUUCUGUCAG	Cleavage	454GmaGlobSeed718467 Soybean Seeds Containing Globular-Stage Embryos Glycine max cDNA, mRNA sequence	1
gma-miR156d	_	CX708925.1	gma-miR156d_CX708925.1	gi	58022184	2.5	14.465	1	18	618	635	UUGACAGAAGAUAGAGAG	UUCUUUGUCUUCUGUCAC	Cleavage	gmrtDrNS01_01-D_T3_F09_069.s0 Water stressed gmrtDrNS01 Glycine max cDNA 3', mRNA sequence	1
gma-miR156d	_	BG839960.1	gma-miR156d_BG839960.1	gi	14206282	3	12.634	1	20	553	572	UUGACAGAAGAUAGAGAGCA	UGUCCUAUAUCUUCUGUUAA	Cleavage	Gm01_09e07_F Gm01_AAFC_ECORC_Glycine_max_cold_stressed_leaves Glycine max cDNA clone Gm01_09e07, mRNA sequence	1
gma-miR156d	_	EV271890.1	gma-miR156d_EV271890.1	gi	151402077	3.5	9.591	1	20	461	480	UUGACAGAAGAUAGAGAGCA	UGUUGUUUAUCUUCUGUUGG	Cleavage	GLMBC41TF JCVI-SOY2 Glycine max cDNA 5', mRNA sequence	1
gma-miR156d	_	DB965762.1	gma-miR156d_DB965762.1	gi	213603575	2.5	3.369	1	20	63	82	UUGACAGAAGAUAGAGAGCA	UUCUCUUUAUCUUCUGCCGA	Cleavage	DB965762 full-length enriched soybean cDNA library, mixture of seedling, young plant, adult plant Glycine max cDNA clone GMFL02-29-L17 5', mRNA sequence	1
gma-miR156d	_	BW665608.1	gma-miR156d_BW665608.1	gi	209714371	2.5	7.995	1	20	152	171	UUGACAGAAGAUAGAGAGCA	UUCUCUCUAUCUUCUGCUGA	Cleavage	BW665608 GMFL01 Glycine max cDNA clone GMFL01-24-O01 5' similar to phosphoprotein phosphatase 1, mRNA sequence	1
gma-miR156d	_	HO016480.1	gma-miR156d_HO016480.1	gi	298171448	4	8.862	1	20	461	480	UUGACAGAAGAUAGAGAGCA	UGUUCUUUGUUUUCUUUCGA	Cleavage	ocpsga0_0102_B10.ab1 Soybean immature seed full-length-enriched cDNA library Glycine max cDNA, mRNA sequence	1
gma-miR156e	_	EV277456.1	gma-miR156e_EV277456.1	gi	151407641	0	15.768	1	20	594	613	UUGACAGAAGAUAGAGAGCA	UGCUCUCUAUCUUCUGUCAA	Cleavage	GLMD453TF JCVI-SOY2 Glycine max cDNA 5', mRNA sequence	1
gma-miR156e	_	BT093985.1	gma-miR156e_BT093985.1	gi	255635963	1	10.158	1	21	1273	1293	UUGACAGAAGAUAGAGAGCAC	GUGCUCUCUCUCUUCUGUCAA	Cleavage	| Soybean clone JCVI-FLGm-24F23 unknown mRNA	2
gma-miR156e	_	BT093985.1	gma-miR156e_BT093985.1	gi	255635963	1	10.158	1	21	3034	3054	UUGACAGAAGAUAGAGAGCAC	GUGCUCUCUCUCUUCUGUCAA	Cleavage	| Soybean clone JCVI-FLGm-24F23 unknown mRNA	2
gma-miR156e	_	BM092276.1	gma-miR156e_BM092276.1	gi	17021242	2	13.309	1	21	173	193	UUGACAGAAGAUAGAGAGCAC	GUGCUCUCUCUCUUCUGUCAU	Cleavage	sah10g02.y1 Gm-c1086 Glycine max cDNA clone GENOME SYSTEMS CLONE ID: Gm-c1086-1083 5', mRNA sequence	1
gma-miR156e	_	CF922833.1	gma-miR156e_CF922833.1	gi	38193627	4	14.211	1	20	608	627	UUGACAGAAGAUAGAGAGCA	UGCUCUCUAUCUUCUGUNCA	Cleavage	gmrhRww24-15-T7_G08_1_052 Soybean root hair subtracted cDNA library gmrhRww24 Glycine max cDNA, mRNA sequence	1
gma-miR156e	_	BT098928.1	gma-miR156e_BT098928.1	gi	255647298	2	12.194	1	20	895	914	UUGACAGAAGAUAGAGAGCA	UGCUCCCUUUCUUCUGUCAA	Cleavage	| Soybean clone JCVI-FLGm-16D18 unknown mRNA	1
gma-miR156e	_	DB970978.1	gma-miR156e_DB970978.1	gi	213611051	2.5	12.672	1	21	313	333	UUGACAGAAGAUAGAGAGCAC	GUUCUCUCUGUCUUUUGUUAU	Cleavage	DB970978 full-length enriched soybean cDNA library, mixture of seedling, young plant, adult plant Glycine max cDNA clone GMFL02-44-J05 5', mRNA sequence	1
gma-miR156e	_	DB960843.1	gma-miR156e_DB960843.1	gi	213611563	2.5	11.036	1	21	323	343	UUGACAGAAGAUAGAGAGCAC	GUUCUCUCUGUCUUUUGUUAU	Cleavage	DB960843 full-length enriched soybean cDNA library, mixture of seedling, young plant, adult plant Glycine max cDNA clone GMFL02-16-B02 5', mRNA sequence	1
gma-miR156e	_	BE058432.1	gma-miR156e_BE058432.1	gi	8402798	2	22.664	1	19	406	424	UUGACAGAAGAUAGAGAGC	GCUCUCUCUCUUCUGUCAC	Cleavage	sn16a06.y1 Gm-c1016 Glycine max cDNA clone GENOME SYSTEMS CLONE ID: Gm-c1016-11627 5' similar to SW:SBP1_ANTMA Q38741 SQUAMOSA-PROMOTER BINDING PROTEIN 1. [1] ;, mRNA sequence	1
gma-miR156e	_	BT094172.1	gma-miR156e_BT094172.1	gi	255636323	3.5	4.802	1	21	36	56	UUGACAGAAGAUAGAGAGCAC	GUGCUCUUGCUCUUCUGUCAC	Cleavage	| Soybean clone JCVI-FLGm-18E6 unknown mRNA	1
gma-miR156e	_	BU548487.1	gma-miR156e_BU548487.1	gi	22931348	3	12.665	1	20	496	515	UUGACAGAAGAUAGAGAGCA	UGUUCUCUAUCUGCUGGCAA	Cleavage	GM880017A20E04 Gm-r1088 Glycine max cDNA clone Gm-r1088-6344 3', mRNA sequence	1
gma-miR156e	_	CA852150.1	gma-miR156e_CA852150.1	gi	33388943	3	16.092	1	21	351	371	UUGACAGAAGAUAGAGAGCAC	GUCCUCUCUGUCUUUUGUUGU	Cleavage	E03H09_H09_15.ab1 cDNA Peking library 6, 8 day SCN3 Glycine max cDNA clone E03H09 5', mRNA sequence	1
gma-miR156e	_	BG316230.1	gma-miR156e_BG316230.1	gi	13125660	4	14.376	1	21	410	430	UUGACAGAAGAUAGAGAGCAC	GUCCUCUUUAUUUUUUGUCUC	Cleavage	sab78b03.y1 Gm-c1032 Glycine max cDNA clone GENOME SYSTEMS CLONE ID: Gm-c1032-3125 5', mRNA sequence	1
gma-miR156e	_	BU083917.1	gma-miR156e_BU083917.1	gi	22525106	2.5	15.23	1	19	347	365	UUGACAGAAGAUAGAGAGC	GCUCUUUAUCAUUUGUCAG	Translation	sar32f07.y1 Gm-c1049 Glycine max cDNA clone SOYBEAN CLONE ID: Gm-c1049-8341 5', mRNA sequence	1
gma-miR156e	_	BT097640.1	gma-miR156e_BT097640.1	gi	255644777	3	14.106	1	20	829	848	UUGACAGAAGAUAGAGAGCA	UGUCCUAUAUCUUCUGUUAA	Cleavage	| Soybean clone JCVI-FLGm-22G18 unknown mRNA	1
gma-miR156e	_	GD975818.1	gma-miR156e_GD975818.1	gi	208180317	2.5	17.055	1	19	34	52	UUGACAGAAGAUAGAGAGC	GUUCUCCAUUUUCUGUCAG	Cleavage	454GmaGlobSeed718467 Soybean Seeds Containing Globular-Stage Embryos Glycine max cDNA, mRNA sequence	1
gma-miR156e	_	CX708925.1	gma-miR156e_CX708925.1	gi	58022184	2.5	14.465	1	18	618	635	UUGACAGAAGAUAGAGAG	UUCUUUGUCUUCUGUCAC	Cleavage	gmrtDrNS01_01-D_T3_F09_069.s0 Water stressed gmrtDrNS01 Glycine max cDNA 3', mRNA sequence	1
gma-miR156e	_	BG839960.1	gma-miR156e_BG839960.1	gi	14206282	3	12.634	1	20	553	572	UUGACAGAAGAUAGAGAGCA	UGUCCUAUAUCUUCUGUUAA	Cleavage	Gm01_09e07_F Gm01_AAFC_ECORC_Glycine_max_cold_stressed_leaves Glycine max cDNA clone Gm01_09e07, mRNA sequence	1
gma-miR156e	_	EV271890.1	gma-miR156e_EV271890.1	gi	151402077	3.5	9.591	1	20	461	480	UUGACAGAAGAUAGAGAGCA	UGUUGUUUAUCUUCUGUUGG	Cleavage	GLMBC41TF JCVI-SOY2 Glycine max cDNA 5', mRNA sequence	1
gma-miR156e	_	DB965762.1	gma-miR156e_DB965762.1	gi	213603575	2.5	3.369	1	20	63	82	UUGACAGAAGAUAGAGAGCA	UUCUCUUUAUCUUCUGCCGA	Cleavage	DB965762 full-length enriched soybean cDNA library, mixture of seedling, young plant, adult plant Glycine max cDNA clone GMFL02-29-L17 5', mRNA sequence	1
gma-miR156e	_	BW665608.1	gma-miR156e_BW665608.1	gi	209714371	2.5	7.995	1	20	152	171	UUGACAGAAGAUAGAGAGCA	UUCUCUCUAUCUUCUGCUGA	Cleavage	BW665608 GMFL01 Glycine max cDNA clone GMFL01-24-O01 5' similar to phosphoprotein phosphatase 1, mRNA sequence	1
gma-miR156e	_	HO016480.1	gma-miR156e_HO016480.1	gi	298171448	4	8.862	1	20	461	480	UUGACAGAAGAUAGAGAGCA	UGUUCUUUGUUUUCUUUCGA	Cleavage	ocpsga0_0102_B10.ab1 Soybean immature seed full-length-enriched cDNA library Glycine max cDNA, mRNA sequence	1
gma-miR156c	_	EV277456.1	gma-miR156c_EV277456.1	gi	151407641	0	15.768	1	20	594	613	UUGACAGAAGAUAGAGAGCA	UGCUCUCUAUCUUCUGUCAA	Cleavage	GLMD453TF JCVI-SOY2 Glycine max cDNA 5', mRNA sequence	1
gma-miR156c	_	BT093985.1	gma-miR156c_BT093985.1	gi	255635963	1	10.158	1	21	1273	1293	UUGACAGAAGAUAGAGAGCAC	GUGCUCUCUCUCUUCUGUCAA	Cleavage	| Soybean clone JCVI-FLGm-24F23 unknown mRNA	2
gma-miR156c	_	BT093985.1	gma-miR156c_BT093985.1	gi	255635963	1	10.158	1	21	3034	3054	UUGACAGAAGAUAGAGAGCAC	GUGCUCUCUCUCUUCUGUCAA	Cleavage	| Soybean clone JCVI-FLGm-24F23 unknown mRNA	2
gma-miR156c	_	BM092276.1	gma-miR156c_BM092276.1	gi	17021242	2	13.309	1	21	173	193	UUGACAGAAGAUAGAGAGCAC	GUGCUCUCUCUCUUCUGUCAU	Cleavage	sah10g02.y1 Gm-c1086 Glycine max cDNA clone GENOME SYSTEMS CLONE ID: Gm-c1086-1083 5', mRNA sequence	1
gma-miR156c	_	CF922833.1	gma-miR156c_CF922833.1	gi	38193627	4	14.211	1	20	608	627	UUGACAGAAGAUAGAGAGCA	UGCUCUCUAUCUUCUGUNCA	Cleavage	gmrhRww24-15-T7_G08_1_052 Soybean root hair subtracted cDNA library gmrhRww24 Glycine max cDNA, mRNA sequence	1
gma-miR156c	_	BT098928.1	gma-miR156c_BT098928.1	gi	255647298	2	12.194	1	20	895	914	UUGACAGAAGAUAGAGAGCA	UGCUCCCUUUCUUCUGUCAA	Cleavage	| Soybean clone JCVI-FLGm-16D18 unknown mRNA	1
gma-miR156c	_	DB970978.1	gma-miR156c_DB970978.1	gi	213611051	2.5	12.672	1	21	313	333	UUGACAGAAGAUAGAGAGCAC	GUUCUCUCUGUCUUUUGUUAU	Cleavage	DB970978 full-length enriched soybean cDNA library, mixture of seedling, young plant, adult plant Glycine max cDNA clone GMFL02-44-J05 5', mRNA sequence	1
gma-miR156c	_	DB960843.1	gma-miR156c_DB960843.1	gi	213611563	2.5	11.036	1	21	323	343	UUGACAGAAGAUAGAGAGCAC	GUUCUCUCUGUCUUUUGUUAU	Cleavage	DB960843 full-length enriched soybean cDNA library, mixture of seedling, young plant, adult plant Glycine max cDNA clone GMFL02-16-B02 5', mRNA sequence	1
gma-miR156c	_	BE058432.1	gma-miR156c_BE058432.1	gi	8402798	2	22.664	1	19	406	424	UUGACAGAAGAUAGAGAGC	GCUCUCUCUCUUCUGUCAC	Cleavage	sn16a06.y1 Gm-c1016 Glycine max cDNA clone GENOME SYSTEMS CLONE ID: Gm-c1016-11627 5' similar to SW:SBP1_ANTMA Q38741 SQUAMOSA-PROMOTER BINDING PROTEIN 1. [1] ;, mRNA sequence	1
gma-miR156c	_	BT094172.1	gma-miR156c_BT094172.1	gi	255636323	3.5	4.802	1	21	36	56	UUGACAGAAGAUAGAGAGCAC	GUGCUCUUGCUCUUCUGUCAC	Cleavage	| Soybean clone JCVI-FLGm-18E6 unknown mRNA	1
gma-miR156c	_	BU548487.1	gma-miR156c_BU548487.1	gi	22931348	3	12.665	1	20	496	515	UUGACAGAAGAUAGAGAGCA	UGUUCUCUAUCUGCUGGCAA	Cleavage	GM880017A20E04 Gm-r1088 Glycine max cDNA clone Gm-r1088-6344 3', mRNA sequence	1
gma-miR156c	_	CA852150.1	gma-miR156c_CA852150.1	gi	33388943	3	16.092	1	21	351	371	UUGACAGAAGAUAGAGAGCAC	GUCCUCUCUGUCUUUUGUUGU	Cleavage	E03H09_H09_15.ab1 cDNA Peking library 6, 8 day SCN3 Glycine max cDNA clone E03H09 5', mRNA sequence	1
gma-miR156c	_	BG316230.1	gma-miR156c_BG316230.1	gi	13125660	4	14.376	1	21	410	430	UUGACAGAAGAUAGAGAGCAC	GUCCUCUUUAUUUUUUGUCUC	Cleavage	sab78b03.y1 Gm-c1032 Glycine max cDNA clone GENOME SYSTEMS CLONE ID: Gm-c1032-3125 5', mRNA sequence	1
gma-miR156c	_	BU083917.1	gma-miR156c_BU083917.1	gi	22525106	2.5	15.23	1	19	347	365	UUGACAGAAGAUAGAGAGC	GCUCUUUAUCAUUUGUCAG	Translation	sar32f07.y1 Gm-c1049 Glycine max cDNA clone SOYBEAN CLONE ID: Gm-c1049-8341 5', mRNA sequence	1
gma-miR156c	_	BT097640.1	gma-miR156c_BT097640.1	gi	255644777	3	14.106	1	20	829	848	UUGACAGAAGAUAGAGAGCA	UGUCCUAUAUCUUCUGUUAA	Cleavage	| Soybean clone JCVI-FLGm-22G18 unknown mRNA	1
gma-miR156c	_	GD975818.1	gma-miR156c_GD975818.1	gi	208180317	2.5	17.055	1	19	34	52	UUGACAGAAGAUAGAGAGC	GUUCUCCAUUUUCUGUCAG	Cleavage	454GmaGlobSeed718467 Soybean Seeds Containing Globular-Stage Embryos Glycine max cDNA, mRNA sequence	1
gma-miR156c	_	CX708925.1	gma-miR156c_CX708925.1	gi	58022184	2.5	14.465	1	18	618	635	UUGACAGAAGAUAGAGAG	UUCUUUGUCUUCUGUCAC	Cleavage	gmrtDrNS01_01-D_T3_F09_069.s0 Water stressed gmrtDrNS01 Glycine max cDNA 3', mRNA sequence	1
gma-miR156c	_	BG839960.1	gma-miR156c_BG839960.1	gi	14206282	3	12.634	1	20	553	572	UUGACAGAAGAUAGAGAGCA	UGUCCUAUAUCUUCUGUUAA	Cleavage	Gm01_09e07_F Gm01_AAFC_ECORC_Glycine_max_cold_stressed_leaves Glycine max cDNA clone Gm01_09e07, mRNA sequence	1
gma-miR156c	_	EV271890.1	gma-miR156c_EV271890.1	gi	151402077	3.5	9.591	1	20	461	480	UUGACAGAAGAUAGAGAGCA	UGUUGUUUAUCUUCUGUUGG	Cleavage	GLMBC41TF JCVI-SOY2 Glycine max cDNA 5', mRNA sequence	1
gma-miR156c	_	DB965762.1	gma-miR156c_DB965762.1	gi	213603575	2.5	3.369	1	20	63	82	UUGACAGAAGAUAGAGAGCA	UUCUCUUUAUCUUCUGCCGA	Cleavage	DB965762 full-length enriched soybean cDNA library, mixture of seedling, young plant, adult plant Glycine max cDNA clone GMFL02-29-L17 5', mRNA sequence	1
gma-miR156c	_	BW665608.1	gma-miR156c_BW665608.1	gi	209714371	2.5	7.995	1	20	152	171	UUGACAGAAGAUAGAGAGCA	UUCUCUCUAUCUUCUGCUGA	Cleavage	BW665608 GMFL01 Glycine max cDNA clone GMFL01-24-O01 5' similar to phosphoprotein phosphatase 1, mRNA sequence	1
gma-miR156c	_	HO016480.1	gma-miR156c_HO016480.1	gi	298171448	4	8.862	1	20	461	480	UUGACAGAAGAUAGAGAGCA	UGUUCUUUGUUUUCUUUCGA	Cleavage	ocpsga0_0102_B10.ab1 Soybean immature seed full-length-enriched cDNA library Glycine max cDNA, mRNA sequence	1
gma-miR159a-5p	_	GR851454.1	gma-miR159a-5p_GR851454.1	gi	254345078	2.5	17.686	1	21	226	246	GAGCUCCUUGAAGUCCAAUUG	UGGUUGGACUUCAAGGAGAUA	Cleavage	CCCC18171.b1 CCCC Glycine max callus grown in dark condition Glycine max cDNA clone CCCC18171 5', mRNA sequence	1
gma-miR159a-5p	_	CO978988.1	gma-miR159a-5p_CO978988.1	gi	51335122	2.5	20.981	1	19	499	517	GAGCUCCUUGAAGUCCAAU	AUUGGGCUUCAAGCAGCUU	Cleavage	GM89003A2F04.r1 Gm-r1089 Glycine max cDNA clone Gm-r1089-1016 3, mRNA sequence	1
gma-miR159a-5p	_	CX548420.1	gma-miR159a-5p_CX548420.1	gi	57575445	2	21.494	1	19	621	639	GAGCUCCUUGAAGUCCAAU	GUUGGACUUUGAGGGGUUC	Cleavage	gmrtDrNS01_21-A_M13R_E01_007.s1 Water stressed 5h segment 1 gmrtDrNS01 Glycine max cDNA 3', mRNA sequence	1
gma-miR159a-5p	_	AK243827.1	gma-miR159a-5p_AK243827.1	gi	210145136	2.5	21.473	1	20	357	376	GAGCUCCUUGAAGUCCAAUU	AGUUGGGCAUUAAGGAGCUU	Cleavage	| Glycine max cDNA, clone: GMFL01-01-F20	1
gma-miR159a-5p	_	BI967159.1	gma-miR159a-5p_BI967159.1	gi	16341564	2.5	16.975	1	21	218	238	GAGCUCCUUGAAGUCCAAUUG	CACUUGAACUUCAAGCAGCUC	Cleavage	GM830001A10B03 Gm-r1083 Glycine max cDNA clone Gm-r1083-53 3', mRNA sequence	1
gma-miR159a-5p	_	CX710169.1	gma-miR159a-5p_CX710169.1	gi	58023428	2.5	15.745	1	21	372	392	GAGCUCCUUGAAGUCCAAUUG	CACUUGAACUUCAAGCAGCUC	Cleavage	gmrtDrNS01_16-D_M13R_E01_007.s4 Water stressed 48h segment 2 gmrtDrNS01 Glycine max cDNA 3', mRNA sequence	1
gma-miR159a-5p	_	AF502080.1	gma-miR159a-5p_AF502080.1	gi	27463526	2.5	19.119	1	20	3379	3398	GAGCUCCUUGAAGUCCAAUU	AACUGGACUACAAGGGGCUC	Translation	| Glycine max resistance protein KR4 mRNA, complete cds	1
gma-miR159a-5p	_	AK285472.1	gma-miR159a-5p_AK285472.1	gi	210142594	3.5	22.694	1	20	376	395	GAGCUCCUUGAAGUCCAAUU	GAGUGGACUUCAAGGAGCCA	Cleavage	| Glycine max cDNA, clone: GMFL01-10-E05	1
gma-miR159a-5p	_	BT095491.1	gma-miR159a-5p_BT095491.1	gi	255638876	2.5	14.389	1	21	526	546	GAGCUCCUUGAAGUCCAAUUG	CGGAUGGAUUUGAAGGAGCUC	Translation	| Soybean clone JCVI-FLGm-19O2 unknown mRNA	1
gma-miR159a-5p	_	AK245953.1	gma-miR159a-5p_AK245953.1	gi	210142034	2.5	22.949	1	19	65	83	GAGCUCCUUGAAGUCCAAU	AUUGGAUUUGGAGGAGCUU	Translation	| Glycine max cDNA, clone: GMFL01-47-B01	1
gma-miR159a-5p	_	DQ822897.1	gma-miR159a-5p_DQ822897.1	gi	110931677	3.5	22.082	1	20	868	887	GAGCUCCUUGAAGUCCAAUU	AAUGGGACUUUGAGGAGUUG	Cleavage	| Glycine max MYB transcription factor MYB82 (MYB82) mRNA, complete cds	1
gma-miR159a-5p	_	FJ014866.1	gma-miR159a-5p_FJ014866.1	gi	223452581	2.5	22.407	1	19	3504	3522	GAGCUCCUUGAAGUCCAAU	AUUGGACUGCGAGGGGCUU	Translation	| Glycine max clone cw5 NB-LRR type disease resistance protein mRNA, complete cds	1
gma-miR159a-5p	_	AK286525.1	gma-miR159a-5p_AK286525.1	gi	210143743	3	18.999	1	21	558	578	GAGCUCCUUGAAGUCCAAUUG	UGGCUGGACUUCAGGGAGUUG	Cleavage	| Glycine max cDNA, clone: GMFL01-30-H21	1
gma-miR159a-5p	_	CD396091.1	gma-miR159a-5p_CD396091.1	gi	31310888	3	22.17	1	21	335	355	GAGCUCCUUGAAGUCCAAUUG	CAGUUGCACUUGCAGGAGCUC	Translation	Gm_ck16306 Soybean induced by Salicylic Acid Glycine max cDNA 3', mRNA sequence	1
gma-miR159a-5p	_	BE660121.1	gma-miR159a-5p_BE660121.1	gi	9985894	3.5	23.731	1	21	791	811	GAGCUCCUUGAAGUCCAAUUG	UAAUGGGCUUUUAAGGAGCUU	Cleavage	423 GmaxSC Glycine max cDNA, mRNA sequence	1
gma-miR159a-5p	_	BT095517.1	gma-miR159a-5p_BT095517.1	gi	255638927	4	24.159	1	21	928	948	GAGCUCCUUGAAGUCCAAUUG	CAAUUUGACAUCAAGGUGCUU	Cleavage	| Soybean clone JCVI-FLGm-25O19 unknown mRNA	1
gma-miR159a-5p	_	AK285846.1	gma-miR159a-5p_AK285846.1	gi	210143064	2.5	15.556	1	18	1822	1839	GAGCUCCUUGAAGUCCAA	UUGGAUUUUAAGAAGCUC	Cleavage	| Glycine max cDNA, clone: GMFL01-17-G12	1
gma-miR159a-3p	_	CO984960.1	gma-miR159a-3p_CO984960.1	gi	51344227	1	23.552	1	20	687	706	UUUGGAUUGAAGGGAGCUCU	GGAGCUCCCUUCAGUCCAAG	Cleavage	GM89022B2G02.r1 Gm-r1089 Glycine max cDNA clone Gm-r1089-8380 3, mRNA sequence	1
gma-miR159a-3p	_	AK245163.1	gma-miR159a-3p_AK245163.1	gi	210141246	2	23.172	1	21	1313	1333	UUUGGAUUGAAGGGAGCUCUA	UGGAGCUCUCUUCAAUUUAAG	Cleavage	| Glycine max cDNA, clone: GMFL01-22-J15	1
gma-miR159a-3p	_	DB956426.1	gma-miR159a-3p_DB956426.1	gi	213600678	1	4.539	1	20	56	75	UUUGGAUUGAAGGGAGCUCU	AAAGCUUCCUUCAAUCCGAA	Cleavage	DB956426 full-length enriched soybean cDNA library, mixture of seedling, young plant, adult plant Glycine max cDNA clone GMFL02-03-L19 5', mRNA sequence	1
gma-miR159a-3p	_	CX710262.1	gma-miR159a-3p_CX710262.1	gi	58023521	2	18.605	1	20	361	380	UUUGGAUUGAAGGGAGCUCU	GGAGCUCCCUUCAGUGCAAA	Cleavage	gmrtDrNS01_17-D_M13R_E09_071.s1 Water stressed 5h segment 1 gmrtDrNS01 Glycine max cDNA 3', mRNA sequence	1
gma-miR159a-3p	_	BT094207.1	gma-miR159a-3p_BT094207.1	gi	255636392	1.5	16.92	1	19	512	530	UUUGGAUUGAAGGGAGCUC	GAGCUCUCUUCCAUCCAAA	Cleavage	| Soybean clone JCVI-FLGm-18G18 unknown mRNA	1
gma-miR159a-3p	_	BM732687.1	gma-miR159a-3p_BM732687.1	gi	19054020	3	16.517	1	21	77	97	UUUGGAUUGAAGGGAGCUCUA	UGGAGCUGCCUUCAAUUUAAC	Cleavage	sal88d09.y1 Gm-c1063 Glycine max cDNA clone SOYBEAN CLONE ID: Gm-c1063-3233 5', mRNA sequence	1
gma-miR159a-3p	_	BT093850.1	gma-miR159a-3p_BT093850.1	gi	255635699	2.5	13.526	1	20	993	1012	UUUGGAUUGAAGGGAGCUCU	AGAGGUUCUUUUAAUCCAAA	Cleavage	| Soybean clone JCVI-FLGm-17J8 unknown mRNA	1
gma-miR159a-3p	_	CX548289.1	gma-miR159a-3p_CX548289.1	gi	57575314	4	16.298	1	20	731	750	UUUGGAUUGAAGGGAGCUCU	AGAGCUUCUUUCAAUUCAUG	Cleavage	gmrtDrNS01_20-A_M13R_A07_063.s4 Water stressed 48h segment 2 gmrtDrNS01 Glycine max cDNA 3', mRNA sequence	1
gma-miR159a-3p	_	BM269706.1	gma-miR159a-3p_BM269706.1	gi	17962951	3.5	10.308	1	20	252	271	UUUGGAUUGAAGGGAGCUCU	AGGGUUUUCUUUAAUUUAAA	Cleavage	sak19b09.y1 Gm-c1075 Glycine max cDNA clone SOYBEAN CLONE ID: Gm-c1075-3521 5', mRNA sequence	1
gma-miR159a-3p	_	FG988572.1	gma-miR159a-3p_FG988572.1	gi	192298676	3.5	18.106	1	21	332	352	UUUGGAUUGAAGGGAGCUCUA	UGGAACUCUCUUUAAUUCAAC	Cleavage	GLLCJ28TF JCVI-SOY1 Glycine max cDNA 5', mRNA sequence	1
gma-miR159a-3p	_	GD753309.1	gma-miR159a-3p_GD753309.1	gi	207782368	3.5	18.595	1	21	163	183	UUUGGAUUGAAGGGAGCUCUA	UGGAGCUUCCAUCAAUUGAAA	Translation	454GmaGlobSeed495958 Soybean Seeds Containing Globular-Stage Embryos Glycine max cDNA, mRNA sequence	1
gma-miR159a-3p	_	AW432225.1	gma-miR159a-3p_AW432225.1	gi	6963532	2.5	13.347	1	21	214	234	UUUGGAUUGAAGGGAGCUCUA	UAUAGCUCACUUCAACCCAAA	Cleavage	sh70g02.y1 Gm-c1015 Glycine max cDNA clone GENOME SYSTEMS CLONE ID: Gm-c1015-5163 5' similar to TR:Q40568 Q40568 PHOSPHATE TRANSLOCATOR PRECURSOR. ;, mRNA sequence	1
gma-miR159a-3p	_	AW349979.1	gma-miR159a-3p_AW349979.1	gi	6847689	2	18.876	1	18	429	446	UUUGGAUUGAAGGGAGCU	AGCUCCCUUCACUCCAAG	Cleavage	GM210006B20C12 Gm-r1021 Glycine max cDNA clone Gm-r1021-2064 3', mRNA sequence	1
gma-miR159a-3p	_	FG992568.1	gma-miR159a-3p_FG992568.1	gi	192299540	3	9.231	1	21	277	296	UUUGGAUUGAAGGGAGCUCUA	UAGA-CUCCUUUUAAUCCAAA	Cleavage	GLLE307TR JCVI-SOY1 Glycine max cDNA 5', mRNA sequence	1
gma-miR159a-3p	_	HO760713.1	gma-miR159a-3p_HO760713.1	gi	308098872	2.5	14.052	1	21	76	96	UUUGGAUUGAAGGGAGCUCUA	UAUAGCUCACUUCAACCCAAA	Cleavage	2-IIIE9.txt SSH cDNA library induced by salt from soybean Glycine max cDNA, mRNA sequence	1
gma-miR159a-3p	_	FG995083.1	gma-miR159a-3p_FG995083.1	gi	192306275	3.5	20.97	1	20	272	291	UUUGGAUUGAAGGGAGCUCU	AGGCCUCUCUUCAACCCAAA	Cleavage	GLLEH67TF JCVI-SOY1 Glycine max cDNA 5', mRNA sequence	1
gma-miR159a-3p	_	BW662349.1	gma-miR159a-3p_BW662349.1	gi	209716177	2.5	9.99	1	18	389	406	UUUGGAUUGAAGGGAGCU	UGCUUCCUUCAGUUCAAA	Cleavage	BW662349 GMFL01 Glycine max cDNA clone GMFL01-20-C21 3', mRNA sequence	1
gma-miR159a-3p	_	CO984844.1	gma-miR159a-3p_CO984844.1	gi	51344111	4	21.767	1	20	236	255	UUUGGAUUGAAGGGAGCUCU	AGAGCUUCUUUUGGACCAAA	Cleavage	GM89022B1D09.r1 Gm-r1089 Glycine max cDNA clone Gm-r1089-8249 3, mRNA sequence	1
gma-miR159a-3p	_	EV280696.1	gma-miR159a-3p_EV280696.1	gi	151410881	3.5	18.008	1	20	435	454	UUUGGAUUGAAGGGAGCUCU	AGAGGUUCUUUCAGUUCAGA	Cleavage	GLNAW41TF JCVI-SOY3 Glycine max cDNA 5', mRNA sequence	1
gma-miR159a-3p	_	FG986817.1	gma-miR159a-3p_FG986817.1	gi	192295098	3	17.965	1	20	252	271	UUUGGAUUGAAGGGAGCUCU	GGCGCUCCUUUUGAUCCAGA	Cleavage	GLLBZ13TF JCVI-SOY1 Glycine max cDNA 5', mRNA sequence	1
gma-miR159a-3p	_	EV274388.1	gma-miR159a-3p_EV274388.1	gi	151404574	3.5	21.608	1	20	156	175	UUUGGAUUGAAGGGAGCUCU	AGGCCUCUCUUCAACCCAAA	Cleavage	GLMC602TF JCVI-SOY2 Glycine max cDNA 5', mRNA sequence	1
gma-miR159a-3p	_	AF202183.1	gma-miR159a-3p_AF202183.1	gi	6573168	3.5	9.76	1	20	20	39	UUUGGAUUGAAGGGAGCUCU	AGAGCUUAUUUUAAUCUGAA	Cleavage	| Glycine max isoflavone reductase homolog 1 (IFR1) mRNA, complete cds	1
gma-miR160a-5p	_	BU760860.1	gma-miR160a-5p_BU760860.1	gi	23725790	0	22.642	1	21	579	599	UGCCUGGCUCCCUGUAUGCCA	UGGCAUACAGGGAGCCAGGCA	Cleavage	sas59f04.y1 Gm-c1023 Glycine max cDNA clone SOYBEAN CLONE ID: Gm-c1023-5239 5' similar to TR:Q9SZW1 Q9SZW1 TRANSCRIPTION FACTOR-LIKE PROTEIN. ;, mRNA sequence	1
gma-miR160a-5p	_	BM308290.1	gma-miR160a-5p_BM308290.1	gi	18039996	3.5	10.627	1	19	190	208	UGCCUGGCUCCCUGUAUGC	GCAUGCAGGGGGUAGGGCA	Cleavage	sak44b04.y1 Gm-c1036 Glycine max cDNA clone SOYBEAN CLONE ID: Gm-c1036-5816 5', mRNA sequence	1
gma-miR160a-5p	_	CD417263.1	gma-miR160a-5p_CD417263.1	gi	31475235	2	19.185	1	18	427	444	UGCCUGGCUCCCUGUAUG	CCUACAGGGAUCCAGGCA	Cleavage	Gm_ck7861 Soybean induced by Salicylic Acid Glycine max cDNA 3', mRNA sequence	1
gma-miR160a-5p	_	AK246004.1	gma-miR160a-5p_AK246004.1	gi	210142085	3.5	15.473	1	21	630	650	UGCCUGGCUCCCUGUAUGCCA	UGAUGUACAGGAAGCAAGGCA	Translation	| Glycine max cDNA, clone: GMFL01-48-I05	1
gma-miR160a-5p	_	FG986552.1	gma-miR160a-5p_FG986552.1	gi	192294703	4	23.289	1	20	143	162	UGCCUGGCUCCCUGUAUGCC	GGCAAACACGGAGCCUGGUA	Cleavage	GLLBW07TF JCVI-SOY1 Glycine max cDNA 5', mRNA sequence	1
gma-miR160a-5p	_	BU761126.1	gma-miR160a-5p_BU761126.1	gi	23726277	2.5	19.853	1	18	32	49	UGCCUGGCUCCCUGUAUG	CAUACAGAAAGUCAGGCA	Translation	sas63d11.y1 Gm-c1023 Glycine max cDNA clone SOYBEAN CLONE ID: Gm-c1023-5541 5', mRNA sequence	1
gma-miR160a-5p	_	BU766012.1	gma-miR160a-5p_BU766012.1	gi	23735461	4	18.613	1	19	454	472	UGCCUGGCUCCCUGUAUGC	GCGUGUAGAGAGCCAGGUC	Translation	sar84c03.y1 Gm-c1074 Glycine max cDNA clone SOYBEAN CLONE ID: Gm-c1074-8957 5' similar to TR:Q9ST96 Q9ST96 CAA30371.1 PROTEIN ;, mRNA sequence	1
gma-miR160a-5p	_	AW761466.1	gma-miR160a-5p_AW761466.1	gi	7693373	4	20.636	1	21	428	448	UGCCUGGCUCCCUGUAUGCCA	UAGUGAACAGGGAGACAGGUA	Cleavage	sl68a05.y1 Gm-c1027 Glycine max cDNA clone GENOME SYSTEMS CLONE ID: Gm-c1027-6441 5' similar to TR:O24052 O24052 3-DEOXY-D-ARABINO-HEPTULOSONATE 7-PHOSPHATE SYNTHASE PRECURSOR ;, mRNA sequence	1
gma-miR160a-5p	_	AK287299.1	gma-miR160a-5p_AK287299.1	gi	210144517	3	11.743	1	18	839	856	UGCCUGGCUCCCUGUAUG	CAUACAGGUAGCUAGGUC	Translation	| Glycine max cDNA, clone: GMFL01-49-B21	1
gma-miR160a-5p	_	CO981323.1	gma-miR160a-5p_CO981323.1	gi	51337457	3.5	19.207	1	18	505	522	UGCCUGGCUCCCUGUAUG	UGUGCAGGGAGGUAGGCA	Cleavage	GM89011A1A01.r1 Gm-r1089 Glycine max cDNA clone Gm-r1089-3841 3, mRNA sequence	1
gma-miR160a-5p	_	AK286714.1	gma-miR160a-5p_AK286714.1	gi	210143932	4	20.356	1	21	803	823	UGCCUGGCUCCCUGUAUGCCA	UGAUAUAUGGGGUGCCAGGGA	Translation	| Glycine max cDNA, clone: GMFL01-35-A11	1
gma-miR160a-3p	_	BE657183.1	gma-miR160a-3p_BE657183.1	gi	9983075	4	13.61	1	21	352	372	GCGUAUGAGGAGCCAAGCAUA	UGUGCUUAGUUCUUCGGACGC	Cleavage	GM700001A10B3 Gm-r1070 Glycine max cDNA clone Gm-r1070-53 3', mRNA sequence	1
gma-miR160a-3p	_	CO981627.1	gma-miR160a-3p_CO981627.1	gi	51337761	2.5	13.19	1	21	373	393	GCGUAUGAGGAGCCAAGCAUA	UUUGCGUAGCUCCUCAUAUGC	Cleavage	GM89011B2F11.r1 Gm-r1089 Glycine max cDNA clone Gm-r1089-4126 3, mRNA sequence	1
gma-miR160a-3p	_	EV281374.1	gma-miR160a-3p_EV281374.1	gi	151411563	3	17.355	1	19	147	165	GCGUAUGAGGAGCCAAGCA	UGUUUGGCCUUUCAUACGU	Translation	GLNB411TF JCVI-SOY3 Glycine max cDNA 5', mRNA sequence	1
gma-miR160a-3p	_	BT095214.1	gma-miR160a-3p_BT095214.1	gi	255638343	3	19.331	1	19	1229	1247	GCGUAUGAGGAGCCAAGCA	UGCUUUGCUCCUCAUAUCC	Cleavage	| Soybean clone JCVI-FLGm-6P20 unknown mRNA	1
gma-miR160a-3p	_	BM142730.1	gma-miR160a-3p_BM142730.1	gi	17152797	4	22.373	1	20	428	447	GCGUAUGAGGAGCCAAGCAU	GUGCUUGGCUCUUCGAACAC	Cleavage	saj54b05.y1 Gm-c1072 Glycine max cDNA clone SOYBEAN CLONE ID: Gm-c1072-3513 5' similar to TR:Q9SIW1 Q9SIW1 PUTATIVE HOMEODOMAIN TRANSCRIPTION FACTOR. ;, mRNA sequence	1
gma-miR160a-3p	_	DB957178.1	gma-miR160a-3p_DB957178.1	gi	213608758	3.5	18.508	1	20	326	345	GCGUAUGAGGAGCCAAGCAU	AUGCUUUACUUCUCAUGCGU	Cleavage	DB957178 full-length enriched soybean cDNA library, mixture of seedling, young plant, adult plant Glycine max cDNA clone GMFL02-05-M23 5', mRNA sequence	1
gma-miR160a-3p	_	FG989067.1	gma-miR160a-3p_FG989067.1	gi	192296319	2.5	21.666	1	20	313	332	GCGUAUGAGGAGCCAAGCAU	ACGCUUUGCUUCUCAUGCGU	Cleavage	GLLCP08TF JCVI-SOY1 Glycine max cDNA 5', mRNA sequence	1
gma-miR160a-3p	_	AK285389.1	gma-miR160a-3p_AK285389.1	gi	210142511	4	24.002	1	20	1461	1480	GCGUAUGAGGAGCCAAGCAU	GUGCUUGGCUCUUCGAACAC	Cleavage	| Glycine max cDNA, clone: GMFL01-08-J12	1
gma-miR160a-3p	_	CO979592.1	gma-miR160a-3p_CO979592.1	gi	51335726	3	17.241	1	21	608	628	GCGUAUGAGGAGCCAAGCAUA	UGAGCUUUGCUCUUUGUAUGC	Cleavage	GM89005A2D05.r1 Gm-r1089 Glycine max cDNA clone Gm-r1089-1690 3, mRNA sequence	1
gma-miR166a-5p	_	HO044352.1	gma-miR166a-5p_HO044352.1	gi	298195961	3	20.718	1	21	242	262	GGAAUGUUGUCUGGCUCGAGG	CCUUGAGAGAGACAACAUUUC	Cleavage	ocpsga0_0493_F10.ab1 Soybean immature seed full-length-enriched cDNA library Glycine max cDNA, mRNA sequence	1
gma-miR166a-5p	_	EH222770.1	gma-miR166a-5p_EH222770.1	gi	120494603	3	14.695	1	21	605	625	GGAAUGUUGUCUGGCUCGAGG	CCUCCUGCCAGAUAACAUUUC	Cleavage	JGI_ABWZ3819.rev ABWZ Phakopsora pachyrhizi infected soybean leaf tissue 13-15 days post inoculation with TW72-1 urediniospores Glycine max cDNA clone ABWZ3819 3', mRNA sequence	1
gma-miR166a-5p	_	BT097894.1	gma-miR166a-5p_BT097894.1	gi	255645275	3.5	20.671	1	21	409	429	GGAAUGUUGUCUGGCUCGAGG	CUUCCGGCCAGACAACAGUUC	Cleavage	| Soybean clone JCVI-FLGm-11D22 unknown mRNA	1
gma-miR166a-5p	_	AK286382.1	gma-miR166a-5p_AK286382.1	gi	210143600	4	18.645	1	21	560	580	GGAAUGUUGUCUGGCUCGAGG	CCUAGAGUCAGACGAUAUGCC	Cleavage	| Glycine max cDNA, clone: GMFL01-27-A23	1
gma-miR166a-5p	_	BT095118.1	gma-miR166a-5p_BT095118.1	gi	255638154	3	20.333	1	20	1016	1035	GGAAUGUUGUCUGGCUCGAG	CUCCAGAUAGACAACAUUCU	Cleavage	| Soybean clone JCVI-FLGm-6D12 unknown mRNA	1
gma-miR166a-5p	_	FG989151.1	gma-miR166a-5p_FG989151.1	gi	192298400	2.5	18.49	1	18	425	442	GGAAUGUUGUCUGGCUCG	UGAGCCAGACGAUGUUCU	Cleavage	GLLCQ05TF JCVI-SOY1 Glycine max cDNA 5', mRNA sequence	1
gma-miR166a-5p	_	GR846526.1	gma-miR166a-5p_GR846526.1	gi	254332588	4	13.952	1	21	24	44	GGAAUGUUGUCUGGCUCGAGG	CCUUGAGCAGGUCAACGUUUC	Translation	CCCC15100.b1 CCCC Glycine max callus grown in dark condition Glycine max cDNA clone CCCC15100 5', mRNA sequence	1
gma-miR166a-5p	_	BE822387.1	gma-miR166a-5p_BE822387.1	gi	10254621	3.5	8.392	1	21	283	302	GGAAUGUUGUCUGGCUCGAGG	CUUUGAGCCAGACA-CAUUUC	Cleavage	GM700017B10A9 Gm-r1070 Glycine max cDNA clone Gm-r1070-6569 3', mRNA sequence	1
gma-miR166a-5p	_	CO980137.1	gma-miR166a-5p_CO980137.1	gi	51336271	3.5	8.163	1	21	601	621	GGAAUGUUGUCUGGCUCGAGG	UCUCAAGAUAGAUAAUAUUCC	Cleavage	GM89007A2B03.r1 Gm-r1089 Glycine max cDNA clone Gm-r1089-2358 3, mRNA sequence	1
gma-miR166a-5p	_	BT097698.1	gma-miR166a-5p_BT097698.1	gi	255644889	3.5	19.681	1	21	367	387	GGAAUGUUGUCUGGCUCGAGG	UUUUGAGCCAGAAGGCAUUUU	Translation	| Soybean clone JCVI-FLGm-16G2 unknown mRNA	1
gma-miR166a-5p	_	DQ822884.1	gma-miR166a-5p_DQ822884.1	gi	110931651	3.5	16.404	1	21	1020	1040	GGAAUGUUGUCUGGCUCGAGG	CCUCAAGGCAGUCAGCAUUCC	Translation	| Glycine max MYB transcription factor MYB52 (MYB52) mRNA, complete cds	1
gma-miR166a-5p	_	DQ822889.1	gma-miR166a-5p_DQ822889.1	gi	110931661	3.5	18.474	1	21	1058	1078	GGAAUGUUGUCUGGCUCGAGG	CCUCAAGGCAGUCAGCAUUCC	Translation	| Glycine max MYB transcription factor MYB62 (MYB62) mRNA, complete cds	1
gma-miR166a-5p	_	BT099099.1	gma-miR166a-5p_BT099099.1	gi	255647633	4	17.486	1	21	1208	1228	GGAAUGUUGUCUGGCUCGAGG	UUUUGAGCCAGAUAACCUUGC	Cleavage	| Soybean clone JCVI-FLGm-26F20 unknown mRNA	1
gma-miR166a-5p	_	AK244584.1	gma-miR166a-5p_AK244584.1	gi	210145893	4	16.559	1	21	813	833	GGAAUGUUGUCUGGCUCGAGG	CCUCAAGCCAGAGAACCUUCU	Translation	| Glycine max cDNA, clone: GMFL01-07-E16	1
gma-miR166a-5p	_	AK244788.1	gma-miR166a-5p_AK244788.1	gi	210140869	3.5	14.625	1	21	1612	1632	GGAAUGUUGUCUGGCUCGAGG	CCUGAAGCCAGAGAACAUUCU	Translation	| Glycine max cDNA, clone: GMFL01-14-A22	1
gma-miR166a-5p	_	AK244919.1	gma-miR166a-5p_AK244919.1	gi	210141000	3.5	10.048	1	21	530	550	GGAAUGUUGUCUGGCUCGAGG	CUUCAAGCCAUACAAGAUUCC	Translation	| Glycine max cDNA, clone: GMFL01-16-P04	1
gma-miR166a-5p	_	FK456053.1	gma-miR166a-5p_FK456053.1	gi	193491306	3	22.798	1	20	44	63	GGAAUGUUGUCUGGCUCGAG	CAUGAGCUGGAUAAUGUUCC	Cleavage	454GmaGlobSeed190685 Soybean Seeds Containing Globular-Stage Embryos Glycine max cDNA, mRNA sequence	1
gma-miR166a-5p	_	BU577260.1	gma-miR166a-5p_BU577260.1	gi	23052769	4	15.272	1	20	49	68	GGAAUGUUGUCUGGCUCGAG	CUUGUGUCAGAUACCAUUCC	Cleavage	sar67g05.y1 Gm-c1074 Glycine max cDNA clone SOYBEAN CLONE ID: Gm-c1074-7594 5' similar to TR:O82313 O82313 PUTATIVE TRYTOPHANYL-TRNA SYNTHETASE. ;, mRNA sequence	1
gma-miR166a-5p	_	CO983308.1	gma-miR166a-5p_CO983308.1	gi	51341991	3	11.415	1	18	536	553	GGAAUGUUGUCUGGCUCG	UGGGCUGGACAACAUUCA	Cleavage	GM89018A2E09.r1 Gm-r1089 Glycine max cDNA clone Gm-r1089-6738 3, mRNA sequence	1
gma-miR166a-5p	_	BG238873.1	gma-miR166a-5p_BG238873.1	gi	12773946	4	17.607	1	21	456	476	GGAAUGUUGUCUGGCUCGAGG	UUUUGGGCCAGCCAUUAUUCC	Translation	sab55b08.y1 Gm-c1043 Glycine max cDNA clone GENOME SYSTEMS CLONE ID: Gm-c1043-3136 5' similar to TR:Q9SN42 Q9SN42 SHAGGY-LIKE PROTEIN KINASE ETHA ;, mRNA sequence	1
gma-miR166a-5p	_	BE805479.1	gma-miR166a-5p_BE805479.1	gi	10236591	3.5	22.01	1	21	456	476	GGAAUGUUGUCUGGCUCGAGG	UUUGGAGCGAGACAGUGUUCC	Cleavage	ss42d02.y1 Gm-c1061 Glycine max cDNA clone GENOME SYSTEMS CLONE ID: Gm-c1061-1372 5' similar to TR:O22977 O22977 T19F06.6 PROTEIN. ;, mRNA sequence	1
gma-miR166a-5p	_	BU547962.1	gma-miR166a-5p_BU547962.1	gi	22930815	4	14.81	1	21	443	463	GGAAUGUUGUCUGGCUCGAGG	CUUCAAGCCAAAUAUCAUUCC	Translation	GM880014A10F07 Gm-r1088 Glycine max cDNA clone Gm-r1088-5245 3', mRNA sequence	1
gma-miR166a-3p	_	BM093127.1	gma-miR166a-3p_BM093127.1	gi	17022093	1	19.236	1	19	89	107	UCGGACCAGGCUUCAUUCC	GGGAUGAAGCCUGGUCCGG	Cleavage	saj05d05.y1 Gm-c1065 Glycine max cDNA clone GENOME SYSTEMS CLONE ID: Gm-c1065-9394 5' similar to TR:O04291 O04291 HD-ZIP PROTEIN. ;, mRNA sequence	1
gma-miR166a-3p	_	BU927293.1	gma-miR166a-3p_BU927293.1	gi	24136783	1	22.617	1	19	299	317	UCGGACCAGGCUUCAUUCC	GGGAUGAAGCCUGGUCCGG	Cleavage	sas97g12.y1 Gm-c1036 Glycine max cDNA clone SOYBEAN CLONE ID: Gm-c1036-12239 5' similar to TR:Q9SE43 Q9SE43 HOMEODOMAIN-LEUCINE ZIPPER PROTEIN INTERFASCICULAR FIBERLESS 1. ;, mRNA sequence	1
gma-miR166a-3p	_	EV266740.1	gma-miR166a-3p_EV266740.1	gi	151396867	3.5	12.232	1	20	213	232	UCGGACCAGGCUUCAUUCCC	GGGAAUGAAGCUUGGAUUGG	Cleavage	GLLBA54TF JCVI-SOY1 Glycine max cDNA 5', mRNA sequence	1
gma-miR166a-3p	_	BT097320.1	gma-miR166a-3p_BT097320.1	gi	255642460	3.5	16.023	1	20	276	295	UCGGACCAGGCUUCAUUCCC	GGGAAUCAAGACUGGUCUGC	Translation	| Soybean clone JCVI-FLGm-21J18 unknown mRNA	1
gma-miR166a-3p	_	HO044352.1	gma-miR166a-3p_HO044352.1	gi	298195961	4	21.327	1	21	323	343	UCGGACCAGGCUUCAUUCCCC	GGAGAAUGAAGCCUUGUCAGC	Cleavage	ocpsga0_0493_F10.ab1 Soybean immature seed full-length-enriched cDNA library Glycine max cDNA, mRNA sequence	1
gma-miR166a-3p	_	FK015782.1	gma-miR166a-3p_FK015782.1	gi	192324431	3	24.912	1	18	435	452	UCGGACCAGGCUUCAUUC	CAAUGAGGCCUGGUCCUA	Cleavage	GLNC449TF JCVI-SOY3 Glycine max cDNA 5', mRNA sequence	1
gma-miR166a-3p	_	AK244770.1	gma-miR166a-3p_AK244770.1	gi	210140851	3.5	22.672	1	20	946	965	UCGGACCAGGCUUCAUUCCC	GGGACUAAAGCCUGGUCAGA	Cleavage	| Glycine max cDNA, clone: GMFL01-13-I13	1
gma-miR166a-3p	_	CD408643.1	gma-miR166a-3p_CD408643.1	gi	31466615	3	24.753	1	18	596	613	UCGGACCAGGCUUCAUUC	GGAUGAAGUCUCGUCUGA	Cleavage	Gm_ck3503 Soybean induced by Salicylic Acid Glycine max cDNA 3', mRNA sequence	1
gma-miR166a-3p	_	EV268254.1	gma-miR166a-3p_EV268254.1	gi	151398383	3.5	20.248	1	19	65	83	UCGGACCAGGCUUCAUUCC	GGAAUGAAGCUAGGCCUGA	Cleavage	GLMA431TF JCVI-SOY2 Glycine max cDNA 5', mRNA sequence	1
gma-miR166a-3p	_	BT096926.1	gma-miR166a-3p_BT096926.1	gi	255641690	3.5	20.999	1	19	37	55	UCGGACCAGGCUUCAUUCC	GGGAUGAAAUCUGGUCGGA	Translation	| Soybean clone JCVI-FLGm-21I8 unknown mRNA	1
gma-miR166a-3p	_	FJ014799.1	gma-miR166a-3p_FJ014799.1	gi	223452449	3.5	16.76	1	19	193	211	UCGGACCAGGCUUCAUUCC	GGAGUGAAGUGUGAUCCGA	Translation	| Glycine max clone cw116 leucine-rich repeat transmembrane protein kinase mRNA, complete cds	1
gma-miR166a-3p	_	CF921109.1	gma-miR166a-3p_CF921109.1	gi	38191903	3.5	15.685	1	20	196	215	UCGGACCAGGCUUCAUUCCC	GUGAAUGAAGUUUGGACUGG	Cleavage	gmrhRww3-05_D10_1_074 Soybean root hair subtracted cDNA library gmrhRww3 Glycine max cDNA, mRNA sequence	1
gma-miR166a-3p	_	BT095210.1	gma-miR166a-3p_BT095210.1	gi	255638335	3.5	11.711	1	18	188	205	UCGGACCAGGCUUCAUUC	GAGUGAAGUUUGGUUUGU	Cleavage	| Soybean clone JCVI-FLGm-6P12 unknown mRNA	1
gma-miR166b	_	BM093127.1	gma-miR166b_BM093127.1	gi	17022093	1	19.236	1	19	89	107	UCGGACCAGGCUUCAUUCC	GGGAUGAAGCCUGGUCCGG	Cleavage	saj05d05.y1 Gm-c1065 Glycine max cDNA clone GENOME SYSTEMS CLONE ID: Gm-c1065-9394 5' similar to TR:O04291 O04291 HD-ZIP PROTEIN. ;, mRNA sequence	1
gma-miR166b	_	BU927293.1	gma-miR166b_BU927293.1	gi	24136783	1	22.617	1	19	299	317	UCGGACCAGGCUUCAUUCC	GGGAUGAAGCCUGGUCCGG	Cleavage	sas97g12.y1 Gm-c1036 Glycine max cDNA clone SOYBEAN CLONE ID: Gm-c1036-12239 5' similar to TR:Q9SE43 Q9SE43 HOMEODOMAIN-LEUCINE ZIPPER PROTEIN INTERFASCICULAR FIBERLESS 1. ;, mRNA sequence	1
gma-miR166b	_	EV266740.1	gma-miR166b_EV266740.1	gi	151396867	3.5	12.232	1	20	213	232	UCGGACCAGGCUUCAUUCCC	GGGAAUGAAGCUUGGAUUGG	Cleavage	GLLBA54TF JCVI-SOY1 Glycine max cDNA 5', mRNA sequence	1
gma-miR166b	_	BT097320.1	gma-miR166b_BT097320.1	gi	255642460	3.5	16.023	1	20	276	295	UCGGACCAGGCUUCAUUCCC	GGGAAUCAAGACUGGUCUGC	Translation	| Soybean clone JCVI-FLGm-21J18 unknown mRNA	1
gma-miR166b	_	HO044352.1	gma-miR166b_HO044352.1	gi	298195961	4	21.327	1	21	323	343	UCGGACCAGGCUUCAUUCCCC	GGAGAAUGAAGCCUUGUCAGC	Cleavage	ocpsga0_0493_F10.ab1 Soybean immature seed full-length-enriched cDNA library Glycine max cDNA, mRNA sequence	1
gma-miR166b	_	FK015782.1	gma-miR166b_FK015782.1	gi	192324431	3	24.912	1	18	435	452	UCGGACCAGGCUUCAUUC	CAAUGAGGCCUGGUCCUA	Cleavage	GLNC449TF JCVI-SOY3 Glycine max cDNA 5', mRNA sequence	1
gma-miR166b	_	AK244770.1	gma-miR166b_AK244770.1	gi	210140851	3.5	22.672	1	20	946	965	UCGGACCAGGCUUCAUUCCC	GGGACUAAAGCCUGGUCAGA	Cleavage	| Glycine max cDNA, clone: GMFL01-13-I13	1
gma-miR166b	_	CD408643.1	gma-miR166b_CD408643.1	gi	31466615	3	24.753	1	18	596	613	UCGGACCAGGCUUCAUUC	GGAUGAAGUCUCGUCUGA	Cleavage	Gm_ck3503 Soybean induced by Salicylic Acid Glycine max cDNA 3', mRNA sequence	1
gma-miR166b	_	EV268254.1	gma-miR166b_EV268254.1	gi	151398383	3.5	20.248	1	19	65	83	UCGGACCAGGCUUCAUUCC	GGAAUGAAGCUAGGCCUGA	Cleavage	GLMA431TF JCVI-SOY2 Glycine max cDNA 5', mRNA sequence	1
gma-miR166b	_	BT096926.1	gma-miR166b_BT096926.1	gi	255641690	3.5	20.999	1	19	37	55	UCGGACCAGGCUUCAUUCC	GGGAUGAAAUCUGGUCGGA	Translation	| Soybean clone JCVI-FLGm-21I8 unknown mRNA	1
gma-miR166b	_	FJ014799.1	gma-miR166b_FJ014799.1	gi	223452449	3.5	16.76	1	19	193	211	UCGGACCAGGCUUCAUUCC	GGAGUGAAGUGUGAUCCGA	Translation	| Glycine max clone cw116 leucine-rich repeat transmembrane protein kinase mRNA, complete cds	1
gma-miR166b	_	CF921109.1	gma-miR166b_CF921109.1	gi	38191903	3.5	15.685	1	20	196	215	UCGGACCAGGCUUCAUUCCC	GUGAAUGAAGUUUGGACUGG	Cleavage	gmrhRww3-05_D10_1_074 Soybean root hair subtracted cDNA library gmrhRww3 Glycine max cDNA, mRNA sequence	1
gma-miR166b	_	BT095210.1	gma-miR166b_BT095210.1	gi	255638335	3.5	11.711	1	18	188	205	UCGGACCAGGCUUCAUUC	GAGUGAAGUUUGGUUUGU	Cleavage	| Soybean clone JCVI-FLGm-6P12 unknown mRNA	1
gma-miR167a	_	BE823108.1	gma-miR167a_BE823108.1	gi	10255342	1	14.149	1	20	503	522	UGAAGCUGCCAGCAUGAUCU	AGAUCAUGCUGNCAGCUUCA	Translation	GM700020A20A4 Gm-r1070 Glycine max cDNA clone Gm-r1070-7688 3', mRNA sequence	1
gma-miR167a	_	AK243812.1	gma-miR167a_AK243812.1	gi	210145121	3.5	19.838	1	20	3349	3368	UGAAGCUGCCAGCAUGAUCU	AGAUCAGGCUGGCAGCUUGU	Cleavage	| Glycine max cDNA, clone: GMFL01-01-F05	1
gma-miR167a	_	FG994819.1	gma-miR167a_FG994819.1	gi	192302497	3	22.996	1	20	208	227	UGAAGCUGCCAGCAUGAUCU	GGAUCAUGCUGGUGCUUUCA	Cleavage	GLLEG19TR JCVI-SOY1 Glycine max cDNA 5', mRNA sequence	1
gma-miR167a	_	EU884444.1	gma-miR167a_EU884444.1	gi	217037948	2.5	17.889	1	19	412	430	UGAAGCUGCCAGCAUGAUC	GGUUAUGCUAGUAGCUUCA	Translation	| Glycine max gibberellin 20-oxidase 1 mRNA, complete cds	1
gma-miR167a	_	AI460612.1	gma-miR167a_AI460612.1	gi	4313493	3	19.848	1	20	30	49	UGAAGCUGCCAGCAUGAUCU	AGCUCUUGCUGGUAGCUUUA	Cleavage	sa71b01.y1 Gm-c1004 Glycine max cDNA clone GENOME SYSTEMS CLONE ID: Gm-c1004-4706 5', mRNA sequence	1
gma-miR167a	_	BG726254.1	gma-miR167a_BG726254.1	gi	14011323	3	13.316	1	21	87	107	UGAAGCUGCCAGCAUGAUCUA	UUGUUCAUGCUGGUAGCUUUC	Cleavage	sae13d12.y1 Gm-c1067 Glycine max cDNA clone GENOME SYSTEMS CLONE ID: Gm-c1067-2855 5' similar to TR:Q9VFS5 Q9VFS5 CG9351 PROTEIN. ;, mRNA sequence	1
gma-miR167a	_	BT096861.1	gma-miR167a_BT096861.1	gi	255641564	3.5	15.084	1	20	957	976	UGAAGCUGCCAGCAUGAUCU	AGAUUAAGCUGGCAGCUAUA	Cleavage	| Soybean clone JCVI-FLGm-21C16 unknown mRNA	1
gma-miR167a	_	CX706202.1	gma-miR167a_CX706202.1	gi	58019460	4	13.536	1	21	240	260	UGAAGCUGCCAGCAUGAUCUA	UAGAUCGUGCUCGAAGGUUCA	Translation	gmrtDrNS01_09-C_M13R_D04_026.s2 Water stressed 5h segment 2 gmrtDrNS01 Glycine max cDNA 3', mRNA sequence	1
gma-miR167a	_	AK244001.1	gma-miR167a_AK244001.1	gi	210145310	3	15.403	1	21	1354	1373	UGAAGCUGCCAGCAUGAUCUA	UAGAACA-GCUGGCAGCUUCA	Cleavage	| Glycine max cDNA, clone: GMFL01-01-N07	1
gma-miR167a	_	AK286160.1	gma-miR167a_AK286160.1	gi	210143378	4	14.059	1	21	671	691	UGAAGCUGCCAGCAUGAUCUA	UGGAUUGGGUUGGUGGCUUUA	Cleavage	| Glycine max cDNA, clone: GMFL01-22-O20	1
gma-miR167a	_	FJ528663.1	gma-miR167a_FJ528663.1	gi	229335616	4	19.165	1	21	296	316	UGAAGCUGCCAGCAUGAUCUA	UGGUUCAUGCUGGCAUCCUCA	Cleavage	| Glycine max PAD4 mRNA, complete cds	1
gma-miR167a	_	CX547094.1	gma-miR167a_CX547094.1	gi	57574119	2.5	20.19	1	19	841	859	UGAAGCUGCCAGCAUGAUC	GGUCAUGCUAUCAGCUUCA	Translation	gmrtDrNS01_02-A_T3_F10_070.s2 Water stressed 5h segment 2 gmrtDrNS01 Glycine max cDNA 3', mRNA sequence	1
gma-miR167a	_	CX708699.1	gma-miR167a_CX708699.1	gi	58021958	3.5	13.019	1	20	392	411	UGAAGCUGCCAGCAUGAUCU	AGAUGACGCUGGCAGUUUCC	Cleavage	gmrtDrNS01_39-C_M13R_B08_062.s4 Water stressed 48h segment 2 gmrtDrNS01 Glycine max cDNA 3', mRNA sequence	1
gma-miR167a	_	EV272038.1	gma-miR167a_EV272038.1	gi	151402225	2.5	20.056	1	18	221	238	UGAAGCUGCCAGCAUGAU	CUCGUGCUCGCAGCUUCA	Translation	GLMBE59TF JCVI-SOY2 Glycine max cDNA 5', mRNA sequence	1
gma-miR167a	_	EV275858.1	gma-miR167a_EV275858.1	gi	151406043	3	22.996	1	20	534	553	UGAAGCUGCCAGCAUGAUCU	AGAGAAGGCUGGCAGCUUCA	Cleavage	GLMCM68TF JCVI-SOY2 Glycine max cDNA 5', mRNA sequence	1
gma-miR167a	_	BF069211.1	gma-miR167a_BF069211.1	gi	10846288	3.5	20.32	1	19	171	189	UGAAGCUGCCAGCAUGAUC	GAUUGUGCUUGUAGCUUCU	Translation	st43g02.y1 Gm-c1067 Glycine max cDNA clone GENOME SYSTEMS CLONE ID: Gm-c1067-1851 5' similar to TR:Q9SZ11 Q9SZ11 HYPOTHETICAL 83.7 KD PROTEIN. ;, mRNA sequence	1
gma-miR167a	_	BU090892.1	gma-miR167a_BU090892.1	gi	22541049	3.5	20.458	1	18	416	433	UGAAGCUGCCAGCAUGAU	UGGGUGCUGGCAGCUUCA	Cleavage	su09a08.y1 Gm-c1066 Glycine max cDNA clone GENOME SYSTEMS CLONE ID: Gm-c1066-808 5' similar to TR:Q9SNC3 Q9SNC3 HYPOTHETICAL 44.2 KD PROTEIN. ;, mRNA sequence	1
gma-miR167a	_	BF070806.1	gma-miR167a_BF070806.1	gi	10848275	3.5	24.486	1	21	588	608	UGAAGCUGCCAGCAUGAUCUA	UUGGUCAGGCUGGCAGUUGCA	Cleavage	st25f11.y1 Gm-c1067 Glycine max cDNA clone GENOME SYSTEMS CLONE ID: Gm-c1067-261 5' similar to TR:O80740 O80740 T13D8.6 PROTEIN. ;, mRNA sequence	1
gma-miR167b	_	BE823108.1	gma-miR167b_BE823108.1	gi	10255342	1	14.149	1	20	503	522	UGAAGCUGCCAGCAUGAUCU	AGAUCAUGCUGNCAGCUUCA	Translation	GM700020A20A4 Gm-r1070 Glycine max cDNA clone Gm-r1070-7688 3', mRNA sequence	1
gma-miR167b	_	AK243812.1	gma-miR167b_AK243812.1	gi	210145121	3.5	19.838	1	20	3349	3368	UGAAGCUGCCAGCAUGAUCU	AGAUCAGGCUGGCAGCUUGU	Cleavage	| Glycine max cDNA, clone: GMFL01-01-F05	1
gma-miR167b	_	FG994819.1	gma-miR167b_FG994819.1	gi	192302497	3	22.996	1	20	208	227	UGAAGCUGCCAGCAUGAUCU	GGAUCAUGCUGGUGCUUUCA	Cleavage	GLLEG19TR JCVI-SOY1 Glycine max cDNA 5', mRNA sequence	1
gma-miR167b	_	EU884444.1	gma-miR167b_EU884444.1	gi	217037948	2.5	17.889	1	19	412	430	UGAAGCUGCCAGCAUGAUC	GGUUAUGCUAGUAGCUUCA	Translation	| Glycine max gibberellin 20-oxidase 1 mRNA, complete cds	1
gma-miR167b	_	AI460612.1	gma-miR167b_AI460612.1	gi	4313493	3	19.848	1	20	30	49	UGAAGCUGCCAGCAUGAUCU	AGCUCUUGCUGGUAGCUUUA	Cleavage	sa71b01.y1 Gm-c1004 Glycine max cDNA clone GENOME SYSTEMS CLONE ID: Gm-c1004-4706 5', mRNA sequence	1
gma-miR167b	_	BG726254.1	gma-miR167b_BG726254.1	gi	14011323	3	13.316	1	21	87	107	UGAAGCUGCCAGCAUGAUCUA	UUGUUCAUGCUGGUAGCUUUC	Cleavage	sae13d12.y1 Gm-c1067 Glycine max cDNA clone GENOME SYSTEMS CLONE ID: Gm-c1067-2855 5' similar to TR:Q9VFS5 Q9VFS5 CG9351 PROTEIN. ;, mRNA sequence	1
gma-miR167b	_	BT096861.1	gma-miR167b_BT096861.1	gi	255641564	3.5	15.084	1	20	957	976	UGAAGCUGCCAGCAUGAUCU	AGAUUAAGCUGGCAGCUAUA	Cleavage	| Soybean clone JCVI-FLGm-21C16 unknown mRNA	1
gma-miR167b	_	CX706202.1	gma-miR167b_CX706202.1	gi	58019460	4	13.536	1	21	240	260	UGAAGCUGCCAGCAUGAUCUA	UAGAUCGUGCUCGAAGGUUCA	Translation	gmrtDrNS01_09-C_M13R_D04_026.s2 Water stressed 5h segment 2 gmrtDrNS01 Glycine max cDNA 3', mRNA sequence	1
gma-miR167b	_	AK244001.1	gma-miR167b_AK244001.1	gi	210145310	3	15.403	1	21	1354	1373	UGAAGCUGCCAGCAUGAUCUA	UAGAACA-GCUGGCAGCUUCA	Cleavage	| Glycine max cDNA, clone: GMFL01-01-N07	1
gma-miR167b	_	AK286160.1	gma-miR167b_AK286160.1	gi	210143378	4	14.059	1	21	671	691	UGAAGCUGCCAGCAUGAUCUA	UGGAUUGGGUUGGUGGCUUUA	Cleavage	| Glycine max cDNA, clone: GMFL01-22-O20	1
gma-miR167b	_	FJ528663.1	gma-miR167b_FJ528663.1	gi	229335616	4	19.165	1	21	296	316	UGAAGCUGCCAGCAUGAUCUA	UGGUUCAUGCUGGCAUCCUCA	Cleavage	| Glycine max PAD4 mRNA, complete cds	1
gma-miR167b	_	CX547094.1	gma-miR167b_CX547094.1	gi	57574119	2.5	20.19	1	19	841	859	UGAAGCUGCCAGCAUGAUC	GGUCAUGCUAUCAGCUUCA	Translation	gmrtDrNS01_02-A_T3_F10_070.s2 Water stressed 5h segment 2 gmrtDrNS01 Glycine max cDNA 3', mRNA sequence	1
gma-miR167b	_	CX708699.1	gma-miR167b_CX708699.1	gi	58021958	3.5	13.019	1	20	392	411	UGAAGCUGCCAGCAUGAUCU	AGAUGACGCUGGCAGUUUCC	Cleavage	gmrtDrNS01_39-C_M13R_B08_062.s4 Water stressed 48h segment 2 gmrtDrNS01 Glycine max cDNA 3', mRNA sequence	1
gma-miR167b	_	EV272038.1	gma-miR167b_EV272038.1	gi	151402225	2.5	20.056	1	18	221	238	UGAAGCUGCCAGCAUGAU	CUCGUGCUCGCAGCUUCA	Translation	GLMBE59TF JCVI-SOY2 Glycine max cDNA 5', mRNA sequence	1
gma-miR167b	_	EV275858.1	gma-miR167b_EV275858.1	gi	151406043	3	22.996	1	20	534	553	UGAAGCUGCCAGCAUGAUCU	AGAGAAGGCUGGCAGCUUCA	Cleavage	GLMCM68TF JCVI-SOY2 Glycine max cDNA 5', mRNA sequence	1
gma-miR167b	_	BF069211.1	gma-miR167b_BF069211.1	gi	10846288	3.5	20.32	1	19	171	189	UGAAGCUGCCAGCAUGAUC	GAUUGUGCUUGUAGCUUCU	Translation	st43g02.y1 Gm-c1067 Glycine max cDNA clone GENOME SYSTEMS CLONE ID: Gm-c1067-1851 5' similar to TR:Q9SZ11 Q9SZ11 HYPOTHETICAL 83.7 KD PROTEIN. ;, mRNA sequence	1
gma-miR167b	_	BU090892.1	gma-miR167b_BU090892.1	gi	22541049	3.5	20.458	1	18	416	433	UGAAGCUGCCAGCAUGAU	UGGGUGCUGGCAGCUUCA	Cleavage	su09a08.y1 Gm-c1066 Glycine max cDNA clone GENOME SYSTEMS CLONE ID: Gm-c1066-808 5' similar to TR:Q9SNC3 Q9SNC3 HYPOTHETICAL 44.2 KD PROTEIN. ;, mRNA sequence	1
gma-miR167b	_	BF070806.1	gma-miR167b_BF070806.1	gi	10848275	3.5	24.486	1	21	588	608	UGAAGCUGCCAGCAUGAUCUA	UUGGUCAGGCUGGCAGUUGCA	Cleavage	st25f11.y1 Gm-c1067 Glycine max cDNA clone GENOME SYSTEMS CLONE ID: Gm-c1067-261 5' similar to TR:O80740 O80740 T13D8.6 PROTEIN. ;, mRNA sequence	1
gma-miR168a	_	BT095626.1	gma-miR168a_BT095626.1	gi	255639140	2.5	22.329	1	21	343	363	UCGCUUGGUGCAGGUCGGGAA	UUUCCGAGCUGCACCAAGAGA	Cleavage	| Soybean clone JCVI-FLGm-25C4 unknown mRNA	1
gma-miR168a	_	EV277050.1	gma-miR168a_EV277050.1	gi	151407235	4	14.66	1	21	571	592	UCGCUUGGUGCAGGUC-GGGAA	UUCCCAGGUUUGCACCAAGUGA	Cleavage	GLMD004TF JCVI-SOY2 Glycine max cDNA 5', mRNA sequence	1
gma-miR168a	_	CO980149.1	gma-miR168a_CO980149.1	gi	51336283	3.5	17.292	1	19	649	667	UCGCUUGGUGCAGGUCGGG	CCUGAUCUGCAUCAAUUGA	Cleavage	GM89007A2C03.r1 Gm-r1089 Glycine max cDNA clone Gm-r1089-2406 3, mRNA sequence	2
gma-miR168a	_	CO980149.1	gma-miR168a_CO980149.1	gi	51336283	3.5	16.95	1	19	1363	1381	UCGCUUGGUGCAGGUCGGG	CCUGAUCUGCAUCAAUUGA	Cleavage	GM89007A2C03.r1 Gm-r1089 Glycine max cDNA clone Gm-r1089-2406 3, mRNA sequence	2
gma-miR168a	_	BI969755.1	gma-miR168a_BI969755.1	gi	16344160	3.5	16.5	1	20	257	276	UCGCUUGGUGCAGGUCGGGA	UCCUGUCCUGCAAUAAGUGA	Cleavage	GM830009A11B10 Gm-r1083 Glycine max cDNA clone Gm-r1083-3139 3', mRNA sequence	1
gma-miR168a	_	CX707178.1	gma-miR168a_CX707178.1	gi	58020436	3.5	12.571	1	20	438	457	UCGCUUGGUGCAGGUCGGGA	UCUGAAUCUGCACCAAGUGA	Cleavage	gmrtDrNS01_21-C_M13R_D09_073.s1 Water stressed 5h segment 1 gmrtDrNS01 Glycine max cDNA 3', mRNA sequence	1
gma-miR168a	_	EH262642.1	gma-miR168a_EH262642.1	gi	120534509	4	18.384	1	20	299	318	UCGCUUGGUGCAGGUCGGGA	UUUUGAUCUGCACAAAGUGG	Cleavage	JGI_ACBU6323.fwd ACBU Phakopsora pachyrhizi infected soybean leaf tissue 6-8 days post inoculation with TW72-1 urediniospores Glycine max cDNA clone ACBU6323 5', mRNA sequence	1
gma-miR168a	_	BG839219.1	gma-miR168a_BG839219.1	gi	14205541	4	18.557	1	21	585	605	UCGCUUGGUGCAGGUCGGGAA	UUUUCGAGCAGCMCCRAGUGA	Cleavage	Gm01_10b04_F Gm01_AAFC_ECORC_Glycine_max_cold_stressed_leaves Glycine max cDNA clone Gm01_10b04, mRNA sequence	1
gma-miR168a	_	BT098136.1	gma-miR168a_BT098136.1	gi	255645751	4	20.661	1	21	213	233	UCGCUUGGUGCAGGUCGGGAA	UUUGUGAACUGCAUCAGGUGA	Cleavage	| Soybean clone JCVI-FLGm-22N14 unknown mRNA	1
gma-miR172a	_	BI469833.1	gma-miR172a_BI469833.1	gi	15285942	0.5	8.585	1	20	523	542	AGAAUCUUGAUGAUGCUGCA	UGCAGCAUCAUCAGGAUUCU	Cleavage	saf44a08.y3 Gm-c1077 Glycine max cDNA clone GENOME SYSTEMS CLONE ID: Gm-c1077-1191 5' similar to TR:Q9XHD3 Q9XHD3 PHAP2B PROTEIN. ;, mRNA sequence	1
gma-miR172a	_	EV265803.1	gma-miR172a_EV265803.1	gi	151395926	1.5	9.585	1	20	423	442	AGAAUCUUGAUGAUGCUGCA	UGCAGCAUCAUCAGGAUUCC	Cleavage	GLLAY61TF JCVI-SOY1 Glycine max cDNA 5', mRNA sequence	1
gma-miR172a	_	CO979349.1	gma-miR172a_CO979349.1	gi	51335483	2.5	12.295	1	21	264	284	AGAAUCUUGAUGAUGCUGCAU	GUGCAGCCUCAUCAAGCUUCU	Cleavage	GM89004B1E08.r1 Gm-r1089 Glycine max cDNA clone Gm-r1089-1383 3, mRNA sequence	1
gma-miR172a	_	FG997633.1	gma-miR172a_FG997633.1	gi	192301705	1.5	15.144	1	19	238	256	AGAAUCUUGAUGAUGCUGC	GCAGCAGCAUCAAGGUUCU	Cleavage	GLPA069TR JCVI-SOY1 Glycine max cDNA 5', mRNA sequence	1
gma-miR172a	_	EV276860.1	gma-miR172a_EV276860.1	gi	151407045	2	11.357	1	21	624	644	AGAAUCUUGAUGAUGCUGCAU	AUUCAGCACUAUCAGGAUUCU	Cleavage	GLMCX85TF JCVI-SOY2 Glycine max cDNA 5', mRNA sequence	1
gma-miR172a	_	CX710767.1	gma-miR172a_CX710767.1	gi	58024026	3	16.32	1	21	536	556	AGAAUCUUGAUGAUGCUGCAU	AUGUGCCAUCACCAAGAUUCU	Translation	gmrtDrNS01_23-D_M13R_C03_027.s3 Water stressed 48h segment 1 gmrtDrNS01 Glycine max cDNA 3', mRNA sequence	1
gma-miR172a	_	CX706932.1	gma-miR172a_CX706932.1	gi	58020190	3.5	21.699	1	21	627	647	AGAAUCUUGAUGAUGCUGCAU	AUGCAGCAGCAUUGAGAUGCU	Cleavage	gmrtDrNS01_17-C_M13R_F11_085.s2 Water stressed 5h segment 2 gmrtDrNS01 Glycine max cDNA 3', mRNA sequence	1
gma-miR172a	_	CX702070.1	gma-miR172a_CX702070.1	gi	58015328	3.5	15.705	1	21	440	460	AGAAUCUUGAUGAUGCUGCAU	AUGCGGCAUCUUCAAAGUUCU	Translation	gmrtDrNS01_01-B_T3_D03_025.s0 Water stressed gmrtDrNS01 Glycine max cDNA 3', mRNA sequence	1
gma-miR172a	_	CX709074.1	gma-miR172a_CX709074.1	gi	58022333	3.5	18.455	1	21	229	250	AGAAUCUUGAUG-AUGCUGCAU	AUGCAGCAUGCAUUAGGAUUUU	Cleavage	gmrtDrNS01_03-D_M13R_C11_091.s3 Water stressed 48h segment 1 gmrtDrNS01 Glycine max cDNA 3', mRNA sequence	1
gma-miR172a	_	BF324695.1	gma-miR172a_BF324695.1	gi	11274327	2.5	17.011	1	20	562	581	AGAAUCUUGAUGAUGCUGCA	UGUAUCCUCAUCAAGAUUCU	Cleavage	su14b04.y1 Gm-c1066 Glycine max cDNA clone GENOME SYSTEMS CLONE ID: Gm-c1066-1591 5' similar to TR:O64781 O64781 T1F9.12. ;, mRNA sequence	1
gma-miR172a	_	CX711915.1	gma-miR172a_CX711915.1	gi	58025174	3	18.394	1	20	279	298	AGAAUCUUGAUGAUGCUGCA	UGCGGUUUCAUCGGGAUUCU	Cleavage	gmrtDrNS01_39-D_M13R_E10_072.s2 Water stressed 5h segment 2 gmrtDrNS01 Glycine max cDNA 3', mRNA sequence	1
gma-miR172a	_	CX705611.1	gma-miR172a_CX705611.1	gi	58018869	3	15.555	1	21	673	693	AGAAUCUUGAUGAUGCUGCAU	GUGCAACAUCAACAAGAUUCC	Translation	gmrtDrNS01_02-C_T3_F03_021.s0 Water stressed gmrtDrNS01 Glycine max cDNA 3', mRNA sequence	1
gma-miR172a	_	CX705497.1	gma-miR172a_CX705497.1	gi	58018755	3	10.932	1	20	47	66	AGAAUCUUGAUGAUGCUGCA	UGGAGCAUCAUCAAAAUUUU	Cleavage	gmrtDrNS01_01-C_T3_C06_044.s0 Water stressed gmrtDrNS01 Glycine max cDNA 3', mRNA sequence	1
gma-miR172a	_	BT098649.1	gma-miR172a_BT098649.1	gi	255646755	4	15.152	1	21	291	311	AGAAUCUUGAUGAUGCUGCAU	AUGUAGCAGCAUCAAGCUUCC	Cleavage	| Soybean clone JCVI-FLGm-23E16 unknown mRNA	1
gma-miR172a	_	AK244196.1	gma-miR172a_AK244196.1	gi	210145505	4	13.468	1	21	2515	2535	AGAAUCUUGAUGAUGCUGCAU	AUGCAGCAUUAUUUGGAUUUG	Cleavage	| Glycine max cDNA, clone: GMFL01-02-F18	1
gma-miR172a	_	FK424762.1	gma-miR172a_FK424762.1	gi	193459589	2.5	14.383	1	21	140	160	AGAAUCUUGAUGAUGCUGCAU	AAGGAGCAUCAUCAAGCUUCU	Cleavage	454GmaGlobSeed159394 Soybean Seeds Containing Globular-Stage Embryos Glycine max cDNA, mRNA sequence	1
gma-miR172a	_	CD414658.1	gma-miR172a_CD414658.1	gi	31472630	2	11.236	1	18	230	247	AGAAUCUUGAUGAUGCUG	CAGCAUCAUCAAUGUUCU	Cleavage	Gm_ck46853 Soybean induced by Salicylic Acid Glycine max cDNA 3', mRNA sequence	1
gma-miR172a	_	BW660820.1	gma-miR172a_BW660820.1	gi	209700362	3	11.658	1	21	144	164	AGAAUCUUGAUGAUGCUGCAU	AGGUAGCAUCAUCAAAGUUUU	Cleavage	BW660820 GMFL01 Glycine max cDNA clone GMFL01-17-P10 3', mRNA sequence	1
gma-miR172a	_	CO980552.1	gma-miR172a_CO980552.1	gi	51336686	2	22.384	1	21	327	347	AGAAUCUUGAUGAUGCUGCAU	GUACAGCAUCAACAAGGUUUU	Translation	GM89008A2H03.r1 Gm-r1089 Glycine max cDNA clone Gm-r1089-3030 3, mRNA sequence	1
gma-miR172a	_	GR841181.1	gma-miR172a_GR841181.1	gi	254326589	4	12.31	1	21	578	598	AGAAUCUUGAUGAUGCUGCAU	AUGUAGCAUUGUAAUGAUUCU	Translation	CCCC11723.b1 CCCC Glycine max callus grown in dark condition Glycine max cDNA clone CCCC11723 5', mRNA sequence	1
gma-miR172a	_	BI971071.1	gma-miR172a_BI971071.1	gi	16345476	2.5	15.362	1	19	427	445	AGAAUCUUGAUGAUGCUGC	GCGACAUCGUCAAGAUUUU	Cleavage	GM830012A20G05 Gm-r1083 Glycine max cDNA clone Gm-r1083-4522 3', mRNA sequence	1
gma-miR172a	_	EV282294.1	gma-miR172a_EV282294.1	gi	151412482	4	17.839	1	20	159	178	AGAAUCUUGAUGAUGCUGCA	UGUGGCAUCAUCAGGAUGCA	Cleavage	GLNBE87TF JCVI-SOY3 Glycine max cDNA 5', mRNA sequence	1
gma-miR172b-5p	_	GD935618.1	gma-miR172b-5p_GD935618.1	gi	208139078	2	23.357	1	18	212	229	GUAGCAUCAUCAAGAUUC	GGAUCUUGGUGAUGCUAA	Cleavage	454GmaGlobSeed678267 Soybean Seeds Containing Globular-Stage Embryos Glycine max cDNA, mRNA sequence	1
gma-miR172b-5p	_	CD391256.1	gma-miR172b-5p_CD391256.1	gi	31306053	2.5	18.21	1	20	44	63	GUAGCAUCAUCAAGAUUCAC	GUGCAUGUUGAUGAUGCUGC	Cleavage	Gm_ck10124 Soybean induced by Salicylic Acid Glycine max cDNA 3', mRNA sequence	1
gma-miR172b-5p	_	EH220454.1	gma-miR172b-5p_EH220454.1	gi	120492287	3	17.124	1	20	295	314	GUAGCAUCAUCAAGAUUCAC	GUUGAUCUUGAUGAUGUUGU	Cleavage	JGI_ABWZ1417.rev ABWZ Phakopsora pachyrhizi infected soybean leaf tissue 13-15 days post inoculation with TW72-1 urediniospores Glycine max cDNA clone ABWZ1417 3', mRNA sequence	1
gma-miR172b-5p	_	CX702816.1	gma-miR172b-5p_CX702816.1	gi	58016074	1.5	19.505	1	20	364	383	GUAGCAUCAUCAAGAUUCAC	GAGAAUCCUGAUGAUGCUGC	Cleavage	gmrtDrNS01_09-B_M13R_G12_084.s1 Water stressed 5h segment 1 gmrtDrNS01 Glycine max cDNA 3', mRNA sequence	1
gma-miR172b-5p	_	CX704375.1	gma-miR172b-5p_CX704375.1	gi	58017633	1.5	21.943	1	20	692	711	GUAGCAUCAUCAAGAUUCAC	GGGAAUCCUGAUGAUGCUGC	Cleavage	gmrtDrNS01_30-B_M13R_C10_076.s2 Water stressed 5h segment 2 gmrtDrNS01 Glycine max cDNA 3', mRNA sequence	1
gma-miR172b-5p	_	CX547884.1	gma-miR172b-5p_CX547884.1	gi	57574909	1.5	13.819	1	20	364	383	GUAGCAUCAUCAAGAUUCAC	GAGAAUCCUGAUGAUGCUGC	Cleavage	gmrtDrNS01_13-A_M13R_E02_008.s4 Water stressed 48h segment 2 gmrtDrNS01 Glycine max cDNA 3', mRNA sequence	1
gma-miR172b-5p	_	BT098581.1	gma-miR172b-5p_BT098581.1	gi	255646623	2.5	18.448	1	20	198	217	GUAGCAUCAUCAAGAUUCAC	GUGCAUGUUGAUGAUGCUGC	Cleavage	| Soybean clone JCVI-FLGm-12N13 unknown mRNA	1
gma-miR172b-5p	_	CO983543.1	gma-miR172b-5p_CO983543.1	gi	51342566	1.5	10.114	1	18	233	250	GUAGCAUCAUCAAGAUUC	GAAUCCUGAUGAUGCUGC	Cleavage	GM89019A1G10.r1 Gm-r1089 Glycine max cDNA clone Gm-r1089-7219 3, mRNA sequence	1
gma-miR172b-5p	_	CO983501.1	gma-miR172b-5p_CO983501.1	gi	51342516	1.5	10.114	1	18	270	287	GUAGCAUCAUCAAGAUUC	GAAUCCUGAUGAUGCUGC	Cleavage	GM89019A1C08.r1 Gm-r1089 Glycine max cDNA clone Gm-r1089-7023 3, mRNA sequence	1
gma-miR172b-5p	_	CO979860.1	gma-miR172b-5p_CO979860.1	gi	51335994	1.5	18.6	1	18	407	424	GUAGCAUCAUCAAGAUUC	GAAACUUGAUGAUGCUGC	Cleavage	GM89006A1E10.r1 Gm-r1089 Glycine max cDNA clone Gm-r1089-2131 3, mRNA sequence	1
gma-miR172b-5p	_	BT096013.1	gma-miR172b-5p_BT096013.1	gi	255639898	1.5	16.056	1	18	775	792	GUAGCAUCAUCAAGAUUC	GAAGCUUGAUGGUGCUAC	Cleavage	| Soybean clone JCVI-FLGm-20A10 unknown mRNA	1
gma-miR172b-5p	_	CK768649.1	gma-miR172b-5p_CK768649.1	gi	42722750	4	10.881	1	20	140	159	GUAGCAUCAUCAAGAUUCAC	GUGAAUCUUGAUGAGGCCAA	Cleavage	Gm-r1030-602 Gm-r1030 Glycine max cDNA clone Gm-r1030-602 5', mRNA sequence	1
gma-miR172b-5p	_	EV265520.1	gma-miR172b-5p_EV265520.1	gi	151395643	4	14.713	1	20	140	159	GUAGCAUCAUCAAGAUUCAC	GUGGGUCUUGAUGCUGCUGG	Cleavage	GLLAV37TF JCVI-SOY1 Glycine max cDNA 5', mRNA sequence	1
gma-miR172b-5p	_	FK015676.1	gma-miR172b-5p_FK015676.1	gi	192323940	3	10.715	1	19	104	122	GUAGCAUCAUCAAGAUUCA	UGAGUUUUGAUGAUGAUGC	Cleavage	GLNC331TF JCVI-SOY3 Glycine max cDNA 5', mRNA sequence	1
gma-miR172b-5p	_	AK245027.1	gma-miR172b-5p_AK245027.1	gi	210141108	4	22.018	1	20	1121	1140	GUAGCAUCAUCAAGAUUCAC	GUGAAUUUUGAUGGUGAUGA	Cleavage	| Glycine max cDNA, clone: GMFL01-19-G24	1
gma-miR172b-5p	_	CF806953.1	gma-miR172b-5p_CF806953.1	gi	37995364	4	24.471	1	20	315	334	GUAGCAUCAUCAAGAUUCAC	GUGGGUCUUGGUGUUGUUGC	Cleavage	psHB017xO04f USDA-IFAFS:Expression of Phytophthora sojae genes during infection and propagation Glycine max cDNA clone sHB017O04 5, mRNA sequence	1
gma-miR172b-5p	_	BT097054.1	gma-miR172b-5p_BT097054.1	gi	255641937	3.5	16.462	1	20	532	551	GUAGCAUCAUCAAGAUUCAC	GUGAAUGUUGAUGAUUUUGC	Cleavage	| Soybean clone JCVI-FLGm-21F3 unknown mRNA	1
gma-miR172b-5p	_	BT093341.1	gma-miR172b-5p_BT093341.1	gi	255634713	3	10.047	1	20	19	38	GUAGCAUCAUCAAGAUUCAC	GUGAAUUUUGUUCAUGCUAU	Translation	| Soybean clone JCVI-FLGm-17M5 unknown mRNA	1
gma-miR172b-5p	_	BT093648.1	gma-miR172b-5p_BT093648.1	gi	255635304	4	23.443	1	20	380	399	GUAGCAUCAUCAAGAUUCAC	GUGGAUCUUGGUGGUCCUGU	Cleavage	| Soybean clone JCVI-FLGm-17H17 unknown mRNA	1
gma-miR172b-5p	_	BT094219.1	gma-miR172b-5p_BT094219.1	gi	255636416	3.5	16.844	1	20	668	687	GUAGCAUCAUCAAGAUUCAC	GUGAAUGUUGAUGAUUUUGC	Cleavage	| Soybean clone JCVI-FLGm-18I8 unknown mRNA	1
gma-miR172b-5p	_	BT097247.1	gma-miR172b-5p_BT097247.1	gi	255642316	3.5	21.907	1	20	1070	1089	GUAGCAUCAUCAAGAUUCAC	GUGAGUCUUGAAGAUGGUAU	Translation	| Soybean clone JCVI-FLGm-26G19 unknown mRNA	1
gma-miR172b-5p	_	HO043643.1	gma-miR172b-5p_HO043643.1	gi	298195115	3	20.97	1	19	521	539	GUAGCAUCAUCAAGAUUCA	UGGGUCUUCAUGAUGCUAA	Translation	ocpsga0_0482_F08.ab1 Soybean immature seed full-length-enriched cDNA library Glycine max cDNA, mRNA sequence	1
gma-miR172b-5p	_	EH260836.1	gma-miR172b-5p_EH260836.1	gi	120532703	3	16.652	1	19	232	250	GUAGCAUCAUCAAGAUUCA	UGGUUCUUGAUGAUGCUGA	Cleavage	JGI_ACBU3924.fwd ACBU Phakopsora pachyrhizi infected soybean leaf tissue 6-8 days post inoculation with TW72-1 urediniospores Glycine max cDNA clone ACBU3924 5', mRNA sequence	1
gma-miR172b-5p	_	FG990696.1	gma-miR172b-5p_FG990696.1	gi	192297418	3	19.633	1	19	244	262	GUAGCAUCAUCAAGAUUCA	UGGUUCUUGAUGAUGCUGA	Cleavage	GLLD813TF JCVI-SOY1 Glycine max cDNA 5', mRNA sequence	1
gma-miR172b-3p	_	BI469833.1	gma-miR172b-3p_BI469833.1	gi	15285942	0.5	8.585	1	20	523	542	AGAAUCUUGAUGAUGCUGCA	UGCAGCAUCAUCAGGAUUCU	Cleavage	saf44a08.y3 Gm-c1077 Glycine max cDNA clone GENOME SYSTEMS CLONE ID: Gm-c1077-1191 5' similar to TR:Q9XHD3 Q9XHD3 PHAP2B PROTEIN. ;, mRNA sequence	1
gma-miR172b-3p	_	EV265803.1	gma-miR172b-3p_EV265803.1	gi	151395926	1.5	9.585	1	20	423	442	AGAAUCUUGAUGAUGCUGCA	UGCAGCAUCAUCAGGAUUCC	Cleavage	GLLAY61TF JCVI-SOY1 Glycine max cDNA 5', mRNA sequence	1
gma-miR172b-3p	_	CO979349.1	gma-miR172b-3p_CO979349.1	gi	51335483	2.5	12.295	1	21	264	284	AGAAUCUUGAUGAUGCUGCAU	GUGCAGCCUCAUCAAGCUUCU	Cleavage	GM89004B1E08.r1 Gm-r1089 Glycine max cDNA clone Gm-r1089-1383 3, mRNA sequence	1
gma-miR172b-3p	_	FG997633.1	gma-miR172b-3p_FG997633.1	gi	192301705	1.5	15.144	1	19	238	256	AGAAUCUUGAUGAUGCUGC	GCAGCAGCAUCAAGGUUCU	Cleavage	GLPA069TR JCVI-SOY1 Glycine max cDNA 5', mRNA sequence	1
gma-miR172b-3p	_	EV276860.1	gma-miR172b-3p_EV276860.1	gi	151407045	2	11.357	1	21	624	644	AGAAUCUUGAUGAUGCUGCAU	AUUCAGCACUAUCAGGAUUCU	Cleavage	GLMCX85TF JCVI-SOY2 Glycine max cDNA 5', mRNA sequence	1
gma-miR172b-3p	_	CX710767.1	gma-miR172b-3p_CX710767.1	gi	58024026	3	16.32	1	21	536	556	AGAAUCUUGAUGAUGCUGCAU	AUGUGCCAUCACCAAGAUUCU	Translation	gmrtDrNS01_23-D_M13R_C03_027.s3 Water stressed 48h segment 1 gmrtDrNS01 Glycine max cDNA 3', mRNA sequence	1
gma-miR172b-3p	_	CX706932.1	gma-miR172b-3p_CX706932.1	gi	58020190	3.5	21.699	1	21	627	647	AGAAUCUUGAUGAUGCUGCAU	AUGCAGCAGCAUUGAGAUGCU	Cleavage	gmrtDrNS01_17-C_M13R_F11_085.s2 Water stressed 5h segment 2 gmrtDrNS01 Glycine max cDNA 3', mRNA sequence	1
gma-miR172b-3p	_	CX702070.1	gma-miR172b-3p_CX702070.1	gi	58015328	3.5	15.705	1	21	440	460	AGAAUCUUGAUGAUGCUGCAU	AUGCGGCAUCUUCAAAGUUCU	Translation	gmrtDrNS01_01-B_T3_D03_025.s0 Water stressed gmrtDrNS01 Glycine max cDNA 3', mRNA sequence	1
gma-miR172b-3p	_	CX709074.1	gma-miR172b-3p_CX709074.1	gi	58022333	3.5	18.455	1	21	229	250	AGAAUCUUGAUG-AUGCUGCAU	AUGCAGCAUGCAUUAGGAUUUU	Cleavage	gmrtDrNS01_03-D_M13R_C11_091.s3 Water stressed 48h segment 1 gmrtDrNS01 Glycine max cDNA 3', mRNA sequence	1
gma-miR172b-3p	_	BF324695.1	gma-miR172b-3p_BF324695.1	gi	11274327	2.5	17.011	1	20	562	581	AGAAUCUUGAUGAUGCUGCA	UGUAUCCUCAUCAAGAUUCU	Cleavage	su14b04.y1 Gm-c1066 Glycine max cDNA clone GENOME SYSTEMS CLONE ID: Gm-c1066-1591 5' similar to TR:O64781 O64781 T1F9.12. ;, mRNA sequence	1
gma-miR172b-3p	_	CX711915.1	gma-miR172b-3p_CX711915.1	gi	58025174	3	18.394	1	20	279	298	AGAAUCUUGAUGAUGCUGCA	UGCGGUUUCAUCGGGAUUCU	Cleavage	gmrtDrNS01_39-D_M13R_E10_072.s2 Water stressed 5h segment 2 gmrtDrNS01 Glycine max cDNA 3', mRNA sequence	1
gma-miR172b-3p	_	CX705611.1	gma-miR172b-3p_CX705611.1	gi	58018869	3	15.555	1	21	673	693	AGAAUCUUGAUGAUGCUGCAU	GUGCAACAUCAACAAGAUUCC	Translation	gmrtDrNS01_02-C_T3_F03_021.s0 Water stressed gmrtDrNS01 Glycine max cDNA 3', mRNA sequence	1
gma-miR172b-3p	_	CX705497.1	gma-miR172b-3p_CX705497.1	gi	58018755	3	10.932	1	20	47	66	AGAAUCUUGAUGAUGCUGCA	UGGAGCAUCAUCAAAAUUUU	Cleavage	gmrtDrNS01_01-C_T3_C06_044.s0 Water stressed gmrtDrNS01 Glycine max cDNA 3', mRNA sequence	1
gma-miR172b-3p	_	BT098649.1	gma-miR172b-3p_BT098649.1	gi	255646755	4	15.152	1	21	291	311	AGAAUCUUGAUGAUGCUGCAU	AUGUAGCAGCAUCAAGCUUCC	Cleavage	| Soybean clone JCVI-FLGm-23E16 unknown mRNA	1
gma-miR172b-3p	_	AK244196.1	gma-miR172b-3p_AK244196.1	gi	210145505	4	13.468	1	21	2515	2535	AGAAUCUUGAUGAUGCUGCAU	AUGCAGCAUUAUUUGGAUUUG	Cleavage	| Glycine max cDNA, clone: GMFL01-02-F18	1
gma-miR172b-3p	_	FK424762.1	gma-miR172b-3p_FK424762.1	gi	193459589	2.5	14.383	1	21	140	160	AGAAUCUUGAUGAUGCUGCAU	AAGGAGCAUCAUCAAGCUUCU	Cleavage	454GmaGlobSeed159394 Soybean Seeds Containing Globular-Stage Embryos Glycine max cDNA, mRNA sequence	1
gma-miR172b-3p	_	CD414658.1	gma-miR172b-3p_CD414658.1	gi	31472630	2	11.236	1	18	230	247	AGAAUCUUGAUGAUGCUG	CAGCAUCAUCAAUGUUCU	Cleavage	Gm_ck46853 Soybean induced by Salicylic Acid Glycine max cDNA 3', mRNA sequence	1
gma-miR172b-3p	_	BW660820.1	gma-miR172b-3p_BW660820.1	gi	209700362	3	11.658	1	21	144	164	AGAAUCUUGAUGAUGCUGCAU	AGGUAGCAUCAUCAAAGUUUU	Cleavage	BW660820 GMFL01 Glycine max cDNA clone GMFL01-17-P10 3', mRNA sequence	1
gma-miR172b-3p	_	CO980552.1	gma-miR172b-3p_CO980552.1	gi	51336686	2	22.384	1	21	327	347	AGAAUCUUGAUGAUGCUGCAU	GUACAGCAUCAACAAGGUUUU	Translation	GM89008A2H03.r1 Gm-r1089 Glycine max cDNA clone Gm-r1089-3030 3, mRNA sequence	1
gma-miR172b-3p	_	GR841181.1	gma-miR172b-3p_GR841181.1	gi	254326589	4	12.31	1	21	578	598	AGAAUCUUGAUGAUGCUGCAU	AUGUAGCAUUGUAAUGAUUCU	Translation	CCCC11723.b1 CCCC Glycine max callus grown in dark condition Glycine max cDNA clone CCCC11723 5', mRNA sequence	1
gma-miR172b-3p	_	BI971071.1	gma-miR172b-3p_BI971071.1	gi	16345476	2.5	15.362	1	19	427	445	AGAAUCUUGAUGAUGCUGC	GCGACAUCGUCAAGAUUUU	Cleavage	GM830012A20G05 Gm-r1083 Glycine max cDNA clone Gm-r1083-4522 3', mRNA sequence	1
gma-miR172b-3p	_	EV282294.1	gma-miR172b-3p_EV282294.1	gi	151412482	4	17.839	1	20	159	178	AGAAUCUUGAUGAUGCUGCA	UGUGGCAUCAUCAGGAUGCA	Cleavage	GLNBE87TF JCVI-SOY3 Glycine max cDNA 5', mRNA sequence	1
gma-miR319a	_	CO984960.1	gma-miR319a_CO984960.1	gi	51344227	0	20.368	1	19	687	705	UUGGACUGAAGGGAGCUCC	GGAGCUCCCUUCAGUCCAA	Cleavage	GM89022B2G02.r1 Gm-r1089 Glycine max cDNA clone Gm-r1089-8380 3, mRNA sequence	1
gma-miR319a	_	CX710262.1	gma-miR319a_CX710262.1	gi	58023521	1.5	18.543	1	20	360	379	UUGGACUGAAGGGAGCUCCC	GGGAGCUCCCUUCAGUGCAA	Cleavage	gmrtDrNS01_17-D_M13R_E09_071.s1 Water stressed 5h segment 1 gmrtDrNS01 Glycine max cDNA 3', mRNA sequence	1
gma-miR319a	_	EV267049.1	gma-miR319a_EV267049.1	gi	151397176	2	24.103	1	19	250	268	UUGGACUGAAGGGAGCUCC	GGGGCUCACUUCAGUCCAG	Cleavage	GLLBE13TF JCVI-SOY1 Glycine max cDNA 5', mRNA sequence	1
gma-miR319a	_	BQ080234.1	gma-miR319a_BQ080234.1	gi	19935204	3	21.74	1	20	165	184	UUGGACUGAAGGGAGCUCCC	GGGAUCUUCCUUUGGUUCAA	Cleavage	san30d09.y1 Gm-c1084 Glycine max cDNA clone SOYBEAN CLONE ID: Gm-c1084-5537 5' similar to TR:Q9XEG1 Q9XEG1 PUTATIVE CALLOSE SYNTHASE CATALYTIC SUBUNIT. ;, mRNA sequence	1
gma-miR319a	_	BT098159.1	gma-miR319a_BT098159.1	gi	255645794	3	18.985	1	20	1079	1098	UUGGACUGAAGGGAGCUCCC	GGGAGCUACCUUCAUUUCAA	Cleavage	| Soybean clone JCVI-FLGm-12I7 unknown mRNA	1
gma-miR319a	_	BU547800.1	gma-miR319a_BU547800.1	gi	22930653	4	20.461	1	20	445	464	UUGGACUGAAGGGAGCUCCC	GGGAGCUCUCUUUAGCCUAU	Cleavage	GM880018B10A10 Gm-r1088 Glycine max cDNA clone Gm-r1088-6571 3', mRNA sequence	1
gma-miR319a	_	AK245163.1	gma-miR319a_AK245163.1	gi	210141246	3	21.583	1	19	1314	1332	UUGGACUGAAGGGAGCUCC	GGAGCUCUCUUCAAUUUAA	Cleavage	| Glycine max cDNA, clone: GMFL01-22-J15	1
gma-miR319a	_	BU081024.1	gma-miR319a_BU081024.1	gi	22522213	3	20.736	1	20	214	233	UUGGACUGAAGGGAGCUCCC	GGGGGGACCCUUCAGUCCAG	Cleavage	sar10f06.y1 Gm-c1049 Glycine max cDNA clone SOYBEAN CLONE ID: Gm-c1049-6395 5', mRNA sequence	1
gma-miR319a	_	AW349979.1	gma-miR319a_AW349979.1	gi	6847689	2.5	18.153	1	18	428	445	UUGGACUGAAGGGAGCUC	AAGCUCCCUUCACUCCAA	Cleavage	GM210006B20C12 Gm-r1021 Glycine max cDNA clone Gm-r1021-2064 3', mRNA sequence	1
gma-miR319a	_	BT098524.1	gma-miR319a_BT098524.1	gi	255646504	4	17.224	1	20	619	638	UUGGACUGAAGGGAGCUCCC	GGGAGCUUCCUUCACUUAAA	Cleavage	| Soybean clone JCVI-FLGm-26N17 unknown mRNA	1
gma-miR319a	_	AF145349.1	gma-miR319a_AF145349.1	gi	5002235	3	20.488	1	18	893	910	UUGGACUGAAGGGAGCUC	UUUCUCCCUUCAGUCCAA	Cleavage	| Glycine max peroxidase (Prx3) mRNA, partial cds	1
gma-miR319a	_	BW662349.1	gma-miR319a_BW662349.1	gi	209716177	3	11.164	1	18	388	405	UUGGACUGAAGGGAGCUC	CUGCUUCCUUCAGUUCAA	Cleavage	BW662349 GMFL01 Glycine max cDNA clone GMFL01-20-C21 3', mRNA sequence	1
gma-miR319a	_	BT097426.1	gma-miR319a_BT097426.1	gi	255644241	3	20.694	1	19	1257	1275	UUGGACUGAAGGGAGCUCC	GGAGAUCCCUUCACUUCAA	Cleavage	| Soybean clone JCVI-FLGm-22C3 unknown mRNA	1
gma-miR319a	_	EV281584.1	gma-miR319a_EV281584.1	gi	151411773	4	10.995	1	20	1	20	UUGGACUGAAGGGAGCUCCC	GGGACCUUUCUUCGUUCCAA	Cleavage	GLNB651TF JCVI-SOY3 Glycine max cDNA 5', mRNA sequence	1
gma-miR319a	_	BT093829.1	gma-miR319a_BT093829.1	gi	255635657	3.5	20.3	1	20	563	582	UUGGACUGAAGGGAGCUCCC	GGGACCUCACUUCACUCCAA	Cleavage	| Soybean clone JCVI-FLGm-17H6 unknown mRNA	1
gma-miR319a	_	AK245013.1	gma-miR319a_AK245013.1	gi	210141094	4	20.011	1	20	322	341	UUGGACUGAAGGGAGCUCCC	GGGAACUCCUUUCAGUUUCA	Cleavage	| Glycine max cDNA, clone: GMFL01-18-P12	1
gma-miR319a	_	GR836652.1	gma-miR319a_GR836652.1	gi	254327043	3.5	17.012	1	19	511	529	UUGGACUGAAGGGAGCUCC	GGGACUCCUUUCAGUUCAU	Cleavage	CCCC8605.g1 CCCC Glycine max callus grown in dark condition Glycine max cDNA clone CCCC8605 3', mRNA sequence	1
gma-miR319a	_	BM732687.1	gma-miR319a_BM732687.1	gi	19054020	3.5	16.556	1	19	78	96	UUGGACUGAAGGGAGCUCC	GGAGCUGCCUUCAAUUUAA	Cleavage	sal88d09.y1 Gm-c1063 Glycine max cDNA clone SOYBEAN CLONE ID: Gm-c1063-3233 5', mRNA sequence	1
gma-miR319a	_	BI427245.1	gma-miR319a_BI427245.1	gi	15204477	3	17.966	1	19	62	80	UUGGACUGAAGGGAGCUCC	GGGGGACCCUUCAGUCCAG	Cleavage	sah78a06.y1 Gm-c1049 Glycine max cDNA clone GENOME SYSTEMS CLONE ID: Gm-c1049-4259 5' similar to TR:O81369 O81369 TCP3. ;, mRNA sequence	1
gma-miR319a	_	BU091238.1	gma-miR319a_BU091238.1	gi	22541395	3	15.242	1	19	259	277	UUGGACUGAAGGGAGCUCC	GGGGACCCCUUCAGUCCAG	Cleavage	st70d09.y1 Gm-c1053 Glycine max cDNA clone GENOME SYSTEMS CLONE ID: Gm-c1053-2082 5' similar to TR:O81369 O81369 TCP3. ;, mRNA sequence	1
gma-miR319a	_	CD393879.1	gma-miR319a_CD393879.1	gi	31308676	3.5	15.206	1	18	239	256	UUGGACUGAAGGGAGCUC	AAGCUUCUUUCAGUCUAU	Cleavage	Gm_ck13494 Soybean induced by Salicylic Acid Glycine max cDNA 3', mRNA sequence	1
gma-miR319a	_	CX701455.1	gma-miR319a_CX701455.1	gi	58014713	4	11.616	1	18	348	365	UUGGACUGAAGGGAGCUC	GAGCUUCCUUCAGUUUCU	Cleavage	gmrtDrNS01_38-A_M13R_E08_056.s1 Water stressed 5h segment 1 gmrtDrNS01 Glycine max cDNA 3', mRNA sequence	1
gma-miR319b	_	CO984960.1	gma-miR319b_CO984960.1	gi	51344227	0	20.368	1	19	687	705	UUGGACUGAAGGGAGCUCC	GGAGCUCCCUUCAGUCCAA	Cleavage	GM89022B2G02.r1 Gm-r1089 Glycine max cDNA clone Gm-r1089-8380 3, mRNA sequence	1
gma-miR319b	_	CX710262.1	gma-miR319b_CX710262.1	gi	58023521	1.5	18.543	1	20	360	379	UUGGACUGAAGGGAGCUCCC	GGGAGCUCCCUUCAGUGCAA	Cleavage	gmrtDrNS01_17-D_M13R_E09_071.s1 Water stressed 5h segment 1 gmrtDrNS01 Glycine max cDNA 3', mRNA sequence	1
gma-miR319b	_	EV267049.1	gma-miR319b_EV267049.1	gi	151397176	2	24.103	1	19	250	268	UUGGACUGAAGGGAGCUCC	GGGGCUCACUUCAGUCCAG	Cleavage	GLLBE13TF JCVI-SOY1 Glycine max cDNA 5', mRNA sequence	1
gma-miR319b	_	BQ080234.1	gma-miR319b_BQ080234.1	gi	19935204	3	21.74	1	20	165	184	UUGGACUGAAGGGAGCUCCC	GGGAUCUUCCUUUGGUUCAA	Cleavage	san30d09.y1 Gm-c1084 Glycine max cDNA clone SOYBEAN CLONE ID: Gm-c1084-5537 5' similar to TR:Q9XEG1 Q9XEG1 PUTATIVE CALLOSE SYNTHASE CATALYTIC SUBUNIT. ;, mRNA sequence	1
gma-miR319b	_	BT098159.1	gma-miR319b_BT098159.1	gi	255645794	3	18.985	1	20	1079	1098	UUGGACUGAAGGGAGCUCCC	GGGAGCUACCUUCAUUUCAA	Cleavage	| Soybean clone JCVI-FLGm-12I7 unknown mRNA	1
gma-miR319b	_	BU547800.1	gma-miR319b_BU547800.1	gi	22930653	4	20.461	1	20	445	464	UUGGACUGAAGGGAGCUCCC	GGGAGCUCUCUUUAGCCUAU	Cleavage	GM880018B10A10 Gm-r1088 Glycine max cDNA clone Gm-r1088-6571 3', mRNA sequence	1
gma-miR319b	_	AK245163.1	gma-miR319b_AK245163.1	gi	210141246	3	21.583	1	19	1314	1332	UUGGACUGAAGGGAGCUCC	GGAGCUCUCUUCAAUUUAA	Cleavage	| Glycine max cDNA, clone: GMFL01-22-J15	1
gma-miR319b	_	BU081024.1	gma-miR319b_BU081024.1	gi	22522213	3	20.736	1	20	214	233	UUGGACUGAAGGGAGCUCCC	GGGGGGACCCUUCAGUCCAG	Cleavage	sar10f06.y1 Gm-c1049 Glycine max cDNA clone SOYBEAN CLONE ID: Gm-c1049-6395 5', mRNA sequence	1
gma-miR319b	_	AW349979.1	gma-miR319b_AW349979.1	gi	6847689	2.5	18.153	1	18	428	445	UUGGACUGAAGGGAGCUC	AAGCUCCCUUCACUCCAA	Cleavage	GM210006B20C12 Gm-r1021 Glycine max cDNA clone Gm-r1021-2064 3', mRNA sequence	1
gma-miR319b	_	BT098524.1	gma-miR319b_BT098524.1	gi	255646504	4	17.224	1	20	619	638	UUGGACUGAAGGGAGCUCCC	GGGAGCUUCCUUCACUUAAA	Cleavage	| Soybean clone JCVI-FLGm-26N17 unknown mRNA	1
gma-miR319b	_	AF145349.1	gma-miR319b_AF145349.1	gi	5002235	3	20.488	1	18	893	910	UUGGACUGAAGGGAGCUC	UUUCUCCCUUCAGUCCAA	Cleavage	| Glycine max peroxidase (Prx3) mRNA, partial cds	1
gma-miR319b	_	BW662349.1	gma-miR319b_BW662349.1	gi	209716177	3	11.164	1	18	388	405	UUGGACUGAAGGGAGCUC	CUGCUUCCUUCAGUUCAA	Cleavage	BW662349 GMFL01 Glycine max cDNA clone GMFL01-20-C21 3', mRNA sequence	1
gma-miR319b	_	BT097426.1	gma-miR319b_BT097426.1	gi	255644241	3	20.694	1	19	1257	1275	UUGGACUGAAGGGAGCUCC	GGAGAUCCCUUCACUUCAA	Cleavage	| Soybean clone JCVI-FLGm-22C3 unknown mRNA	1
gma-miR319b	_	EV281584.1	gma-miR319b_EV281584.1	gi	151411773	4	10.995	1	20	1	20	UUGGACUGAAGGGAGCUCCC	GGGACCUUUCUUCGUUCCAA	Cleavage	GLNB651TF JCVI-SOY3 Glycine max cDNA 5', mRNA sequence	1
gma-miR319b	_	BT093829.1	gma-miR319b_BT093829.1	gi	255635657	3.5	20.3	1	20	563	582	UUGGACUGAAGGGAGCUCCC	GGGACCUCACUUCACUCCAA	Cleavage	| Soybean clone JCVI-FLGm-17H6 unknown mRNA	1
gma-miR319b	_	AK245013.1	gma-miR319b_AK245013.1	gi	210141094	4	20.011	1	20	322	341	UUGGACUGAAGGGAGCUCCC	GGGAACUCCUUUCAGUUUCA	Cleavage	| Glycine max cDNA, clone: GMFL01-18-P12	1
gma-miR319b	_	GR836652.1	gma-miR319b_GR836652.1	gi	254327043	3.5	17.012	1	19	511	529	UUGGACUGAAGGGAGCUCC	GGGACUCCUUUCAGUUCAU	Cleavage	CCCC8605.g1 CCCC Glycine max callus grown in dark condition Glycine max cDNA clone CCCC8605 3', mRNA sequence	1
gma-miR319b	_	BM732687.1	gma-miR319b_BM732687.1	gi	19054020	3.5	16.556	1	19	78	96	UUGGACUGAAGGGAGCUCC	GGAGCUGCCUUCAAUUUAA	Cleavage	sal88d09.y1 Gm-c1063 Glycine max cDNA clone SOYBEAN CLONE ID: Gm-c1063-3233 5', mRNA sequence	1
gma-miR319b	_	BI427245.1	gma-miR319b_BI427245.1	gi	15204477	3	17.966	1	19	62	80	UUGGACUGAAGGGAGCUCC	GGGGGACCCUUCAGUCCAG	Cleavage	sah78a06.y1 Gm-c1049 Glycine max cDNA clone GENOME SYSTEMS CLONE ID: Gm-c1049-4259 5' similar to TR:O81369 O81369 TCP3. ;, mRNA sequence	1
gma-miR319b	_	BU091238.1	gma-miR319b_BU091238.1	gi	22541395	3	15.242	1	19	259	277	UUGGACUGAAGGGAGCUCC	GGGGACCCCUUCAGUCCAG	Cleavage	st70d09.y1 Gm-c1053 Glycine max cDNA clone GENOME SYSTEMS CLONE ID: Gm-c1053-2082 5' similar to TR:O81369 O81369 TCP3. ;, mRNA sequence	1
gma-miR319b	_	CD393879.1	gma-miR319b_CD393879.1	gi	31308676	3.5	15.206	1	18	239	256	UUGGACUGAAGGGAGCUC	AAGCUUCUUUCAGUCUAU	Cleavage	Gm_ck13494 Soybean induced by Salicylic Acid Glycine max cDNA 3', mRNA sequence	1
gma-miR319b	_	CX701455.1	gma-miR319b_CX701455.1	gi	58014713	4	11.616	1	18	348	365	UUGGACUGAAGGGAGCUC	GAGCUUCCUUCAGUUUCU	Cleavage	gmrtDrNS01_38-A_M13R_E08_056.s1 Water stressed 5h segment 1 gmrtDrNS01 Glycine max cDNA 3', mRNA sequence	1
gma-miR156a	_	BT093985.1	gma-miR156a_BT093985.1	gi	255635963	1	10.171	1	20	1273	1292	UGACAGAAGAGAGUGAGCAC	GUGCUCUCUCUCUUCUGUCA	Cleavage	| Soybean clone JCVI-FLGm-24F23 unknown mRNA	2
gma-miR156a	_	BT093985.1	gma-miR156a_BT093985.1	gi	255635963	1	10.171	1	20	3034	3053	UGACAGAAGAGAGUGAGCAC	GUGCUCUCUCUCUUCUGUCA	Cleavage	| Soybean clone JCVI-FLGm-24F23 unknown mRNA	2
gma-miR156a	_	BM092276.1	gma-miR156a_BM092276.1	gi	17021242	1	15.176	1	20	173	192	UGACAGAAGAGAGUGAGCAC	GUGCUCUCUCUCUUCUGUCA	Cleavage	sah10g02.y1 Gm-c1086 Glycine max cDNA clone GENOME SYSTEMS CLONE ID: Gm-c1086-1083 5', mRNA sequence	1
gma-miR156a	_	BT098928.1	gma-miR156a_BT098928.1	gi	255647298	1.5	12.267	1	19	895	913	UGACAGAAGAGAGUGAGCA	UGCUCCCUUUCUUCUGUCA	Cleavage	| Soybean clone JCVI-FLGm-16D18 unknown mRNA	1
gma-miR156a	_	BE058432.1	gma-miR156a_BE058432.1	gi	8402798	1	22.309	1	18	406	423	UGACAGAAGAGAGUGAGC	GCUCUCUCUCUUCUGUCA	Cleavage	sn16a06.y1 Gm-c1016 Glycine max cDNA clone GENOME SYSTEMS CLONE ID: Gm-c1016-11627 5' similar to SW:SBP1_ANTMA Q38741 SQUAMOSA-PROMOTER BINDING PROTEIN 1. [1] ;, mRNA sequence	1
gma-miR156a	_	BE822603.1	gma-miR156a_BE822603.1	gi	10254837	3	11.721	1	20	348	367	UGACAGAAGAGAGUGAGCAC	GUGCUCUUUCUCUUCUGUUU	Cleavage	GM700018B10D1 Gm-r1070 Glycine max cDNA clone Gm-r1070-7081 3', mRNA sequence	1
gma-miR156a	_	BT094172.1	gma-miR156a_BT094172.1	gi	255636323	2.5	4.792	1	20	36	55	UGACAGAAGAGAGUGAGCAC	GUGCUCUUGCUCUUCUGUCA	Cleavage	| Soybean clone JCVI-FLGm-18E6 unknown mRNA	1
gma-miR156a	_	FG993238.1	gma-miR156a_FG993238.1	gi	192297989	3.5	12.591	1	20	215	234	UGACAGAAGAGAGUGAGCAC	GUGCUUACUCUUUUUGGUUA	Cleavage	GLLE688TF JCVI-SOY1 Glycine max cDNA 5', mRNA sequence	1
gma-miR156a	_	BG650957.1	gma-miR156a_BG650957.1	gi	13788365	2	10.321	1	18	68	85	UGACAGAAGAGAGUGAGC	GCUCACUUUCUUCUGUUU	Cleavage	sad94g06.y1 Gm-c1055 Glycine max cDNA clone GENOME SYSTEMS CLONE ID: Gm-c1055-3395 5', mRNA sequence	1
gma-miR156a	_	FK007275.1	gma-miR156a_FK007275.1	gi	192318357	2	15.597	1	18	587	604	UGACAGAAGAGAGUGAGC	GUUCGUUCUCUUUUGUCA	Cleavage	GLMDW66TR JCVI-SOY2 Glycine max cDNA 5', mRNA sequence	1
gma-miR156a	_	AK286916.1	gma-miR156a_AK286916.1	gi	210144134	2.5	12.45	1	19	2134	2152	UGACAGAAGAGAGUGAGCA	UACUUGUUCUCUUCUGUCA	Cleavage	| Glycine max cDNA, clone: GMFL01-40-C17	1
gma-miR156a	_	FG992271.1	gma-miR156a_FG992271.1	gi	192296255	3	20.518	1	19	564	582	UGACAGAAGAGAGUGAGCA	UGUUUAUUUUCUUUUGUCG	Cleavage	GLLE129TF JCVI-SOY1 Glycine max cDNA 5', mRNA sequence	1
gma-miR156a	_	EV277456.1	gma-miR156a_EV277456.1	gi	151407641	2	15.965	1	19	594	612	UGACAGAAGAGAGUGAGCA	UGCUCUCUAUCUUCUGUCA	Translation	GLMD453TF JCVI-SOY2 Glycine max cDNA 5', mRNA sequence	1
gma-miR156a	_	FG988569.1	gma-miR156a_FG988569.1	gi	192298658	2.5	6.12	1	19	378	396	UGACAGAAGAGAGUGAGCA	UGUUCAAUUUCUUCUGUUA	Cleavage	GLLCJ25TF JCVI-SOY1 Glycine max cDNA 5', mRNA sequence	1
gma-miR156a	_	AK246035.1	gma-miR156a_AK246035.1	gi	210142116	3.5	22.012	1	20	26	45	UGACAGAAGAGAGUGAGCAC	GUGUGUGUUUUCUUCUGUCA	Cleavage	| Glycine max cDNA, clone: GMFL01-49-F18	1
gma-miR156a	_	BT099308.1	gma-miR156a_BT099308.1	gi	255648041	2	2.637	1	18	44	61	UGACAGAAGAGAGUGAGC	UCACACUCUCUUCUGUCA	Cleavage	| Soybean clone JCVI-FLGm-23F6 unknown mRNA	1
gma-miR156a	_	EH262798.1	gma-miR156a_EH262798.1	gi	120534665	3	21.208	1	20	507	526	UGACAGAAGAGAGUGAGCAC	GUGUUCACUCCUCUCUGUCA	Translation	JGI_ACBU6462.fwd ACBU Phakopsora pachyrhizi infected soybean leaf tissue 6-8 days post inoculation with TW72-1 urediniospores Glycine max cDNA clone ACBU6462 5', mRNA sequence	1
gma-miR156a	_	BI699894.1	gma-miR156a_BI699894.1	gi	15662523	3	10.246	1	20	161	180	UGACAGAAGAGAGUGAGCAC	GUGAUCCUUUUCUUCUGUCA	Cleavage	sag49d03.y1 Gm-c1081 Glycine max cDNA clone GENOME SYSTEMS CLONE ID: Gm-c1081-2093 5', mRNA sequence	1
gma-miR156a	_	BW658739.1	gma-miR156a_BW658739.1	gi	209727815	3	7.607	1	19	30	48	UGACAGAAGAGAGUGAGCA	UUCUCAUUCUCUUCUGUUU	Cleavage	BW658739 GMFL01 Glycine max cDNA clone GMFL01-14-K21 5', mRNA sequence	2
gma-miR156a	_	BW658739.1	gma-miR156a_BW658739.1	gi	209727815	3	12.385	1	19	679	697	UGACAGAAGAGAGUGAGCA	UUCUCAUUCUCUUCUGUUU	Cleavage	BW658739 GMFL01 Glycine max cDNA clone GMFL01-14-K21 5', mRNA sequence	2
gma-miR156a	_	CX547360.1	gma-miR156a_CX547360.1	gi	57574385	3	6.459	1	19	183	201	UGACAGAAGAGAGUGAGCA	UUCUCAUUCUCUUUUGUCU	Cleavage	gmrtDrNS01_07-A_M13R_C06_044.s3 Water stressed 48h segment 1 gmrtDrNS01 Glycine max cDNA 3', mRNA sequence	1
gma-miR156a	_	AK285195.1	gma-miR156a_AK285195.1	gi	210142702	3	14.702	1	19	267	285	UGACAGAAGAGAGUGAGCA	UGCACAUUCUCUUUUGUUG	Cleavage	| Glycine max cDNA, clone: GMFL01-04-F12	1
gma-miR156a	_	BT098547.1	gma-miR156a_BT098547.1	gi	255646556	3.5	24.023	1	19	782	800	UGACAGAAGAGAGUGAGCA	UGUUUGUUCUCUUCUGACA	Cleavage	| Soybean clone JCVI-FLGm-26P9 unknown mRNA	1
gma-miR156a	_	CO981610.1	gma-miR156a_CO981610.1	gi	51337744	2.5	12.387	1	19	579	597	UGACAGAAGAGAGUGAGCA	UCCACAUUCUCUUCUGUCA	Cleavage	GM89011B2E05.r1 Gm-r1089 Glycine max cDNA clone Gm-r1089-4066 3, mRNA sequence	1
gma-miR396a-5p	_	CO982379.1	gma-miR396a-5p_CO982379.1	gi	51338513	0	21.247	1	20	360	379	UUCCACAGCUUUCUUGAACU	AGUUCAAGAAAGCUGUGGAA	Cleavage	GM89014A2C08.r1 Gm-r1089 Glycine max cDNA clone Gm-r1089-5104 3, mRNA sequence	1
gma-miR396a-5p	_	AK243935.1	gma-miR396a-5p_AK243935.1	gi	210145244	2	21.903	1	21	680	700	UUCCACAGCUUUCUUGAACUG	CAGUUCAAGAGAUUUGUGGAA	Translation	| Glycine max cDNA, clone: GMFL01-01-K13	1
gma-miR396a-5p	_	BT096410.1	gma-miR396a-5p_BT096410.1	gi	255640676	2.5	24.865	1	20	499	518	UUCCACAGCUUUCUUGAACU	AGAUCAGGGAAGUUGUGGAA	Cleavage	| Soybean clone JCVI-FLGm-20B2 unknown mRNA	1
gma-miR396a-5p	_	AW350049.1	gma-miR396a-5p_AW350049.1	gi	6847759	3.5	12.965	1	21	6	26	UUCCACAGCUUUCUUGAACUG	UAGUUUAAGAAAGCUGUACAA	Cleavage	GM210006B20E5 Gm-r1021 Glycine max cDNA clone Gm-r1021-2146 3', mRNA sequence	2
gma-miR396a-5p	_	AW350049.1	gma-miR396a-5p_AW350049.1	gi	6847759	3.5	10.626	1	21	786	806	UUCCACAGCUUUCUUGAACUG	UAGUUUAAGAAAGCUGUACAA	Cleavage	GM210006B20E5 Gm-r1021 Glycine max cDNA clone Gm-r1021-2146 3', mRNA sequence	2
gma-miR396a-5p	_	BI786210.1	gma-miR396a-5p_BI786210.1	gi	15813935	2	17.168	1	21	250	271	UUCCACA-GCUUUCUUGAACUG	CCGUUCAAGAAAGCCUGUGGAA	Cleavage	sai34c01.y1 Gm-c1065 Glycine max cDNA clone GENOME SYSTEMS CLONE ID: Gm-c1065-5090 5' similar to TR:Q9T063 Q9T063 HYPOTHETICAL 57.4 KD PROTEIN. ;, mRNA sequence	1
gma-miR396a-5p	_	AW781986.1	gma-miR396a-5p_AW781986.1	gi	7796589	2	14.495	1	21	210	231	UUCCACA-GCUUUCUUGAACUG	CCGUUCAAGAAAGCCUGUGGAA	Cleavage	sl99b01.y1 Gm-c1027 Glycine max cDNA clone GENOME SYSTEMS CLONE ID: Gm-c1027-7490 5' similar to TR:O81001 O81001 T20K9.5 PROTEIN. ;, mRNA sequence	1
gma-miR396a-5p	_	DB955899.1	gma-miR396a-5p_DB955899.1	gi	213600401	2	18.542	1	21	504	525	UUCCACA-GCUUUCUUGAACUG	CCGUUCAAGAAAGCCUGUGGAA	Cleavage	DB955899 full-length enriched soybean cDNA library, mixture of seedling, young plant, adult plant Glycine max cDNA clone GMFL02-02-D20 5', mRNA sequence	1
gma-miR396a-5p	_	FG999009.1	gma-miR396a-5p_FG999009.1	gi	192308026	2	14.848	1	21	414	435	UUCCACA-GCUUUCUUGAACUG	CCGUUCAAGAAAGCCUGUGGAA	Cleavage	GLPA851TF JCVI-SOY1 Glycine max cDNA 5', mRNA sequence	1
gma-miR396a-5p	_	GD862830.1	gma-miR396a-5p_GD862830.1	gi	208068942	2	14.519	1	19	112	131	UUCCACA-GCUUUCUUGAAC	GUUCAAGAAAGCCUGUGGAA	Cleavage	454GmaGlobSeed605479 Soybean Seeds Containing Globular-Stage Embryos Glycine max cDNA, mRNA sequence	1
gma-miR396a-5p	_	FG988987.1	gma-miR396a-5p_FG988987.1	gi	192301222	2	13.229	1	19	373	392	UUCCACA-GCUUUCUUGAAC	GUUCAAGAAAGCCUGUGGAA	Cleavage	GLLCO19TF JCVI-SOY1 Glycine max cDNA 5', mRNA sequence	1
gma-miR396a-5p	_	FG991129.1	gma-miR396a-5p_FG991129.1	gi	192300762	3	16.714	1	20	158	177	UUCCACAGCUUUCUUGAACU	AGUUCAAGGAAGGUGUGGCA	Cleavage	GLLDP13TF JCVI-SOY1 Glycine max cDNA 5', mRNA sequence	1
gma-miR396a-5p	_	AK245797.1	gma-miR396a-5p_AK245797.1	gi	210141878	3	12.167	1	20	1832	1851	UUCCACAGCUUUCUUGAACU	AGAUUGAGAAGGCUGUGGAG	Cleavage	| Glycine max cDNA, clone: GMFL01-41-L18	1
gma-miR396a-5p	_	FK019017.1	gma-miR396a-5p_FK019017.1	gi	192323546	4	16.859	1	20	228	247	UUCCACAGCUUUCUUGAACU	AGUUCAAGGAAGGUGUGGCC	Cleavage	GLND579TF JCVI-SOY3 Glycine max cDNA 5', mRNA sequence	1
gma-miR396a-5p	_	BT097112.1	gma-miR396a-5p_BT097112.1	gi	255642050	4	18.336	1	21	404	424	UUCCACAGCUUUCUUGAACUG	CAGUUCAGGGAACUUGUGCAA	Translation	| Soybean clone JCVI-FLGm-21J5 unknown mRNA	1
gma-miR396a-5p	_	HO044776.1	gma-miR396a-5p_HO044776.1	gi	298197297	2.5	19.474	1	18	95	112	UUCCACAGCUUUCUUGAA	ACCAAGAAAGUUGUGGAA	Cleavage	ocpsga0_0501_A10.ab1 Soybean immature seed full-length-enriched cDNA library Glycine max cDNA, mRNA sequence	1
gma-miR396a-5p	_	BT093490.1	gma-miR396a-5p_BT093490.1	gi	255635000	3	15.884	1	19	1434	1452	UUCCACAGCUUUCUUGAAC	GUUCAGGGAAGCUGUCGAG	Cleavage	| Soybean clone JCVI-FLGm-24M3 unknown mRNA	1
gma-miR396a-5p	_	FK012418.1	gma-miR396a-5p_FK012418.1	gi	192321050	4	12.746	1	21	271	291	UUCCACAGCUUUCUUGAACUG	CAGUUCAAAAAGCUUGUGGAC	Translation	GLQAL19TR JCVI-SOY2 Glycine max cDNA 5', mRNA sequence	1
gma-miR396a-5p	_	FG989727.1	gma-miR396a-5p_FG989727.1	gi	192300830	3.5	13.661	1	20	510	529	UUCCACAGCUUUCUUGAACU	AGUACGAGAAGGCUAUGGAA	Cleavage	GLLCW64TF JCVI-SOY1 Glycine max cDNA 5', mRNA sequence	1
gma-miR396a-5p	_	AK245464.1	gma-miR396a-5p_AK245464.1	gi	210141545	2	17.786	1	20	576	595	UUCCACAGCUUUCUUGAACU	AAUUCAGUAAAGUUGUGGAA	Cleavage	| Glycine max cDNA, clone: GMFL01-31-D03	1
gma-miR396a-3p	_	BQ273765.1	gma-miR396a-3p_BQ273765.1	gi	20498835	1.5	11.175	1	20	206	225	UUCAAUAAAGCUGUGGGAAG	CUUCCCUCAGCUUUGUUGAA	Cleavage	sao13c06.y1 Gm-c1054 Glycine max cDNA clone SOYBEAN CLONE ID: Gm-c1054-3971 5' similar to TR:Q9SY70 Q9SY70 F14N23.16. ;, mRNA sequence	1
gma-miR396a-3p	_	BT094202.1	gma-miR396a-3p_BT094202.1	gi	255636382	1.5	10.883	1	20	740	759	UUCAAUAAAGCUGUGGGAAG	CCUCCCUCAGCUUUGUUGAA	Cleavage	| Soybean clone JCVI-FLGm-18G12 unknown mRNA	1
gma-miR396a-3p	_	FG989568.1	gma-miR396a-3p_FG989568.1	gi	192297620	3.5	16.153	1	20	403	422	UUCAAUAAAGCUGUGGGAAG	CUUUCUAUGGUUUUGUUGGA	Cleavage	GLLCU80TF JCVI-SOY1 Glycine max cDNA 5', mRNA sequence	1
gma-miR396a-3p	_	BT095787.1	gma-miR396a-3p_BT095787.1	gi	255639452	2.5	17.869	1	18	537	554	UUCAAUAAAGCUGUGGGA	GGCCACAGCUUUAUUGGA	Cleavage	| Soybean clone JCVI-FLGm-19J22 unknown mRNA	1
gma-miR396a-3p	_	AK245944.1	gma-miR396a-3p_AK245944.1	gi	210142025	3.5	19.641	1	20	356	375	UUCAAUAAAGCUGUGGGAAG	CUUUCCAUCGCUUUGUUGGG	Cleavage	| Glycine max cDNA, clone: GMFL01-46-M01	1
gma-miR396a-3p	_	AK285565.1	gma-miR396a-3p_AK285565.1	gi	210142783	2.5	15.38	1	20	798	817	UUCAAUAAAGCUGUGGGAAG	CGUUCUACAGUUUUGUUGGA	Cleavage	| Glycine max cDNA, clone: GMFL01-12-K22	1
gma-miR396a-3p	_	CO979111.1	gma-miR396a-3p_CO979111.1	gi	51335245	2.5	18.555	1	18	491	508	UUCAAUAAAGCUGUGGGA	UCCCAUAGCUUUGAUGAA	Cleavage	GM89004A1E09.r1 Gm-r1089 Glycine max cDNA clone Gm-r1089-1361 3, mRNA sequence	1
gma-miR396a-3p	_	AW309874.1	gma-miR396a-3p_AW309874.1	gi	6725475	2	18.746	1	18	163	180	UUCAAUAAAGCUGUGGGA	UCACACAGCUUUGUUGAG	Cleavage	sf25h08.x1 Gm-c1028 Glycine max cDNA clone GENOME SYSTEMS CLONE ID: Gm-c1028-1048 3' similar to TR:O49163 O49163 NADPH HC TOXIN REDUCTASE. ;, mRNA sequence	1
gma-miR396a-3p	_	AK243899.1	gma-miR396a-3p_AK243899.1	gi	210145208	2.5	16.13	1	19	1107	1125	UUCAAUAAAGCUGUGGGAA	UUCCUUCAGAUUUAUUGAA	Translation	| Glycine max cDNA, clone: GMFL01-01-I23	1
gma-miR396a-3p	_	AK244416.1	gma-miR396a-3p_AK244416.1	gi	210145725	2.5	12.032	1	19	451	469	UUCAAUAAAGCUGUGGGAA	UUUACACUGCUUUAUUGAA	Cleavage	| Glycine max cDNA, clone: GMFL01-02-P06	1
gma-miR396a-3p	_	BT094756.1	gma-miR396a-3p_BT094756.1	gi	255637461	4	20.957	1	20	228	247	UUCAAUAAAGCUGUGGGAAG	CUUUCCAUGGCUGUGUUGAU	Cleavage	| Soybean clone JCVI-FLGm-6I19 unknown mRNA	1
gma-miR396a-3p	_	AK245785.1	gma-miR396a-3p_AK245785.1	gi	210141866	3	12.132	1	19	584	602	UUCAAUAAAGCUGUGGGAA	UUACUACAGCUUUAUUAAA	Cleavage	| Glycine max cDNA, clone: GMFL01-41-G07	1
gma-miR396a-3p	_	EV265934.1	gma-miR396a-3p_EV265934.1	gi	151396057	2.5	12.032	1	19	527	545	UUCAAUAAAGCUGUGGGAA	UUUACACUGCUUUAUUGAA	Cleavage	GLLB025TF JCVI-SOY1 Glycine max cDNA 5', mRNA sequence	1
gma-miR396a-3p	_	EV276864.1	gma-miR396a-3p_EV276864.1	gi	151407049	4	18.861	1	20	270	289	UUCAAUAAAGCUGUGGGAAG	CUGCCCACAGCUUUUUUGGC	Cleavage	GLMCX89TF JCVI-SOY2 Glycine max cDNA 5', mRNA sequence	1
gma-miR396a-3p	_	AK244497.1	gma-miR396a-3p_AK244497.1	gi	210145806	3.5	12.63	1	20	2837	2856	UUCAAUAAAGCUGUGGGAAG	UUUCCCACAUUUUUAGUGAG	Translation	| Glycine max cDNA, clone: GMFL01-05-D14	1
gma-miR396a-3p	_	AK244720.1	gma-miR396a-3p_AK244720.1	gi	210140801	3.5	17.213	1	20	497	516	UUCAAUAAAGCUGUGGGAAG	UUUCCUACAAUUUUAUUCAA	Translation	| Glycine max cDNA, clone: GMFL01-12-A24	1
gma-miR396a-3p	_	BT099473.1	gma-miR396a-3p_BT099473.1	gi	255648359	4	20.951	1	20	1213	1232	UUCAAUAAAGCUGUGGGAAG	UUUCCUAUGGCUUUGUGGAG	Cleavage	| Soybean clone JCVI-FLGm-26P20 unknown mRNA	1
gma-miR396a-3p	_	BT097028.1	gma-miR396a-3p_BT097028.1	gi	255641886	2.5	19.032	1	20	1258	1277	UUCAAUAAAGCUGUGGGAAG	CAUCUCAGAGCUUUGUUGAG	Cleavage	| Soybean clone JCVI-FLGm-21D1 unknown mRNA	1
gma-miR396a-3p	_	BT096938.1	gma-miR396a-3p_BT096938.1	gi	255641712	4	15.048	1	20	916	935	UUCAAUAAAGCUGUGGGAAG	CUUCCUACGGAUUUAGUGAG	Translation	| Soybean clone JCVI-FLGm-21I24 unknown mRNA	1
gma-miR396b-5p	_	CO982379.1	gma-miR396b-5p_CO982379.1	gi	51338513	0	21.247	1	21	359	379	UUCCACAGCUUUCUUGAACUU	AAGUUCAAGAAAGCUGUGGAA	Cleavage	GM89014A2C08.r1 Gm-r1089 Glycine max cDNA clone Gm-r1089-5104 3, mRNA sequence	1
gma-miR396b-5p	_	BT096410.1	gma-miR396b-5p_BT096410.1	gi	255640676	2.5	24.865	1	21	498	518	UUCCACAGCUUUCUUGAACUU	AAGAUCAGGGAAGUUGUGGAA	Cleavage	| Soybean clone JCVI-FLGm-20B2 unknown mRNA	1
gma-miR396b-5p	_	AK243935.1	gma-miR396b-5p_AK243935.1	gi	210145244	2	21.903	1	20	681	700	UUCCACAGCUUUCUUGAACU	AGUUCAAGAGAUUUGUGGAA	Translation	| Glycine max cDNA, clone: GMFL01-01-K13	1
gma-miR396b-5p	_	FG991129.1	gma-miR396b-5p_FG991129.1	gi	192300762	3	16.714	1	21	157	177	UUCCACAGCUUUCUUGAACUU	AAGUUCAAGGAAGGUGUGGCA	Cleavage	GLLDP13TF JCVI-SOY1 Glycine max cDNA 5', mRNA sequence	1
gma-miR396b-5p	_	AK245797.1	gma-miR396b-5p_AK245797.1	gi	210141878	3	12.167	1	21	1831	1851	UUCCACAGCUUUCUUGAACUU	AAGAUUGAGAAGGCUGUGGAG	Cleavage	| Glycine max cDNA, clone: GMFL01-41-L18	1
gma-miR396b-5p	_	FK019017.1	gma-miR396b-5p_FK019017.1	gi	192323546	4	16.859	1	21	227	247	UUCCACAGCUUUCUUGAACUU	AAGUUCAAGGAAGGUGUGGCC	Cleavage	GLND579TF JCVI-SOY3 Glycine max cDNA 5', mRNA sequence	1
gma-miR396b-5p	_	AK245464.1	gma-miR396b-5p_AK245464.1	gi	210141545	2	17.786	1	21	575	595	UUCCACAGCUUUCUUGAACUU	AAAUUCAGUAAAGUUGUGGAA	Cleavage	| Glycine max cDNA, clone: GMFL01-31-D03	1
gma-miR396b-5p	_	GD862830.1	gma-miR396b-5p_GD862830.1	gi	208068942	2	14.519	1	19	112	131	UUCCACA-GCUUUCUUGAAC	GUUCAAGAAAGCCUGUGGAA	Cleavage	454GmaGlobSeed605479 Soybean Seeds Containing Globular-Stage Embryos Glycine max cDNA, mRNA sequence	1
gma-miR396b-5p	_	BI786210.1	gma-miR396b-5p_BI786210.1	gi	15813935	2	17.168	1	19	252	271	UUCCACA-GCUUUCUUGAAC	GUUCAAGAAAGCCUGUGGAA	Cleavage	sai34c01.y1 Gm-c1065 Glycine max cDNA clone GENOME SYSTEMS CLONE ID: Gm-c1065-5090 5' similar to TR:Q9T063 Q9T063 HYPOTHETICAL 57.4 KD PROTEIN. ;, mRNA sequence	1
gma-miR396b-5p	_	AW781986.1	gma-miR396b-5p_AW781986.1	gi	7796589	2	14.495	1	19	212	231	UUCCACA-GCUUUCUUGAAC	GUUCAAGAAAGCCUGUGGAA	Cleavage	sl99b01.y1 Gm-c1027 Glycine max cDNA clone GENOME SYSTEMS CLONE ID: Gm-c1027-7490 5' similar to TR:O81001 O81001 T20K9.5 PROTEIN. ;, mRNA sequence	1
gma-miR396b-5p	_	DB955899.1	gma-miR396b-5p_DB955899.1	gi	213600401	2	18.542	1	19	506	525	UUCCACA-GCUUUCUUGAAC	GUUCAAGAAAGCCUGUGGAA	Cleavage	DB955899 full-length enriched soybean cDNA library, mixture of seedling, young plant, adult plant Glycine max cDNA clone GMFL02-02-D20 5', mRNA sequence	1
gma-miR396b-5p	_	FG999009.1	gma-miR396b-5p_FG999009.1	gi	192308026	2	14.848	1	19	416	435	UUCCACA-GCUUUCUUGAAC	GUUCAAGAAAGCCUGUGGAA	Cleavage	GLPA851TF JCVI-SOY1 Glycine max cDNA 5', mRNA sequence	1
gma-miR396b-5p	_	FG988987.1	gma-miR396b-5p_FG988987.1	gi	192301222	2	13.229	1	19	373	392	UUCCACA-GCUUUCUUGAAC	GUUCAAGAAAGCCUGUGGAA	Cleavage	GLLCO19TF JCVI-SOY1 Glycine max cDNA 5', mRNA sequence	1
gma-miR396b-5p	_	AW350049.1	gma-miR396b-5p_AW350049.1	gi	6847759	3.5	12.965	1	20	7	26	UUCCACAGCUUUCUUGAACU	AGUUUAAGAAAGCUGUACAA	Cleavage	GM210006B20E5 Gm-r1021 Glycine max cDNA clone Gm-r1021-2146 3', mRNA sequence	2
gma-miR396b-5p	_	AW350049.1	gma-miR396b-5p_AW350049.1	gi	6847759	3.5	10.626	1	20	787	806	UUCCACAGCUUUCUUGAACU	AGUUUAAGAAAGCUGUACAA	Cleavage	GM210006B20E5 Gm-r1021 Glycine max cDNA clone Gm-r1021-2146 3', mRNA sequence	2
gma-miR396b-5p	_	FJ014793.1	gma-miR396b-5p_FJ014793.1	gi	223452437	3	22.309	1	21	1813	1833	UUCCACAGCUUUCUUGAACUU	AGGUACAAGAUAGCUGUGGAU	Translation	| Glycine max clone cw110 leucine-rich repeat receptor-like protein kinase mRNA, complete cds	1
gma-miR396b-5p	_	FG989727.1	gma-miR396b-5p_FG989727.1	gi	192300830	3.5	13.661	1	21	509	529	UUCCACAGCUUUCUUGAACUU	GAGUACGAGAAGGCUAUGGAA	Cleavage	GLLCW64TF JCVI-SOY1 Glycine max cDNA 5', mRNA sequence	1
gma-miR396b-5p	_	BT098781.1	gma-miR396b-5p_BT098781.1	gi	255647008	4	22.299	1	21	1013	1033	UUCCACAGCUUUCUUGAACUU	GAGUUUGAGAAAGCUGAAGAA	Cleavage	| Soybean clone JCVI-FLGm-13A5 unknown mRNA	1
gma-miR396b-5p	_	HO044776.1	gma-miR396b-5p_HO044776.1	gi	298197297	2.5	19.474	1	18	95	112	UUCCACAGCUUUCUUGAA	ACCAAGAAAGUUGUGGAA	Cleavage	ocpsga0_0501_A10.ab1 Soybean immature seed full-length-enriched cDNA library Glycine max cDNA, mRNA sequence	1
gma-miR396b-5p	_	AK245416.1	gma-miR396b-5p_AK245416.1	gi	210141497	3.5	23.001	1	21	1163	1183	UUCCACAGCUUUCUUGAACUU	GAGUUCGAGAAAGGCGUGGAG	Cleavage	| Glycine max cDNA, clone: GMFL01-29-L11	1
gma-miR396b-5p	_	AF022461.1	gma-miR396b-5p_AF022461.1	gi	2739003	3.5	12.937	1	21	678	698	UUCCACAGCUUUCUUGAACUU	AGGUACAAGAAAGUUAUGGGA	Cleavage	| Glycine max cytochrome P450 monooxygenase CYP82C1p (CYP82C1) mRNA, complete cds	1
gma-miR396b-5p	_	AK244849.1	gma-miR396b-5p_AK244849.1	gi	210140930	4	11.028	1	21	1128	1148	UUCCACAGCUUUCUUGAACUU	AGGUUUGAGGAGGCUAUGGAG	Cleavage	| Glycine max cDNA, clone: GMFL01-15-C13	1
gma-miR396b-3p	_	BE823134.1	gma-miR396b-3p_BE823134.1	gi	10255368	2.5	11.571	1	21	194	214	GCUCAAGAAAGCUGUGGGAGA	UUUCCCGCAGCAUUCUUGGGU	Translation	GM700020A10E11 Gm-r1070 Glycine max cDNA clone Gm-r1070-7893 3', mRNA sequence	1
gma-miR396b-3p	_	BT098242.1	gma-miR396b-3p_BT098242.1	gi	255645954	3.5	13.333	1	21	1139	1159	GCUCAAGAAAGCUGUGGGAGA	UCUUCCGCAGGUUUCUUGACC	Translation	| Soybean clone JCVI-FLGm-26H19 unknown mRNA	1
gma-miR396b-3p	_	EH220456.1	gma-miR396b-3p_EH220456.1	gi	120492289	3.5	9.631	1	21	526	546	GCUCAAGAAAGCUGUGGGAGA	UCUCCCUCCGCUUUCUUGAUC	Cleavage	JGI_ABWZ1476.rev ABWZ Phakopsora pachyrhizi infected soybean leaf tissue 13-15 days post inoculation with TW72-1 urediniospores Glycine max cDNA clone ABWZ1476 3', mRNA sequence	1
gma-miR396b-3p	_	GR838459.1	gma-miR396b-3p_GR838459.1	gi	254325578	3.5	9.631	1	21	512	532	GCUCAAGAAAGCUGUGGGAGA	UCUCCCUCCGCUUUCUUGAUC	Cleavage	CCCC10013.g1 CCCC Glycine max callus grown in dark condition Glycine max cDNA clone CCCC10013 3', mRNA sequence	1
gma-miR396b-3p	_	EV280089.1	gma-miR396b-3p_EV280089.1	gi	151410274	3	23.631	1	20	283	302	GCUCAAGAAAGCUGUGGGAG	UUCCUAUGCUUUUCUUGAGC	Cleavage	GLNAP48TF JCVI-SOY3 Glycine max cDNA 5', mRNA sequence	1
gma-miR396b-3p	_	FG996667.1	gma-miR396b-3p_FG996667.1	gi	192302357	3.5	16.991	1	20	499	518	GCUCAAGAAAGCUGUGGGAG	CUUUCAUAAUUUUCUUGAGU	Cleavage	GLLER05TR JCVI-SOY1 Glycine max cDNA 5', mRNA sequence	1
gma-miR396b-3p	_	CO985086.1	gma-miR396b-3p_CO985086.1	gi	51344353	3	16.948	1	20	748	767	GCUCAAGAAAGCUGUGGGAG	CUCCUUUAGCUAUCUUGAGC	Translation	GM89023A2B05.r1 Gm-r1089 Glycine max cDNA clone Gm-r1089-8506 3, mRNA sequence	1
gma-miR396b-3p	_	CO985780.1	gma-miR396b-3p_CO985780.1	gi	51345047	3	18.306	1	20	402	421	GCUCAAGAAAGCUGUGGGAG	CUCCCGCAUUUCUCUUGAGC	Translation	GM89015A2G03.r2 Gm-r1089 Glycine max cDNA clone Gm-r1089-5670 3, mRNA sequence	1
gma-miR396b-3p	_	BT095209.1	gma-miR396b-3p_BT095209.1	gi	255638333	3.5	15.158	1	21	221	241	GCUCAAGAAAGCUGUGGGAGA	UUUACCAUAGCUAUCUUGAGG	Translation	| Soybean clone JCVI-FLGm-6P10 unknown mRNA	1
gma-miR396b-3p	_	AK285985.1	gma-miR396b-3p_AK285985.1	gi	210143203	3.5	19.391	1	20	279	298	GCUCAAGAAAGCUGUGGGAG	CUCUCUUAGCUUUCUUGAUC	Cleavage	| Glycine max cDNA, clone: GMFL01-19-O01	1
gma-miR396b-3p	_	BI471705.1	gma-miR396b-3p_BI471705.1	gi	15287814	4	15.365	1	21	41	61	GCUCAAGAAAGCUGUGGGAGA	UUUCUCAUUGUUUUCUUGAUC	Cleavage	sae82f06.y3 Gm-c1065 Glycine max cDNA clone GENOME SYSTEMS CLONE ID: Gm-c1065-2556 5', mRNA sequence	1
gma-miR396b-3p	_	BU548801.1	gma-miR396b-3p_BU548801.1	gi	22931662	3.5	14.711	1	21	261	281	GCUCAAGAAAGCUGUGGGAGA	UUUCCCAAACCUUUUUUGGGU	Cleavage	GM880017A10A09 Gm-r1088 Glycine max cDNA clone Gm-r1088-6161 3', mRNA sequence	1
gma-miR398a	_	GR829289.1	gma-miR398a_GR829289.1	gi	254319993	4	17.218	1	21	332	352	UGUGUUCUCAGGUCACCCCUU	GAGGGGUGACUUGGGCAGACA	Cleavage	CCCC4007.b1 CCCC Glycine max callus grown in dark condition Glycine max cDNA clone CCCC4007 5', mRNA sequence	1
gma-miR398a	_	EV265411.1	gma-miR398a_EV265411.1	gi	151395534	4	17.73	1	21	552	572	UGUGUUCUCAGGUCACCCCUU	GAGGGGUGACUUGGGCAGACA	Cleavage	GLLAU09TF JCVI-SOY1 Glycine max cDNA 5', mRNA sequence	1
gma-miR398a	_	GR847306.1	gma-miR398a_GR847306.1	gi	254335778	3.5	22.202	1	20	613	632	UGUGUUCUCAGGUCACCCCU	AGGGGUGAUGUGAGAUCAUA	Translation	CCCC15588.b1 CCCC Glycine max callus grown in dark condition Glycine max cDNA clone CCCC15588 5', mRNA sequence	1
gma-miR398a	_	AK245899.1	gma-miR398a_AK245899.1	gi	210141980	2	18.603	1	18	1465	1482	UGUGUUCUCAGGUCACCC	UGGUGCCCUGAGAACACA	Cleavage	| Glycine max cDNA, clone: GMFL01-45-H03	1
gma-miR398a	_	BM732470.1	gma-miR398a_BM732470.1	gi	19053803	3	15.752	1	19	366	384	UGUGUUCUCAGGUCACCCC	GGGGUGACAUGGGAACAUU	Translation	sal77f11.y1 Gm-c1061 Glycine max cDNA clone SOYBEAN CLONE ID: Gm-c1061-5254 5' similar to TR:Q9SGI0 Q9SGI0 T13O15.1 PROTEIN. ;, mRNA sequence	1
gma-miR398a	_	CO981092.1	gma-miR398a_CO981092.1	gi	51337226	4	12.808	1	21	37	57	UGUGUUCUCAGGUCACCCCUU	GAGUGGUGAUCUGGGAAAAUA	Cleavage	GM89010A1F02.r1 Gm-r1089 Glycine max cDNA clone Gm-r1089-3699 3, mRNA sequence	1
gma-miR398a	_	DQ792745.1	gma-miR398a_DQ792745.1	gi	145652378	4	24.864	1	21	818	838	UGUGUUCUCAGGUCACCCCUU	AAGGAGAGACUUGGGGACAUA	Cleavage	| Glycine max transcription factor bZIP87 (bZIP87) mRNA, partial cds	1
gma-miR398a	_	AK245508.1	gma-miR398a_AK245508.1	gi	210141589	3.5	21.341	1	21	270	290	UGUGUUCUCAGGUCACCCCUU	AGGGAGUGAGCUGGGGGCACA	Cleavage	| Glycine max cDNA, clone: GMFL01-32-I09	1
gma-miR398a	_	FJ014749.1	gma-miR398a_FJ014749.1	gi	223452350	4	13.769	1	21	283	304	UGUGUUC-UCAGGUCACCCCUU	AAGGGGUGGAUUGAUGAACACA	Cleavage	| Glycine max clone cw67 protein kinase mRNA, complete cds	1
gma-miR398a	_	AK245692.1	gma-miR398a_AK245692.1	gi	210141773	4	15.09	1	21	314	335	UGUGUUC-UCAGGUCACCCCUU	AAGGGGUGGAUUGAUGAACACA	Cleavage	| Glycine max cDNA, clone: GMFL01-38-F20	1
gma-miR398a	_	AF329816.1	gma-miR398a_AF329816.1	gi	12711644	2.5	15.601	1	18	662	679	UGUGUUCUCAGGUCACCC	GGGCGACCUGGGAACACU	Cleavage	| Glycine max Cu/Zn-superoxide dismutase copper chaperone precursor (CCS) mRNA, complete cds; nuclear gene for chloroplast product	1
gma-miR398a	_	GR834629.1	gma-miR398a_GR834629.1	gi	254327664	3.5	23.237	1	21	344	364	UGUGUUCUCAGGUCACCCCUU	GGGGGGUCACAUGAGAAAACA	Translation	CCCC7435.b1 CCCC Glycine max callus grown in dark condition Glycine max cDNA clone CCCC7435 5', mRNA sequence	1
gma-miR398a	_	AK245932.1	gma-miR398a_AK245932.1	gi	210142013	2.5	19.856	1	18	1531	1548	UGUGUUCUCAGGUCACCC	AGCUGACCUGGGAACACA	Cleavage	| Glycine max cDNA, clone: GMFL01-46-G03	1
gma-miR398a	_	AK285225.1	gma-miR398a_AK285225.1	gi	210142732	4	20.816	1	21	1234	1254	UGUGUUCUCAGGUCACCCCUU	AAGGAGAGGCCGGAGAACGCA	Translation	| Glycine max cDNA, clone: GMFL01-05-G06	1
gma-miR398a	_	BQ253617.1	gma-miR398a_BQ253617.1	gi	20449493	3.5	21.045	1	19	91	109	UGUGUUCUCAGGUCACCCC	GCGGUGGCCUGGGAACCCA	Cleavage	san63f02.y1 Gm-c1052 Glycine max cDNA clone SOYBEAN CLONE ID: Gm-c1052-4468 5' similar to SW:ADHX_MAIZE P93629 ALCOHOL DEHYDROGENASE CLASS III ;, mRNA sequence	1
gma-miR398a	_	BQ611272.1	gma-miR398a_BQ611272.1	gi	21600941	3.5	21.81	1	19	152	170	UGUGUUCUCAGGUCACCCC	GCGGUGGCCUGGGAACCCA	Cleavage	sap57f08.y1 Gm-c1087 Glycine max cDNA clone SOYBEAN CLONE ID: Gm-c1087-4864 5' similar to SW:ADHX_ORYSA P93436 ALCOHOL DEHYDROGENASE CLASS III ;, mRNA sequence	1
gma-miR398b	_	GR829289.1	gma-miR398b_GR829289.1	gi	254319993	4	17.218	1	21	332	352	UGUGUUCUCAGGUCACCCCUU	GAGGGGUGACUUGGGCAGACA	Cleavage	CCCC4007.b1 CCCC Glycine max callus grown in dark condition Glycine max cDNA clone CCCC4007 5', mRNA sequence	1
gma-miR398b	_	EV265411.1	gma-miR398b_EV265411.1	gi	151395534	4	17.73	1	21	552	572	UGUGUUCUCAGGUCACCCCUU	GAGGGGUGACUUGGGCAGACA	Cleavage	GLLAU09TF JCVI-SOY1 Glycine max cDNA 5', mRNA sequence	1
gma-miR398b	_	GR847306.1	gma-miR398b_GR847306.1	gi	254335778	3.5	22.202	1	20	613	632	UGUGUUCUCAGGUCACCCCU	AGGGGUGAUGUGAGAUCAUA	Translation	CCCC15588.b1 CCCC Glycine max callus grown in dark condition Glycine max cDNA clone CCCC15588 5', mRNA sequence	1
gma-miR398b	_	AK245899.1	gma-miR398b_AK245899.1	gi	210141980	2	18.603	1	18	1465	1482	UGUGUUCUCAGGUCACCC	UGGUGCCCUGAGAACACA	Cleavage	| Glycine max cDNA, clone: GMFL01-45-H03	1
gma-miR398b	_	BM732470.1	gma-miR398b_BM732470.1	gi	19053803	3	15.752	1	19	366	384	UGUGUUCUCAGGUCACCCC	GGGGUGACAUGGGAACAUU	Translation	sal77f11.y1 Gm-c1061 Glycine max cDNA clone SOYBEAN CLONE ID: Gm-c1061-5254 5' similar to TR:Q9SGI0 Q9SGI0 T13O15.1 PROTEIN. ;, mRNA sequence	1
gma-miR398b	_	CO981092.1	gma-miR398b_CO981092.1	gi	51337226	4	12.808	1	21	37	57	UGUGUUCUCAGGUCACCCCUU	GAGUGGUGAUCUGGGAAAAUA	Cleavage	GM89010A1F02.r1 Gm-r1089 Glycine max cDNA clone Gm-r1089-3699 3, mRNA sequence	1
gma-miR398b	_	DQ792745.1	gma-miR398b_DQ792745.1	gi	145652378	4	24.864	1	21	818	838	UGUGUUCUCAGGUCACCCCUU	AAGGAGAGACUUGGGGACAUA	Cleavage	| Glycine max transcription factor bZIP87 (bZIP87) mRNA, partial cds	1
gma-miR398b	_	AK245508.1	gma-miR398b_AK245508.1	gi	210141589	3.5	21.341	1	21	270	290	UGUGUUCUCAGGUCACCCCUU	AGGGAGUGAGCUGGGGGCACA	Cleavage	| Glycine max cDNA, clone: GMFL01-32-I09	1
gma-miR398b	_	FJ014749.1	gma-miR398b_FJ014749.1	gi	223452350	4	13.769	1	21	283	304	UGUGUUC-UCAGGUCACCCCUU	AAGGGGUGGAUUGAUGAACACA	Cleavage	| Glycine max clone cw67 protein kinase mRNA, complete cds	1
gma-miR398b	_	AK245692.1	gma-miR398b_AK245692.1	gi	210141773	4	15.09	1	21	314	335	UGUGUUC-UCAGGUCACCCCUU	AAGGGGUGGAUUGAUGAACACA	Cleavage	| Glycine max cDNA, clone: GMFL01-38-F20	1
gma-miR398b	_	AF329816.1	gma-miR398b_AF329816.1	gi	12711644	2.5	15.601	1	18	662	679	UGUGUUCUCAGGUCACCC	GGGCGACCUGGGAACACU	Cleavage	| Glycine max Cu/Zn-superoxide dismutase copper chaperone precursor (CCS) mRNA, complete cds; nuclear gene for chloroplast product	1
gma-miR398b	_	GR834629.1	gma-miR398b_GR834629.1	gi	254327664	3.5	23.237	1	21	344	364	UGUGUUCUCAGGUCACCCCUU	GGGGGGUCACAUGAGAAAACA	Translation	CCCC7435.b1 CCCC Glycine max callus grown in dark condition Glycine max cDNA clone CCCC7435 5', mRNA sequence	1
gma-miR398b	_	AK245932.1	gma-miR398b_AK245932.1	gi	210142013	2.5	19.856	1	18	1531	1548	UGUGUUCUCAGGUCACCC	AGCUGACCUGGGAACACA	Cleavage	| Glycine max cDNA, clone: GMFL01-46-G03	1
gma-miR398b	_	AK285225.1	gma-miR398b_AK285225.1	gi	210142732	4	20.816	1	21	1234	1254	UGUGUUCUCAGGUCACCCCUU	AAGGAGAGGCCGGAGAACGCA	Translation	| Glycine max cDNA, clone: GMFL01-05-G06	1
gma-miR398b	_	BQ253617.1	gma-miR398b_BQ253617.1	gi	20449493	3.5	21.045	1	19	91	109	UGUGUUCUCAGGUCACCCC	GCGGUGGCCUGGGAACCCA	Cleavage	san63f02.y1 Gm-c1052 Glycine max cDNA clone SOYBEAN CLONE ID: Gm-c1052-4468 5' similar to SW:ADHX_MAIZE P93629 ALCOHOL DEHYDROGENASE CLASS III ;, mRNA sequence	1
gma-miR398b	_	BQ611272.1	gma-miR398b_BQ611272.1	gi	21600941	3.5	21.81	1	19	152	170	UGUGUUCUCAGGUCACCCC	GCGGUGGCCUGGGAACCCA	Cleavage	sap57f08.y1 Gm-c1087 Glycine max cDNA clone SOYBEAN CLONE ID: Gm-c1087-4864 5' similar to SW:ADHX_ORYSA P93436 ALCOHOL DEHYDROGENASE CLASS III ;, mRNA sequence	1
gma-miR319c	_	CO984960.1	gma-miR319c_CO984960.1	gi	51344227	1	20.368	1	20	686	705	UUGGACUGAAAGGAGCUCCU	AGGAGCUCCCUUCAGUCCAA	Translation	GM89022B2G02.r1 Gm-r1089 Glycine max cDNA clone Gm-r1089-8380 3, mRNA sequence	1
gma-miR319c	_	CX710262.1	gma-miR319c_CX710262.1	gi	58023521	2.5	18.543	1	20	360	379	UUGGACUGAAAGGAGCUCCU	GGGAGCUCCCUUCAGUGCAA	Translation	gmrtDrNS01_17-D_M13R_E09_071.s1 Water stressed 5h segment 1 gmrtDrNS01 Glycine max cDNA 3', mRNA sequence	1
gma-miR319c	_	BU578674.1	gma-miR319c_BU578674.1	gi	23063900	3.5	14.221	1	20	62	81	UUGGACUGAAAGGAGCUCCU	AGGGGCUCUUUUAGGUCUGA	Cleavage	sar60a06.y1 Gm-c1074 Glycine max cDNA clone SOYBEAN CLONE ID: Gm-c1074-6563 5' similar to TR:Q39900 Q39900 BETA-1,3-GLUCANASE. ;, mRNA sequence	1
gma-miR319c	_	EV267049.1	gma-miR319c_EV267049.1	gi	151397176	3	24.103	1	20	249	268	UUGGACUGAAAGGAGCUCCU	AGGGGCUCACUUCAGUCCAG	Translation	GLLBE13TF JCVI-SOY1 Glycine max cDNA 5', mRNA sequence	1
gma-miR319c	_	GR836652.1	gma-miR319c_GR836652.1	gi	254327043	3	17.012	1	19	511	529	UUGGACUGAAAGGAGCUCC	GGGACUCCUUUCAGUUCAU	Cleavage	CCCC8605.g1 CCCC Glycine max callus grown in dark condition Glycine max cDNA clone CCCC8605 3', mRNA sequence	1
gma-miR319c	_	CD393879.1	gma-miR319c_CD393879.1	gi	31308676	3	15.206	1	18	239	256	UUGGACUGAAAGGAGCUC	AAGCUUCUUUCAGUCUAU	Cleavage	Gm_ck13494 Soybean induced by Salicylic Acid Glycine max cDNA 3', mRNA sequence	1
gma-miR319c	_	CX703154.1	gma-miR319c_CX703154.1	gi	58016412	4	19.32	1	20	168	187	UUGGACUGAAAGGAGCUCCU	AGGAGCUAUUUUCUGUCCAU	Cleavage	gmrtDrNS01_13-B_M13R_F06_038.s4 Water stressed 48h segment 2 gmrtDrNS01 Glycine max cDNA 3', mRNA sequence	2
gma-miR319c	_	CX703154.1	gma-miR319c_CX703154.1	gi	58016412	4	19.32	1	20	908	927	UUGGACUGAAAGGAGCUCCU	AGGAGCUAUUUUCUGUCCAU	Cleavage	gmrtDrNS01_13-B_M13R_F06_038.s4 Water stressed 48h segment 2 gmrtDrNS01 Glycine max cDNA 3', mRNA sequence	2
gma-miR319c	_	HO018060.1	gma-miR319c_HO018060.1	gi	298175065	3	12.936	1	18	328	345	UUGGACUGAAAGGAGCUC	UGGCUCCUUUCAGUUUAG	Cleavage	ocpsga0_0123_A07.ab1 Soybean immature seed full-length-enriched cDNA library Glycine max cDNA, mRNA sequence	1
gma-miR319c	_	FK020395.1	gma-miR319c_FK020395.1	gi	192328106	3	12.701	1	18	457	474	UUGGACUGAAAGGAGCUC	CAGCUUUUUUUAGUCCAG	Cleavage	GLNDL73TF JCVI-SOY3 Glycine max cDNA 5', mRNA sequence	1
gma-miR319c	_	CO984844.1	gma-miR319c_CO984844.1	gi	51344111	3	21.878	1	20	235	254	UUGGACUGAAAGGAGCUCCU	AAGAGCUUCUUUUGGACCAA	Cleavage	GM89022B1D09.r1 Gm-r1089 Glycine max cDNA clone Gm-r1089-8249 3, mRNA sequence	1
gma-miR319c	_	FG986817.1	gma-miR319c_FG986817.1	gi	192295098	4	17.701	1	20	251	270	UUGGACUGAAAGGAGCUCCU	AGGCGCUCCUUUUGAUCCAG	Cleavage	GLLBZ13TF JCVI-SOY1 Glycine max cDNA 5', mRNA sequence	1
gma-miR319c	_	BT096800.1	gma-miR319c_BT096800.1	gi	255641446	4	16.963	1	20	882	901	UUGGACUGAAAGGAGCUCCU	AGGGGCUUGUUUCAGUCAGA	Cleavage	| Soybean clone JCVI-FLGm-21O17 unknown mRNA	1
gma-miR319c	_	DQ822905.1	gma-miR319c_DQ822905.1	gi	110931693	3.5	21.508	1	20	1360	1379	UUGGACUGAAAGGAGCUCCU	AGGAGUUACUUUGGGUCUAA	Cleavage	| Glycine max MYB transcription factor MYB180 (MYB180) mRNA, complete cds	1
gma-miR319c	_	AK245013.1	gma-miR319c_AK245013.1	gi	210141094	3.5	20.011	1	20	322	341	UUGGACUGAAAGGAGCUCCU	GGGAACUCCUUUCAGUUUCA	Cleavage	| Glycine max cDNA, clone: GMFL01-18-P12	1
gma-miR319c	_	CD391940.1	gma-miR319c_CD391940.1	gi	31306737	2.5	19.142	1	18	563	580	UUGGACUGAAAGGAGCUC	GAGCUUCUUCUGGUCCAA	Translation	Gm_ck10939 Soybean induced by Salicylic Acid Glycine max cDNA 3', mRNA sequence	1
gma-miR319c	_	FK010913.1	gma-miR319c_FK010913.1	gi	192317010	3.5	14.57	1	19	328	346	UUGGACUGAAAGGAGCUCC	GGACCUCUUUUUAGUUCAU	Cleavage	GLQAC48TR JCVI-SOY2 Glycine max cDNA 5', mRNA sequence	1
gma-miR319c	_	EV280696.1	gma-miR319c_EV280696.1	gi	151410881	2.5	18.458	1	18	436	453	UUGGACUGAAAGGAGCUC	GAGGUUCUUUCAGUUCAG	Cleavage	GLNAW41TF JCVI-SOY3 Glycine max cDNA 5', mRNA sequence	1
gma-miR319c	_	BT093031.1	gma-miR319c_BT093031.1	gi	255634049	3.5	16.182	1	18	729	746	UUGGACUGAAAGGAGCUC	UUGCUCUUUUCAGUCCAU	Cleavage	| Soybean clone JCVI-FLGm-14D6 unknown mRNA	1
gma-miR319c	_	CO985438.1	gma-miR319c_CO985438.1	gi	51344705	2.5	13.486	1	18	786	803	UUGGACUGAAAGGAGCUC	GAGCUUUUUUAAGUUCAA	Cleavage	GM89024B1A05.r1 Gm-r1089 Glycine max cDNA clone Gm-r1089-8865 3, mRNA sequence	1
gma-miR319c	_	FG986883.1	gma-miR319c_FG986883.1	gi	192295164	3	24.008	1	19	608	626	UUGGACUGAAAGGAGCUCC	GAAGCUUCUAUCAGUCCAG	Translation	GLLBZ85TF JCVI-SOY1 Glycine max cDNA 5', mRNA sequence	1
gma-miR156b	_	BM092276.1	gma-miR156b_BM092276.1	gi	17021242	0	15.176	1	21	172	192	UGACAGAAGAGAGAGAGCACA	UGUGCUCUCUCUCUUCUGUCA	Cleavage	sah10g02.y1 Gm-c1086 Glycine max cDNA clone GENOME SYSTEMS CLONE ID: Gm-c1086-1083 5', mRNA sequence	1
gma-miR156b	_	BT093985.1	gma-miR156b_BT093985.1	gi	255635963	0	10.171	1	20	1273	1292	UGACAGAAGAGAGAGAGCAC	GUGCUCUCUCUCUUCUGUCA	Cleavage	| Soybean clone JCVI-FLGm-24F23 unknown mRNA	2
gma-miR156b	_	BT093985.1	gma-miR156b_BT093985.1	gi	255635963	0	10.171	1	20	3034	3053	UGACAGAAGAGAGAGAGCAC	GUGCUCUCUCUCUUCUGUCA	Cleavage	| Soybean clone JCVI-FLGm-24F23 unknown mRNA	2
gma-miR156b	_	BT094172.1	gma-miR156b_BT094172.1	gi	255636323	1.5	4.792	1	21	35	55	UGACAGAAGAGAGAGAGCACA	UGUGCUCUUGCUCUUCUGUCA	Cleavage	| Soybean clone JCVI-FLGm-18E6 unknown mRNA	1
gma-miR156b	_	BE058432.1	gma-miR156b_BE058432.1	gi	8402798	0	22.309	1	18	406	423	UGACAGAAGAGAGAGAGC	GCUCUCUCUCUUCUGUCA	Cleavage	sn16a06.y1 Gm-c1016 Glycine max cDNA clone GENOME SYSTEMS CLONE ID: Gm-c1016-11627 5' similar to SW:SBP1_ANTMA Q38741 SQUAMOSA-PROMOTER BINDING PROTEIN 1. [1] ;, mRNA sequence	1
gma-miR156b	_	BE822603.1	gma-miR156b_BE822603.1	gi	10254837	2	11.721	1	20	348	367	UGACAGAAGAGAGAGAGCAC	GUGCUCUUUCUCUUCUGUUU	Cleavage	GM700018B10D1 Gm-r1070 Glycine max cDNA clone Gm-r1070-7081 3', mRNA sequence	1
gma-miR156b	_	EV277456.1	gma-miR156b_EV277456.1	gi	151407641	1	15.965	1	19	594	612	UGACAGAAGAGAGAGAGCA	UGCUCUCUAUCUUCUGUCA	Translation	GLMD453TF JCVI-SOY2 Glycine max cDNA 5', mRNA sequence	1
gma-miR156b	_	BT098928.1	gma-miR156b_BT098928.1	gi	255647298	1.5	12.267	1	19	895	913	UGACAGAAGAGAGAGAGCA	UGCUCCCUUUCUUCUGUCA	Cleavage	| Soybean clone JCVI-FLGm-16D18 unknown mRNA	1
gma-miR156b	_	AK244313.1	gma-miR156b_AK244313.1	gi	210145622	2.5	23.76	1	21	2252	2272	UGACAGAAGAGAGAGAGCACA	UCUGCUCUUUCUUUUCUCUCA	Cleavage	| Glycine max cDNA, clone: GMFL01-02-K20	1
gma-miR156b	_	BW655434.1	gma-miR156b_BW655434.1	gi	209728754	2	4.846	1	21	67	87	UGACAGAAGAGAGAGAGCACA	UUUGAUUUCUCUCUUUUGUCA	Cleavage	BW655434 GMFL01 Glycine max cDNA clone GMFL01-08-F18 5' similar to phosphate/phosphoenolpyruvate translocator protein-like, mRNA sequence	1
gma-miR156b	_	DB970978.1	gma-miR156b_DB970978.1	gi	213611051	3	12.931	1	21	312	332	UGACAGAAGAGAGAGAGCACA	UGUUCUCUCUGUCUUUUGUUA	Translation	DB970978 full-length enriched soybean cDNA library, mixture of seedling, young plant, adult plant Glycine max cDNA clone GMFL02-44-J05 5', mRNA sequence	1
gma-miR156b	_	DB960843.1	gma-miR156b_DB960843.1	gi	213611563	3	10.749	1	21	322	342	UGACAGAAGAGAGAGAGCACA	UGUUCUCUCUGUCUUUUGUUA	Translation	DB960843 full-length enriched soybean cDNA library, mixture of seedling, young plant, adult plant Glycine max cDNA clone GMFL02-16-B02 5', mRNA sequence	1
gma-miR156b	_	AK245712.1	gma-miR156b_AK245712.1	gi	210141793	2.5	15.141	1	19	1651	1669	UGACAGAAGAGAGAGAGCA	UGCUCUCUCUUUCUUGUCA	Cleavage	| Glycine max cDNA, clone: GMFL01-39-E03	1
gma-miR156b	_	GD755609.1	gma-miR156b_GD755609.1	gi	207785092	4	16.938	1	21	133	153	UGACAGAAGAGAGAGAGCACA	UGUGCUUUUUCUUUUCUUUUG	Cleavage	454GmaGlobSeed498258 Soybean Seeds Containing Globular-Stage Embryos Glycine max cDNA, mRNA sequence	1
gma-miR156b	_	GR849536.1	gma-miR156b_GR849536.1	gi	254337797	2.5	22.904	1	19	284	302	UGACAGAAGAGAGAGAGCA	UGUUCUUUCUCUUGUGUCA	Cleavage	CCCC16984.b1 CCCC Glycine max callus grown in dark condition Glycine max cDNA clone CCCC16984 5', mRNA sequence	1
gma-miR156b	_	BT098216.1	gma-miR156b_BT098216.1	gi	255645903	3.5	16.486	1	20	1044	1063	UGACAGAAGAGAGAGAGCAC	GUGCUCUUUCUUUCCUGUUG	Cleavage	| Soybean clone JCVI-FLGm-23A15 unknown mRNA	1
gma-miR156b	_	EV267894.1	gma-miR156b_EV267894.1	gi	151398016	3	6.025	1	21	17	37	UGACAGAAGAGAGAGAGCACA	UCUGUUCUCUCUCUUCUCUCU	Cleavage	GLMA033TF JCVI-SOY2 Glycine max cDNA 5', mRNA sequence	1
gma-miR156b	_	FK016909.1	gma-miR156b_FK016909.1	gi	192326037	4	12.811	1	21	597	617	UGACAGAAGAGAGAGAGCACA	UGUUUUCUCUCUCUUUUUUUA	Cleavage	GLNCH47TF JCVI-SOY3 Glycine max cDNA 5', mRNA sequence	1
gma-miR156b	_	EV273497.1	gma-miR156b_EV273497.1	gi	151403687	4	12.886	1	21	40	60	UGACAGAAGAGAGAGAGCACA	UGUGAUCUUUUUUUUCUAUCA	Cleavage	GLMBW13TF JCVI-SOY2 Glycine max cDNA 5', mRNA sequence	1
gma-miR156b	_	CX703321.1	gma-miR156b_CX703321.1	gi	58016579	4	15.032	1	21	160	180	UGACAGAAGAGAGAGAGCACA	UGUUCUCUUUCUCUUUUUUUA	Cleavage	gmrtDrNS01_15-B_M13R_D11_089.s1 Water stressed 5h segment 1 gmrtDrNS01 Glycine max cDNA 3', mRNA sequence	1
gma-miR169a	_	BT096576.1	gma-miR169a_BT096576.1	gi	255641008	2	11.449	1	21	884	904	CAGCCAAGGAUGACUUGCCGG	CUGGCAAAUCAUCCUUGGCUU	Cleavage	| Soybean clone JCVI-FLGm-15L7 unknown mRNA	1
gma-miR169a	_	AK245196.1	gma-miR169a_AK245196.1	gi	210141279	2	14.974	1	21	903	923	CAGCCAAGGAUGACUUGCCGG	CUGGCAAAUCAUCCUUGGCUU	Cleavage	| Glycine max cDNA, clone: GMFL01-23-I01	1
gma-miR169a	_	AK244862.1	gma-miR169a_AK244862.1	gi	210140943	1.5	19.084	1	20	1439	1458	CAGCCAAGGAUGACUUGCCG	CGGCAAAUCAUUCUUGGCUG	Cleavage	| Glycine max cDNA, clone: GMFL01-15-I08	1
gma-miR169a	_	FJ775528.1	gma-miR169a_FJ775528.1	gi	257136300	2	19.487	1	19	1347	1365	CAGCCAAGGAUGACUUGCC	GGGAAGUCAUCCUUGGCUC	Cleavage	| Glycine max CCAAT-binding transcription factor family protein (NF-YA1) mRNA, complete cds	1
gma-miR169a	_	GR858328.1	gma-miR169a_GR858328.1	gi	254340203	2.5	17.973	1	20	380	399	CAGCCAAGGAUGACUUGCCG	UGGCAAGUGAUUAUUGGCUG	Cleavage	CCCC22057.g1 CCCC Glycine max callus grown in dark condition Glycine max cDNA clone CCCC22057 3', mRNA sequence	1
gma-miR169a	_	CX706434.1	gma-miR169a_CX706434.1	gi	58019692	3	17.418	1	21	529	549	CAGCCAAGGAUGACUUGCCGG	CCUGCAAGUGAUUUUUGGCUC	Cleavage	gmrtDrNS01_12-C_M13R_A02_016.s4 Water stressed 48h segment 2 gmrtDrNS01 Glycine max cDNA 3', mRNA sequence	1
gma-miR169a	_	AK243807.1	gma-miR169a_AK243807.1	gi	210145116	3	18.811	1	21	932	952	CAGCCAAGGAUGACUUGCCGG	UUGGUAAAUUAUCAUUGGCUG	Cleavage	| Glycine max cDNA, clone: GMFL01-01-E24	1
gma-miR169a	_	AK244448.1	gma-miR169a_AK244448.1	gi	210145757	4	19.922	1	21	1073	1093	CAGCCAAGGAUGACUUGCCGG	CUGGCGAUUCAUCUUUCGUUG	Cleavage	| Glycine max cDNA, clone: GMFL01-03-E18	1
gma-miR169a	_	FG994306.1	gma-miR169a_FG994306.1	gi	192305540	2.5	21.22	1	19	400	418	CAGCCAAGGAUGACUUGCC	GGUACCUCAUCCUUGGCUG	Cleavage	GLLED18TR JCVI-SOY1 Glycine max cDNA 5', mRNA sequence	1
gma-miR169a	_	AK244974.1	gma-miR169a_AK244974.1	gi	210141055	3	17.082	1	19	1292	1310	CAGCCAAGGAUGACUUGCC	GGUGAAUUAUCUUUGGCUG	Cleavage	| Glycine max cDNA, clone: GMFL01-18-C16	1
gma-miR169a	_	CX706293.1	gma-miR169a_CX706293.1	gi	58019551	3	18.476	1	18	591	608	CAGCCAAGGAUGACUUGC	UCAAGUUGUCUUUGGUUG	Cleavage	gmrtDrNS01_10-C_M13R_D04_026.s2 Water stressed 5h segment 2 gmrtDrNS01 Glycine max cDNA 3', mRNA sequence	1
gma-miR169a	_	BT097961.1	gma-miR169a_BT097961.1	gi	255645407	3.5	17.39	1	21	1189	1209	CAGCCAAGGAUGACUUGCCGG	CGGGAGAGUCAUCUUUGGCCG	Cleavage	| Soybean clone JCVI-FLGm-26O24 unknown mRNA	1
gma-miR169a	_	AK244709.1	gma-miR169a_AK244709.1	gi	210140790	2.5	18.654	1	21	142	162	CAGCCAAGGAUGACUUGCCGG	UCUGCAAUUCAUGUUUGGCUG	Translation	| Glycine max cDNA, clone: GMFL01-11-F01	1
gma-miR169a	_	BU081136.1	gma-miR169a_BU081136.1	gi	22522325	3.5	23.044	1	19	425	443	CAGCCAAGGAUGACUUGCC	GGCAGGUUUUCCUUGCCUG	Translation	sar12a08.y1 Gm-c1049 Glycine max cDNA clone SOYBEAN CLONE ID: Gm-c1049-6183 5' similar to TR:Q9VWK7 Q9VWK7 CG14194 PROTEIN. ;, mRNA sequence	1
gma-miR169a	_	AW733648.1	gma-miR169a_AW733648.1	gi	7639323	4	19.51	1	21	112	131	CAGCCAAGGAUGACUUGCCGG	CCGGAAAG-CAUCCUUGGCUC	Cleavage	sk83c06.y1 Gm-c1016 Glycine max cDNA clone GENOME SYSTEMS CLONE ID: Gm-c1016-10691 5', mRNA sequence	1
gma-miR169a	_	BE659191.1	gma-miR169a_BE659191.1	gi	9985083	3.5	17.938	1	18	123	140	CAGCCAAGGAUGACUUGC	UCAAGUCAUCUUUGCUUG	Cleavage	GM700008B20D12 Gm-r1070 Glycine max cDNA clone Gm-r1070-2880 3', mRNA sequence	1
gma-miR169a	_	AK285371.1	gma-miR169a_AK285371.1	gi	210142493	3	22.695	1	18	475	492	CAGCCAAGGAUGACUUGC	ACAAGUCACUUUUGGCUG	Translation	| Glycine max cDNA, clone: GMFL01-08-D17	1
gma-miR169a	_	BT096946.1	gma-miR169a_BT096946.1	gi	255641728	4	15.066	1	21	429	449	CAGCCAAGGAUGACUUGCCGG	CCUGCAAGGCAUCUUUGUCUC	Cleavage	| Soybean clone JCVI-FLGm-21K12 unknown mRNA	1
gma-miR159b-5p	_	BT096172.1	gma-miR159b-5p_BT096172.1	gi	255640212	2.5	17.143	1	21	1321	1341	GAGUUCCCUGCACUCCAAGUC	GGUUUGGACUGCAUGGAACUU	Cleavage	| Soybean clone JCVI-FLGm-25F17 unknown mRNA	1
gma-miR159b-5p	_	AK246084.1	gma-miR159b-5p_AK246084.1	gi	210142165	3	24.008	1	21	1346	1366	GAGUUCCCUGCACUCCAAGUC	GGUUUGGAUUGUGGGGAGUUC	Cleavage	| Glycine max cDNA, clone: GMFL01-51-E24	1
gma-miR159b-5p	_	BT094158.1	gma-miR159b-5p_BT094158.1	gi	255636296	3.5	18.9	1	21	1940	1960	GAGUUCCCUGCACUCCAAGUC	GACUUGGAGUAUUGGGAAUUU	Translation	| Soybean clone JCVI-FLGm-24L21 unknown mRNA	1
gma-miR159b-5p	_	BM521528.1	gma-miR159b-5p_BM521528.1	gi	18692680	3.5	15.187	1	19	430	448	GAGUUCCCUGCACUCCAAG	CUUGGAGUGCUGGGAACGA	Translation	sak59a04.y1 Gm-c1036 Glycine max cDNA clone SOYBEAN CLONE ID: Gm-c1036-7303 5', mRNA sequence	1
gma-miR159b-5p	_	AK286612.1	gma-miR159b-5p_AK286612.1	gi	210143830	3.5	21.968	1	21	530	550	GAGUUCCCUGCACUCCAAGUC	GGUUUGGAGUGGAGGGAGAUU	Translation	| Glycine max cDNA, clone: GMFL01-32-K03	1
gma-miR159b-5p	_	GR856208.1	gma-miR159b-5p_GR856208.1	gi	254346486	3	14.705	1	19	344	362	GAGUUCCCUGCACUCCAAG	CUUGAAGUGCAGGGGACGC	Cleavage	CCCC20769.b1 CCCC Glycine max callus grown in dark condition Glycine max cDNA clone CCCC20769 5', mRNA sequence	1
gma-miR159b-5p	_	AK245653.1	gma-miR159b-5p_AK245653.1	gi	210141734	3.5	16.935	1	21	1286	1306	GAGUUCCCUGCACUCCAAGUC	GGUUUGGAGUUUAUGGAACUG	Translation	| Glycine max cDNA, clone: GMFL01-36-N01	1
gma-miR159b-5p	_	FK003317.1	gma-miR159b-5p_FK003317.1	gi	192313197	4	16.734	1	21	573	593	GAGUUCCCUGCACUCCAAGUC	GACUUGGAGAGGGAGGAACUU	Translation	GLMDA20TFB JCVI-SOY2 Glycine max cDNA 5', mRNA sequence	1
gma-miR159b-5p	_	FG987681.1	gma-miR159b-5p_FG987681.1	gi	192298936	3.5	19.202	1	21	395	415	GAGUUCCCUGCACUCCAAGUC	GGUUUCUGGUGCAGGGGAUUC	Cleavage	GLLC887TF JCVI-SOY1 Glycine max cDNA 5', mRNA sequence	1
gma-miR159b-5p	_	EH039853.1	gma-miR159b-5p_EH039853.1	gi	163917893	4	12.254	1	21	863	883	GAGUUCCCUGCACUCCAAGUC	GAUUUGGAGGGCAUGCAACUU	Cleavage	GMSeed0661 Soybean endosperm tissue in developing seeds Glycine max cDNA clone HYI18.xg_E02_008, mRNA sequence	1
gma-miR159b-5p	_	AK285788.1	gma-miR159b-5p_AK285788.1	gi	210143006	4	18.026	1	21	550	570	GAGUUCCCUGCACUCCAAGUC	GACUUGGAGAGGGAGGAACUU	Translation	| Glycine max cDNA, clone: GMFL01-16-F18	1
gma-miR159b-5p	_	AK287349.1	gma-miR159b-5p_AK287349.1	gi	210144567	3.5	24.547	1	21	1130	1150	GAGUUCCCUGCACUCCAAGUC	GAGUUGGGGUGGAGGAAAUUC	Translation	| Glycine max cDNA, clone: GMFL01-50-O15	1
gma-miR159b-5p	_	AK245302.1	gma-miR159b-5p_AK245302.1	gi	210141383	4	18.547	1	21	1240	1260	GAGUUCCCUGCACUCCAAGUC	GACUUGAAGUUGGGGGAACUU	Translation	| Glycine max cDNA, clone: GMFL01-26-G24	1
gma-miR159b-3p	_	CO984960.1	gma-miR159b-3p_CO984960.1	gi	51344227	2.5	23.552	1	20	687	706	AUUGGAGUGAAGGGAGCUCC	GGAGCUCCCUUCAGUCCAAG	Cleavage	GM89022B2G02.r1 Gm-r1089 Glycine max cDNA clone Gm-r1089-8380 3, mRNA sequence	1
gma-miR159b-3p	_	AW349979.1	gma-miR159b-3p_AW349979.1	gi	6847689	1	18.876	1	18	429	446	AUUGGAGUGAAGGGAGCU	AGCUCCCUUCACUCCAAG	Cleavage	GM210006B20C12 Gm-r1021 Glycine max cDNA clone Gm-r1021-2064 3', mRNA sequence	1
gma-miR159b-3p	_	BT098524.1	gma-miR159b-3p_BT098524.1	gi	255646504	2.5	17.141	1	20	620	639	AUUGGAGUGAAGGGAGCUCC	GGAGCUUCCUUCACUUAAAU	Cleavage	| Soybean clone JCVI-FLGm-26N17 unknown mRNA	1
gma-miR159b-3p	_	BT097426.1	gma-miR159b-3p_BT097426.1	gi	255644241	2.5	22.327	1	20	1257	1276	AUUGGAGUGAAGGGAGCUCC	GGAGAUCCCUUCACUUCAAC	Cleavage	| Soybean clone JCVI-FLGm-22C3 unknown mRNA	1
gma-miR159b-3p	_	EV280685.1	gma-miR159b-3p_EV280685.1	gi	151410870	2.5	19.251	1	21	562	582	AUUGGAGUGAAGGGAGCUCCA	UGCAGCUCUUUUCACUUCAAC	Cleavage	GLNAW29TF JCVI-SOY3 Glycine max cDNA 5', mRNA sequence	1
gma-miR159b-3p	_	CX705579.1	gma-miR159b-3p_CX705579.1	gi	58018837	4	16.644	1	21	325	345	AUUGGAGUGAAGGGAGCUCCA	UGGAGCUCCCUUUGCUGCAGC	Cleavage	gmrtDrNS01_02-C_T3_C04_028.s4 Water stressed 48h segment 2 gmrtDrNS01 Glycine max cDNA 3', mRNA sequence	1
gma-miR159b-3p	_	AK245163.1	gma-miR159b-3p_AK245163.1	gi	210141246	4	23.172	1	21	1313	1333	AUUGGAGUGAAGGGAGCUCCA	UGGAGCUCUCUUCAAUUUAAG	Cleavage	| Glycine max cDNA, clone: GMFL01-22-J15	1
gma-miR159b-3p	_	BT098159.1	gma-miR159b-3p_BT098159.1	gi	255645794	3	20.55	1	20	1080	1099	AUUGGAGUGAAGGGAGCUCC	GGAGCUACCUUCAUUUCAAC	Cleavage	| Soybean clone JCVI-FLGm-12I7 unknown mRNA	1
gma-miR159b-3p	_	BT094299.1	gma-miR159b-3p_BT094299.1	gi	255636575	2.5	15.745	1	19	786	804	AUUGGAGUGAAGGGAGCUC	GGGUUUUCUUCACUCCAGU	Cleavage	| Soybean clone JCVI-FLGm-18O22 unknown mRNA	1
gma-miR159b-3p	_	CX706930.1	gma-miR159b-3p_CX706930.1	gi	58020188	1.5	13.828	1	20	334	353	AUUGGAGUGAAGGGAGCUCC	GUAGCUCUCUUCUCUCCAAU	Cleavage	gmrtDrNS01_17-C_M13R_F09_069.s2 Water stressed 5h segment 2 gmrtDrNS01 Glycine max cDNA 3', mRNA sequence	1
gma-miR159b-3p	_	EV281584.1	gma-miR159b-3p_EV281584.1	gi	151411773	3	10.995	1	20	2	21	AUUGGAGUGAAGGGAGCUCC	GGACCUUUCUUCGUUCCAAU	Cleavage	GLNB651TF JCVI-SOY3 Glycine max cDNA 5', mRNA sequence	1
gma-miR159b-3p	_	BT099446.1	gma-miR159b-3p_BT099446.1	gi	255648305	3	21.069	1	20	477	496	AUUGGAGUGAAGGGAGCUCC	GGGUUUUUCUUCACUCCAAU	Cleavage	| Soybean clone JCVI-FLGm-13H4 unknown mRNA	1
gma-miR159b-3p	_	BT093769.1	gma-miR159b-3p_BT093769.1	gi	255635540	3	21.803	1	20	592	611	AUUGGAGUGAAGGGAGCUCC	GGGUUUUUCUUCACUCCAAU	Cleavage	| Soybean clone JCVI-FLGm-17B20 unknown mRNA	1
gma-miR159b-3p	_	AK243954.1	gma-miR159b-3p_AK243954.1	gi	210145263	3.5	8.156	1	21	267	287	AUUGGAGUGAAGGGAGCUCCA	UGGAGCUCCAUUUCCUCCAAG	Cleavage	| Glycine max cDNA, clone: GMFL01-01-L08	1
gma-miR159b-3p	_	DB960153.1	gma-miR159b-3p_DB960153.1	gi	213600605	3	14.707	1	21	400	420	AUUGGAGUGAAGGGAGCUCCA	UGUAGUUUUUUUUACUUCAAU	Cleavage	DB960153 full-length enriched soybean cDNA library, mixture of seedling, young plant, adult plant Glycine max cDNA clone GMFL02-14-C08 5', mRNA sequence	1
gma-miR159b-3p	_	EV282426.1	gma-miR159b-3p_EV282426.1	gi	151412614	4	16.187	1	21	470	490	AUUGGAGUGAAGGGAGCUCCA	UGGAGCUGCCUUCAUUCUUGU	Cleavage	GLNBG42TF JCVI-SOY3 Glycine max cDNA 5', mRNA sequence	2
gma-miR159b-3p	_	EV282426.1	gma-miR159b-3p_EV282426.1	gi	151412614	4	16.187	1	21	1323	1343	AUUGGAGUGAAGGGAGCUCCA	UGGAGCUGCCUUCAUUCUUGU	Cleavage	GLNBG42TF JCVI-SOY3 Glycine max cDNA 5', mRNA sequence	2
gma-miR159b-3p	_	HO016147.1	gma-miR159b-3p_HO016147.1	gi	298171115	3.5	11.432	1	21	103	123	AUUGGAGUGAAGGGAGCUCCA	UGUCGCUCCCUUCACUCCACC	Cleavage	ocpsga0_0097_G06.ab1 Soybean immature seed full-length-enriched cDNA library Glycine max cDNA, mRNA sequence	1
gma-miR159b-3p	_	FG996898.1	gma-miR159b-3p_FG996898.1	gi	192306340	4	14.064	1	20	182	201	AUUGGAGUGAAGGGAGCUCC	GGAGUUUUCUUCACUCUGGC	Cleavage	GLLES42TF JCVI-SOY1 Glycine max cDNA 5', mRNA sequence	1
gma-miR159b-3p	_	CX710262.1	gma-miR159b-3p_CX710262.1	gi	58023521	4	18.605	1	20	361	380	AUUGGAGUGAAGGGAGCUCC	GGAGCUCCCUUCAGUGCAAA	Cleavage	gmrtDrNS01_17-D_M13R_E09_071.s1 Water stressed 5h segment 1 gmrtDrNS01 Glycine max cDNA 3', mRNA sequence	1
gma-miR159b-3p	_	BT093829.1	gma-miR159b-3p_BT093829.1	gi	255635657	3	21.081	1	20	564	583	AUUGGAGUGAAGGGAGCUCC	GGACCUCACUUCACUCCAAG	Cleavage	| Soybean clone JCVI-FLGm-17H6 unknown mRNA	1
gma-miR159c	_	CO984960.1	gma-miR159c_CO984960.1	gi	51344227	2.5	23.552	1	20	687	706	AUUGGAGUGAAGGGAGCUCC	GGAGCUCCCUUCAGUCCAAG	Cleavage	GM89022B2G02.r1 Gm-r1089 Glycine max cDNA clone Gm-r1089-8380 3, mRNA sequence	1
gma-miR159c	_	AW349979.1	gma-miR159c_AW349979.1	gi	6847689	1	18.876	1	18	429	446	AUUGGAGUGAAGGGAGCU	AGCUCCCUUCACUCCAAG	Cleavage	GM210006B20C12 Gm-r1021 Glycine max cDNA clone Gm-r1021-2064 3', mRNA sequence	1
gma-miR159c	_	BT098524.1	gma-miR159c_BT098524.1	gi	255646504	2.5	17.141	1	20	620	639	AUUGGAGUGAAGGGAGCUCC	GGAGCUUCCUUCACUUAAAU	Cleavage	| Soybean clone JCVI-FLGm-26N17 unknown mRNA	1
gma-miR159c	_	BT097426.1	gma-miR159c_BT097426.1	gi	255644241	2.5	22.327	1	20	1257	1276	AUUGGAGUGAAGGGAGCUCC	GGAGAUCCCUUCACUUCAAC	Cleavage	| Soybean clone JCVI-FLGm-22C3 unknown mRNA	1
gma-miR159c	_	BT094299.1	gma-miR159c_BT094299.1	gi	255636575	2.5	15.745	1	21	784	804	AUUGGAGUGAAGGGAGCUCCG	CUGGGUUUUCUUCACUCCAGU	Cleavage	| Soybean clone JCVI-FLGm-18O22 unknown mRNA	1
gma-miR159c	_	BT098159.1	gma-miR159c_BT098159.1	gi	255645794	3	20.55	1	20	1080	1099	AUUGGAGUGAAGGGAGCUCC	GGAGCUACCUUCAUUUCAAC	Cleavage	| Soybean clone JCVI-FLGm-12I7 unknown mRNA	1
gma-miR159c	_	EV280685.1	gma-miR159c_EV280685.1	gi	151410870	2.5	19.251	1	21	562	582	AUUGGAGUGAAGGGAGCUCCG	UGCAGCUCUUUUCACUUCAAC	Cleavage	GLNAW29TF JCVI-SOY3 Glycine max cDNA 5', mRNA sequence	1
gma-miR159c	_	CX706930.1	gma-miR159c_CX706930.1	gi	58020188	1.5	13.828	1	20	334	353	AUUGGAGUGAAGGGAGCUCC	GUAGCUCUCUUCUCUCCAAU	Cleavage	gmrtDrNS01_17-C_M13R_F09_069.s2 Water stressed 5h segment 2 gmrtDrNS01 Glycine max cDNA 3', mRNA sequence	1
gma-miR159c	_	CX705579.1	gma-miR159c_CX705579.1	gi	58018837	4	16.644	1	21	325	345	AUUGGAGUGAAGGGAGCUCCG	UGGAGCUCCCUUUGCUGCAGC	Cleavage	gmrtDrNS01_02-C_T3_C04_028.s4 Water stressed 48h segment 2 gmrtDrNS01 Glycine max cDNA 3', mRNA sequence	1
gma-miR159c	_	EV281584.1	gma-miR159c_EV281584.1	gi	151411773	3	10.995	1	20	2	21	AUUGGAGUGAAGGGAGCUCC	GGACCUUUCUUCGUUCCAAU	Cleavage	GLNB651TF JCVI-SOY3 Glycine max cDNA 5', mRNA sequence	1
gma-miR159c	_	BT099446.1	gma-miR159c_BT099446.1	gi	255648305	3	21.069	1	20	477	496	AUUGGAGUGAAGGGAGCUCC	GGGUUUUUCUUCACUCCAAU	Cleavage	| Soybean clone JCVI-FLGm-13H4 unknown mRNA	1
gma-miR159c	_	BT093769.1	gma-miR159c_BT093769.1	gi	255635540	3	21.803	1	20	592	611	AUUGGAGUGAAGGGAGCUCC	GGGUUUUUCUUCACUCCAAU	Cleavage	| Soybean clone JCVI-FLGm-17B20 unknown mRNA	1
gma-miR159c	_	AK245163.1	gma-miR159c_AK245163.1	gi	210141246	4	23.172	1	21	1313	1333	AUUGGAGUGAAGGGAGCUCCG	UGGAGCUCUCUUCAAUUUAAG	Cleavage	| Glycine max cDNA, clone: GMFL01-22-J15	1
gma-miR159c	_	FG996898.1	gma-miR159c_FG996898.1	gi	192306340	4	14.064	1	20	182	201	AUUGGAGUGAAGGGAGCUCC	GGAGUUUUCUUCACUCUGGC	Cleavage	GLLES42TF JCVI-SOY1 Glycine max cDNA 5', mRNA sequence	1
gma-miR159c	_	CX710262.1	gma-miR159c_CX710262.1	gi	58023521	4	18.605	1	20	361	380	AUUGGAGUGAAGGGAGCUCC	GGAGCUCCCUUCAGUGCAAA	Cleavage	gmrtDrNS01_17-D_M13R_E09_071.s1 Water stressed 5h segment 1 gmrtDrNS01 Glycine max cDNA 3', mRNA sequence	1
gma-miR159c	_	BT093829.1	gma-miR159c_BT093829.1	gi	255635657	3	21.081	1	20	564	583	AUUGGAGUGAAGGGAGCUCC	GGACCUCACUUCACUCCAAG	Cleavage	| Soybean clone JCVI-FLGm-17H6 unknown mRNA	1
gma-miR159c	_	EV267049.1	gma-miR159c_EV267049.1	gi	151397176	3.5	23.914	1	20	250	269	AUUGGAGUGAAGGGAGCUCC	GGGGCUCACUUCAGUCCAGU	Cleavage	GLLBE13TF JCVI-SOY1 Glycine max cDNA 5', mRNA sequence	1
gma-miR159c	_	FK014932.1	gma-miR159c_FK014932.1	gi	192322451	2	11.841	1	18	149	166	AUUGGAGUGAAGGGAGCU	AGCUCCGUUCACUCCAAC	Cleavage	GLNBU65TF JCVI-SOY3 Glycine max cDNA 5', mRNA sequence	1
gma-miR159c	_	FJ393225.1	gma-miR159c_FJ393225.1	gi	213053815	2.5	18.356	1	18	99	116	AUUGGAGUGAAGGGAGCU	AGCUUCCUUCACUUCGAA	Cleavage	| Glycine max inducer of CBF expression 3 (ICE3) mRNA, complete cds	1
gma-miR159c	_	AK286116.1	gma-miR159c_AK286116.1	gi	210143334	4	14.831	1	21	193	213	AUUGGAGUGAAGGGAGCUCCG	CGGAUCCCCUUUCGCUCCAAA	Cleavage	| Glycine max cDNA, clone: GMFL01-22-B15	1
gma-miR159c	_	BW661377.1	gma-miR159c_BW661377.1	gi	209702044	3	11.424	1	21	262	282	AUUGGAGUGAAGGGAGCUCCG	CGAAGCUACCUUCGUUCCAAC	Cleavage	BW661377 GMFL01 Glycine max cDNA clone GMFL01-18-M18 3', mRNA sequence	2
gma-miR159c	_	BW661377.1	gma-miR159c_BW661377.1	gi	209702044	3	11.424	1	21	914	934	AUUGGAGUGAAGGGAGCUCCG	CGAAGCUACCUUCGUUCCAAC	Cleavage	BW661377 GMFL01 Glycine max cDNA clone GMFL01-18-M18 3', mRNA sequence	2
gma-miR159c	_	BT096649.1	gma-miR159c_BT096649.1	gi	255641148	3	15.044	1	21	231	251	AUUGGAGUGAAGGGAGCUCCG	CAGAGUUCCCUUCCCUUCAAA	Cleavage	| Soybean clone JCVI-FLGm-21A3 unknown mRNA	1
gma-miR162a	_	CX705928.1	gma-miR162a_CX705928.1	gi	58019186	3.5	23.525	1	20	537	556	UCGAUAAACCUCUGCAUCCA	UGGAUGCAGAGGUUGAUGGG	Cleavage	gmrtDrNS01_06-C_M13R_C08_060.s1 Water stressed 5h segment 1 gmrtDrNS01 Glycine max cDNA 3', mRNA sequence	1
gma-miR162a	_	AK286849.1	gma-miR162a_AK286849.1	gi	210144067	2	15.811	1	18	882	899	UCGAUAAACCUCUGCAUC	GAUGCAGGGGUUUAUAGA	Cleavage	| Glycine max cDNA, clone: GMFL01-38-H19	1
gma-miR162a	_	GD762311.1	gma-miR162a_GD762311.1	gi	207790278	4	16.832	1	20	113	132	UCGAUAAACCUCUGCAUCCA	UGGGUGUGGAGGUUUAUGGU	Cleavage	454GmaGlobSeed504960 Soybean Seeds Containing Globular-Stage Embryos Glycine max cDNA, mRNA sequence	1
gma-miR162a	_	BT093514.1	gma-miR162a_BT093514.1	gi	255635047	2.5	9.639	1	18	1063	1080	UCGAUAAACCUCUGCAUC	UAUGCAGAGGUUUAUGGA	Cleavage	| Soybean clone JCVI-FLGm-24M17 unknown mRNA	1
gma-miR162a	_	AK245405.1	gma-miR162a_AK245405.1	gi	210141486	3	17.83	1	19	801	819	UCGAUAAACCUCUGCAUCC	GGAUGGAGAGGUUUGUGGA	Cleavage	| Glycine max cDNA, clone: GMFL01-29-H17	1
gma-miR162a	_	FK014631.1	gma-miR162a_FK014631.1	gi	192322510	4	12.897	1	20	534	553	UCGAUAAACCUCUGCAUCCA	UGGAUGGAGAGGUUUUGCGA	Cleavage	GLNBR23TF JCVI-SOY3 Glycine max cDNA 5', mRNA sequence	1
gma-miR162a	_	BW659698.1	gma-miR162a_BW659698.1	gi	209724164	3	24.064	1	19	608	626	UCGAUAAACCUCUGCAUCC	GGGUGGAGAGCUUUAUUGA	Translation	BW659698 GMFL01 Glycine max cDNA clone GMFL01-16-M09 5' similar to putative C2H2-type zinc finger protein, mRNA sequence	1
gma-miR162a	_	DB979517.1	gma-miR162a_DB979517.1	gi	213594737	3.5	14.554	1	20	12	31	UCGAUAAACCUCUGCAUCCA	UGGAUGCAGUUUUUUAUUGA	Translation	DB979517 full-length enriched soybean cDNA library, mixture of seedling, young plant, adult plant Glycine max cDNA clone GMFL02-18-F02 3', mRNA sequence	1
gma-miR162a	_	AW350874.1	gma-miR162a_AW350874.1	gi	6848584	3	23.008	1	18	520	537	UCGAUAAACCUCUGCAUC	GGUGCUGAGGUUUGUCGC	Cleavage	GM210009A20F4 Gm-r1021 Glycine max cDNA clone Gm-r1021-3320 3', mRNA sequence	1
gma-miR162a	_	GR834201.1	gma-miR162a_GR834201.1	gi	254324776	3.5	18.6	1	20	426	445	UCGAUAAACCUCUGCAUCCA	UGGCUUGAGAGGUUUGUCGA	Cleavage	CCCC6833.b1 CCCC Glycine max callus grown in dark condition Glycine max cDNA clone CCCC6833 5', mRNA sequence	1
gma-miR162a	_	CX706476.1	gma-miR162a_CX706476.1	gi	58019734	3.5	18.737	1	20	59	78	UCGAUAAACCUCUGCAUCCA	UGGCUGAGGAGGAUUAUCGA	Cleavage	gmrtDrNS01_12-C_M13R_E02_008.s3 Water stressed 48h segment 1 gmrtDrNS01 Glycine max cDNA 3', mRNA sequence	1
gma-miR162a	_	CX703061.1	gma-miR162a_CX703061.1	gi	58016319	3	15.619	1	18	116	133	UCGAUAAACCUCUGCAUC	GAUGCGGCGGUUUAUUGU	Translation	gmrtDrNS01_12-B_M13R_E12_088.s3 Water stressed 48h segment 1 gmrtDrNS01 Glycine max cDNA 3', mRNA sequence	1
gma-miR162a	_	BT096700.1	gma-miR162a_BT096700.1	gi	255641249	4	17.463	1	20	258	277	UCGAUAAACCUCUGCAUCCA	UGGAAGAAGAGGUUUGUCAA	Cleavage	| Soybean clone JCVI-FLGm-15P9 unknown mRNA	1
gma-miR162a	_	AK246034.1	gma-miR162a_AK246034.1	gi	210142115	3	24.326	1	18	905	922	UCGAUAAACCUCUGCAUC	GGUGCAGAGUUUCAUCGA	Translation	| Glycine max cDNA, clone: GMFL01-49-F06	1
gma-miR162a	_	AK245085.1	gma-miR162a_AK245085.1	gi	210141168	3	17.666	1	18	1816	1833	UCGAUAAACCUCUGCAUC	GGUGCAGAUGUUUAUCAA	Translation	| Glycine max cDNA, clone: GMFL01-20-J19	1
gma-miR162a	_	AK244451.1	gma-miR162a_AK244451.1	gi	210145760	3	13.327	1	18	2078	2095	UCGAUAAACCUCUGCAUC	GGUGCAGAUGUUUAUCAA	Translation	| Glycine max cDNA, clone: GMFL01-03-G02	1
gma-miR162a	_	FG989074.1	gma-miR162a_FG989074.1	gi	192296326	4	17.594	1	18	52	69	UCGAUAAACCUCUGCAUC	GAUGCAGAGGCUUAUUCC	Cleavage	GLLCP16TF JCVI-SOY1 Glycine max cDNA 5', mRNA sequence	1
gma-miR162a	_	BT096954.1	gma-miR162a_BT096954.1	gi	255641744	4	14.093	1	18	499	516	UCGAUAAACCUCUGCAUC	CUUGCAGAGGUUUCUUGA	Cleavage	| Soybean clone JCVI-FLGm-15H8 unknown mRNA	1
gma-miR162a	_	AK285158.1	gma-miR162a_AK285158.1	gi	210142224	3.5	17.117	1	20	1113	1132	UCGAUAAACCUCUGCAUCCA	UUGAUGCUGAGGUUCAUCGC	Cleavage	| Glycine max cDNA, clone: GMFL01-03-C19	1
gma-miR164a	_	EU661925.1	gma-miR164a_EU661925.1	gi	187940304	0	9.655	1	19	786	804	UGGAGAAGCAGGGCACGUG	UACGUGCCCUGCUUCUCCA	Cleavage	| Glycine max NAC domain protein (NAC28) mRNA, partial cds	1
gma-miR164a	_	AF532619.1	gma-miR164a_AF532619.1	gi	22597157	0	18.523	1	19	779	797	UGGAGAAGCAGGGCACGUG	UACGUGCCCUGCUUCUCCA	Cleavage	| Glycine max no apical meristem-like protein mRNA, complete cds	1
gma-miR164a	_	EU440355.1	gma-miR164a_EU440355.1	gi	184097799	1	15.112	1	20	637	656	UGGAGAAGCAGGGCACGUGC	GCAAGUGCCCUGCUUCUCCA	Cleavage	| Glycine max transcriptional factor NAC35 (NAC35) mRNA, complete cds	1
gma-miR164a	_	AK245421.1	gma-miR164a_AK245421.1	gi	210141502	3.5	17.062	1	21	1098	1118	UGGAGAAGCAGGGCACGUGCA	UGCAUGUGUUUUGUUUCUUCG	Cleavage	| Glycine max cDNA, clone: GMFL01-29-O17	1
gma-miR164a	_	EV282294.1	gma-miR164a_EV282294.1	gi	151412482	2.5	13.619	1	21	508	528	UGGAGAAGCAGGGCACGUGCA	UUCGCGUGCCCUGCUUUUUCC	Cleavage	GLNBE87TF JCVI-SOY3 Glycine max cDNA 5', mRNA sequence	1
gma-miR164a	_	CD393585.1	gma-miR164a_CD393585.1	gi	31308382	3.5	22.027	1	21	173	193	UGGAGAAGCAGGGCACGUGCA	UGCAUGUUGCUUGCUUCUUCA	Cleavage	Gm_ck13123 Soybean induced by Salicylic Acid Glycine max cDNA 3', mRNA sequence	1
gma-miR164a	_	BT094609.1	gma-miR164a_BT094609.1	gi	255637176	4	24.725	1	21	1026	1046	UGGAGAAGCAGGGCACGUGCA	UGCACGUGCUUUUCUUUACCA	Translation	| Soybean clone JCVI-FLGm-18L20 unknown mRNA	1
gma-miR164a	_	BI970282.1	gma-miR164a_BI970282.1	gi	16344687	3	13.906	1	19	183	201	UGGAGAAGCAGGGCACGUG	CAUGUGCCCUGCUCCUCUG	Cleavage	GM830010A10D07 Gm-r1083 Glycine max cDNA clone Gm-r1083-3613 3', mRNA sequence	1
gma-miR164a	_	CX701135.1	gma-miR164a_CX701135.1	gi	58014393	2.5	19.01	1	19	386	404	UGGAGAAGCAGGGCACGUG	UACGUGCUCUGCAUCUUCA	Cleavage	gmrtDrNS01_34-A_M13R_H06_034.s3 Water stressed 48h segment 1 gmrtDrNS01 Glycine max cDNA 3', mRNA sequence	1
gma-miR164a	_	FG986628.1	gma-miR164a_FG986628.1	gi	192294779	4	17.555	1	21	707	727	UGGAGAAGCAGGGCACGUGCA	UGCACUUGCGCUGUUUCUUCU	Cleavage	GLLBW88TF JCVI-SOY1 Glycine max cDNA 5', mRNA sequence	1
gma-miR164a	_	BT093419.1	gma-miR164a_BT093419.1	gi	255634858	3	16.564	1	20	371	390	UGGAGAAGCAGGGCACGUGC	GCAUGUUAUCUGCUUCUCCA	Cleavage	| Soybean clone JCVI-FLGm-14G23 unknown mRNA	1
gma-miR164a	_	HO030758.1	gma-miR164a_HO030758.1	gi	298185545	3	21.32	1	20	985	1004	UGGAGAAGCAGGGCACGUGC	GUGCGUGCUGUGCUUCUUCG	Translation	ocpsga0_0286_B07.ab1 Soybean immature seed full-length-enriched cDNA library Glycine max cDNA, mRNA sequence	1
gma-miR164a	_	BT094409.1	gma-miR164a_BT094409.1	gi	255636786	4	22.218	1	20	220	239	UGGAGAAGCAGGGCACGUGC	GCACGUGCCCUGCCUGUUCG	Cleavage	| Soybean clone JCVI-FLGm-18L1 unknown mRNA	1
gma-miR164a	_	CO982335.1	gma-miR164a_CO982335.1	gi	51338469	4	9.587	1	21	10	30	UGGAGAAGCAGGGCACGUGCA	UGCACGUGCUGUACUUCACCA	Translation	GM89014A1G07.r1 Gm-r1089 Glycine max cDNA clone Gm-r1089-5293 3, mRNA sequence	1
gma-miR164a	_	EV264641.1	gma-miR164a_EV264641.1	gi	151394770	3.5	16.211	1	21	675	695	UGGAGAAGCAGGGCACGUGCA	UGCACGUGCCACUCUUCUCUA	Translation	GLLAK90TF JCVI-SOY1 Glycine max cDNA 5', mRNA sequence	1
gma-miR164a	_	BT097745.1	gma-miR164a_BT097745.1	gi	255644982	3	15.187	1	19	427	445	UGGAGAAGCAGGGCACGUG	UGCGUGCCCUGCAUCUCCU	Cleavage	| Soybean clone JCVI-FLGm-22B19 unknown mRNA	1
gma-miR164a	_	L20248.1	gma-miR164a_L20248.1	gi	310564	3	11.572	1	19	497	515	UGGAGAAGCAGGGCACGUG	CACAUGCCUUGUUUUUUCA	Cleavage	Glycine max glutamine synthetase (GSGmE) mRNA, 3' end	1
gma-miR164a	_	BE657550.1	gma-miR164a_BE657550.1	gi	9983442	3	21.157	1	19	463	481	UGGAGAAGCAGGGCACGUG	CACAUGCUCUGUUUUUUCA	Cleavage	GM700002A10G12 Gm-r1070 Glycine max cDNA clone Gm-r1070-695 3', mRNA sequence	1
gma-miR167c	_	BE823108.1	gma-miR167c_BE823108.1	gi	10255342	1	14.149	1	21	502	522	UGAAGCUGCCAGCAUGAUCUG	CAGAUCAUGCUGNCAGCUUCA	Translation	GM700020A20A4 Gm-r1070 Glycine max cDNA clone Gm-r1070-7688 3', mRNA sequence	1
gma-miR167c	_	AK243812.1	gma-miR167c_AK243812.1	gi	210145121	3.5	19.838	1	20	3349	3368	UGAAGCUGCCAGCAUGAUCU	AGAUCAGGCUGGCAGCUUGU	Cleavage	| Glycine max cDNA, clone: GMFL01-01-F05	1
gma-miR167c	_	FG994819.1	gma-miR167c_FG994819.1	gi	192302497	3	22.996	1	20	208	227	UGAAGCUGCCAGCAUGAUCU	GGAUCAUGCUGGUGCUUUCA	Cleavage	GLLEG19TR JCVI-SOY1 Glycine max cDNA 5', mRNA sequence	1
gma-miR167c	_	EU884444.1	gma-miR167c_EU884444.1	gi	217037948	2.5	17.889	1	19	412	430	UGAAGCUGCCAGCAUGAUC	GGUUAUGCUAGUAGCUUCA	Translation	| Glycine max gibberellin 20-oxidase 1 mRNA, complete cds	1
gma-miR167c	_	AI460612.1	gma-miR167c_AI460612.1	gi	4313493	3	19.848	1	20	30	49	UGAAGCUGCCAGCAUGAUCU	AGCUCUUGCUGGUAGCUUUA	Cleavage	sa71b01.y1 Gm-c1004 Glycine max cDNA clone GENOME SYSTEMS CLONE ID: Gm-c1004-4706 5', mRNA sequence	1
gma-miR167c	_	BT096861.1	gma-miR167c_BT096861.1	gi	255641564	3.5	15.084	1	20	957	976	UGAAGCUGCCAGCAUGAUCU	AGAUUAAGCUGGCAGCUAUA	Cleavage	| Soybean clone JCVI-FLGm-21C16 unknown mRNA	1
gma-miR167c	_	BG726254.1	gma-miR167c_BG726254.1	gi	14011323	3	13.316	1	19	89	107	UGAAGCUGCCAGCAUGAUC	GUUCAUGCUGGUAGCUUUC	Cleavage	sae13d12.y1 Gm-c1067 Glycine max cDNA clone GENOME SYSTEMS CLONE ID: Gm-c1067-2855 5' similar to TR:Q9VFS5 Q9VFS5 CG9351 PROTEIN. ;, mRNA sequence	1
gma-miR167c	_	AK285278.1	gma-miR167c_AK285278.1	gi	210142400	3	18.017	1	21	739	759	UGAAGCUGCCAGCAUGAUCUG	CAUAUGAUGCUGGCUGUUUCA	Cleavage	| Glycine max cDNA, clone: GMFL01-06-J13	1
gma-miR167c	_	CX547094.1	gma-miR167c_CX547094.1	gi	57574119	2.5	20.19	1	19	841	859	UGAAGCUGCCAGCAUGAUC	GGUCAUGCUAUCAGCUUCA	Translation	gmrtDrNS01_02-A_T3_F10_070.s2 Water stressed 5h segment 2 gmrtDrNS01 Glycine max cDNA 3', mRNA sequence	1
gma-miR167c	_	CX708699.1	gma-miR167c_CX708699.1	gi	58021958	3.5	13.019	1	20	392	411	UGAAGCUGCCAGCAUGAUCU	AGAUGACGCUGGCAGUUUCC	Cleavage	gmrtDrNS01_39-C_M13R_B08_062.s4 Water stressed 48h segment 2 gmrtDrNS01 Glycine max cDNA 3', mRNA sequence	1
gma-miR167c	_	AK287052.1	gma-miR167c_AK287052.1	gi	210144270	4	22.355	1	21	1541	1562	UGAAGCUGCCAGCA-UGAUCUG	CAGAUUGCUACUGGCAGCUUCA	Cleavage	| Glycine max cDNA, clone: GMFL01-42-P16	1
gma-miR167c	_	BF069211.1	gma-miR167c_BF069211.1	gi	10846288	3.5	20.32	1	21	169	189	UGAAGCUGCCAGCAUGAUCUG	CUGAUUGUGCUUGUAGCUUCU	Translation	st43g02.y1 Gm-c1067 Glycine max cDNA clone GENOME SYSTEMS CLONE ID: Gm-c1067-1851 5' similar to TR:Q9SZ11 Q9SZ11 HYPOTHETICAL 83.7 KD PROTEIN. ;, mRNA sequence	1
gma-miR167c	_	EV272038.1	gma-miR167c_EV272038.1	gi	151402225	2.5	20.056	1	18	221	238	UGAAGCUGCCAGCAUGAU	CUCGUGCUCGCAGCUUCA	Translation	GLMBE59TF JCVI-SOY2 Glycine max cDNA 5', mRNA sequence	1
gma-miR167c	_	EV275858.1	gma-miR167c_EV275858.1	gi	151406043	3	22.996	1	20	534	553	UGAAGCUGCCAGCAUGAUCU	AGAGAAGGCUGGCAGCUUCA	Cleavage	GLMCM68TF JCVI-SOY2 Glycine max cDNA 5', mRNA sequence	1
gma-miR167c	_	BT093689.1	gma-miR167c_BT093689.1	gi	255635385	3.5	19.665	1	21	453	473	UGAAGCUGCCAGCAUGAUCUG	CACAUCAUGCUUGCAGGUUCC	Translation	| Soybean clone JCVI-FLGm-24G10 unknown mRNA	2
gma-miR167c	_	BT093689.1	gma-miR167c_BT093689.1	gi	255635385	3.5	19.665	1	21	1198	1218	UGAAGCUGCCAGCAUGAUCUG	CACAUCAUGCUUGCAGGUUCC	Translation	| Soybean clone JCVI-FLGm-24G10 unknown mRNA	2
gma-miR169b	_	AK244862.1	gma-miR169b_AK244862.1	gi	210140943	1.5	19.084	1	20	1439	1458	CAGCCAAGGAUGACUUGCCG	CGGCAAAUCAUUCUUGGCUG	Cleavage	| Glycine max cDNA, clone: GMFL01-15-I08	1
gma-miR169b	_	BT096576.1	gma-miR169b_BT096576.1	gi	255641008	2	11.449	1	20	885	904	CAGCCAAGGAUGACUUGCCG	UGGCAAAUCAUCCUUGGCUU	Cleavage	| Soybean clone JCVI-FLGm-15L7 unknown mRNA	1
gma-miR169b	_	AK245196.1	gma-miR169b_AK245196.1	gi	210141279	2	14.974	1	20	904	923	CAGCCAAGGAUGACUUGCCG	UGGCAAAUCAUCCUUGGCUU	Cleavage	| Glycine max cDNA, clone: GMFL01-23-I01	1
gma-miR169b	_	FJ775528.1	gma-miR169b_FJ775528.1	gi	257136300	2	19.487	1	21	1345	1365	CAGCCAAGGAUGACUUGCCGA	UAGGGAAGUCAUCCUUGGCUC	Cleavage	| Glycine max CCAAT-binding transcription factor family protein (NF-YA1) mRNA, complete cds	1
gma-miR169b	_	AK243807.1	gma-miR169b_AK243807.1	gi	210145116	3	18.811	1	21	932	952	CAGCCAAGGAUGACUUGCCGA	UUGGUAAAUUAUCAUUGGCUG	Cleavage	| Glycine max cDNA, clone: GMFL01-01-E24	1
gma-miR169b	_	GR858328.1	gma-miR169b_GR858328.1	gi	254340203	2.5	17.973	1	20	380	399	CAGCCAAGGAUGACUUGCCG	UGGCAAGUGAUUAUUGGCUG	Cleavage	CCCC22057.g1 CCCC Glycine max callus grown in dark condition Glycine max cDNA clone CCCC22057 3', mRNA sequence	1
gma-miR169b	_	FG994306.1	gma-miR169b_FG994306.1	gi	192305540	2.5	21.22	1	21	398	418	CAGCCAAGGAUGACUUGCCGA	UAGGUACCUCAUCCUUGGCUG	Cleavage	GLLED18TR JCVI-SOY1 Glycine max cDNA 5', mRNA sequence	1
gma-miR169b	_	CX706293.1	gma-miR169b_CX706293.1	gi	58019551	3	18.476	1	21	588	608	CAGCCAAGGAUGACUUGCCGA	UCCUCAAGUUGUCUUUGGUUG	Cleavage	gmrtDrNS01_10-C_M13R_D04_026.s2 Water stressed 5h segment 2 gmrtDrNS01 Glycine max cDNA 3', mRNA sequence	1
gma-miR169b	_	AK244709.1	gma-miR169b_AK244709.1	gi	210140790	2.5	18.654	1	21	142	162	CAGCCAAGGAUGACUUGCCGA	UCUGCAAUUCAUGUUUGGCUG	Translation	| Glycine max cDNA, clone: GMFL01-11-F01	1
gma-miR169b	_	AK244974.1	gma-miR169b_AK244974.1	gi	210141055	3	17.082	1	21	1290	1310	CAGCCAAGGAUGACUUGCCGA	UGGGUGAAUUAUCUUUGGCUG	Cleavage	| Glycine max cDNA, clone: GMFL01-18-C16	1
gma-miR169b	_	AK245986.1	gma-miR169b_AK245986.1	gi	210142067	3	14.904	1	21	1278	1298	CAGCCAAGGAUGACUUGCCGA	UUAGCAAGUCUUUUUUGGCUA	Translation	| Glycine max cDNA, clone: GMFL01-48-B03	1
gma-miR169b	_	BU549008.1	gma-miR169b_BU549008.1	gi	22931869	3.5	18.051	1	21	277	297	CAGCCAAGGAUGACUUGCCGA	UCAGUGAGUCCUCCUUGCCUG	Translation	GM880016A10G11 Gm-r1088 Glycine max cDNA clone Gm-r1088-6069 3', mRNA sequence	1
gma-miR169b	_	BI967348.1	gma-miR169b_BI967348.1	gi	16341753	4	23.084	1	21	207	227	CAGCCAAGGAUGACUUGCCGA	UUGGGAAUUCAUUCUUGCCUG	Cleavage	GM830001B10F04 Gm-r1083 Glycine max cDNA clone Gm-r1083-271 3', mRNA sequence	1
gma-miR169b	_	AK245914.1	gma-miR169b_AK245914.1	gi	210141995	4	16.263	1	21	1339	1359	CAGCCAAGGAUGACUUGCCGA	UUGUUGGGUCAUUGUUGGCUG	Cleavage	| Glycine max cDNA, clone: GMFL01-45-P17	1
gma-miR169b	_	BU081136.1	gma-miR169b_BU081136.1	gi	22522325	3.5	23.044	1	19	425	443	CAGCCAAGGAUGACUUGCC	GGCAGGUUUUCCUUGCCUG	Translation	sar12a08.y1 Gm-c1049 Glycine max cDNA clone SOYBEAN CLONE ID: Gm-c1049-6183 5' similar to TR:Q9VWK7 Q9VWK7 CG14194 PROTEIN. ;, mRNA sequence	1
gma-miR169b	_	CX706434.1	gma-miR169b_CX706434.1	gi	58019692	3	17.418	1	20	530	549	CAGCCAAGGAUGACUUGCCG	CUGCAAGUGAUUUUUGGCUC	Cleavage	gmrtDrNS01_12-C_M13R_A02_016.s4 Water stressed 48h segment 2 gmrtDrNS01 Glycine max cDNA 3', mRNA sequence	1
gma-miR169b	_	BT097961.1	gma-miR169b_BT097961.1	gi	255645407	3.5	17.39	1	19	1191	1209	CAGCCAAGGAUGACUUGCC	GGAGAGUCAUCUUUGGCCG	Cleavage	| Soybean clone JCVI-FLGm-26O24 unknown mRNA	1
gma-miR169b	_	GR832655.1	gma-miR169b_GR832655.1	gi	254318487	3.5	17.598	1	21	663	683	CAGCCAAGGAUGACUUGCCGA	UAGGCAAUCCAUUCUUGGCUA	Cleavage	CCCC5937.b1 CCCC Glycine max callus grown in dark condition Glycine max cDNA clone CCCC5937 5', mRNA sequence	1
gma-miR169c	_	BT096576.1	gma-miR169c_BT096576.1	gi	255641008	1	11.449	1	20	885	904	AAGCCAAGGAUGACUUGCCG	UGGCAAAUCAUCCUUGGCUU	Cleavage	| Soybean clone JCVI-FLGm-15L7 unknown mRNA	1
gma-miR169c	_	AK245196.1	gma-miR169c_AK245196.1	gi	210141279	1	14.974	1	20	904	923	AAGCCAAGGAUGACUUGCCG	UGGCAAAUCAUCCUUGGCUU	Cleavage	| Glycine max cDNA, clone: GMFL01-23-I01	1
gma-miR169c	_	AK244862.1	gma-miR169c_AK244862.1	gi	210140943	2.5	19.084	1	20	1439	1458	AAGCCAAGGAUGACUUGCCG	CGGCAAAUCAUUCUUGGCUG	Cleavage	| Glycine max cDNA, clone: GMFL01-15-I08	1
gma-miR169c	_	FJ775528.1	gma-miR169c_FJ775528.1	gi	257136300	2	19.487	1	21	1345	1365	AAGCCAAGGAUGACUUGCCGA	UAGGGAAGUCAUCCUUGGCUC	Cleavage	| Glycine max CCAAT-binding transcription factor family protein (NF-YA1) mRNA, complete cds	1
gma-miR169c	_	EV277732.1	gma-miR169c_EV277732.1	gi	151407917	3.5	16.05	1	21	526	546	AAGCCAAGGAUGACUUGCCGA	UCGGCUAUUUUUCCUUGGCUU	Translation	GLMD753TF JCVI-SOY2 Glycine max cDNA 5', mRNA sequence	1
gma-miR169c	_	FG986521.1	gma-miR169c_FG986521.1	gi	192294672	3.5	15.806	1	20	158	177	AAGCCAAGGAUGACUUGCCG	CGGCUAGCCAUCCUCGGCUU	Cleavage	GLLBV55TF JCVI-SOY1 Glycine max cDNA 5', mRNA sequence	1
gma-miR169c	_	BT094313.1	gma-miR169c_BT094313.1	gi	255636603	3.5	19.993	1	20	945	964	AAGCCAAGGAUGACUUGCCG	CGGCAAUUCAUCAUUUGCUU	Cleavage	| Soybean clone JCVI-FLGm-24B24 unknown mRNA	1
gma-miR169c	_	AK245986.1	gma-miR169c_AK245986.1	gi	210142067	3	14.904	1	21	1278	1298	AAGCCAAGGAUGACUUGCCGA	UUAGCAAGUCUUUUUUGGCUA	Translation	| Glycine max cDNA, clone: GMFL01-48-B03	1
gma-miR169c	_	AK286373.1	gma-miR169c_AK286373.1	gi	210143591	3	14.944	1	18	1323	1340	AAGCCAAGGAUGACUUGC	ACAAGUCAUUCUUGUCUU	Cleavage	| Glycine max cDNA, clone: GMFL01-26-O23	1
gma-miR169c	_	BT094713.1	gma-miR169c_BT094713.1	gi	255637378	2.5	21.282	1	18	1224	1241	AAGCCAAGGAUGACUUGC	UCAAGUAAUUCUUGGCUU	Cleavage	| Soybean clone JCVI-FLGm-24P20 unknown mRNA	1
gma-miR169c	_	AK243807.1	gma-miR169c_AK243807.1	gi	210145116	4	18.811	1	21	932	952	AAGCCAAGGAUGACUUGCCGA	UUGGUAAAUUAUCAUUGGCUG	Cleavage	| Glycine max cDNA, clone: GMFL01-01-E24	1
gma-miR169c	_	AK285950.1	gma-miR169c_AK285950.1	gi	210143168	3.5	15.271	1	20	993	1012	AAGCCAAGGAUGACUUGCCG	CGGCUGAUUAUUCUUGGCUU	Cleavage	| Glycine max cDNA, clone: GMFL01-19-B12	1
gma-miR169c	_	CD415485.1	gma-miR169c_CD415485.1	gi	31473472	3	15.023	1	21	634	654	AAGCCAAGGAUGACUUGCCGA	UCAGCAAGAUAUAUUUGGCUU	Translation	Gm_ck5635 Soybean induced by Salicylic Acid Glycine max cDNA 3', mRNA sequence	1
gma-miR169c	_	CO983465.1	gma-miR169c_CO983465.1	gi	51342388	4	21.072	1	21	209	229	AAGCCAAGGAUGACUUGCCGA	UUGUCAAAUCAUCUUUGUCUU	Cleavage	GM89018B2G10.r1 Gm-r1089 Glycine max cDNA clone Gm-r1089-6860 3, mRNA sequence	1
gma-miR169c	_	BT095187.1	gma-miR169c_BT095187.1	gi	255638290	4	14.745	1	21	581	601	AAGCCAAGGAUGACUUGCCGA	UUGGCAAGCAAUUCUUGACUU	Cleavage	| Soybean clone JCVI-FLGm-6N2 unknown mRNA	1
gma-miR169c	_	BT096511.1	gma-miR169c_BT096511.1	gi	255640872	3	14.75	1	21	405	425	AAGCCAAGGAUGACUUGCCGA	UCCCCAAGGCAUCUUUGGUUU	Cleavage	| Soybean clone JCVI-FLGm-15H21 unknown mRNA	1
gma-miR169c	_	GR858328.1	gma-miR169c_GR858328.1	gi	254340203	3.5	17.973	1	20	380	399	AAGCCAAGGAUGACUUGCCG	UGGCAAGUGAUUAUUGGCUG	Cleavage	CCCC22057.g1 CCCC Glycine max callus grown in dark condition Glycine max cDNA clone CCCC22057 3', mRNA sequence	1
gma-miR169c	_	CX706434.1	gma-miR169c_CX706434.1	gi	58019692	3	17.418	1	20	530	549	AAGCCAAGGAUGACUUGCCG	CUGCAAGUGAUUUUUGGCUC	Cleavage	gmrtDrNS01_12-C_M13R_A02_016.s4 Water stressed 48h segment 2 gmrtDrNS01 Glycine max cDNA 3', mRNA sequence	1
gma-miR171a	_	GD865589.1	gma-miR171a_GD865589.1	gi	208065195	3	20.237	1	21	229	249	UGAGCCGUGCCAAUAUCACGA	UUGUGAUUUUGGCUUGGCUCG	Cleavage	454GmaGlobSeed608238 Soybean Seeds Containing Globular-Stage Embryos Glycine max cDNA, mRNA sequence	1
gma-miR171a	_	GR855785.1	gma-miR171a_GR855785.1	gi	254345235	3.5	18.969	1	21	20	40	UGAGCCGUGCCAAUAUCACGA	UCCUGGUGUUGGUAUGGCACA	Cleavage	CCCC20499.b1 CCCC Glycine max callus grown in dark condition Glycine max cDNA clone CCCC20499 5', mRNA sequence	1
gma-miR171a	_	CO984802.1	gma-miR171a_CO984802.1	gi	51344069	3.5	20.337	1	20	620	639	UGAGCCGUGCCAAUAUCACG	UGUGGGGUUGGCGCGGCUCU	Cleavage	GM89022A2B08.r1 Gm-r1089 Glycine max cDNA clone Gm-r1089-8128 3, mRNA sequence	1
gma-miR171a	_	AK245904.1	gma-miR171a_AK245904.1	gi	210141985	3	13.992	1	18	395	412	UGAGCCGUGCCAAUAUCA	UGAUGUUGGCAUGAUUCA	Cleavage	| Glycine max cDNA, clone: GMFL01-45-L12	1
gma-miR171a	_	DB963052.1	gma-miR171a_DB963052.1	gi	213608150	4	22.436	1	18	408	425	UGAGCCGUGCCAAUAUCA	UGGUGUUGGCACGGUUGG	Cleavage	DB963052 full-length enriched soybean cDNA library, mixture of seedling, young plant, adult plant Glycine max cDNA clone GMFL02-22-D08 5', mRNA sequence	1
gma-miR171a	_	CX706341.1	gma-miR171a_CX706341.1	gi	58019599	4	15.346	1	18	78	95	UGAGCCGUGCCAAUAUCA	UGAUGUUGGUAUGGCUGU	Cleavage	gmrtDrNS01_10-C_M13R_H05_033.s2 Water stressed 5h segment 2 gmrtDrNS01 Glycine max cDNA 3', mRNA sequence	1
gma-miR171a	_	AY323131.1	gma-miR171a_AY323131.1	gi	32493113	4	23.197	1	18	199	216	UGAGCCGUGCCAAUAUCA	UGGUGUUGGCACGGUUGG	Cleavage	| Glycine max putative glutamate decarboxylase (GAD) mRNA, partial cds	1
gma-miR171a	_	AK285497.1	gma-miR171a_AK285497.1	gi	210142619	4	23.197	1	18	418	435	UGAGCCGUGCCAAUAUCA	UGGUGUUGGCACGGUUGG	Cleavage	| Glycine max cDNA, clone: GMFL01-10-J21	1
gma-miR171a	_	AB240965.1	gma-miR171a_AB240965.1	gi	157890421	4	21.275	1	18	474	491	UGAGCCGUGCCAAUAUCA	UGGUGUUGGCACGGUUGG	Cleavage	| Glycine max GAD mRNA for glutamate decarboxylase, complete cds	1
gma-miR171a	_	AK243831.1	gma-miR171a_AK243831.1	gi	210145140	4	24.598	1	19	312	330	UGAGCCGUGCCAAUAUCAC	GUGGUAUUGGCAUGACUAA	Cleavage	| Glycine max cDNA, clone: GMFL01-01-F24	1
gma-miR171a	_	AK244885.1	gma-miR171a_AK244885.1	gi	210140966	3.5	14.448	1	19	2219	2237	UGAGCCGUGCCAAUAUCAC	GUGAUAUUGAUAUGGAUCA	Translation	| Glycine max cDNA, clone: GMFL01-15-P17	1
gma-miR390a-5p	_	FJ014855.1	gma-miR390a-5p_FJ014855.1	gi	223452559	3	22.317	1	21	1288	1308	AAGCUCAGGAGGGAUAGCGCC	GGUGUUGUCCUCCUUGAGCUU	Translation	| Glycine max clone cw178 protein kinase mRNA, complete cds	1
gma-miR390a-5p	_	AK245930.1	gma-miR390a-5p_AK245930.1	gi	210142011	3.5	9.202	1	21	625	645	AAGCUCAGGAGGGAUAGCGCC	GGCUCUGUCCCUCUUAAGCUU	Cleavage	| Glycine max cDNA, clone: GMFL01-46-E23	1
gma-miR390a-5p	_	EV281378.1	gma-miR390a-5p_EV281378.1	gi	151411567	3.5	24.083	1	21	53	73	AAGCUCAGGAGGGAUAGCGCC	GGCGGUAUACUUUCUGGGCUU	Cleavage	GLNB416TF JCVI-SOY3 Glycine max cDNA 5', mRNA sequence	1
gma-miR390a-5p	_	AK245429.1	gma-miR390a-5p_AK245429.1	gi	210141510	3	16.134	1	21	118	138	AAGCUCAGGAGGGAUAGCGCC	GGUGCUAUCCGUAUUGGGCUU	Translation	| Glycine max cDNA, clone: GMFL01-30-D18	1
gma-miR390a-5p	_	AK287084.1	gma-miR390a-5p_AK287084.1	gi	210144302	3.5	19.761	1	21	913	933	AAGCUCAGGAGGGAUAGCGCC	GGUGUGGUUCUUCUUGAGCUU	Cleavage	| Glycine max cDNA, clone: GMFL01-43-L10	1
gma-miR390a-5p	_	BT094347.1	gma-miR390a-5p_BT094347.1	gi	255636668	4	15.921	1	21	1101	1121	AAGCUCAGGAGGGAUAGCGCC	GGUGUUGUUCUUCUUGAACUU	Cleavage	| Soybean clone JCVI-FLGm-18F1 unknown mRNA	1
gma-miR390a-5p	_	FJ014744.1	gma-miR390a-5p_FJ014744.1	gi	223452340	3.5	23.157	1	21	2842	2862	AAGCUCAGGAGGGAUAGCGCC	GGUGUUGUUCUUGUUGAGCUU	Translation	| Glycine max clone cw62 leucine-rich repeat transmembrane protein kinase mRNA, complete cds	1
gma-miR390a-5p	_	BW675227.1	gma-miR390a-5p_BW675227.1	gi	209723881	2.5	14.167	1	19	474	492	AAGCUCAGGAGGGAUAGCG	UGCUAUUCCUCUUAAGCUU	Cleavage	BW675227 GMFL01 Glycine max cDNA clone GMFL01-38-O08 5', mRNA sequence	1
gma-miR390a-5p	_	BE822221.1	gma-miR390a-5p_BE822221.1	gi	10254455	2	13.782	1	19	427	445	AAGCUCAGGAGGGAUAGCG	CCCUAUCCCUACUGAGCUU	Translation	GM700016B20D2 Gm-r1070 Glycine max cDNA clone Gm-r1070-6316 3', mRNA sequence	1
gma-miR390a-5p	_	CO981643.1	gma-miR390a-5p_CO981643.1	gi	51337777	3	20.89	1	19	449	467	AAGCUCAGGAGGGAUAGCG	CGCUGUCCCUUUAGAGCUU	Cleavage	GM89011B2H05.r1 Gm-r1089 Glycine max cDNA clone Gm-r1089-4210 3, mRNA sequence	1
gma-miR390a-5p	_	BT098902.1	gma-miR390a-5p_BT098902.1	gi	255647248	2.5	15.274	1	19	776	794	AAGCUCAGGAGGGAUAGCG	UGUUGUCCUUUCUGAGUUU	Cleavage	| Soybean clone JCVI-FLGm-13A4 unknown mRNA	1
gma-miR390a-5p	_	BI969137.1	gma-miR390a-5p_BI969137.1	gi	16343542	3.5	11.417	1	20	689	708	AAGCUCAGGAGGGAUAGCGC	GCUCUAUUCCUCCUAAGUUU	Cleavage	GM830007A20H11 Gm-r1083 Glycine max cDNA clone Gm-r1083-2662 3', mRNA sequence	1
gma-miR390a-5p	_	FJ014840.1	gma-miR390a-5p_FJ014840.1	gi	223452531	4	17.971	1	21	547	567	AAGCUCAGGAGGGAUAGCGCC	GGUUCUAUCCCUCCUCAGUUG	Cleavage	| Glycine max clone cw161 leucine-rich repeat transmembrane protein kinase mRNA, complete cds	1
gma-miR390a-5p	_	BQ081034.1	gma-miR390a-5p_BQ081034.1	gi	19936839	3	17.584	1	21	137	157	AAGCUCAGGAGGGAUAGCGCC	GGAGCCAUCCCUUCUCAGCUU	Cleavage	san18e07.y1 Gm-c1084 Glycine max cDNA clone SOYBEAN CLONE ID: Gm-c1084-4429 5' similar to TR:Q9SRV4 Q9SRV4 F20H23.20 PROTEIN. ;, mRNA sequence	1
gma-miR390a-5p	_	CO981713.1	gma-miR390a-5p_CO981713.1	gi	51337847	4	22.426	1	21	643	663	AAGCUCAGGAGGGAUAGCGCC	GGUGUUCUUUUUCUUGGGCUU	Cleavage	GM89012A1G11.r1 Gm-r1089 Glycine max cDNA clone Gm-r1089-4533 3, mRNA sequence	1
gma-miR390a-5p	_	AK286741.1	gma-miR390a-5p_AK286741.1	gi	210143959	2.5	21.507	1	21	214	234	AAGCUCAGGAGGGAUAGCGCC	GCCUCUAUCAUUCCUGAGCUU	Cleavage	| Glycine max cDNA, clone: GMFL01-35-M24	1
gma-miR390a-5p	_	BT094366.1	gma-miR390a-5p_BT094366.1	gi	255636704	3	17.796	1	21	300	320	AAGCUCAGGAGGGAUAGCGCC	GUUGUUGUCUUUCUUGAGUUU	Cleavage	| Soybean clone JCVI-FLGm-24D22 unknown mRNA	1
gma-miR390a-5p	_	EU916253.1	gma-miR390a-5p_EU916253.1	gi	196122013	2.5	19.704	1	19	252	270	AAGCUCAGGAGGGAUAGCG	UGCUAAUCUUCCUGGGCUU	Cleavage	| Glycine max germin-like protein 5 mRNA, complete cds	1
gma-miR390a-3p	_	EV269128.1	gma-miR390a-3p_EV269128.1	gi	151399257	2	15.302	1	19	603	621	CGCUAUCCAUCCUGAGUUU	AAACUUGGGAUGGAUAGCC	Cleavage	GLMAF66TF JCVI-SOY2 Glycine max cDNA 5', mRNA sequence	1
gma-miR390a-3p	_	BF596717.1	gma-miR390a-3p_BF596717.1	gi	11689041	3.5	16.715	1	20	261	280	CGCUAUCCAUCCUGAGUUUC	GAAAUUUGGGAUUGAUAGCC	Cleavage	su73g11.y1 Gm-c1055 Glycine max cDNA clone GENOME SYSTEMS CLONE ID: Gm-c1055-334 5' similar to TR:O80632 O80632 F12L6.11 PROTEIN. ;, mRNA sequence	1
gma-miR390a-3p	_	CD417428.1	gma-miR390a-3p_CD417428.1	gi	31475400	4	14.446	1	20	358	377	CGCUAUCCAUCCUGAGUUUC	GAAAUUUGGGAUGAAUGGUG	Cleavage	Gm_ck8157 Soybean induced by Salicylic Acid Glycine max cDNA 3', mRNA sequence	1
gma-miR390a-3p	_	CX706800.1	gma-miR390a-3p_CX706800.1	gi	58020058	3	11.569	1	19	108	126	CGCUAUCCAUCCUGAGUUU	AAACUUAGGACGGAUACCG	Translation	gmrtDrNS01_16-C_M13R_B09_077.s1 Water stressed 5h segment 1 gmrtDrNS01 Glycine max cDNA 3', mRNA sequence	1
gma-miR390a-3p	_	FK470769.1	gma-miR390a-3p_FK470769.1	gi	193509791	3.5	16.462	1	20	157	176	CGCUAUCCAUCCUGAGUUUC	GGGACCCAGGAUGGCUGGCG	Cleavage	454GmaGlobSeed205401 Soybean Seeds Containing Globular-Stage Embryos Glycine max cDNA, mRNA sequence	1
gma-miR390a-3p	_	HO010724.1	gma-miR390a-3p_HO010724.1	gi	298167285	3	12.735	1	20	493	512	CGCUAUCCAUCCUGAGUUUC	GGAACGUAGGAAGGAUAGUG	Translation	ocpsga0_0029_F01.ab1 Soybean immature seed full-length-enriched cDNA library Glycine max cDNA, mRNA sequence	1
gma-miR390a-3p	_	AF016633.1	gma-miR390a-3p_AF016633.1	gi	2388688	3.5	19.851	1	20	664	683	CGCUAUCCAUCCUGAGUUUC	GAAGGUCAGCAUGGAUGGUG	Translation	| Glycine max GH1 protein (GH1) mRNA, partial cds	1
gma-miR390a-3p	_	BT095721.1	gma-miR390a-3p_BT095721.1	gi	255639326	3.5	22.275	1	20	760	779	CGCUAUCCAUCCUGAGUUUC	GAAGGUCAGCAUGGAUGGUG	Translation	| Soybean clone JCVI-FLGm-25E16 unknown mRNA	1
gma-miR390a-3p	_	AK244241.1	gma-miR390a-3p_AK244241.1	gi	210145550	3.5	20.9	1	20	857	876	CGCUAUCCAUCCUGAGUUUC	GAAGGUCAGCAUGGAUGGUG	Translation	| Glycine max cDNA, clone: GMFL01-02-H17	1
gma-miR390a-3p	_	AK244849.1	gma-miR390a-3p_AK244849.1	gi	210140930	4	22.294	1	20	1487	1506	CGCUAUCCAUCCUGAGUUUC	GAAGCUCAAGAUGGAUGUUG	Cleavage	| Glycine max cDNA, clone: GMFL01-15-C13	1
gma-miR390a-3p	_	BG726510.1	gma-miR390a-3p_BG726510.1	gi	14011588	3.5	19.862	1	19	422	440	CGCUAUCCAUCCUGAGUUU	GAACUUAGGAUGGAUUGGG	Cleavage	sae25a12.y1 Gm-c1067 Glycine max cDNA clone GENOME SYSTEMS CLONE ID: Gm-c1067-3863 5' similar to SW:YK98_ARATH O81004 HYPOTHETICAL GTP-BINDING PROTEIN T20K9.8. ;, mRNA sequence	1
gma-miR390a-3p	_	EV268842.1	gma-miR390a-3p_EV268842.1	gi	151398971	4	17.67	1	20	103	122	CGCUAUCCAUCCUGAGUUUC	GAGGCUCAUCAUGGAUAGCU	Translation	GLMAC44TF JCVI-SOY2 Glycine max cDNA 5', mRNA sequence	1
gma-miR390a-3p	_	FJ501173.1	gma-miR390a-3p_FJ501173.1	gi	217314870	3.5	18.695	1	19	570	588	CGCUAUCCAUCCUGAGUUU	AAAUUCAGAAUGGGUAGAG	Translation	| Glycine max cultivar HEFENG 29 lectin mRNA, complete cds	1
gma-miR390a-3p	_	BT094411.1	gma-miR390a-3p_BT094411.1	gi	255636790	3	16.462	1	19	860	878	CGCUAUCCAUCCUGAGUUU	AAAGUCAGUAUGGAUGGUG	Translation	| Soybean clone JCVI-FLGm-24F14 unknown mRNA	1
gma-miR390a-3p	_	DB959504.1	gma-miR390a-3p_DB959504.1	gi	213586999	4	20.925	1	20	183	202	CGCUAUCCAUCCUGAGUUUC	GGGACUCACGGUGGAUGGAG	Cleavage	DB959504 full-length enriched soybean cDNA library, mixture of seedling, young plant, adult plant Glycine max cDNA clone GMFL02-12-F13 5', mRNA sequence	1
gma-miR390a-3p	_	BT098150.1	gma-miR390a-3p_BT098150.1	gi	255645778	4	18.605	1	20	650	669	CGCUAUCCAUCCUGAGUUUC	GGAACUUGGUAUGGAUAUUG	Translation	| Soybean clone JCVI-FLGm-16D23 unknown mRNA	1
gma-miR390b-5p	_	FJ014855.1	gma-miR390b-5p_FJ014855.1	gi	223452559	3	22.317	1	21	1288	1308	AAGCUCAGGAGGGAUAGCACC	GGUGUUGUCCUCCUUGAGCUU	Translation	| Glycine max clone cw178 protein kinase mRNA, complete cds	1
gma-miR390b-5p	_	AK245429.1	gma-miR390b-5p_AK245429.1	gi	210141510	3	16.134	1	21	118	138	AAGCUCAGGAGGGAUAGCACC	GGUGCUAUCCGUAUUGGGCUU	Translation	| Glycine max cDNA, clone: GMFL01-30-D18	1
gma-miR390b-5p	_	AK287084.1	gma-miR390b-5p_AK287084.1	gi	210144302	3.5	19.761	1	21	913	933	AAGCUCAGGAGGGAUAGCACC	GGUGUGGUUCUUCUUGAGCUU	Cleavage	| Glycine max cDNA, clone: GMFL01-43-L10	1
gma-miR390b-5p	_	BT094347.1	gma-miR390b-5p_BT094347.1	gi	255636668	4	15.921	1	21	1101	1121	AAGCUCAGGAGGGAUAGCACC	GGUGUUGUUCUUCUUGAACUU	Cleavage	| Soybean clone JCVI-FLGm-18F1 unknown mRNA	1
gma-miR390b-5p	_	FJ014744.1	gma-miR390b-5p_FJ014744.1	gi	223452340	3.5	23.157	1	21	2842	2862	AAGCUCAGGAGGGAUAGCACC	GGUGUUGUUCUUGUUGAGCUU	Translation	| Glycine max clone cw62 leucine-rich repeat transmembrane protein kinase mRNA, complete cds	1
gma-miR390b-5p	_	BW675227.1	gma-miR390b-5p_BW675227.1	gi	209723881	2.5	14.167	1	19	474	492	AAGCUCAGGAGGGAUAGCA	UGCUAUUCCUCUUAAGCUU	Cleavage	BW675227 GMFL01 Glycine max cDNA clone GMFL01-38-O08 5', mRNA sequence	1
gma-miR390b-5p	_	BT098902.1	gma-miR390b-5p_BT098902.1	gi	255647248	2.5	15.274	1	19	776	794	AAGCUCAGGAGGGAUAGCA	UGUUGUCCUUUCUGAGUUU	Cleavage	| Soybean clone JCVI-FLGm-13A4 unknown mRNA	1
gma-miR390b-5p	_	FJ014840.1	gma-miR390b-5p_FJ014840.1	gi	223452531	4	17.971	1	21	547	567	AAGCUCAGGAGGGAUAGCACC	GGUUCUAUCCCUCCUCAGUUG	Cleavage	| Glycine max clone cw161 leucine-rich repeat transmembrane protein kinase mRNA, complete cds	1
gma-miR390b-5p	_	CO981713.1	gma-miR390b-5p_CO981713.1	gi	51337847	4	22.426	1	21	643	663	AAGCUCAGGAGGGAUAGCACC	GGUGUUCUUUUUCUUGGGCUU	Cleavage	GM89012A1G11.r1 Gm-r1089 Glycine max cDNA clone Gm-r1089-4533 3, mRNA sequence	1
gma-miR390b-5p	_	BT094366.1	gma-miR390b-5p_BT094366.1	gi	255636704	3	17.796	1	21	300	320	AAGCUCAGGAGGGAUAGCACC	GUUGUUGUCUUUCUUGAGUUU	Cleavage	| Soybean clone JCVI-FLGm-24D22 unknown mRNA	1
gma-miR390b-5p	_	EU916253.1	gma-miR390b-5p_EU916253.1	gi	196122013	2.5	19.704	1	19	252	270	AAGCUCAGGAGGGAUAGCA	UGCUAAUCUUCCUGGGCUU	Cleavage	| Glycine max germin-like protein 5 mRNA, complete cds	1
gma-miR390b-5p	_	FG986552.1	gma-miR390b-5p_FG986552.1	gi	192294703	2.5	16.114	1	19	628	646	AAGCUCAGGAGGGAUAGCA	UGCUCUUUCUUCUGAGCUU	Cleavage	GLLBW07TF JCVI-SOY1 Glycine max cDNA 5', mRNA sequence	1
gma-miR390b-5p	_	EV268224.1	gma-miR390b-5p_EV268224.1	gi	151398353	2.5	18.849	1	19	318	336	AAGCUCAGGAGGGAUAGCA	UGCUAAUCUUCCUGGGCUU	Cleavage	GLMA392TF JCVI-SOY2 Glycine max cDNA 5', mRNA sequence	1
gma-miR390b-5p	_	DB984431.1	gma-miR390b-5p_DB984431.1	gi	213589991	3	10.008	1	20	218	237	AAGCUCAGGAGGGAUAGCAC	GUCCUAUCUUUGCUGAGCUU	Translation	DB984431 full-length enriched soybean cDNA library, mixture of seedling, young plant, adult plant Glycine max cDNA clone GMFL02-33-I24 3', mRNA sequence	1
gma-miR390b-5p	_	BE822221.1	gma-miR390b-5p_BE822221.1	gi	10254455	2	13.782	1	18	428	445	AAGCUCAGGAGGGAUAGC	CCUAUCCCUACUGAGCUU	Translation	GM700016B20D2 Gm-r1070 Glycine max cDNA clone Gm-r1070-6316 3', mRNA sequence	1
gma-miR390b-5p	_	BQ081034.1	gma-miR390b-5p_BQ081034.1	gi	19936839	3	17.584	1	21	137	157	AAGCUCAGGAGGGAUAGCACC	GGAGCCAUCCCUUCUCAGCUU	Cleavage	san18e07.y1 Gm-c1084 Glycine max cDNA clone SOYBEAN CLONE ID: Gm-c1084-4429 5' similar to TR:Q9SRV4 Q9SRV4 F20H23.20 PROTEIN. ;, mRNA sequence	1
gma-miR390b-5p	_	AI973848.1	gma-miR390b-5p_AI973848.1	gi	5770674	3.5	20.817	1	19	221	239	AAGCUCAGGAGGGAUAGCA	UGCUGUCCCUUCUGUGCUG	Cleavage	sd11e02.y1 Gm-c1020 Glycine max cDNA clone GENOME SYSTEMS CLONE ID: Gm-c1020-1395 5', mRNA sequence	1
gma-miR390b-5p	_	CX703181.1	gma-miR390b-5p_CX703181.1	gi	58016439	3.5	14.28	1	19	153	171	AAGCUCAGGAGGGAUAGCA	UGUUAUCCCUCUUAAGCUG	Cleavage	gmrtDrNS01_13-B_M13R_H12_082.s1 Water stressed 5h segment 1 gmrtDrNS01 Glycine max cDNA 3', mRNA sequence	1
gma-miR390b-5p	_	BT094810.1	gma-miR390b-5p_BT094810.1	gi	255637567	4	23.823	1	21	788	808	AAGCUCAGGAGGGAUAGCACC	GGUUCUCUUCUUCUUGGGCUU	Cleavage	| Soybean clone JCVI-FLGm-6A4 unknown mRNA	1
gma-miR390b-3p	_	CO983318.1	gma-miR390b-3p_CO983318.1	gi	51342001	3	17.3	1	22	101	122	UACUUGGCGCUAUCUAUCUUGA	UCAAGAUCGAUAGCCUCAAGUG	Cleavage	GM89018B1C04.r1 Gm-r1089 Glycine max cDNA clone Gm-r1089-6655 3, mRNA sequence	1
gma-miR390b-3p	_	AK286280.1	gma-miR390b-3p_AK286280.1	gi	210143498	2	24.26	1	22	503	524	UACUUGGCGCUAUCUAUCUUGA	UUCAGAUAGAAGGUGCCAAGUA	Cleavage	| Glycine max cDNA, clone: GMFL01-25-G06	1
gma-miR390b-3p	_	FK006453.1	gma-miR390b-3p_FK006453.1	gi	192316750	2.5	13.196	1	22	471	492	UACUUGGCGCUAUCUAUCUUGA	UAAGGAUAGGUACUGCCAAGUG	Translation	GLMDS08TFB JCVI-SOY2 Glycine max cDNA 5', mRNA sequence	2
gma-miR390b-3p	_	FK006453.1	gma-miR390b-3p_FK006453.1	gi	192316750	2.5	13.196	1	22	1119	1140	UACUUGGCGCUAUCUAUCUUGA	UAAGGAUAGGUACUGCCAAGUG	Translation	GLMDS08TFB JCVI-SOY2 Glycine max cDNA 5', mRNA sequence	2
gma-miR390b-3p	_	BG551400.1	gma-miR390b-3p_BG551400.1	gi	13563180	4	18.831	1	21	71	91	UACUUGGCGCUAUCUAUCUUG	CAAGGUUGAUAGAGCCAAGGA	Translation	sad37e09.y1 Gm-c1075 Glycine max cDNA clone GENOME SYSTEMS CLONE ID: Gm-c1075-210 5' similar to TR:Q9SDC6 Q9SDC6 ESTS C97915(C0113). ;, mRNA sequence	1
gma-miR390b-3p	_	CO985503.1	gma-miR390b-3p_CO985503.1	gi	51344770	4	14.088	1	21	192	212	UACUUGGCGCUAUCUAUCUUG	CAAGAAGGAUUGUGUUAAGUA	Translation	GM89024B1H04.r1 Gm-r1089 Glycine max cDNA clone Gm-r1089-9199 3, mRNA sequence	1
gma-miR390b-3p	_	EV264420.1	gma-miR390b-3p_EV264420.1	gi	151394549	4	23.367	1	22	529	550	UACUUGGCGCUAUCUAUCUUGA	UUGGGAUGGCUGGUGCUAAGUU	Cleavage	GLLAI38TF JCVI-SOY1 Glycine max cDNA 5', mRNA sequence	1
gma-miR390b-3p	_	BT097837.1	gma-miR390b-3p_BT097837.1	gi	255645163	3.5	20.197	1	20	996	1015	UACUUGGCGCUAUCUAUCUU	AAGAUAGAGAGAGUCAAGUC	Translation	| Soybean clone JCVI-FLGm-22L5 unknown mRNA	1
gma-miR390b-3p	_	AK244635.1	gma-miR390b-3p_AK244635.1	gi	210145944	3	11.515	1	19	2266	2284	UACUUGGCGCUAUCUAUCU	AGAUAGAUAGCAUCAAGGA	Cleavage	| Glycine max cDNA, clone: GMFL01-08-L09	1
gma-miR390b-3p	_	AK244151.1	gma-miR390b-3p_AK244151.1	gi	210145460	3.5	17.862	1	22	382	403	UACUUGGCGCUAUCUAUCUUGA	UUGAGGUUGCUAGCACCAAGUA	Cleavage	| Glycine max cDNA, clone: GMFL01-02-D17	1
gma-miR393a	_	AK286220.1	gma-miR393a_AK286220.1	gi	210143438	0	23.522	1	20	2269	2288	UCCAAAGGGAUCGCAUUGAU	AACAAUGCGAUCCCUUUGGA	Cleavage	| Glycine max cDNA, clone: GMFL01-24-D14	1
gma-miR393a	_	AK286056.1	gma-miR393a_AK286056.1	gi	210143274	0	22.622	1	18	1709	1726	UCCAAAGGGAUCGCAUUG	CAAUGCGAUCCCUUUGGA	Cleavage	| Glycine max cDNA, clone: GMFL01-21-A01	1
gma-miR393a	_	AK285977.1	gma-miR393a_AK285977.1	gi	210143195	0	20.485	1	18	2111	2128	UCCAAAGGGAUCGCAUUG	CAAUGCGAUCCCUUUGGA	Cleavage	| Glycine max cDNA, clone: GMFL01-19-K09	1
gma-miR393a	_	CA800682.1	gma-miR393a_CA800682.1	gi	26057768	0.5	23.267	1	20	332	351	UCCAAAGGGAUCGCAUUGAU	AACGAUGCGAUCCCUUUGGA	Cleavage	sau20b02.y1 Gm-c1062 Glycine max cDNA clone SOYBEAN CLONE ID: Gm-c1062-8524 5' similar to TR:O24660 O24660 TRANSPORT INHIBITOR RESPONSE 1. ;, mRNA sequence	1
gma-miR393a	_	BT096572.1	gma-miR393a_BT096572.1	gi	255641000	3	19.819	1	21	517	537	UCCAAAGGGAUCGCAUUGAUC	GAUCAAUGGUGUUCCUUUGGA	Cleavage	| Soybean clone JCVI-FLGm-20J16 unknown mRNA	1
gma-miR393a	_	EV279535.1	gma-miR393a_EV279535.1	gi	151409727	2	24.171	1	18	290	307	UCCAAAGGGAUCGCAUUG	ACAUGCGAUCCCUUUGGA	Cleavage	GLNAI88TF JCVI-SOY3 Glycine max cDNA 5', mRNA sequence	1
gma-miR393a	_	BT098218.1	gma-miR393a_BT098218.1	gi	255645907	4	17.94	1	21	879	899	UCCAAAGGGAUCGCAUUGAUC	GAUCGGUGGGAUCUUUUUGGU	Cleavage	| Soybean clone JCVI-FLGm-16F7 unknown mRNA	1
gma-miR393a	_	AK285690.1	gma-miR393a_AK285690.1	gi	210142908	3.5	21.812	1	21	1367	1387	UCCAAAGGGAUCGCAUUGAUC	GGUCAAUGCGGCCUUUUUGGC	Translation	| Glycine max cDNA, clone: GMFL01-14-L16	1
gma-miR393a	_	AW349680.1	gma-miR393a_AW349680.1	gi	6847390	3.5	18.62	1	21	366	386	UCCAAAGGGAUCGCAUUGAUC	GAUCAUUGCCAUCCCUUUUGA	Cleavage	GM210006A11D12 Gm-r1021 Glycine max cDNA clone Gm-r1021-2087 3', mRNA sequence	1
gma-miR393a	_	GR844882.1	gma-miR393a_GR844882.1	gi	254335097	4	19.446	1	21	127	147	UCCAAAGGGAUCGCAUUGAUC	GAUUGAUGCCAUCUCUAUGGA	Cleavage	CCCC14066.b1 CCCC Glycine max callus grown in dark condition Glycine max cDNA clone CCCC14066 5', mRNA sequence	1
gma-miR393a	_	EV263446.1	gma-miR393a_EV263446.1	gi	151393571	4	17.66	1	21	268	288	UCCAAAGGGAUCGCAUUGAUC	GAUUGAUGCCAUCUCUAUGGA	Cleavage	GLLA678TF JCVI-SOY1 Glycine max cDNA 5', mRNA sequence	1
gma-miR393a	_	BT098194.1	gma-miR393a_BT098194.1	gi	255645862	2	17.327	1	21	580	600	UCCAAAGGGAUCGCAUUGAUC	GACCAAUCCAAUCCCUUUGGA	Cleavage	| Soybean clone JCVI-FLGm-22P22 unknown mRNA	1
gma-miR393a	_	AK285339.1	gma-miR393a_AK285339.1	gi	210142461	4	11.515	1	21	1298	1318	UCCAAAGGGAUCGCAUUGAUC	GGUUGAUGUGAUUUCUUGGGA	Cleavage	| Glycine max cDNA, clone: GMFL01-07-L20	1
gma-miR393a	_	DB956402.1	gma-miR393a_DB956402.1	gi	213605097	2	18.736	1	18	323	340	UCCAAAGGGAUCGCAUUG	AAAUGCGAACCCUUUGGA	Translation	DB956402 full-length enriched soybean cDNA library, mixture of seedling, young plant, adult plant Glycine max cDNA clone GMFL02-03-K15 5', mRNA sequence	1
gma-miR393a	_	EV281654.1	gma-miR393a_EV281654.1	gi	151411843	3.5	12.645	1	20	686	705	UCCAAAGGGAUCGCAUUGAU	GUUAAUGUGGUCCUUUUGAA	Cleavage	GLNB733TF JCVI-SOY3 Glycine max cDNA 5', mRNA sequence	1
gma-miR393a	_	EV263333.1	gma-miR393a_EV263333.1	gi	151393458	3.5	17.509	1	20	13	32	UCCAAAGGGAUCGCAUUGAU	AUCAAUCUGGUUCUUUUGGG	Cleavage	GLLA540TF JCVI-SOY1 Glycine max cDNA 5', mRNA sequence	1
gma-miR393a	_	AK244239.1	gma-miR393a_AK244239.1	gi	210145548	3.5	21.427	1	20	3091	3110	UCCAAAGGGAUCGCAUUGAU	AUCGAUGUUAUUUCUUUGGG	Cleavage	| Glycine max cDNA, clone: GMFL01-02-H15	1
gma-miR393a	_	CX701966.1	gma-miR393a_CX701966.1	gi	58015224	3.5	18.262	1	20	654	673	UCCAAAGGGAUCGCAUUGAU	AUUGAUGGGACCCUUUUGGA	Translation	gmrtDrNS01_14-A_M13R_B11_093.s0 Water stressed gmrtDrNS01 Glycine max cDNA 3', mRNA sequence	1
gma-miR393a	_	CX707414.1	gma-miR393a_CX707414.1	gi	58020672	2.5	19.249	1	20	618	637	UCCAAAGGGAUCGCAUUGAU	AGUACUGUGAUUCCUUUGGA	Cleavage	gmrtDrNS01_24-C_M13R_A10_080.s1 Water stressed 5h segment 1 gmrtDrNS01 Glycine max cDNA 3', mRNA sequence	1
gma-miR393a	_	AK245590.1	gma-miR393a_AK245590.1	gi	210141671	3.5	16.473	1	21	1035	1055	UCCAAAGGGAUCGCAUUGAUC	GAGCAUUGUGAUUUCUUUGGC	Cleavage	| Glycine max cDNA, clone: GMFL01-34-O15	1
gma-miR393a	_	AK286931.1	gma-miR393a_AK286931.1	gi	210144149	4	17.407	1	20	1598	1617	UCCAAAGGGAUCGCAUUGAU	AUUAAUGUGACCCUUGUGGA	Translation	| Glycine max cDNA, clone: GMFL01-40-H11	1
gma-miR171b-5p	_	BT099202.1	gma-miR171b-5p_BT099202.1	gi	255647836	4	23.072	1	22	303	324	ACGGCGUGAUAUUGGUACGGCU	AGCUGUGAGAAUAUCACGCUGC	Cleavage	| Soybean clone JCVI-FLGm-23P19 unknown mRNA	1
gma-miR171b-5p	_	BG043460.1	gma-miR171b-5p_BG043460.1	gi	12489931	3.5	18.632	1	20	499	518	ACGGCGUGAUAUUGGUACGG	CCGUGUCGAUAAUACGUCGU	Translation	su15g08.y1 Gm-c1066 Glycine max cDNA clone GENOME SYSTEMS CLONE ID: Gm-c1066-1840 5' similar to TR:Q9SR06 Q9SR06 F7O18.15 PROTEIN. ;, mRNA sequence	1
gma-miR171b-5p	_	BW662271.1	gma-miR171b-5p_BW662271.1	gi	209716020	3.5	16.162	1	23	570	592	ACGGCGUGAUAUUGGUACGGCUC	GAACGGUAUUAAUAUUGCGCCUU	Cleavage	BW662271 GMFL01 Glycine max cDNA clone GMFL01-20-B01 3', mRNA sequence	1
gma-miR171b-5p	_	CO980784.1	gma-miR171b-5p_CO980784.1	gi	51336918	3.5	18.702	1	23	459	481	ACGGCGUGAUAUUGGUACGGCUC	GAACGGUAUUAAUAUUGCGCCUU	Cleavage	GM89009A2A02.r1 Gm-r1089 Glycine max cDNA clone Gm-r1089-3076 3, mRNA sequence	1
gma-miR171b-5p	_	BI967276.1	gma-miR171b-5p_BI967276.1	gi	16341681	3	14.078	1	20	77	96	ACGGCGUGAUAUUGGUACGG	CUAUAUCAAUAUCACGCCAU	Cleavage	GM830001A20F06 Gm-r1083 Glycine max cDNA clone Gm-r1083-252 3', mRNA sequence	1
gma-miR171b-5p	_	CK768850.1	gma-miR171b-5p_CK768850.1	gi	42722951	4	19.776	1	23	48	70	ACGGCGUGAUAUUGGUACGGCUC	GAGUAGUGCAAAUAUCAUGUGGU	Cleavage	Gm-r1030-1726 Gm-r1030 Glycine max cDNA clone Gm-r1030-1726 5', mRNA sequence	1
gma-miR171b-5p	_	GR842356.1	gma-miR171b-5p_GR842356.1	gi	254331091	3.5	20.563	1	20	139	158	ACGGCGUGAUAUUGGUACGG	CCUUGCCAAUAUAAUGUCGU	Cleavage	CCCC12468.b1 CCCC Glycine max callus grown in dark condition Glycine max cDNA clone CCCC12468 5', mRNA sequence	1
gma-miR171b-5p	_	CO978938.1	gma-miR171b-5p_CO978938.1	gi	51335072	3.5	20.198	1	23	161	183	ACGGCGUGAUAUUGGUACGGCUC	GAUUGGUAUCAGUGUCAUGCAGU	Cleavage	GM89003A2A09.r1 Gm-r1089 Glycine max cDNA clone Gm-r1089-786 3, mRNA sequence	1
gma-miR171b-5p	_	AK286104.1	gma-miR171b-5p_AK286104.1	gi	210143322	3.5	18.654	1	20	579	598	ACGGCGUGAUAUUGGUACGG	CCUUGCCAAUAUAAUGUCGU	Cleavage	| Glycine max cDNA, clone: GMFL01-22-A04	1
gma-miR171b-5p	_	AK244002.1	gma-miR171b-5p_AK244002.1	gi	210145311	3	22.395	1	20	353	372	ACGGCGUGAUAUUGGUACGG	UCGUAUCGCUAUGACGCCGU	Cleavage	| Glycine max cDNA, clone: GMFL01-01-N08	1
gma-miR171b-3p	_	AK244884.1	gma-miR171b-3p_AK244884.1	gi	210140965	4	22.286	1	21	825	845	CGAGCCGAAUCAAUAUCACUC	GAGUCAUAUUUAUUUGGCUUU	Translation	| Glycine max cDNA, clone: GMFL01-15-P06	1
gma-miR171b-3p	_	AK245224.1	gma-miR171b-3p_AK245224.1	gi	210141307	3	24.572	1	20	482	500	CGAGCCGAAUCAAUAUCACU	AGUGAUAUUGAUU-GGCUUG	Cleavage	| Glycine max cDNA, clone: GMFL01-24-F20	1
gma-miR171b-3p	_	AK244885.1	gma-miR171b-3p_AK244885.1	gi	210140966	4	14.448	1	21	2217	2237	CGAGCCGAAUCAAUAUCACUC	GGGUGAUAUUGAUAUGGAUCA	Cleavage	| Glycine max cDNA, clone: GMFL01-15-P17	1
gma-miR171b-3p	_	FG988051.1	gma-miR171b-3p_FG988051.1	gi	192301246	2.5	14.379	1	18	578	595	CGAGCCGAAUCAAUAUCA	UGAUAUUGAUUCAGUUUG	Cleavage	GLLCD16TF JCVI-SOY1 Glycine max cDNA 5', mRNA sequence	1
gma-miR171b-3p	_	AK245996.1	gma-miR171b-3p_AK245996.1	gi	210142077	2	22.646	1	18	1195	1212	CGAGCCGAAUCAAUAUCA	UGAGAUUGAUUUGGUUCG	Cleavage	| Glycine max cDNA, clone: GMFL01-48-G18	1
gma-miR171b-3p	_	HO017461.1	gma-miR171b-3p_HO017461.1	gi	298174125	3.5	22.512	1	20	159	178	CGAGCCGAAUCAAUAUCACU	GGUGAUGUUGCUUCGGUUUC	Translation	ocpsga0_0115_B01.ab1 Soybean immature seed full-length-enriched cDNA library Glycine max cDNA, mRNA sequence	1
gma-miR171b-3p	_	BW658492.1	gma-miR171b-3p_BW658492.1	gi	209728280	4	23.703	1	20	610	629	CGAGCCGAAUCAAUAUCACU	AGAGAUAUUGAUUUGUCUCC	Cleavage	BW658492 GMFL01 Glycine max cDNA clone GMFL01-14-F12 5', mRNA sequence	1
gma-miR171b-3p	_	BM178689.1	gma-miR171b-3p_BM178689.1	gi	17401907	3	21.992	1	18	396	413	CGAGCCGAAUCAAUAUCA	UGAUAUUGAUUCUGCUUU	Cleavage	saj58c07.y1 Gm-c1072 Glycine max cDNA clone SOYBEAN CLONE ID: Gm-c1072-3949 5' similar to SW:CPSB_BOVIN Q10568 CLEAVAGE AND POLYADENYLATION SPECIFICITY FACTOR, 100 KD SUBUNIT ;, mRNA sequence	1
gma-miR171b-3p	_	GR846617.1	gma-miR171b-3p_GR846617.1	gi	254332786	2.5	17.424	1	20	695	714	CGAGCCGAAUCAAUAUCACU	ACUGAUCUUGAUUUGGUUUG	Cleavage	CCCC15163.b1 CCCC Glycine max callus grown in dark condition Glycine max cDNA clone CCCC15163 5', mRNA sequence	1
gma-miR171b-3p	_	EV264144.1	gma-miR171b-3p_EV264144.1	gi	151394273	4	19.077	1	20	366	385	CGAGCCGAAUCAAUAUCACU	AGUGAUGUCGGUUCAGUUCG	Cleavage	GLLAF16TF JCVI-SOY1 Glycine max cDNA 5', mRNA sequence	1
gma-miR171b-3p	_	BM085959.1	gma-miR171b-3p_BM085959.1	gi	16996587	4	12.004	1	20	275	294	CGAGCCGAAUCAAUAUCACU	AUUGAUAUUGAUUCUGCUGA	Cleavage	sah33f11.y1 Gm-c1036 Glycine max cDNA clone SOYBEAN CLONE ID: Gm-c1036-3334 5' similar to TR:Q42768 Q42768 ACETOHYDROXYACID SYNTHASE ;, mRNA sequence	1
gma-miR171b-3p	_	EH260927.1	gma-miR171b-3p_EH260927.1	gi	120532794	3.5	13.528	1	21	739	759	CGAGCCGAAUCAAUAUCACUC	GUGUGGCAUUGAUUUGUCUCG	Cleavage	JGI_ACBU4145.fwd ACBU Phakopsora pachyrhizi infected soybean leaf tissue 6-8 days post inoculation with TW72-1 urediniospores Glycine max cDNA clone ACBU4145 5', mRNA sequence	1
gma-miR171b-3p	_	AK286772.1	gma-miR171b-3p_AK286772.1	gi	210143990	4	14.048	1	20	1122	1141	CGAGCCGAAUCAAUAUCACU	AUUGAUAUUGAUUCAGCUGA	Cleavage	| Glycine max cDNA, clone: GMFL01-36-H16	1
gma-miR171b-3p	_	GD865589.1	gma-miR171b-3p_GD865589.1	gi	208065195	3	20.237	1	19	231	249	CGAGCCGAAUCAAUAUCAC	GUGAUUUUGGCUUGGCUCG	Translation	454GmaGlobSeed608238 Soybean Seeds Containing Globular-Stage Embryos Glycine max cDNA, mRNA sequence	1
gma-miR171b-3p	_	AK245430.1	gma-miR171b-3p_AK245430.1	gi	210141511	4	14.535	1	20	960	979	CGAGCCGAAUCAAUAUCACU	AGUGCUAUUGCUUCGGUUUA	Translation	| Glycine max cDNA, clone: GMFL01-30-D22	1
gma-miR171b-3p	_	FK012265.1	gma-miR171b-3p_FK012265.1	gi	192320407	3.5	14.089	1	18	1	18	CGAGCCGAAUCAAUAUCA	GGAUAUUGAUUUGGUUGG	Cleavage	GLQAK33TR JCVI-SOY2 Glycine max cDNA 5', mRNA sequence	1
gma-miR171b-3p	_	GR857075.1	gma-miR171b-3p_GR857075.1	gi	254343371	3	14.217	1	18	723	740	CGAGCCGAAUCAAUAUCA	UGAUGUGGAUUUGGCUCA	Cleavage	CCCC21288.b1 CCCC Glycine max callus grown in dark condition Glycine max cDNA clone CCCC21288 5', mRNA sequence	1
gma-miR482a-5p	_	CX702459.1	gma-miR482a-5p_CX702459.1	gi	58015717	3.5	12.619	1	22	204	225	AGAAUUUGUGGGAAUGGGCUGA	UUAGUCCAUUUCCACUAAUUCA	Cleavage	gmrtDrNS01_05-B_M13R_G11_083.s2 Water stressed 5h segment 2 gmrtDrNS01 Glycine max cDNA 3', mRNA sequence	1
gma-miR482a-5p	_	AK286968.1	gma-miR482a-5p_AK286968.1	gi	210144186	3	12.628	1	22	350	371	AGAAUUUGUGGGAAUGGGCUGA	UUGGCUUAUUCCCUCAAAUUCC	Translation	| Glycine max cDNA, clone: GMFL01-41-C16	1
gma-miR482a-5p	_	AK286405.1	gma-miR482a-5p_AK286405.1	gi	210143623	3.5	23.718	1	21	998	1018	AGAAUUUGUGGGAAUGGGCUG	CAGUUCAUUUACGCAAGUUCU	Translation	| Glycine max cDNA, clone: GMFL01-27-H14	1
gma-miR482a-5p	_	CX705126.1	gma-miR482a-5p_CX705126.1	gi	58018384	2.5	17.082	1	22	563	584	AGAAUUUGUGGGAAUGGGCUGA	UGAGCCCAUUCUACCAAAUUCU	Translation	gmrtDrNS01_39-B_M13R_A10_080.s4 Water stressed 48h segment 2 gmrtDrNS01 Glycine max cDNA 3', mRNA sequence	1
gma-miR482a-5p	_	BT098631.1	gma-miR482a-5p_BT098631.1	gi	255646720	2.5	14.578	1	21	843	863	AGAAUUUGUGGGAAUGGGCUG	CAUCCGAUUCCCACAAAUUUG	Cleavage	| Soybean clone JCVI-FLGm-23E12 unknown mRNA	1
gma-miR482a-5p	_	BQ080006.1	gma-miR482a-5p_BQ080006.1	gi	19934976	3.5	11.932	1	21	355	375	AGAAUUUGUGGGAAUGGGCUG	CGGCUCAGUCCCACAAGUCCU	Cleavage	san04e10.y1 Gm-c1084 Glycine max cDNA clone SOYBEAN CLONE ID: Gm-c1084-2923 5', mRNA sequence	1
gma-miR482a-5p	_	BU765611.1	gma-miR482a-5p_BU765611.1	gi	23734736	3	16.398	1	21	79	99	AGAAUUUGUGGGAAUGGGCUG	CAUUCCAUUCCCGCAAAUAUU	Cleavage	sas13a07.y1 Gm-c1080 Glycine max cDNA clone SOYBEAN CLONE ID: Gm-c1080-3493 5', mRNA sequence	1
gma-miR482a-5p	_	BT095118.1	gma-miR482a-5p_BT095118.1	gi	255638154	3.5	21.274	1	22	971	992	AGAAUUUGUGGGAAUGGGCUGA	UUUGCUCAUUCCCACAGAAUCA	Cleavage	| Soybean clone JCVI-FLGm-6D12 unknown mRNA	1
gma-miR482a-5p	_	BT097760.1	gma-miR482a-5p_BT097760.1	gi	255645012	3.5	10.848	1	22	129	150	AGAAUUUGUGGGAAUGGGCUGA	UCAACCCAUUUCUUCAAGUUCA	Translation	| Soybean clone JCVI-FLGm-26K4 unknown mRNA	1
gma-miR482a-5p	_	AK245036.1	gma-miR482a-5p_AK245036.1	gi	210141117	3.5	9.336	1	22	99	120	AGAAUUUGUGGGAAUGGGCUGA	UCAACCCAUUUCUUCAAGUUCA	Translation	| Glycine max cDNA, clone: GMFL01-19-J14	1
gma-miR482a-5p	_	AI855886.1	gma-miR482a-5p_AI855886.1	gi	5509328	3	6.014	1	22	144	165	AGAAUUUGUGGGAAUGGGCUGA	UUAUUCUAUUUACACAAAUUUU	Translation	sc30h02.y1 Gm-c1014 Glycine max cDNA clone GENOME SYSTEMS CLONE ID: Gm-c1014-652 5', mRNA sequence	1
gma-miR482a-5p	_	BG237121.1	gma-miR482a-5p_BG237121.1	gi	12772194	4	12.989	1	20	61	80	AGAAUUUGUGGGAAUGGGCU	AGCUUGUUCCCAUGGAUUCA	Cleavage	saa97f09.y1 Gm-c1071 Glycine max cDNA clone GENOME SYSTEMS CLONE ID: Gm-c1071-257 5', mRNA sequence	1
gma-miR482a-5p	_	BU579318.1	gma-miR482a-5p_BU579318.1	gi	23064545	2	5.158	1	22	64	85	AGAAUUUGUGGGAAUGGGCUGA	UCUUCCCCUUCUCACGAAUUCU	Cleavage	sar56g06.y1 Gm-c1074 Glycine max cDNA clone SOYBEAN CLONE ID: Gm-c1074-6467 5', mRNA sequence	1
gma-miR482a-5p	_	GR852081.1	gma-miR482a-5p_GR852081.1	gi	254348402	4	14.976	1	22	643	664	AGAAUUUGUGGGAAUGGGCUGA	UCAGCACCUUCUAACAGAUUCU	Translation	CCCC18556.g1 CCCC Glycine max callus grown in dark condition Glycine max cDNA clone CCCC18556 3', mRNA sequence	1
gma-miR482a-5p	_	EH261800.1	gma-miR482a-5p_EH261800.1	gi	120533667	2.5	9.377	1	22	659	680	AGAAUUUGUGGGAAUGGGCUGA	UCGUUCAAUUACCACAAAUUCU	Cleavage	JGI_ACBU6045.fwd ACBU Phakopsora pachyrhizi infected soybean leaf tissue 6-8 days post inoculation with TW72-1 urediniospores Glycine max cDNA clone ACBU6045 5', mRNA sequence	1
gma-miR482a-5p	_	CX702045.1	gma-miR482a-5p_CX702045.1	gi	58015303	3	11.708	1	19	153	171	AGAAUUUGUGGGAAUGGGC	GUUCAUUUCUAUAAGUUCU	Cleavage	gmrtDrNS01_01-B_T3_A12_096.s0 Water stressed gmrtDrNS01 Glycine max cDNA 3', mRNA sequence	1
gma-miR482a-3p	_	AY182243.1	gma-miR482a-3p_AY182243.1	gi	37732050	3.5	18.165	1	22	1	22	UCUUCCCAAUUCCGCCCAUUCC	GGAAUGGGCGGGGUCGGAAAGA	Cleavage	| Glycine max resistance-like protein RNEAU-1 (RNEAU-1) mRNA, partial cds	1
gma-miR482a-3p	_	DB965763.1	gma-miR482a-3p_DB965763.1	gi	213603576	4	24.492	1	23	239	261	UCUUCCCAAUUCCGCCCAUUCCU	AGGGAUGGGUGGUGUUGGGCAGG	Translation	DB965763 full-length enriched soybean cDNA library, mixture of seedling, young plant, adult plant Glycine max cDNA clone GMFL02-29-L18 5', mRNA sequence	1
gma-miR482a-3p	_	CD406683.1	gma-miR482a-3p_CD406683.1	gi	31464670	3	10.62	1	23	116	138	UCUUCCCAAUUCCGCCCAUUCCU	GGAAAUGGGUGGGGUUCGGAAGA	Cleavage	Gm_ck31612 Soybean induced by Salicylic Acid Glycine max cDNA 3', mRNA sequence	1
gma-miR482a-3p	_	AK286819.1	gma-miR482a-3p_AK286819.1	gi	210144037	3.5	8.883	1	23	690	712	UCUUCCCAAUUCCGCCCAUUCCU	AGGAAGGGGAGGAAGUGGGAGGA	Translation	| Glycine max cDNA, clone: GMFL01-37-K11	1
gma-miR482a-3p	_	AK244442.1	gma-miR482a-3p_AK244442.1	gi	210145751	3	13.674	1	22	641	662	UCUUCCCAAUUCCGCCCAUUCC	GGAGAGGGUGGAAUCGGGGAGA	Cleavage	| Glycine max cDNA, clone: GMFL01-03-B13	1
gma-miR482a-3p	_	BE610369.1	gma-miR482a-3p_BE610369.1	gi	9901401	4	23.697	1	24	241	264	UCUUCCCAAUUCCGCCCAUUCCUA	UGGGAGUGUGCUGAGUGGGGGAGA	Cleavage	sq53g02.y1 Gm-c1019 Glycine max cDNA clone GENOME SYSTEMS CLONE ID: Gm-c1019-9195 5' similar to TR:O82074 O82074 BETA-D-GLUCOSIDASE PRECURSOR ;, mRNA sequence	1
gma-miR482a-3p	_	FJ014870.1	gma-miR482a-3p_FJ014870.1	gi	223452589	4	18.306	1	22	73	94	UCUUCCCAAUUCCGCCCAUUCC	GGGAUGGGUGGAAUAGGAAAGU	Cleavage	| Glycine max clone cw9 TIR-NBS-LRR type disease resistance protein mRNA, complete cds	1
gma-miR482a-3p	_	AK244575.1	gma-miR482a-3p_AK244575.1	gi	210145884	4	17.366	1	22	727	748	UCUUCCCAAUUCCGCCCAUUCC	GGGAUGGGUGGAAUAGGAAAGU	Cleavage	| Glycine max cDNA, clone: GMFL01-07-B24	1
gma-miR482a-3p	_	FJ014872.1	gma-miR482a-3p_FJ014872.1	gi	223452592	4	18.868	1	22	2038	2059	UCUUCCCAAUUCCGCCCAUUCC	GGGAUGGGUGGAAUAGGAAAGU	Cleavage	| Glycine max clone cw11 TIR-NBS-LRR type disease resistance protein mRNA, complete cds	1
gma-miR482a-3p	_	AK245239.1	gma-miR482a-3p_AK245239.1	gi	210141322	4	21.444	1	24	3005	3028	UCUUCCCAAUUCCGCCCAUUCCUA	UGGGAGUUAGUGGAGCUGGGAAGA	Translation	| Glycine max cDNA, clone: GMFL01-24-L17	1
gma-miR482a-3p	_	AY182244.1	gma-miR482a-3p_AY182244.1	gi	37732052	4	14.227	1	22	1	22	UCUUCCCAAUUCCGCCCAUUCC	GGAAUGGGCGGCGUAGGAAAGA	Translation	| Glycine max resistance-like protein RNEAU-2 (RNEAU-2) mRNA, partial cds	1
gma-miR482a-3p	_	CD406393.1	gma-miR482a-3p_CD406393.1	gi	31464365	3.5	21.941	1	23	227	249	UCUUCCCAAUUCCGCCCAUUCCU	AGGCAUUGGCGGGUUUGGGAAGC	Translation	Gm_ck31224 Soybean induced by Salicylic Acid Glycine max cDNA 3', mRNA sequence	1
gma-miR482a-3p	_	BT095535.1	gma-miR482a-3p_BT095535.1	gi	255638962	4	14.396	1	23	361	383	UCUUCCCAAUUCCGCCCAUUCCU	AGGAGUGGGAAGAAGUGGGAAGU	Translation	| Soybean clone JCVI-FLGm-25O21 unknown mRNA	1
gma-miR482a-3p	_	CO983724.1	gma-miR482a-3p_CO983724.1	gi	51342991	2.5	24.078	1	20	414	433	UCUUCCCAAUUCCGCCCAUU	AAUGGGAGGAGAUGGGAAGA	Translation	GM89020A1G07.r1 Gm-r1089 Glycine max cDNA clone Gm-r1089-7597 3, mRNA sequence	1
gma-miR482a-3p	_	CX710570.1	gma-miR482a-3p_CX710570.1	gi	58023829	3.5	17.911	1	23	437	459	UCUUCCCAAUUCCGCCCAUUCCU	ACGAGAGGGUGGAAUUGGGGAAA	Cleavage	gmrtDrNS01_21-D_M13R_A10_080.s1 Water stressed 5h segment 1 gmrtDrNS01 Glycine max cDNA 3', mRNA sequence	1
gma-miR482a-3p	_	AI443503.1	gma-miR482a-3p_AI443503.1	gi	4303626	2	22.277	1	18	232	249	UCUUCCCAAUUCCGCCCA	UGGGUGGAAUUGGGGGGG	Cleavage	sa32f04.x1 Gm-c1004 Glycine max cDNA clone GENOME SYSTEMS CLONE ID: Gm-c1004-1016 3', mRNA sequence	1
gma-miR482a-3p	_	EV273669.1	gma-miR482a-3p_EV273669.1	gi	151403859	4	9.864	1	24	27	50	UCUUCCCAAUUCCGCCCAUUCCUA	UUGGAGUGGGUGAGAGUGGGAGGG	Translation	GLMBY02TF JCVI-SOY2 Glycine max cDNA 5', mRNA sequence	1
gma-miR1507a	_	AF314554.1	gma-miR1507a_AF314554.1	gi	16588603	3	11.076	1	22	232	253	UCUCAUUCCAUACAUCGUCUGA	UUGGAUGACGUAUGGAAUGAAA	Cleavage	| Glycine max clone NTN9c NBS-type putative resistance protein mRNA, partial cds	1
gma-miR1507a	_	EU888329.1	gma-miR1507a_EU888329.1	gi	212717152	4	16.238	1	22	796	817	UCUCAUUCCAUACAUCGUCUGA	UUGGAUGACGUAUGGAAUGAUG	Cleavage	| Glycine max clone 8070620 NBS-LRR disease resistance protein mRNA, complete cds	1
gma-miR1507a	_	FJ014874.1	gma-miR1507a_FJ014874.1	gi	223452596	4	19.857	1	22	862	883	UCUCAUUCCAUACAUCGUCUGA	UUGGAUGACGUAUGGAAUGAUG	Cleavage	| Glycine max clone cw13 disease resistance protein mRNA, complete cds	1
gma-miR1507a	_	EU888330.1	gma-miR1507a_EU888330.1	gi	212717154	4	22.09	1	22	814	835	UCUCAUUCCAUACAUCGUCUGA	UUGGAUGACGUAUGGAAUGAUG	Cleavage	| Glycine max clone 8070621 NBS-LRR disease resistance protein mRNA, complete cds	1
gma-miR1507a	_	EV268200.1	gma-miR1507a_EV268200.1	gi	151398329	2	7.852	1	19	6	24	UCUCAUUCCAUACAUCGUC	GAUGAUGAAUGGAGUGAGA	Cleavage	GLMA366TF JCVI-SOY2 Glycine max cDNA 5', mRNA sequence	1
gma-miR1507a	_	BU544564.1	gma-miR1507a_BU544564.1	gi	22927425	3	10.047	1	22	366	387	UCUCAUUCCAUACAUCGUCUGA	UUAAAUGAUGUAUAGAAUAAGA	Translation	GM880004B20G05 Gm-r1088 Glycine max cDNA clone Gm-r1088-1474 3', mRNA sequence	1
gma-miR1507a	_	CX708522.1	gma-miR1507a_CX708522.1	gi	58021781	3	22.313	1	20	695	714	UCUCAUUCCAUACAUCGUCU	AGAAAAUGUAUGGAAUGAGU	Cleavage	gmrtDrNS01_37-C_M13R_B12_094.s1 Water stressed 5h segment 1 gmrtDrNS01 Glycine max cDNA 3', mRNA sequence	1
gma-miR1507a	_	AK285547.1	gma-miR1507a_AK285547.1	gi	210142669	4	23.779	1	22	149	170	UCUCAUUCCAUACAUCGUCUGA	UCGGACGAUGAAAGGGAGGAGA	Translation	| Glycine max cDNA, clone: GMFL01-12-C09	1
gma-miR1507a	_	U69173.1	gma-miR1507a_U69173.1	gi	2501763	3	16.736	1	19	255	273	UCUCAUUCCAUACAUCGUC	GAUGAUGUGUGGAGGGAGA	Cleavage	Glycine max calmodulin-like domain protein kinase isoenzyme beta mRNA, complete cds	1
gma-miR1507a	_	BW658468.1	gma-miR1507a_BW658468.1	gi	209727729	3	17.388	1	20	663	682	UCUCAUUCCAUACAUCGUCU	AGAUGAUGAAUGCAGUGAGA	Cleavage	BW658468 GMFL01 Glycine max cDNA clone GMFL01-14-D11 5', mRNA sequence	1
gma-miR1507a	_	AK245849.1	gma-miR1507a_AK245849.1	gi	210141930	3	22.471	1	20	678	697	UCUCAUUCCAUACAUCGUCU	AGAAGAUGUGAGGAAUGGGA	Translation	| Glycine max cDNA, clone: GMFL01-43-E01	1
gma-miR1507a	_	AF314550.1	gma-miR1507a_AF314550.1	gi	16588591	4	16.284	1	22	233	254	UCUCAUUCCAUACAUCGUCUGA	UUGGAUGACGUUUGGAAUGAAA	Translation	| Glycine max clone NTN5c NBS-type putative resistance protein mRNA, partial cds	1
gma-miR1507a	_	AK245204.1	gma-miR1507a_AK245204.1	gi	210141287	4	4.526	1	22	327	348	UCUCAUUCCAUACAUCGUCUGA	UUGGGAGGGGUGUGGAAUGAGG	Cleavage	| Glycine max cDNA, clone: GMFL01-23-K23	1
gma-miR1507a	_	GR844515.1	gma-miR1507a_GR844515.1	gi	254334730	3.5	17.328	1	21	168	188	UCUCAUUCCAUACAUCGUCUG	UGGAUGAGGUAUUGAAUGAGC	Translation	CCCC13847.g1 CCCC Glycine max callus grown in dark condition Glycine max cDNA clone CCCC13847 3', mRNA sequence	1
gma-miR1508a	_	FJ014759.1	gma-miR1508a_FJ014759.1	gi	223452370	2.5	13.68	1	22	1379	1400	UCUAGAAAGGGAAAUAGCAGUU	GGUUGCUGUUUCUCUUUCUACA	Cleavage	| Glycine max clone cw77 wall-associated kinase mRNA, complete cds	1
gma-miR1508a	_	AK246108.1	gma-miR1508a_AK246108.1	gi	210142189	4	16.595	1	23	870	892	UCUAGAAAGGGAAAUAGCAGUUG	CAGCUUCUGUUUCCUUUACUAGG	Cleavage	| Glycine max cDNA, clone: GMFL01-52-B17	1
gma-miR1508a	_	EV271890.1	gma-miR1508a_EV271890.1	gi	151402077	3	17.045	1	21	86	106	UCUAGAAAGGGAAAUAGCAGU	AUUGCUAUUUCCUUUUCAAGC	Cleavage	GLMBC41TF JCVI-SOY2 Glycine max cDNA 5', mRNA sequence	1
gma-miR1508a	_	AK244697.1	gma-miR1508a_AK244697.1	gi	210140778	2	21.737	1	21	1689	1709	UCUAGAAAGGGAAAUAGCAGU	GUUGCUGCUUCCCUUUCUGGA	Cleavage	| Glycine max cDNA, clone: GMFL01-10-N10	1
gma-miR1508a	_	CD410138.1	gma-miR1508a_CD410138.1	gi	31468110	2.5	21.608	1	21	526	547	UCUAGAAAGGGAA-AUAGCAGU	AUUGCUAUAUUUCCUUUCUAGA	Cleavage	Gm_ck37649 Soybean induced by Salicylic Acid Glycine max cDNA 3', mRNA sequence	1
gma-miR1508a	_	BT093879.1	gma-miR1508a_BT093879.1	gi	255635757	4	15.623	1	23	66	88	UCUAGAAAGGGAAAUAGCAGUUG	CAACUGCAAUUCCCCCUUUUGGA	Cleavage	| Soybean clone JCVI-FLGm-24B5 unknown mRNA	1
gma-miR1508a	_	CO985598.1	gma-miR1508a_CO985598.1	gi	51344865	2.5	8.797	1	23	162	184	UCUAGAAAGGGAAAUAGCAGUUG	CUGUUAUUAUUUUCUUUUCUAGA	Cleavage	GM89002B2H01.r4 Gm-r1089 Glycine max cDNA clone Gm-r1089-746 3, mRNA sequence	1
gma-miR1508a	_	CD415349.1	gma-miR1508a_CD415349.1	gi	31473336	4	11.855	1	23	128	150	UCUAGAAAGGGAAAUAGCAGUUG	UAAUUGCUACUUCUUUUUCAAGG	Cleavage	Gm_ck5446 Soybean induced by Salicylic Acid Glycine max cDNA 3', mRNA sequence	1
gma-miR1508a	_	BT096983.1	gma-miR1508a_BT096983.1	gi	255641799	1.5	13.332	1	18	630	647	UCUAGAAAGGGAAAUAGC	GUUAUUUCUUUUUCUAGA	Cleavage	| Soybean clone JCVI-FLGm-21M22 unknown mRNA	1
gma-miR1508a	_	FK290549.1	gma-miR1508a_FK290549.1	gi	193324929	3	19.91	1	23	56	77	UCUAGAAAGGGAAAUAGCAGUUG	UAAUU-CUAUUUUCCUUUUUAGA	Cleavage	454GmaGlobSeed25181 Soybean Seeds Containing Globular-Stage Embryos Glycine max cDNA, mRNA sequence	1
gma-miR1508a	_	BT093846.1	gma-miR1508a_BT093846.1	gi	255635691	4	21.822	1	22	668	689	UCUAGAAAGGGAAAUAGCAGUU	GGCUGCUGUUUCUCUCUCCAGA	Cleavage	| Soybean clone JCVI-FLGm-17J4 unknown mRNA	1
gma-miR1508a	_	HO760713.1	gma-miR1508a_HO760713.1	gi	308098872	3.5	18.639	1	22	116	137	UCUAGAAAGGGAAAUAGCAGUU	GAUUGCUGAUUCCCUUUCCAGG	Cleavage	2-IIIE9.txt SSH cDNA library induced by salt from soybean Glycine max cDNA, mRNA sequence	1
gma-miR1508a	_	EV280535.1	gma-miR1508a_EV280535.1	gi	151410720	3	19.689	1	22	131	152	UCUAGAAAGGGAAAUAGCAGUU	AGAUGCUGUUUUCCUUUCAGGA	Cleavage	GLNAU52TF JCVI-SOY3 Glycine max cDNA 5', mRNA sequence	1
gma-miR1508a	_	GR839996.1	gma-miR1508a_GR839996.1	gi	254323083	4	17.592	1	22	453	474	UCUAGAAAGGGAAAUAGCAGUU	AGCUGCUAUUUCCAUUUGUUGA	Translation	CCCC10985.b1 CCCC Glycine max callus grown in dark condition Glycine max cDNA clone CCCC10985 5', mRNA sequence	1
gma-miR1508a	_	AW432225.1	gma-miR1508a_AW432225.1	gi	6963532	3.5	18.639	1	22	254	275	UCUAGAAAGGGAAAUAGCAGUU	GAUUGCUGAUUCCCUUUCCAGG	Cleavage	sh70g02.y1 Gm-c1015 Glycine max cDNA clone GENOME SYSTEMS CLONE ID: Gm-c1015-5163 5' similar to TR:Q40568 Q40568 PHOSPHATE TRANSLOCATOR PRECURSOR. ;, mRNA sequence	1
gma-miR1508a	_	AK243732.1	gma-miR1508a_AK243732.1	gi	210145041	3.5	13.375	1	23	1168	1190	UCUAGAAAGGGAAAUAGCAGUUG	CCAUUGUUAUUUAUCUUUCUUGA	Translation	| Glycine max cDNA, clone: GMFL01-01-B16	1
gma-miR1509a	_	EV279560.1	gma-miR1509a_EV279560.1	gi	151409752	0.5	23.667	1	22	393	414	UUAAUCAAGGAAAUCACGGUCG	CGAUCGUGAUUUUCUUGAUUAA	Cleavage	GLNAJ20TF JCVI-SOY3 Glycine max cDNA 5', mRNA sequence	1
gma-miR1509a	_	FK483871.1	gma-miR1509a_FK483871.1	gi	193528257	2	17.155	1	20	252	271	UUAAUCAAGGAAAUCACGGU	AUUGUGGUUUUCUUGAUUGA	Cleavage	454GmaGlobSeed218503 Soybean Seeds Containing Globular-Stage Embryos Glycine max cDNA, mRNA sequence	1
gma-miR1509a	_	BT095105.1	gma-miR1509a_BT095105.1	gi	255638129	3.5	14.107	1	22	1266	1287	UUAAUCAAGGAAAUCACGGUCG	CGAUUUUGAUUUCAUUGGUUAG	Translation	| Soybean clone JCVI-FLGm-6B24 unknown mRNA	1
gma-miR1509a	_	AK286282.1	gma-miR1509a_AK286282.1	gi	210143500	3	18.838	1	21	1812	1832	UUAAUCAAGGAAAUCACGGUC	GGUAGUGGUUUCUUUGAUUAU	Cleavage	| Glycine max cDNA, clone: GMFL01-25-G13	1
gma-miR1509a	_	FK017336.1	gma-miR1509a_FK017336.1	gi	192326709	3	20.297	1	19	215	233	UUAAUCAAGGAAAUCACGG	UCGUGGUUUCCUUGAUUUC	Cleavage	GLNCM28TF JCVI-SOY3 Glycine max cDNA 5', mRNA sequence	1
gma-miR1509a	_	EH038396.1	gma-miR1509a_EH038396.1	gi	163926105	4	20.228	1	22	845	866	UUAAUCAAGGAAAUCACGGUCG	UGACUUUGAUUUUCAUGAUUAC	Cleavage	GMSeed1128 Soybean endosperm tissue in developing seeds Glycine max cDNA clone HYI25.xg_F04_022, mRNA sequence	1
gma-miR1509a	_	FG991219.1	gma-miR1509a_FG991219.1	gi	192296651	4	16.951	1	21	108	128	UUAAUCAAGGAAAUCACGGUC	GACCGUUGUUUCCUGGGUUGA	Cleavage	GLLDQ39TF JCVI-SOY1 Glycine max cDNA 5', mRNA sequence	1
gma-miR1509a	_	FJ014754.1	gma-miR1509a_FJ014754.1	gi	223452360	3.5	20.047	1	22	1451	1472	UUAAUCAAGGAAAUCACGGUCG	UGAUUGUGUUUUCCGUGAUUGG	Cleavage	| Glycine max clone cw72 NAK-type protein kinase mRNA, complete cds	1
gma-miR1509a	_	CX708368.1	gma-miR1509a_CX708368.1	gi	58021627	2.5	20.511	1	18	642	659	UUAAUCAAGGAAAUCACG	UUUGAUUUCCUUGAUUGA	Cleavage	gmrtDrNS01_35-C_M13R_D07_057.s2 Water stressed 5h segment 2 gmrtDrNS01 Glycine max cDNA 3', mRNA sequence	1
gma-miR1509a	_	CO981853.1	gma-miR1509a_CO981853.1	gi	51337987	2.5	18.078	1	19	570	588	UUAAUCAAGGAAAUCACGG	CCGUAAUUUUUUUGAUUGA	Cleavage	GM89012B1F02.r1 Gm-r1089 Glycine max cDNA clone Gm-r1089-4491 3, mRNA sequence	1
gma-miR1509a	_	FG992487.1	gma-miR1509a_FG992487.1	gi	192299279	4	9.275	1	22	423	444	UUAAUCAAGGAAAUCACGGUCG	UGAUUUUGAUUUUCUUUAUUGA	Cleavage	GLLE256TR JCVI-SOY1 Glycine max cDNA 5', mRNA sequence	1
gma-miR1509a	_	GD982973.1	gma-miR1509a_GD982973.1	gi	208184779	3.5	14.869	1	22	72	93	UUAAUCAAGGAAAUCACGGUCG	CGAUUUUGAUCUCAUUGAUUAA	Translation	454GmaGlobSeed725622 Soybean Seeds Containing Globular-Stage Embryos Glycine max cDNA, mRNA sequence	1
gma-miR1509a	_	EV270433.1	gma-miR1509a_EV270433.1	gi	151400619	3	23.915	1	20	679	698	UUAAUCAAGGAAAUCACGGU	AUCGUGAUUUUCAUGAUGAA	Cleavage	GLMAV47TF JCVI-SOY2 Glycine max cDNA 5', mRNA sequence	1
gma-miR1509a	_	BT094414.1	gma-miR1509a_BT094414.1	gi	255636796	3	17.102	1	21	1129	1149	UUAAUCAAGGAAAUCACGGUC	GAGCGUGAUCUCCUUGCUUGA	Cleavage	| Soybean clone JCVI-FLGm-18L7 unknown mRNA	1
gma-miR1509a	_	BW654289.1	gma-miR1509a_BW654289.1	gi	209715979	4	12.996	1	22	776	797	UUAAUCAAGGAAAUCACGGUCG	UGAUUGUGAUUUUGAUGAUUAU	Translation	BW654289 GMFL01 Glycine max cDNA clone GMFL01-07-D02 5', mRNA sequence	1
gma-miR1509a	_	GR843274.1	gma-miR1509a_GR843274.1	gi	254331155	2.5	15.756	1	18	301	318	UUAAUCAAGGAAAUCACG	UGUGAUUUUUUUGGUUGA	Cleavage	CCCC13048.b1 CCCC Glycine max callus grown in dark condition Glycine max cDNA clone CCCC13048 5', mRNA sequence	1
gma-miR1509a	_	BT096727.1	gma-miR1509a_BT096727.1	gi	255641303	3.5	12.108	1	22	1632	1653	UUAAUCAAGGAAAUCACGGUCG	UGAAUCUGAUUUCUUUUAUUAA	Cleavage	| Soybean clone JCVI-FLGm-21I1 unknown mRNA	1
gma-miR1509a	_	BT095965.1	gma-miR1509a_BT095965.1	gi	255639803	4	13.551	1	20	1082	1101	UUAAUCAAGGAAAUCACGGU	AUUGUGAUUUCUUUGGUAAU	Cleavage	| Soybean clone JCVI-FLGm-20K17 unknown mRNA	1
gma-miR1509a	_	AK245590.1	gma-miR1509a_AK245590.1	gi	210141671	4	14.062	1	20	1039	1058	UUAAUCAAGGAAAUCACGGU	AUUGUGAUUUCUUUGGCUAU	Cleavage	| Glycine max cDNA, clone: GMFL01-34-O15	1
gma-miR1509a	_	EV265828.1	gma-miR1509a_EV265828.1	gi	151395951	4	20.67	1	20	190	209	UUAAUCAAGGAAAUCACGGU	GCUGUGGUUUUCUUGAUGAU	Cleavage	GLLAY91TF JCVI-SOY1 Glycine max cDNA 5', mRNA sequence	1
gma-miR1509a	_	EH262798.1	gma-miR1509a_EH262798.1	gi	120534665	3.5	14.421	1	22	275	296	UUAAUCAAGGAAAUCACGGUCG	CCACUUUGAUUCCUUUGGUUAA	Translation	JGI_ACBU6462.fwd ACBU Phakopsora pachyrhizi infected soybean leaf tissue 6-8 days post inoculation with TW72-1 urediniospores Glycine max cDNA clone ACBU6462 5', mRNA sequence	1
gma-miR1509a	_	EV274048.1	gma-miR1509a_EV274048.1	gi	151404238	4	13.726	1	22	294	315	UUAAUCAAGGAAAUCACGGUCG	CAACCGUGAUUUCUCUCGUUAG	Cleavage	GLMC226TF JCVI-SOY2 Glycine max cDNA 5', mRNA sequence	1
gma-miR1510a-5p	_	GR835092.1	gma-miR1510a-5p_GR835092.1	gi	254328127	1	8.189	1	20	246	265	AGGGAUAGGUAAAACAAUGA	UCAUUGUUUUACCUAUUUCU	Cleavage	CCCC770.g1 CCCC Glycine max callus grown in dark condition Glycine max cDNA clone CCCC770 3', mRNA sequence	1
gma-miR1510a-5p	_	BT098305.1	gma-miR1510a-5p_BT098305.1	gi	255646077	2	6.717	1	20	260	279	AGGGAUAGGUAAAACAAUGA	UCAUUGUCUUACCUAUUUCU	Cleavage	| Soybean clone JCVI-FLGm-23G3 unknown mRNA	1
gma-miR1510a-5p	_	AK287365.1	gma-miR1510a-5p_AK287365.1	gi	210144583	2	15.379	1	24	849	872	AGGGAUAGGUAAAACAAUGACUGC	GCAUAUCUUGUUUUACCUAUUCUU	Cleavage	| Glycine max cDNA, clone: GMFL01-51-I05	1
gma-miR1510a-5p	_	FK318725.1	gma-miR1510a-5p_FK318725.1	gi	193350909	2.5	16.4	1	20	174	193	AGGGAUAGGUAAAACAAUGA	UCAUUGUUUUACCAGUUCCU	Cleavage	454GmaGlobSeed53357 Soybean Seeds Containing Globular-Stage Embryos Glycine max cDNA, mRNA sequence	1
gma-miR1510a-5p	_	AK286133.1	gma-miR1510a-5p_AK286133.1	gi	210143351	3.5	19.668	1	23	1311	1333	AGGGAUAGGUAAAACAAUGACUG	UAGUUAUUGUUAUAACUAUUCCA	Translation	| Glycine max cDNA, clone: GMFL01-22-G07	1
gma-miR1510a-5p	_	DB987081.1	gma-miR1510a-5p_DB987081.1	gi	214008204	3.5	13.695	1	24	239	262	AGGGAUAGGUAAAACAAUGACUGC	GUGGUUAAUGUUUUUUCUAUUCUU	Translation	DB987081 full-length enriched soybean cDNA library, mixture of seedling, young plant, adult plant Glycine max cDNA clone GMFL02-41-O11 3', mRNA sequence	1
gma-miR1510a-5p	_	CD395762.1	gma-miR1510a-5p_CD395762.1	gi	31310559	4	11.459	1	24	448	471	AGGGAUAGGUAAAACAAUGACUGC	GUGGUUAUUUUUUUGUCUUUUCCU	Cleavage	Gm_ck15835 Soybean induced by Salicylic Acid Glycine max cDNA 3', mRNA sequence	1
gma-miR1510a-5p	_	AK285977.1	gma-miR1510a-5p_AK285977.1	gi	210143195	3.5	11.617	1	23	617	639	AGGGAUAGGUAAAACAAUGACUG	CACUCAUUCUUUUGUUUAUUUCU	Cleavage	| Glycine max cDNA, clone: GMFL01-19-K09	1
gma-miR1510a-5p	_	CO978944.1	gma-miR1510a-5p_CO978944.1	gi	51335078	2.5	10.902	1	22	110	131	AGGGAUAGGUAAAACAAUGACU	AGACAUUUUUUUGCCUAUUCUU	Cleavage	GM89003A2B03.r1 Gm-r1089 Glycine max cDNA clone Gm-r1089-822 3, mRNA sequence	1
gma-miR1510a-5p	_	BT095483.1	gma-miR1510a-5p_BT095483.1	gi	255638861	3	20.591	1	24	755	778	AGGGAUAGGUAAAACAAUGACUGC	GGAGUAAUUGGUUUGCCUGUUCUU	Cleavage	| Soybean clone JCVI-FLGm-19M22 unknown mRNA	1
gma-miR1510a-5p	_	BT098745.1	gma-miR1510a-5p_BT098745.1	gi	255646938	3	14.419	1	21	744	764	AGGGAUAGGUAAAACAAUGAC	GUUGUUGUUUUAUAUAUUCUU	Cleavage	| Soybean clone JCVI-FLGm-12N14 unknown mRNA	1
gma-miR1510a-5p	_	EU165372.1	gma-miR1510a-5p_EU165372.1	gi	158122136	3.5	9.248	1	22	2233	2254	AGGGAUAGGUAAAACAAUGACU	AGUUAGUGUUUUUUUUAUUCCU	Translation	| Glycine max alanine aminotransferase 2 (AlaAT2) mRNA, complete cds	1
gma-miR1510a-5p	_	BQ611653.1	gma-miR1510a-5p_BQ611653.1	gi	21601322	2.5	9.001	1	21	428	448	AGGGAUAGGUAAAACAAUGAC	GUAAUUGUUUUACUUUUUCCU	Cleavage	sap63c04.y1 Gm-c1087 Glycine max cDNA clone SOYBEAN CLONE ID: Gm-c1087-5120 5' similar to TR:O24382 O24382 POTASSIUM CHANNEL. ;, mRNA sequence	1
gma-miR1510a-5p	_	AK286372.1	gma-miR1510a-5p_AK286372.1	gi	210143590	4	13.357	1	22	1454	1475	AGGGAUAGGUAAAACAAUGACU	AGUAUUUGUUUUAUCUAUCCGG	Cleavage	| Glycine max cDNA, clone: GMFL01-26-O21	1
gma-miR1510a-5p	_	AK286455.1	gma-miR1510a-5p_AK286455.1	gi	210143673	3	14.281	1	24	1516	1539	AGGGAUAGGUAAAACAAUGACUGC	GCAAACACUGUUCUAUCUAUCCUU	Cleavage	| Glycine max cDNA, clone: GMFL01-28-M07	1
gma-miR1510a-5p	_	AK245607.1	gma-miR1510a-5p_AK245607.1	gi	210141688	3.5	5.139	1	24	82	105	AGGGAUAGGUAAAACAAUGACUGC	GUUGUUGUUGUUGUGCGUAUCUCU	Cleavage	| Glycine max cDNA, clone: GMFL01-35-E21	1
gma-miR1510a-5p	_	EV266527.1	gma-miR1510a-5p_EV266527.1	gi	151396654	2	18.84	1	20	776	795	AGGGAUAGGUAAAACAAUGA	UGGUUGUUUUACUUAUUUCU	Cleavage	GLLB814TF JCVI-SOY1 Glycine max cDNA 5', mRNA sequence	1
gma-miR1510a-5p	_	FK015547.1	gma-miR1510a-5p_FK015547.1	gi	192327155	2	12.655	1	18	3	20	AGGGAUAGGUAAAACAAU	GUUGUUUUACCUAUUCCA	Cleavage	GLNC179TF JCVI-SOY3 Glycine max cDNA 5', mRNA sequence	1
gma-miR1510a-3p	_	AF327903.1	gma-miR1510a-3p_AF327903.1	gi	18033110	2	19.595	1	22	778	799	UUGUUGUUUUACCUAUUCCACC	GGUGGAGUAGGUAAAACGACAC	Cleavage	| Glycine max functional candidate resistance protein KR1 (KR1) mRNA, complete cds	1
gma-miR1510a-3p	_	FJ014868.1	gma-miR1510a-3p_FJ014868.1	gi	223452585	3	24.971	1	23	387	409	UUGUUGUUUUACCUAUUCCACCC	GGGUGGCAUAGGUAAGACAACCA	Cleavage	| Glycine max clone cw7 TIR-NBS-LRR type disease resistance protein mRNA, complete cds	1
gma-miR1510a-3p	_	AF175398.1	gma-miR1510a-3p_AF175398.1	gi	9965106	2.5	20.609	1	22	136	157	UUGUUGUUUUACCUAUUCCACC	GGUGGAAUAGGCAAAACGACAC	Translation	| Glycine max resistance protein MG63 precursor RNA, partial cds	1
gma-miR1510a-3p	_	AF314549.1	gma-miR1510a-3p_AF314549.1	gi	16588588	4	17.693	1	23	1	23	UUGUUGUUUUACCUAUUCCACCC	GGGUGGGAUGGGUAAGACCACAC	Cleavage	| Glycine max clone NTN4c NBS-type putative resistance protein mRNA, partial cds	1
gma-miR1510a-3p	_	BT096107.1	gma-miR1510a-3p_BT096107.1	gi	255640083	2	24.403	1	22	697	718	UUGUUGUUUUACCUAUUCCACC	GGCGGAGUGGGUAAAACAACAC	Cleavage	| Soybean clone JCVI-FLGm-20K4 unknown mRNA	2
gma-miR1510a-3p	_	BT096107.1	gma-miR1510a-3p_BT096107.1	gi	255640083	2	24.403	1	22	1863	1884	UUGUUGUUUUACCUAUUCCACC	GGCGGAGUGGGUAAAACAACAC	Cleavage	| Soybean clone JCVI-FLGm-20K4 unknown mRNA	2
gma-miR1510a-3p	_	EV278106.1	gma-miR1510a-3p_EV278106.1	gi	151408298	2	13.724	1	21	410	430	UUGUUGUUUUACCUAUUCCAC	GUGGAAUUGGUAUAACAACAA	Translation	GLNA296TF JCVI-SOY3 Glycine max cDNA 5', mRNA sequence	1
gma-miR1510a-3p	_	BW664342.1	gma-miR1510a-3p_BW664342.1	gi	209699138	4	14.64	1	23	387	409	UUGUUGUUUUACCUAUUCCACCC	GGGUGGAAUCGGCAAAAGAAUAA	Translation	BW664342 GMFL01 Glycine max cDNA clone GMFL01-23-A24 3', mRNA sequence	1
gma-miR1510a-3p	_	HM771292.1	gma-miR1510a-3p_HM771292.1	gi	308171407	4	17.692	1	22	658	679	UUGUUGUUUUACCUAUUCCACC	GGUGGGAUAGGAAAAUCAACAC	Translation	| Glycine max cultivar McCall Rj2/Rfg1 protein mRNA, complete cds	1
gma-miR1510a-3p	_	AK245668.1	gma-miR1510a-3p_AK245668.1	gi	210141749	2	23.516	1	19	718	736	UUGUUGUUUUACCUAUUCC	GGAGUGGGUAAAACAACAC	Cleavage	| Glycine max cDNA, clone: GMFL01-37-C18	1
gma-miR1510a-3p	_	AF322633.1	gma-miR1510a-3p_AF322633.1	gi	12056929	3	20.69	1	23	693	715	UUGUUGUUUUACCUAUUCCACCC	GGGAGGCAUUGGUAAAACAACAC	Cleavage	| Glycine max putative resistance protein (L33) mRNA, complete cds	1
gma-miR1510a-3p	_	BT097620.1	gma-miR1510a-3p_BT097620.1	gi	255644737	4	14.916	1	22	576	597	UUGUUGUUUUACCUAUUCCACC	GGUGGAAUGGGUGAUGCAAUGG	Cleavage	| Soybean clone JCVI-FLGm-22E22 unknown mRNA	1
gma-miR1510a-3p	_	BT093888.1	gma-miR1510a-3p_BT093888.1	gi	255635775	2	12.794	1	23	1494	1516	UUGUUGUUUUACCUAUUCCACCC	GGUAGGAAUAGCUGAAACAACAG	Cleavage	| Soybean clone JCVI-FLGm-24B9 unknown mRNA	1
gma-miR1510a-3p	_	BT099424.1	gma-miR1510a-3p_BT099424.1	gi	255648262	4	20.006	1	22	781	802	UUGUUGUUUUACCUAUUCCACC	GAUGGAAUAGGUGGAACAGCCU	Cleavage	| Soybean clone JCVI-FLGm-26P6 unknown mRNA	1
gma-miR1510a-3p	_	AK286522.1	gma-miR1510a-3p_AK286522.1	gi	210143740	2.5	14.692	1	20	893	912	UUGUUGUUUUACCUAUUCCA	UGGAACAGGUAAAGCAAUAG	Cleavage	| Glycine max cDNA, clone: GMFL01-30-G23	1
gma-miR1510a-3p	_	BT094001.1	gma-miR1510a-3p_BT094001.1	gi	255635994	2.5	11.591	1	20	792	811	UUGUUGUUUUACCUAUUCCA	UGGAAUAGGUAUAACAAUGG	Translation	| Soybean clone JCVI-FLGm-18C17 unknown mRNA	1
gma-miR1510a-3p	_	CV997250.1	gma-miR1510a-3p_CV997250.1	gi	56173124	3	9.214	1	20	496	515	UUGUUGUUUUACCUAUUCCA	UGGNGNAGGUAAAACGACAA	Cleavage	EST00038 Soybean Disease-resistance Subtracted Library Glycine max cDNA clone CY70 3', mRNA sequence	1
gma-miR1510a-3p	_	FK018037.1	gma-miR1510a-3p_FK018037.1	gi	192325815	4	12.993	1	23	89	111	UUGUUGUUUUACCUAUUCCACCC	GGGUAGAGUGGGUGAGAGAACAG	Cleavage	GLNCU71TF JCVI-SOY3 Glycine max cDNA 5', mRNA sequence	1
gma-miR1510a-3p	_	EU888322.1	gma-miR1510a-3p_EU888322.1	gi	212717138	3.5	14.912	1	21	3136	3156	UUGUUGUUUUACCUAUUCCAC	GUGAAGUGGGUAAAAAAACAA	Cleavage	| Glycine max clone 8070613 receptor-like protein kinase mRNA, complete cds	1
gma-miR1510a-3p	_	AK286959.1	gma-miR1510a-3p_AK286959.1	gi	210144177	3.5	18.187	1	22	1097	1118	UUGUUGUUUUACCUAUUCCACC	GCUGGAGUGGGUAAAACGGUAC	Cleavage	| Glycine max cDNA, clone: GMFL01-40-O19	1
gma-miR1511	_	BI316482.1	gma-miR1511_BI316482.1	gi	14990809	3	13.475	1	20	76	94	AACCAGGCUCUGAUACCAUG	CAUGGUAUCAGAGU-UGGUU	Cleavage	saf03g08.y1 Gm-c1065 Glycine max cDNA clone GENOME SYSTEMS CLONE ID: Gm-c1065-4528 5', mRNA sequence	1
gma-miR1511	_	BU550787.1	gma-miR1511_BU550787.1	gi	22933648	3.5	13.743	1	20	201	220	AACCAGGCUCUGAUACCAUG	CAUUGUGUCAAAGCCUGGUG	Translation	GM880019B11B11 Gm-r1088 Glycine max cDNA clone Gm-r1088-7005 3', mRNA sequence	1
gma-miR1511	_	BT094372.1	gma-miR1511_BT094372.1	gi	255636716	4	11.707	1	20	89	108	AACCAGGCUCUGAUACCAUG	CAUGCUAUCAGAGCCUCAUU	Cleavage	| Soybean clone JCVI-FLGm-18H7 unknown mRNA	1
gma-miR1511	_	AK285607.1	gma-miR1511_AK285607.1	gi	210142825	3.5	22.722	1	20	1206	1225	AACCAGGCUCUGAUACCAUG	UAUGGUGUCAGAUUCUGAUU	Cleavage	| Glycine max cDNA, clone: GMFL01-13-H12	1
gma-miR1511	_	AK244939.1	gma-miR1511_AK244939.1	gi	210141020	4	19.833	1	20	1121	1140	AACCAGGCUCUGAUACCAUG	CAUGAUAUCAGGGUUGGGUU	Cleavage	| Glycine max cDNA, clone: GMFL01-17-G24	1
gma-miR1511	_	FK019063.1	gma-miR1511_FK019063.1	gi	192325117	3.5	16.142	1	20	690	710	AACCAGGCUCUGAUAC-CAUG	CAUGUGUAUCAGAAUCUGGUU	Cleavage	GLND632TF JCVI-SOY3 Glycine max cDNA 5', mRNA sequence	1
gma-miR1511	_	AW471746.1	gma-miR1511_AW471746.1	gi	7041852	2.5	19.012	1	19	533	551	AACCAGGCUCUGAUACCAU	GUGGUAUAAGAACUUGGUU	Cleavage	si15d06.y1 Gm-c1029 Glycine max cDNA clone GENOME SYSTEMS CLONE ID: Gm-c1029-1284 5' similar to TR:O22911 O22911 HYPOTHETICAL PROTEIN. ;, mRNA sequence	1
gma-miR1511	_	BE823278.1	gma-miR1511_BE823278.1	gi	10255512	3	12.154	1	19	222	240	AACCAGGCUCUGAUACCAU	AAGUUAUUAGAGCUUGGUU	Cleavage	GM700020B10E7 Gm-r1070 Glycine max cDNA clone Gm-r1070-7909 3', mRNA sequence	1
gma-miR1511	_	CO979428.1	gma-miR1511_CO979428.1	gi	51335562	3.5	20.456	1	19	94	112	AACCAGGCUCUGAUACCAU	AUGCUGUCAGAGCUAGGUU	Cleavage	GM89004B2E02.r1 Gm-r1089 Glycine max cDNA clone Gm-r1089-1372 3, mRNA sequence	1
gma-miR1511	_	EV280393.1	gma-miR1511_EV280393.1	gi	151410578	4	15.297	1	20	257	276	AACCAGGCUCUGAUACCAUG	CAUUGUAUCAGCGUCUUGUU	Translation	GLNAS81TF JCVI-SOY3 Glycine max cDNA 5', mRNA sequence	1
gma-miR1511	_	CF922198.1	gma-miR1511_CF922198.1	gi	38192992	3	20.12	1	20	382	400	AACCAGGCUCUGAUACCAUG	CGUGGUGUUA-AGCCUGGUU	Translation	gmrhRww24-08-T7_D02_1_010 Soybean root hair subtracted cDNA library gmrhRww24 Glycine max cDNA, mRNA sequence	1
gma-miR1511	_	BT095824.1	gma-miR1511_BT095824.1	gi	255639526	4	24.408	1	19	96	114	AACCAGGCUCUGAUACCAU	GUGGCAUCAGAGCUUGGAA	Cleavage	| Soybean clone JCVI-FLGm-19N22 unknown mRNA	1
gma-miR1511	_	AK243913.1	gma-miR1511_AK243913.1	gi	210145222	2.5	11.496	1	20	473	492	AACCAGGCUCUGAUACCAUG	CCUGUUAUCAGAUCUUGGUU	Cleavage	| Glycine max cDNA, clone: GMFL01-01-J14	1
gma-miR1512a	_	CA937394.1	gma-miR1512a_CA937394.1	gi	27425874	3	15.947	1	22	422	443	UAACUGAAAAUUCUUAAAGUAU	GUGCUUUAAGAAUUUUUUGUUU	Cleavage	sav18e08.y1 Gm-c1048 Glycine max cDNA clone SOYBEAN CLONE ID: Gm-c1048-5967 5', mRNA sequence	1
gma-miR1512a	_	FK008820.1	gma-miR1512a_FK008820.1	gi	192315923	3	16.541	1	22	243	264	UAACUGAAAAUUCUUAAAGUAU	AUAUUUGAAGGAUUUUCAAUUA	Cleavage	GLQA045TR JCVI-SOY2 Glycine max cDNA 5', mRNA sequence	1
gma-miR1512a	_	CX709702.1	gma-miR1512a_CX709702.1	gi	58022961	3.5	2.873	1	22	2	23	UAACUGAAAAUUCUUAAAGUAU	AUACUUUAAUAAUUAUCAGUAA	Cleavage	gmrtDrNS01_10-D_M13R_G06_036.s1 Water stressed 5h segment 1 gmrtDrNS01 Glycine max cDNA 3', mRNA sequence	1
gma-miR1512a	_	GR858769.1	gma-miR1512a_GR858769.1	gi	254342607	1.5	16.466	1	18	521	538	UAACUGAAAAUUCUUAAA	CUUGAGAAUUUUCAGUUA	Cleavage	CCCC22336.b1 CCCC Glycine max callus grown in dark condition Glycine max cDNA clone CCCC22336 5', mRNA sequence	1
gma-miR1512a	_	FG987799.1	gma-miR1512a_FG987799.1	gi	192299783	3.5	19.494	1	22	620	641	UAACUGAAAAUUCUUAAAGUAU	AUGCUUUGAAGAUUCUCAGUUG	Cleavage	GLLCA22TF JCVI-SOY1 Glycine max cDNA 5', mRNA sequence	1
gma-miR1512a	_	AK245643.1	gma-miR1512a_AK245643.1	gi	210141724	2.5	19.424	1	19	1251	1269	UAACUGAAAAUUCUUAAAG	CUUUGAUAAUUUUCAGUUU	Cleavage	| Glycine max cDNA, clone: GMFL01-36-J14	1
gma-miR1512a	_	AK244434.1	gma-miR1512a_AK244434.1	gi	210145743	2.5	17.372	1	19	780	798	UAACUGAAAAUUCUUAAAG	CUUUGAUAAUUUUCAGUUU	Cleavage	| Glycine max cDNA, clone: GMFL01-02-P24	1
gma-miR1512a	_	BT097329.1	gma-miR1512a_BT097329.1	gi	255642478	2.5	19.453	1	21	537	557	UAACUGAAAAUUCUUAAAGUA	UCCUCUGGGGAUUUUCAGUUA	Cleavage	| Soybean clone JCVI-FLGm-21L4 unknown mRNA	1
gma-miR1512a	_	EV265112.1	gma-miR1512a_EV265112.1	gi	151395241	3.5	6.018	1	21	307	327	UAACUGAAAAUUCUUAAAGUA	UACUUUAAUUAUUUUUAGUUU	Cleavage	GLLAQ62TF JCVI-SOY1 Glycine max cDNA 5', mRNA sequence	1
gma-miR1512a	_	AW458784.1	gma-miR1512a_AW458784.1	gi	7029001	2	10.441	1	20	180	199	UAACUGAAAAUUCUUAAAGU	AUUAUAAGAAGUUUCAGUUA	Translation	sh14c07.y1 Gm-c1016 Glycine max cDNA clone GENOME SYSTEMS CLONE ID: Gm-c1016-4741 5', mRNA sequence	1
gma-miR1512a	_	AK287218.1	gma-miR1512a_AK287218.1	gi	210144436	3	8.065	1	22	1383	1404	UAACUGAAAAUUCUUAAAGUAU	AUCUUUUCAGAAUUUUAAGUUG	Cleavage	| Glycine max cDNA, clone: GMFL01-46-M24	1
gma-miR1512a	_	BT097658.1	gma-miR1512a_BT097658.1	gi	255644812	3.5	20.397	1	22	55	75	UAACUGAAAAUUCUUAAAGUAU	AUGUUUUGGGAAUUU-CAGUUA	Cleavage	| Soybean clone JCVI-FLGm-22I20 unknown mRNA	1
gma-miR1512a	_	AK286398.1	gma-miR1512a_AK286398.1	gi	210143616	4	12.405	1	22	778	799	UAACUGAAAAUUCUUAAAGUAU	GUAUUUUAGUAAUUUUUUGUUG	Cleavage	| Glycine max cDNA, clone: GMFL01-27-G08	1
gma-miR1512a	_	BT097702.1	gma-miR1512a_BT097702.1	gi	255644897	3.5	12.374	1	21	1126	1146	UAACUGAAAAUUCUUAAAGUA	UUCUUUAGGGAUUUUCACUUU	Cleavage	| Soybean clone JCVI-FLGm-22M18 unknown mRNA	1
gma-miR1512a	_	AK245713.1	gma-miR1512a_AK245713.1	gi	210141794	3	18.743	1	20	280	299	UAACUGAAAAUUCUUAAAGU	AUUUUGAUGGUUUUCGGUUA	Cleavage	| Glycine max cDNA, clone: GMFL01-39-E05	1
gma-miR1512a	_	BT096963.1	gma-miR1512a_BT096963.1	gi	255641761	3	8.72	1	20	1158	1177	UAACUGAAAAUUCUUAAAGU	ACUUUAAUGAUUGUCGGUUA	Cleavage	| Soybean clone JCVI-FLGm-21K22 unknown mRNA	1
gma-miR1513a-5p	_	HO040586.1	gma-miR1513a-5p_HO040586.1	gi	298193938	1.5	15.25	1	21	134	154	UGAGAGAAAGCCAUGACUUAC	GUAAGUCAUGGCUUUCUCACA	Cleavage	ocpsga0_0418_A01.ab1 Soybean immature seed full-length-enriched cDNA library Glycine max cDNA, mRNA sequence	1
gma-miR1513a-5p	_	CO983205.1	gma-miR1513a-5p_CO983205.1	gi	51341888	1	11.855	1	21	165	185	UGAGAGAAAGCCAUGACUUAC	GCAAGUCAUGACUUUCUCUCA	Translation	GM89018A1F08.r1 Gm-r1089 Glycine max cDNA clone Gm-r1089-6783 3, mRNA sequence	1
gma-miR1513a-5p	_	FG994593.1	gma-miR1513a-5p_FG994593.1	gi	192305043	2	15.826	1	21	130	150	UGAGAGAAAGCCAUGACUUAC	GCAAGUCAUGGCUUUUUCUGA	Cleavage	GLLEE80TF JCVI-SOY1 Glycine max cDNA 5', mRNA sequence	1
gma-miR1513a-5p	_	FK009105.1	gma-miR1513a-5p_FK009105.1	gi	192319165	4	21.68	1	21	146	166	UGAGAGAAAGCCAUGACUUAC	GUGAGUUGUGGUUUUCUCUGU	Cleavage	GLQA209TF JCVI-SOY2 Glycine max cDNA 5', mRNA sequence	1
gma-miR1513a-5p	_	FJ014854.1	gma-miR1513a-5p_FJ014854.1	gi	223452557	2	14.197	1	18	20	37	UGAGAGAAAGCCAUGACU	AGUUAUGGCUUUCUCUUU	Cleavage	| Glycine max clone cw177 S-locus lectin protein kinase family protein mRNA, complete cds	1
gma-miR1513a-5p	_	FG989843.1	gma-miR1513a-5p_FG989843.1	gi	192296522	2.5	20.22	1	20	384	403	UGAGAGAAAGCCAUGACUUA	UGAGUCAAGGUUUUCUUUUA	Cleavage	GLLCY03TF JCVI-SOY1 Glycine max cDNA 5', mRNA sequence	1
gma-miR1513a-5p	_	BE657367.1	gma-miR1513a-5p_BE657367.1	gi	9983259	1.5	12.257	1	18	403	420	UGAGAGAAAGCCAUGACU	AGUCACGGUUUUCUCUCA	Cleavage	GM700001A20H6 Gm-r1070 Glycine max cDNA clone Gm-r1070-348 3', mRNA sequence	1
gma-miR1513a-5p	_	EV278428.1	gma-miR1513a-5p_EV278428.1	gi	151408620	3	16.155	1	21	142	162	UGAGAGAAAGCCAUGACUUAC	GCAAGUCAUGGCUUCCUCUGA	Cleavage	GLNA657TF JCVI-SOY3 Glycine max cDNA 5', mRNA sequence	1
gma-miR1513a-5p	_	GD891292.1	gma-miR1513a-5p_GD891292.1	gi	208095122	2.5	23.846	1	19	30	48	UGAGAGAAAGCCAUGACUU	AAGUCGUGGGUUUCUCUCU	Translation	454GmaGlobSeed633941 Soybean Seeds Containing Globular-Stage Embryos Glycine max cDNA, mRNA sequence	1
gma-miR1513a-5p	_	BT094172.1	gma-miR1513a-5p_BT094172.1	gi	255636323	2	17.111	1	19	751	769	UGAGAGAAAGCCAUGACUU	AAAUCAUGGCAUUCUCUCA	Translation	| Soybean clone JCVI-FLGm-18E6 unknown mRNA	1
gma-miR1513a-5p	_	FG991815.1	gma-miR1513a-5p_FG991815.1	gi	192299969	2.5	13.781	1	19	187	205	UGAGAGAAAGCCAUGACUU	AAGUUGUUGCUUUCUUUCA	Cleavage	GLLDX28TF JCVI-SOY1 Glycine max cDNA 5', mRNA sequence	1
gma-miR1513a-5p	_	FG986491.1	gma-miR1513a-5p_FG986491.1	gi	192294642	3.5	9.055	1	20	705	724	UGAGAGAAAGCCAUGACUUA	UAAGUUGUGGAUUUUUCUCU	Translation	GLLBV17TF JCVI-SOY1 Glycine max cDNA 5', mRNA sequence	1
gma-miR1513a-5p	_	BT094096.1	gma-miR1513a-5p_BT094096.1	gi	255636177	3.5	15.58	1	20	374	393	UGAGAGAAAGCCAUGACUUA	UAACUCAUGGCUUUCACUUG	Cleavage	| Soybean clone JCVI-FLGm-18M9 unknown mRNA	1
gma-miR1513a-5p	_	EF521873.1	gma-miR1513a-5p_EF521873.1	gi	145442287	3	19.834	1	20	464	483	UGAGAGAAAGCCAUGACUUA	UACAUUGUGGCUUUCUCUCA	Cleavage	| Glycine max endonuclease (EN2) mRNA, complete cds	1
gma-miR1513a-5p	_	AK245074.1	gma-miR1513a-5p_AK245074.1	gi	210141157	3	11.939	1	18	1893	1910	UGAGAGAAAGCCAUGACU	UCCCAUGGCUUUCUCUCA	Cleavage	| Glycine max cDNA, clone: GMFL01-20-G09	1
gma-miR1513a-5p	_	GR856556.1	gma-miR1513a-5p_GR856556.1	gi	254346834	3	11.939	1	18	310	327	UGAGAGAAAGCCAUGACU	UCCCAUGGCUUUCUCUCA	Cleavage	CCCC20974.b1 CCCC Glycine max callus grown in dark condition Glycine max cDNA clone CCCC20974 5', mRNA sequence	1
gma-miR1513a-5p	_	EV264390.1	gma-miR1513a-5p_EV264390.1	gi	151394519	3	6.233	1	19	28	46	UGAGAGAAAGCCAUGACUU	AAGUCAUGGCAUUUUCUUU	Translation	GLLAI08TF JCVI-SOY1 Glycine max cDNA 5', mRNA sequence	1
gma-miR1513a-5p	_	AK286029.1	gma-miR1513a-5p_AK286029.1	gi	210143247	2.5	19.592	1	19	2018	2036	UGAGAGAAAGCCAUGACUU	AAAUCAUGGCAUUUUCUCA	Translation	| Glycine max cDNA, clone: GMFL01-20-I20	1
gma-miR1513a-5p	_	CX705211.1	gma-miR1513a-5p_CX705211.1	gi	58018469	3	14.718	1	18	140	157	UGAGAGAAAGCCAUGACU	CUUUAUGGCUUUCUCUUA	Cleavage	gmrtDrNS01_40-B_M13R_A02_016.s1 Water stressed 5h segment 1 gmrtDrNS01 Glycine max cDNA 3', mRNA sequence	2
gma-miR1513a-5p	_	CX705211.1	gma-miR1513a-5p_CX705211.1	gi	58018469	3	14.718	1	18	849	866	UGAGAGAAAGCCAUGACU	CUUUAUGGCUUUCUCUUA	Cleavage	gmrtDrNS01_40-B_M13R_A02_016.s1 Water stressed 5h segment 1 gmrtDrNS01 Glycine max cDNA 3', mRNA sequence	2
gma-miR1513a-5p	_	BW669054.1	gma-miR1513a-5p_BW669054.1	gi	209718867	4	17.242	1	20	439	458	UGAGAGAAAGCCAUGACUUA	UAAGCUGUGGCUUUUUCUUC	Cleavage	BW669054 GMFL01 Glycine max cDNA clone GMFL01-29-N04 5', mRNA sequence	1
gma-miR1513a-5p	_	AK245485.1	gma-miR1513a-5p_AK245485.1	gi	210141566	4	16.485	1	20	1998	2017	UGAGAGAAAGCCAUGACUUA	UAAAUUGUGGUUUUAUCUCA	Cleavage	| Glycine max cDNA, clone: GMFL01-32-A18	1
gma-miR1513a-5p	_	BT093413.1	gma-miR1513a-5p_BT093413.1	gi	255634847	4	15.765	1	20	1994	2013	UGAGAGAAAGCCAUGACUUA	UAAGGCAUGGUUUUGUUUUA	Cleavage	| Soybean clone JCVI-FLGm-17C6 unknown mRNA	1
gma-miR1513a-3p	_	AK245622.1	gma-miR1513a-3p_AK245622.1	gi	210141703	3.5	14.303	1	23	455	477	UUUAAAUGUGUAUAAGUCAUGGU	ACUAUGACGUAUACACAGUUGGA	Cleavage	| Glycine max cDNA, clone: GMFL01-35-N19	1
gma-miR1513a-3p	_	FK006374.1	gma-miR1513a-3p_FK006374.1	gi	192314616	3	14.747	1	23	500	522	UUUAAAUGUGUAUAAGUCAUGGU	ACCAAGGUUUAUACACAUCUGAA	Cleavage	GLMDR63TFB JCVI-SOY2 Glycine max cDNA 5', mRNA sequence	1
gma-miR1513a-3p	_	AK244545.1	gma-miR1513a-3p_AK244545.1	gi	210145854	2	21.203	1	21	1050	1070	UUUAAAUGUGUAUAAGUCAUG	CAAGGCUUAUACAUAUUUGGA	Cleavage	| Glycine max cDNA, clone: GMFL01-06-G08	1
gma-miR1513a-3p	_	BT094542.1	gma-miR1513a-3p_BT094542.1	gi	255637047	3.5	23.102	1	23	658	680	UUUAAAUGUGUAUAAGUCAUGGU	ACCUUGAUUUGUACCCAUUUGAC	Translation	| Soybean clone JCVI-FLGm-14B12 unknown mRNA	1
gma-miR1513a-3p	_	CD394557.1	gma-miR1513a-3p_CD394557.1	gi	31309354	4	13.911	1	23	18	40	UUUAAAUGUGUAUAAGUCAUGGU	ACUAUUGCUUCUACAUAUUUAAU	Cleavage	Gm_ck14270 Soybean induced by Salicylic Acid Glycine max cDNA 3', mRNA sequence	1
gma-miR1513a-3p	_	BT094646.1	gma-miR1513a-3p_BT094646.1	gi	255637250	4	13.311	1	22	136	157	UUUAAAUGUGUAUAAGUCAUGG	UCAUGAUUCAUGCAUAUUUAGU	Cleavage	| Soybean clone JCVI-FLGm-5L12 unknown mRNA	1
gma-miR1513a-3p	_	AK244674.1	gma-miR1513a-3p_AK244674.1	gi	210140755	4	18.11	1	22	2183	2204	UUUAAAUGUGUAUAAGUCAUGG	UCAUGAUUUAUGUUCAUUCAAA	Translation	| Glycine max cDNA, clone: GMFL01-10-E11	1
gma-miR1513a-3p	_	CD392599.1	gma-miR1513a-3p_CD392599.1	gi	31307396	4	13.541	1	22	381	402	UUUAAAUGUGUAUAAGUCAUGG	UCAUGAUUUAUGUUCAUUCAAA	Translation	Gm_ck11793 Soybean induced by Salicylic Acid Glycine max cDNA 3', mRNA sequence	1
gma-miR1513a-3p	_	BT094597.1	gma-miR1513a-3p_BT094597.1	gi	255637153	3	9.943	1	23	1409	1431	UUUAAAUGUGUAUAAGUCAUGGU	AUUUUGGUAUAUAUAUAUUUAAA	Cleavage	| Soybean clone JCVI-FLGm-18L4 unknown mRNA	1
gma-miR1513a-3p	_	AK286130.1	gma-miR1513a-3p_AK286130.1	gi	210143348	3	20.732	1	23	718	740	UUUAAAUGUGUAUAAGUCAUGGU	AUUGGGGUUUGUACACAUUUGGG	Cleavage	| Glycine max cDNA, clone: GMFL01-22-F06	1
gma-miR1513a-3p	_	CO981585.1	gma-miR1513a-3p_CO981585.1	gi	51337719	3.5	9.515	1	23	108	130	UUUAAAUGUGUAUAAGUCAUGGU	ACAAUGGUUUAAACCCAUUUGAA	Translation	GM89011B2B10.r1 Gm-r1089 Glycine max cDNA clone Gm-r1089-3932 3, mRNA sequence	1
gma-miR1513a-3p	_	HO212268.1	gma-miR1513a-3p_HO212268.1	gi	302141392	3	6.265	1	20	171	190	UUUAAAUGUGUAUAAGUCAU	AUUACUUAUAUACAUAUAAA	Cleavage	080310_EST132 SSH library for black soybean under aluminum (Al) stress Glycine max cDNA clone 3G10, mRNA sequence	1
gma-miR1513a-3p	_	AK285573.1	gma-miR1513a-3p_AK285573.1	gi	210142791	4	12.39	1	23	1759	1781	UUUAAAUGUGUAUAAGUCAUGGU	AUGAUGAGUUAUAUACAUUGAAU	Cleavage	| Glycine max cDNA, clone: GMFL01-12-N22	1
gma-miR1513a-3p	_	AK285836.1	gma-miR1513a-3p_AK285836.1	gi	210143054	3.5	15.551	1	22	937	958	UUUAAAUGUGUAUAAGUCAUGG	UCGUGAGUUGUCCGCAUUUGAA	Translation	| Glycine max cDNA, clone: GMFL01-17-D23	1
gma-miR1513a-3p	_	AK286959.1	gma-miR1513a-3p_AK286959.1	gi	210144177	3	16.711	1	23	1595	1617	UUUAAAUGUGUAUAAGUCAUGGU	GCUACGACAUUUGCACAUUUAGA	Cleavage	| Glycine max cDNA, clone: GMFL01-40-O19	1
gma-miR1514a	_	AK244679.1	gma-miR1514a_AK244679.1	gi	210140760	2	10.037	1	21	2900	2920	UUCAUUUUUAAAAUAGGCAUU	AAUUUCUAUUUUGAAAAUGAA	Cleavage	| Glycine max cDNA, clone: GMFL01-10-H08	1
gma-miR1514a	_	BE475311.1	gma-miR1514a_BE475311.1	gi	9565802	3	14.594	1	21	335	355	UUCAUUUUUAAAAUAGGCAUU	GAUGUCUAUUUUGAUGAUGAA	Cleavage	sp75g09.y1 Gm-c1044 Glycine max cDNA clone GENOME SYSTEMS CLONE ID: Gm-c1044-1817 5' similar to TR:Q43540 Q43540 ORF ;, mRNA sequence	1
gma-miR1514a	_	BI941617.1	gma-miR1514a_BI941617.1	gi	16275984	2.5	21.668	1	21	201	221	UUCAUUUUUAAAAUAGGCAUU	GAUGCCUUUUUUAAGAGUGAG	Cleavage	sc79a06.y1 Gm-c1018 Glycine max cDNA clone GENOME SYSTEMS CLONE ID: Gm-c1018-1067 5', mRNA sequence	1
gma-miR1514a	_	AK244500.1	gma-miR1514a_AK244500.1	gi	210145809	3.5	11.618	1	21	2761	2781	UUCAUUUUUAAAAUAGGCAUU	AAUGUCUUUUUUGAGAAUGAC	Cleavage	| Glycine max cDNA, clone: GMFL01-05-G05	1
gma-miR1514a	_	AK245115.1	gma-miR1514a_AK245115.1	gi	210141198	4	19.694	1	21	3125	3145	UUCAUUUUUAAAAUAGGCAUU	AAUGUCUAUUUUAAAGUGGAA	Cleavage	| Glycine max cDNA, clone: GMFL01-21-G13	1
gma-miR1514a	_	EV274469.1	gma-miR1514a_EV274469.1	gi	151404655	2.5	12.523	1	20	686	705	UUCAUUUUUAAAAUAGGCAU	AUGUUUGUUUAAAAAAUGAA	Translation	GLMC686TF JCVI-SOY2 Glycine max cDNA 5', mRNA sequence	1
gma-miR1514a	_	FK026159.1	gma-miR1514a_FK026159.1	gi	192333278	3	10.734	1	21	49	69	UUCAUUUUUAAAAUAGGCAUU	GAUGCUUAUUAUAAAAGUGAC	Translation	GLRAR90TR JCVI-SOY3 Glycine max cDNA 5', mRNA sequence	1
gma-miR1514a	_	BT093984.1	gma-miR1514a_BT093984.1	gi	255635961	3.5	10.725	1	21	445	465	UUCAUUUUUAAAAUAGGCAUU	AAUCCCUAUUUUGAGAAUGCA	Cleavage	| Soybean clone JCVI-FLGm-18C1 unknown mRNA	1
gma-miR1514a	_	CO979463.1	gma-miR1514a_CO979463.1	gi	51335597	3	8.322	1	21	783	803	UUCAUUUUUAAAAUAGGCAUU	AAUGAUUAUUAUAAGAAUGAA	Translation	GM89004B2H03.r1 Gm-r1089 Glycine max cDNA clone Gm-r1089-1518 3, mRNA sequence	1
gma-miR1514a	_	AK244599.1	gma-miR1514a_AK244599.1	gi	210145908	3	22.695	1	20	2279	2298	UUCAUUUUUAAAAUAGGCAU	AUCCUUAUUUUGAAAGUGAG	Cleavage	| Glycine max cDNA, clone: GMFL01-07-L22	1
gma-miR1514a	_	EV275418.1	gma-miR1514a_EV275418.1	gi	151405604	4	13.9	1	21	378	398	UUCAUUUUUAAAAUAGGCAUU	AGUUCUUAUUUUAAAAAUGUG	Cleavage	GLMCH49TF JCVI-SOY2 Glycine max cDNA 5', mRNA sequence	1
gma-miR1514a	_	CF921032.1	gma-miR1514a_CF921032.1	gi	38191826	3	13.194	1	20	135	154	UUCAUUUUUAAAAUAGGCAU	AUGUCUCUUUUGAAGGUGAA	Cleavage	gmrhRww3-04_E10_1_072 Soybean root hair subtracted cDNA library gmrhRww3 Glycine max cDNA, mRNA sequence	2
gma-miR1514a	_	CF921032.1	gma-miR1514a_CF921032.1	gi	38191826	3	13.194	1	20	766	785	UUCAUUUUUAAAAUAGGCAU	AUGUCUCUUUUGAAGGUGAA	Cleavage	gmrhRww3-04_E10_1_072 Soybean root hair subtracted cDNA library gmrhRww3 Glycine max cDNA, mRNA sequence	2
gma-miR1514a	_	DB986441.1	gma-miR1514a_DB986441.1	gi	214007838	2	18.957	1	18	267	284	UUCAUUUUUAAAAUAGGC	AUCUAUUUUAAAGAUGAA	Cleavage	DB986441 full-length enriched soybean cDNA library, mixture of seedling, young plant, adult plant Glycine max cDNA clone GMFL02-39-O05 3', mRNA sequence	1
gma-miR1514a	_	FJ418595.1	gma-miR1514a_FJ418595.1	gi	213268484	3	13.964	1	21	1917	1937	UUCAUUUUUAAAAUAGGCAUU	AGUGCAAAUUUUAAAGGUGAA	Cleavage	| Glycine max NPR1-1 protein mRNA, complete cds	1
gma-miR1514a	_	FJ014859.1	gma-miR1514a_FJ014859.1	gi	223452567	4	21.326	1	21	1246	1266	UUCAUUUUUAAAAUAGGCAUU	AAUGUUUAUUUGAGAAAGGAA	Translation	| Glycine max clone cw182 receptor-like protein kinase mRNA, complete cds	1
gma-miR1514a	_	AK245499.1	gma-miR1514a_AK245499.1	gi	210141580	3.5	17.571	1	21	1117	1137	UUCAUUUUUAAAAUAGGCAUU	AGUGCAUGUUUUGGAGGUGAA	Cleavage	| Glycine max cDNA, clone: GMFL01-32-F10	1
gma-miR1514a	_	BM270180.1	gma-miR1514a_BM270180.1	gi	17963431	4	8.36	1	21	142	162	UUCAUUUUUAAAAUAGGCAUU	AAUUUCUAUUUUAAAAUUGAU	Cleavage	sak25e04.y1 Gm-c1075 Glycine max cDNA clone SOYBEAN CLONE ID: Gm-c1075-4063 5', mRNA sequence	1
gma-miR1514a	_	CO983210.1	gma-miR1514a_CO983210.1	gi	51341893	4	10.364	1	21	668	688	UUCAUUUUUAAAAUAGGCAUU	AAUGUCUAUCUUAAGGAUUAA	Cleavage	GM89018A1G01.r1 Gm-r1089 Glycine max cDNA clone Gm-r1089-6817 3, mRNA sequence	1
gma-miR1514a	_	EV266107.1	gma-miR1514a_EV266107.1	gi	151396230	3.5	15.782	1	21	537	557	UUCAUUUUUAAAAUAGGCAUU	GAUGCUUGUUUUAUGGGUGAA	Cleavage	GLLB250TF JCVI-SOY1 Glycine max cDNA 5', mRNA sequence	1
gma-miR1514a	_	FK011508.1	gma-miR1514a_FK011508.1	gi	192314136	4	14.753	1	21	67	87	UUCAUUUUUAAAAUAGGCAUU	AAUGUCAAUUUUAAAAGUUAG	Cleavage	GLQAG05TF JCVI-SOY2 Glycine max cDNA 5', mRNA sequence	1
gma-miR1514a	_	CA819420.1	gma-miR1514a_CA819420.1	gi	26268357	4	7.896	1	21	204	224	UUCAUUUUUAAAAUAGGCAUU	AAUGUCAAUUUUAGAACUGAG	Cleavage	sau78b07.y1 Gm-c1071 Glycine max cDNA clone SOYBEAN CLONE ID: Gm-c1071-6974 5', mRNA sequence	1
gma-miR1514a	_	AW348125.1	gma-miR1514a_AW348125.1	gi	6845835	3.5	13.646	1	21	66	87	UUCAUUUUUAAAAU-AGGCAUU	AGUGUUUUAUUUUAAGAAUGAA	Cleavage	GM210001A21A10 Gm-r1021 Glycine max cDNA clone Gm-r1021-20 3', mRNA sequence	1
gma-miR1514a	_	U08469.1	gma-miR1514a_U08469.1	gi	527618	2.5	14.057	1	18	1578	1595	UUCAUUUUUAAAAUAGGC	UCCUGUUUUAGAAGUGAA	Cleavage	Glycine max 3-methylcrotonyl-CoA carboxylase mRNA, biotin-carrier domain, partial cds	1
gma-miR1514a	_	FJ014848.1	gma-miR1514a_FJ014848.1	gi	223452547	3.5	14.405	1	21	2229	2249	UUCAUUUUUAAAAUAGGCAUU	AGUGCAUAUUUCAGGAGUGAA	Translation	| Glycine max clone cw171 disease resistance protein mRNA, complete cds	2
gma-miR1514a	_	FJ014848.1	gma-miR1514a_FJ014848.1	gi	223452547	3.5	18.431	1	21	4509	4529	UUCAUUUUUAAAAUAGGCAUU	AGUGCAUAUUUCAGGAGUGAA	Translation	| Glycine max clone cw171 disease resistance protein mRNA, complete cds	2
gma-miR1514b	_	AK244679.1	gma-miR1514b_AK244679.1	gi	210140760	1.5	10.037	1	21	2900	2920	UUCAUUUUUAAAAUAGACAUU	AAUUUCUAUUUUGAAAAUGAA	Cleavage	| Glycine max cDNA, clone: GMFL01-10-H08	1
gma-miR1514b	_	BE475311.1	gma-miR1514b_BE475311.1	gi	9565802	2.5	14.594	1	21	335	355	UUCAUUUUUAAAAUAGACAUU	GAUGUCUAUUUUGAUGAUGAA	Cleavage	sp75g09.y1 Gm-c1044 Glycine max cDNA clone GENOME SYSTEMS CLONE ID: Gm-c1044-1817 5' similar to TR:Q43540 Q43540 ORF ;, mRNA sequence	1
gma-miR1514b	_	AK244500.1	gma-miR1514b_AK244500.1	gi	210145809	3	11.618	1	21	2761	2781	UUCAUUUUUAAAAUAGACAUU	AAUGUCUUUUUUGAGAAUGAC	Cleavage	| Glycine max cDNA, clone: GMFL01-05-G05	1
gma-miR1514b	_	AK245115.1	gma-miR1514b_AK245115.1	gi	210141198	3.5	19.694	1	21	3125	3145	UUCAUUUUUAAAAUAGACAUU	AAUGUCUAUUUUAAAGUGGAA	Cleavage	| Glycine max cDNA, clone: GMFL01-21-G13	1
gma-miR1514b	_	EV274469.1	gma-miR1514b_EV274469.1	gi	151404655	2	12.523	1	20	686	705	UUCAUUUUUAAAAUAGACAU	AUGUUUGUUUAAAAAAUGAA	Translation	GLMC686TF JCVI-SOY2 Glycine max cDNA 5', mRNA sequence	1
gma-miR1514b	_	CF921032.1	gma-miR1514b_CF921032.1	gi	38191826	2.5	13.194	1	20	135	154	UUCAUUUUUAAAAUAGACAU	AUGUCUCUUUUGAAGGUGAA	Cleavage	gmrhRww3-04_E10_1_072 Soybean root hair subtracted cDNA library gmrhRww3 Glycine max cDNA, mRNA sequence	2
gma-miR1514b	_	CF921032.1	gma-miR1514b_CF921032.1	gi	38191826	2.5	13.194	1	20	766	785	UUCAUUUUUAAAAUAGACAU	AUGUCUCUUUUGAAGGUGAA	Cleavage	gmrhRww3-04_E10_1_072 Soybean root hair subtracted cDNA library gmrhRww3 Glycine max cDNA, mRNA sequence	2
gma-miR1514b	_	FJ014859.1	gma-miR1514b_FJ014859.1	gi	223452567	3.5	21.326	1	21	1246	1266	UUCAUUUUUAAAAUAGACAUU	AAUGUUUAUUUGAGAAAGGAA	Translation	| Glycine max clone cw182 receptor-like protein kinase mRNA, complete cds	1
gma-miR1514b	_	DB986441.1	gma-miR1514b_DB986441.1	gi	214007838	1.5	18.957	1	18	267	284	UUCAUUUUUAAAAUAGAC	AUCUAUUUUAAAGAUGAA	Cleavage	DB986441 full-length enriched soybean cDNA library, mixture of seedling, young plant, adult plant Glycine max cDNA clone GMFL02-39-O05 3', mRNA sequence	1
gma-miR1514b	_	CO979463.1	gma-miR1514b_CO979463.1	gi	51335597	3	8.322	1	21	783	803	UUCAUUUUUAAAAUAGACAUU	AAUGAUUAUUAUAAGAAUGAA	Translation	GM89004B2H03.r1 Gm-r1089 Glycine max cDNA clone Gm-r1089-1518 3, mRNA sequence	1
gma-miR1514b	_	CO983210.1	gma-miR1514b_CO983210.1	gi	51341893	3.5	10.364	1	21	668	688	UUCAUUUUUAAAAUAGACAUU	AAUGUCUAUCUUAAGGAUUAA	Cleavage	GM89018A1G01.r1 Gm-r1089 Glycine max cDNA clone Gm-r1089-6817 3, mRNA sequence	1
gma-miR1514b	_	BM270180.1	gma-miR1514b_BM270180.1	gi	17963431	3.5	8.36	1	21	142	162	UUCAUUUUUAAAAUAGACAUU	AAUUUCUAUUUUAAAAUUGAU	Cleavage	sak25e04.y1 Gm-c1075 Glycine max cDNA clone SOYBEAN CLONE ID: Gm-c1075-4063 5', mRNA sequence	1
gma-miR1514b	_	FK011508.1	gma-miR1514b_FK011508.1	gi	192314136	3.5	14.753	1	21	67	87	UUCAUUUUUAAAAUAGACAUU	AAUGUCAAUUUUAAAAGUUAG	Cleavage	GLQAG05TF JCVI-SOY2 Glycine max cDNA 5', mRNA sequence	1
gma-miR1514b	_	CA819420.1	gma-miR1514b_CA819420.1	gi	26268357	3.5	7.896	1	21	204	224	UUCAUUUUUAAAAUAGACAUU	AAUGUCAAUUUUAGAACUGAG	Cleavage	sau78b07.y1 Gm-c1071 Glycine max cDNA clone SOYBEAN CLONE ID: Gm-c1071-6974 5', mRNA sequence	1
gma-miR1514b	_	AW348125.1	gma-miR1514b_AW348125.1	gi	6845835	3	13.646	1	21	66	87	UUCAUUUUUAAAAU-AGACAUU	AGUGUUUUAUUUUAAGAAUGAA	Cleavage	GM210001A21A10 Gm-r1021 Glycine max cDNA clone Gm-r1021-20 3', mRNA sequence	1
gma-miR1514b	_	CX708711.1	gma-miR1514b_CX708711.1	gi	58021970	2	17.902	1	20	65	84	UUCAUUUUUAAAAUAGACAU	AAGUUUAUUUUAAAAAUAAA	Cleavage	gmrtDrNS01_39-C_M13R_C08_060.s1 Water stressed 5h segment 1 gmrtDrNS01 Glycine max cDNA 3', mRNA sequence	1
gma-miR1514b	_	U43840.1	gma-miR1514b_U43840.1	gi	1438882	4	12.398	1	21	878	898	UUCAUUUUUAAAAUAGACAUU	AAUCUCUAUUUUGGAAAAGGA	Cleavage	Glycine max choline kinase GmCK3p mRNA, partial cds	1
gma-miR1514b	_	AK244968.1	gma-miR1514b_AK244968.1	gi	210141049	2.5	14.642	1	19	1552	1570	UUCAUUUUUAAAAUAGACA	UGUCAAUUUUGGAAGUGAA	Cleavage	| Glycine max cDNA, clone: GMFL01-18-A10	1
gma-miR1514b	_	BT096911.1	gma-miR1514b_BT096911.1	gi	255641661	3.5	16.204	1	21	893	913	UUCAUUUUUAAAAUAGACAUU	AGUGUGUAUUUUGGAAUUGAA	Cleavage	| Soybean clone JCVI-FLGm-21G14 unknown mRNA	1
gma-miR1514b	_	BI702277.1	gma-miR1514b_BI702277.1	gi	15664906	4	18.101	1	21	116	136	UUCAUUUUUAAAAUAGACAUU	AAUGUCUUUUUUGAAACUGAC	Cleavage	sag44e03.y1 Gm-c1081 Glycine max cDNA clone GENOME SYSTEMS CLONE ID: Gm-c1081-1734 5', mRNA sequence	1
gma-miR1514b	_	EH221968.1	gma-miR1514b_EH221968.1	gi	120493801	3	19.936	1	21	128	148	UUCAUUUUUAAAAUAGACAUU	ACUGUUUAUUUUAAAGGGGAA	Cleavage	JGI_ABWZ2584.rev ABWZ Phakopsora pachyrhizi infected soybean leaf tissue 13-15 days post inoculation with TW72-1 urediniospores Glycine max cDNA clone ABWZ2584 3', mRNA sequence	1
gma-miR1514b	_	GR855250.1	gma-miR1514b_GR855250.1	gi	254344165	2.5	11.459	1	21	6	26	UUCAUUUUUAAAAUAGACAUU	AAAGUUGAUUUUGAAGAUGAA	Cleavage	CCCC20164.b1 CCCC Glycine max callus grown in dark condition Glycine max cDNA clone CCCC20164 5', mRNA sequence	1
gma-miR1514b	_	BW684701.1	gma-miR1514b_BW684701.1	gi	209715417	3.5	21.922	1	21	429	449	UUCAUUUUUAAAAUAGACAUU	AAUUUUUCUUUUAGAGAUGAA	Cleavage	BW684701 GMFL01 Glycine max cDNA clone GMFL01-52-L03 3', mRNA sequence	1
gma-miR1514b	_	AK285776.1	gma-miR1514b_AK285776.1	gi	210142994	3.5	23.59	1	20	256	275	UUCAUUUUUAAAAUAGACAU	AUGUCUGUGUUGGAAGUGGA	Cleavage	| Glycine max cDNA, clone: GMFL01-16-B22	1
gma-miR1514b	_	AK246001.1	gma-miR1514b_AK246001.1	gi	210142082	4	9.274	1	21	1623	1643	UUCAUUUUUAAAAUAGACAUU	AAUUAUUAUUUUAAAAUUGAA	Cleavage	| Glycine max cDNA, clone: GMFL01-48-H16	1
gma-miR1515a	_	EV263747.1	gma-miR1515a_EV263747.1	gi	151393872	2.5	14.823	1	22	320	341	UCAUUUUGCGUGCAAUGAUCUG	UAAAUCAUUGCGUGCAAAAAGA	Cleavage	GLLAA33TF JCVI-SOY1 Glycine max cDNA 5', mRNA sequence	1
gma-miR1515a	_	AK244495.1	gma-miR1515a_AK244495.1	gi	210145804	3.5	19.338	1	22	1169	1190	UCAUUUUGCGUGCAAUGAUCUG	CAGGCCAUUGCACAUAGAGUGA	Translation	| Glycine max cDNA, clone: GMFL01-05-C15	1
gma-miR1515a	_	FG990429.1	gma-miR1515a_FG990429.1	gi	192299129	3.5	17.305	1	22	663	684	UCAUUUUGCGUGCAAUGAUCUG	CUGAUCAUUUUAUGCAAAGUGU	Cleavage	GLLD480TF JCVI-SOY1 Glycine max cDNA 5', mRNA sequence	1
gma-miR1515a	_	U27347.1	gma-miR1515a_U27347.1	gi	886099	3	16.855	1	21	992	1012	UCAUUUUGCGUGCAAUGAUCU	AGAUAAUUGGAAGCAAAAUGA	Translation	Glycine max putative water channel protein (Pip1) mRNA, complete cds	1
gma-miR1515a	_	BT097048.1	gma-miR1515a_BT097048.1	gi	255641926	3.5	16.659	1	21	925	945	UCAUUUUGCGUGCAAUGAUCU	AGAUUGUUGAAGGCAAAGUGA	Translation	| Soybean clone JCVI-FLGm-21D21 unknown mRNA	1
gma-miR1515a	_	EF221754.1	gma-miR1515a_EF221754.1	gi	146674836	3.5	20.287	1	21	776	796	UCAUUUUGCGUGCAAUGAUCU	AGAGCAUUGUGCACAAGAUGA	Translation	| Glycine max trihelix transcription factor (GT-2B) mRNA, complete cds	1
gma-miR1515a	_	GD750135.1	gma-miR1515a_GD750135.1	gi	207778396	4	16.169	1	22	157	178	UCAUUUUGCGUGCAAUGAUCUG	CAGGUUACUGUGAGCAGAAUGA	Translation	454GmaGlobSeed492784 Soybean Seeds Containing Globular-Stage Embryos Glycine max cDNA, mRNA sequence	1
gma-miR1515a	_	GR827734.1	gma-miR1515a_GR827734.1	gi	254316197	2.5	20.442	1	19	686	704	UCAUUUUGCGUGCAAUGAU	AGCAUUGUACGCAAGAUGG	Cleavage	CCCC3029.b1 CCCC Glycine max callus grown in dark condition Glycine max cDNA clone CCCC3029 5', mRNA sequence	1
gma-miR1515a	_	AK244447.1	gma-miR1515a_AK244447.1	gi	210145756	4	15.442	1	22	703	724	UCAUUUUGCGUGCAAUGAUCUG	CAGAACCUUGCACAUGAAAUGA	Translation	| Glycine max cDNA, clone: GMFL01-03-D22	1
gma-miR1515a	_	AK285534.1	gma-miR1515a_AK285534.1	gi	210142656	3	19.732	1	20	2912	2931	UCAUUUUGCGUGCAAUGAUC	GGGCAUUGUACGCAAAAUCA	Cleavage	| Glycine max cDNA, clone: GMFL01-11-B21	1
gma-miR1515a	_	BE821774.1	gma-miR1515a_BE821774.1	gi	10254008	4	8.576	1	18	605	622	UCAUUUUGCGUGCAAUGA	UCAUUGCACGCAAAAGAC	Cleavage	GM700015A20F12 Gm-r1070 Glycine max cDNA clone Gm-r1070-6024 3', mRNA sequence	1
gma-miR1515a	_	BE819882.1	gma-miR1515a_BE819882.1	gi	10252067	4	10.094	1	18	106	123	UCAUUUUGCGUGCAAUGA	UCAUUGCACGCAAAAGAC	Cleavage	GM700002A20A10 Gm-r1070 Glycine max cDNA clone Gm-r1070-404 3', mRNA sequence	1
gma-miR1515a	_	FK016635.1	gma-miR1515a_FK016635.1	gi	192325958	3.5	9.951	1	21	762	782	UCAUUUUGCGUGCAAUGAUCU	AGAAAAUUGCACACAAAGUGA	Translation	GLNCE39TF JCVI-SOY3 Glycine max cDNA 5', mRNA sequence	1
gma-miR1515a	_	U21722.1	gma-miR1515a_U21722.1	gi	710431	3.5	12.1	1	21	643	663	UCAUUUUGCGUGCAAUGAUCU	AGGUCGUUGUGCCGAAAAUGA	Translation	Glycine max low molecular weight heat shock protein Hsp23.9 (Gmhsp23.9) mRNA, complete cds	1
gma-miR1515a	_	GR844899.1	gma-miR1515a_GR844899.1	gi	254335114	4	24.54	1	22	650	671	UCAUUUUGCGUGCAAUGAUCUG	CGGGUUCUUGCGAGCAAGGUGA	Translation	CCCC14077.b1 CCCC Glycine max callus grown in dark condition Glycine max cDNA clone CCCC14077 5', mRNA sequence	1
gma-miR1516a-5p	_	BT094466.1	gma-miR1516a-5p_BT094466.1	gi	255636897	3	22.544	1	23	135	157	CAAGUUAUAAGCUCUUUUGAGAG	CUCUCAAAAGCACUUAUGGCUUG	Cleavage	| Soybean clone JCVI-FLGm-18P7 unknown mRNA	1
gma-miR1516a-5p	_	BI974239.1	gma-miR1516a-5p_BI974239.1	gi	16348644	4	24.597	1	23	102	124	CAAGUUAUAAGCUCUUUUGAGAG	CUCUUAAAGGAGCUAAUAACUGU	Translation	sai98c07.y1 Gm-c1065 Glycine max cDNA clone GENOME SYSTEMS CLONE ID: Gm-c1065-8942 5', mRNA sequence	1
gma-miR1516a-5p	_	BT095589.1	gma-miR1516a-5p_BT095589.1	gi	255639067	2.5	12.224	1	22	664	685	CAAGUUAUAAGCUCUUUUGAGA	UCUGAAAAGAGUUUAUAUUUUG	Cleavage	| Soybean clone JCVI-FLGm-15C21 unknown mRNA	1
gma-miR1516a-5p	_	EV276623.1	gma-miR1516a-5p_EV276623.1	gi	151406808	2.5	18.218	1	21	587	607	CAAGUUAUAAGCUCUUUUGAG	CUUGGAGGAGCUUUUAACUUG	Cleavage	GLMCV20TF JCVI-SOY2 Glycine max cDNA 5', mRNA sequence	1
gma-miR1516a-5p	_	AW309634.1	gma-miR1516a-5p_AW309634.1	gi	6725235	3.5	11.355	1	21	42	62	CAAGUUAUAAGCUCUUUUGAG	UUUGAAAGAGCUUAUAAUUAU	Cleavage	sf22c06.x1 Gm-c1028 Glycine max cDNA clone GENOME SYSTEMS CLONE ID: Gm-c1028-707 3' similar to TR:Q9ZPZ1 Q9ZPZ1 F13A10.1 PROTEIN. ;, mRNA sequence	1
gma-miR1516a-5p	_	EH258408.1	gma-miR1516a-5p_EH258408.1	gi	120530274	3.5	15.902	1	22	315	336	CAAGUUAUAAGCUCUUUUGAGA	UUUUGAAAGAGCUUAGAAAUUG	Cleavage	JGI_ACBU2244.fwd ACBU Phakopsora pachyrhizi infected soybean leaf tissue 6-8 days post inoculation with TW72-1 urediniospores Glycine max cDNA clone ACBU2244 5', mRNA sequence	1
gma-miR1516a-5p	_	BM890863.1	gma-miR1516a-5p_BM890863.1	gi	19345983	3.5	16.943	1	23	123	145	CAAGUUAUAAGCUCUUUUGAGAG	UUCUCAAAACAGCCAAUAAUUUG	Translation	sam08g11.y1 Gm-c1063 Glycine max cDNA clone SOYBEAN CLONE ID: Gm-c1063-4942 5' similar to TR:Q9SID8 Q9SID8 PUTATIVE GTP-BINDING PROTEIN. ;, mRNA sequence	1
gma-miR1516a-5p	_	EV274268.1	gma-miR1516a-5p_EV274268.1	gi	151404454	4	20.546	1	23	563	585	CAAGUUAUAAGCUCUUUUGAGAG	UUUUUGAAGGAGCUUGUGAUUAG	Cleavage	GLMC467TF JCVI-SOY2 Glycine max cDNA 5', mRNA sequence	1
gma-miR1516a-5p	_	BT094053.1	gma-miR1516a-5p_BT094053.1	gi	255636096	3.5	18.537	1	22	1289	1310	CAAGUUAUAAGCUCUUUUGAGA	UAUCAAAAGGGUUUAUAACAUC	Cleavage	| Soybean clone JCVI-FLGm-18I9 unknown mRNA	1
gma-miR1516a-5p	_	BT097053.1	gma-miR1516a-5p_BT097053.1	gi	255641935	3.5	21.601	1	22	1266	1287	CAAGUUAUAAGCUCUUUUGAGA	UAUCAAAAGGGUUUAUAACAUC	Cleavage	| Soybean clone JCVI-FLGm-21F1 unknown mRNA	1
gma-miR1516a-5p	_	EH219840.1	gma-miR1516a-5p_EH219840.1	gi	120491673	3	15.191	1	20	441	460	CAAGUUAUAAGCUCUUUUGA	UUAAAAGAGUUUGAGACUUG	Cleavage	JGI_ABWZ922.fwd ABWZ Phakopsora pachyrhizi infected soybean leaf tissue 13-15 days post inoculation with TW72-1 urediniospores Glycine max cDNA clone ABWZ922 5', mRNA sequence	1
gma-miR1516a-5p	_	FK002880.1	gma-miR1516a-5p_FK002880.1	gi	192309558	4	13.454	1	22	406	428	CAAGUUAUAA-GCUCUUUUGAGA	UUUCAAGAGAGCAUUAUUACUUG	Translation	GLPAU73TF JCVI-SOY1 Glycine max cDNA 5', mRNA sequence	1
gma-miR1516a-5p	_	FK026163.1	gma-miR1516a-5p_FK026163.1	gi	192333282	3	17.59	1	23	436	458	CAAGUUAUAAGCUCUUUUGAGAG	CUGUAGAGAGAGUUUGUAGUUUG	Cleavage	GLRAR92TR JCVI-SOY3 Glycine max cDNA 5', mRNA sequence	1
gma-miR1516a-3p	_	CD415649.1	gma-miR1516a-3p_CD415649.1	gi	31473621	4	13.655	1	21	210	230	CAAAAGAGCUUAUGGCUUGUA	UACAAGUCAUAAGUGUUUUUU	Cleavage	Gm_ck5815 Soybean induced by Salicylic Acid Glycine max cDNA 3', mRNA sequence	1
gma-miR1516a-3p	_	AK245700.1	gma-miR1516a-3p_AK245700.1	gi	210141781	3	12.203	1	20	886	905	CAAAAGAGCUUAUGGCUUGU	ACAAGCCAUGUGCUUUUUUC	Translation	| Glycine max cDNA, clone: GMFL01-38-J02	1
gma-miR1516a-3p	_	GQ917182.1	gma-miR1516a-3p_GQ917182.1	gi	290766482	2	19.095	1	18	406	423	CAAAAGAGCUUAUGGCUU	CAGUCAUGAGCUCUUUUG	Cleavage	| Glycine max cultivar Kefeng No.1 rubisco activase (RCA14) mRNA, complete cds	1
gma-miR1516a-3p	_	BT094355.1	gma-miR1516a-3p_BT094355.1	gi	255636684	2.5	11.842	1	20	63	82	CAAAAGAGCUUAUGGCUUGU	ACAAGUAAUAAGAUCUUUUG	Cleavage	| Soybean clone JCVI-FLGm-18F9 unknown mRNA	1
gma-miR1516a-3p	_	EV281241.1	gma-miR1516a-3p_EV281241.1	gi	151411430	4	17.846	1	20	491	510	CAAAAGAGCUUAUGGCUUGU	ACAAGUCAGAAGCUCUUUCU	Cleavage	GLNB253TF JCVI-SOY3 Glycine max cDNA 5', mRNA sequence	2
gma-miR1516a-3p	_	EV281241.1	gma-miR1516a-3p_EV281241.1	gi	151411430	4	17.846	1	20	1186	1205	CAAAAGAGCUUAUGGCUUGU	ACAAGUCAGAAGCUCUUUCU	Cleavage	GLNB253TF JCVI-SOY3 Glycine max cDNA 5', mRNA sequence	2
gma-miR1516a-3p	_	BE822328.1	gma-miR1516a-3p_BE822328.1	gi	10254562	2.5	12.858	1	21	695	715	CAAAAGAGCUUAUGGCUUGUA	UGGAAGCCAUAAGUUUUCUUG	Cleavage	GM700017A10G5 Gm-r1070 Glycine max cDNA clone Gm-r1070-6825 3', mRNA sequence	1
gma-miR1516a-3p	_	CO979447.1	gma-miR1516a-3p_CO979447.1	gi	51335581	3	13.652	1	21	26	46	CAAAAGAGCUUAUGGCUUGUA	UAAAAGCAAUGAGUUCUUUUA	Cleavage	GM89004B2F10.r1 Gm-r1089 Glycine max cDNA clone Gm-r1089-1436 3, mRNA sequence	1
gma-miR1516a-3p	_	BM527191.1	gma-miR1516a-3p_BM527191.1	gi	18732694	2	20.307	1	20	510	529	CAAAAGAGCUUAUGGCUUGU	AGGAACCAUGAGCUCUUUUG	Cleavage	sal50g10.y1 Gm-c1061 Glycine max cDNA clone SOYBEAN CLONE ID: Gm-c1061-2635 5' similar to TR:Q9SNY5 Q9SNY5 PUTATIVE SERINE/THREONINE KINASE ;, mRNA sequence	1
gma-miR1516a-3p	_	BT097008.1	gma-miR1516a-3p_BT097008.1	gi	255641846	3.5	18.28	1	21	289	309	CAAAAGAGCUUAUGGCUUGUA	UGCAAGCCCUAAGGUCUCUUG	Cleavage	| Soybean clone JCVI-FLGm-21B1 unknown mRNA	1
gma-miR1516a-3p	_	BT095421.1	gma-miR1516a-3p_BT095421.1	gi	255638740	3.5	14.703	1	21	226	246	CAAAAGAGCUUAUGGCUUGUA	UGCAAGCCCUAAGGUCUCUUG	Cleavage	| Soybean clone JCVI-FLGm-19I6 unknown mRNA	1
gma-miR1516a-3p	_	BT097473.1	gma-miR1516a-3p_BT097473.1	gi	255644449	4	19.262	1	21	1349	1369	CAAAAGAGCUUAUGGCUUGUA	UGUAAGCCGUGAGCAAUUUUG	Cleavage	| Soybean clone JCVI-FLGm-22G9 unknown mRNA	1
gma-miR1516a-3p	_	BT095974.1	gma-miR1516a-3p_BT095974.1	gi	255639821	4	17.689	1	21	63	83	CAAAAGAGCUUAUGGCUUGUA	UACAGGUUGAAACCUCUUUUG	Translation	| Soybean clone JCVI-FLGm-20M5 unknown mRNA	1
gma-miR1516a-3p	_	AF327903.1	gma-miR1516a-3p_AF327903.1	gi	18033110	4	19.425	1	20	3372	3391	CAAAAGAGCUUAUGGCUUGU	ACAACUUAUGGGCUCUUUUU	Cleavage	| Glycine max functional candidate resistance protein KR1 (KR1) mRNA, complete cds	1
gma-miR1516a-3p	_	GR835167.1	gma-miR1516a-3p_GR835167.1	gi	254328202	3.5	8.547	1	20	602	621	CAAAAGAGCUUAUGGCUUGU	AUGUGCUAUAAGUUCUUUUA	Cleavage	CCCC7740.g1 CCCC Glycine max callus grown in dark condition Glycine max cDNA clone CCCC7740 3', mRNA sequence	1
gma-miR1516a-3p	_	AF410848.1	gma-miR1516a-3p_AF410848.1	gi	15625531	4	21.879	1	20	449	468	CAAAAGAGCUUAUGGCUUGU	ACAACUUAUGGGCUCUUUUU	Cleavage	| Glycine max NR1 mRNA, partial cds	1
gma-miR1516a-3p	_	AI440655.1	gma-miR1516a-3p_AI440655.1	gi	4283430	4	18.615	1	20	43	62	CAAAAGAGCUUAUGGCUUGU	ACUGGCCAUAAGCUGUUUUC	Cleavage	sa63d06.y1 Gm-c1004 Glycine max cDNA clone GENOME SYSTEMS CLONE ID: Gm-c1004-3972 5', mRNA sequence	1
gma-miR1516a-3p	_	CD418420.1	gma-miR1516a-3p_CD418420.1	gi	31476392	3	14.698	1	18	655	672	CAAAAGAGCUUAUGGCUU	UAGCCAUAGGCUCUUUAG	Cleavage	Gm_ck9512 Soybean induced by Salicylic Acid Glycine max cDNA 3', mRNA sequence	1
gma-miR1516a-3p	_	AW309885.1	gma-miR1516a-3p_AW309885.1	gi	6725486	3.5	23.476	1	20	336	355	CAAAAGAGCUUAUGGCUUGU	AUGGGCCAUGGCUUCUUUUG	Translation	sf26b04.x1 Gm-c1028 Glycine max cDNA clone GENOME SYSTEMS CLONE ID: Gm-c1028-1064 3' similar to TR:O64816 O64816 PUTATIVE CASEIN KINASE II CATALYTIC SUBUNIT. ;, mRNA sequence	1
gma-miR1516a-3p	_	FK006971.1	gma-miR1516a-3p_FK006971.1	gi	192314233	3.5	11.24	1	20	570	589	CAAAAGAGCUUAUGGCUUGU	ACAAACCACAAGCUCGUUUG	Cleavage	GLMDU90TR JCVI-SOY2 Glycine max cDNA 5', mRNA sequence	1
gma-miR1517	_	AK245337.1	gma-miR1517_AK245337.1	gi	210141418	4	20.079	1	24	765	788	AGUCUUGGUCAAUGUCGUUCGAAA	UUUCGAAUGACAUGGAGCGGGAUU	Translation	| Glycine max cDNA, clone: GMFL01-27-G15	1
gma-miR1517	_	BT094165.1	gma-miR1517_BT094165.1	gi	255636310	3	14.963	1	23	1286	1308	AGUCUUGGUCAAUGUCGUUCGAA	UUUGGACGACAUUAAUCAAGAAU	Translation	| Soybean clone JCVI-FLGm-24L23 unknown mRNA	1
gma-miR1517	_	BW659699.1	gma-miR1517_BW659699.1	gi	209724165	3.5	7.606	1	22	41	62	AGUCUUGGUCAAUGUCGUUCGA	UCGAACGACGAAGACCAAGACG	Translation	BW659699 GMFL01 Glycine max cDNA clone GMFL01-16-N09 5', mRNA sequence	1
gma-miR1517	_	AB083032.1	gma-miR1517_AB083032.1	gi	19911586	3	20.615	1	23	999	1022	AGUCUUGG-UCAAUGUCGUUCGAA	UUGGGACGACGUUGAGCCAAGGCU	Translation	| Glycine max mRNA for syringolide-induced protein B13-1-1, partial cds	1
gma-miR1517	_	FK017998.1	gma-miR1517_FK017998.1	gi	192325776	3.5	23.284	1	21	601	622	AGUCUUGGU-CAAUGUCGUUCG	CGAACGGCAUUGCACCGAGAUU	Translation	GLNCU26TF JCVI-SOY3 Glycine max cDNA 5', mRNA sequence	1
gma-miR1517	_	BT094730.1	gma-miR1517_BT094730.1	gi	255637411	4	21.414	1	23	427	449	AGUCUUGGUCAAUGUCGUUCGAA	UUUCAAUGACAUUGAUGGAGACA	Cleavage	| Soybean clone JCVI-FLGm-6G5 unknown mRNA	1
gma-miR1517	_	FG988333.1	gma-miR1517_FG988333.1	gi	192297849	3.5	23.766	1	21	557	577	AGUCUUGGUCAAUGUCGUUCG	CGGAUAGCAUUGGCCAAGACG	Cleavage	GLLCG42TF JCVI-SOY1 Glycine max cDNA 5', mRNA sequence	1
gma-miR1517	_	BT099239.1	gma-miR1517_BT099239.1	gi	255647908	3.5	14.657	1	21	220	240	AGUCUUGGUCAAUGUCGUUCG	UGAAUGAUUUUGACCAAGGCA	Cleavage	| Soybean clone JCVI-FLGm-16L8 unknown mRNA	1
gma-miR1517	_	CX706812.1	gma-miR1517_CX706812.1	gi	58020070	4	11.172	1	24	137	160	AGUCUUGGUCAAUGUCGUUCGAAA	UUUCUGAUCAGAUUGACCAGGACA	Cleavage	gmrtDrNS01_16-C_M13R_C09_075.s3 Water stressed 48h segment 1 gmrtDrNS01 Glycine max cDNA 3', mRNA sequence	1
gma-miR1517	_	AK286330.1	gma-miR1517_AK286330.1	gi	210143548	4	14.636	1	24	1264	1287	AGUCUUGGUCAAUGUCGUUCGAAA	UCUUGAGAGACAUUGAACAAUACU	Cleavage	| Glycine max cDNA, clone: GMFL01-26-D03	1
gma-miR1518	_	EV273643.1	gma-miR1518_EV273643.1	gi	151403833	0	11.922	1	21	755	775	UGUGUUGUAAAGUGAAUAUCA	UGAUAUUCACUUUACAACACA	Cleavage	GLMBX70TF JCVI-SOY2 Glycine max cDNA 5', mRNA sequence	1
gma-miR1518	_	AK286138.1	gma-miR1518_AK286138.1	gi	210143356	2.5	17.187	1	21	557	577	UGUGUUGUAAAGUGAAUAUCA	UGAUAUUUAUUUUGUAAUACA	Cleavage	| Glycine max cDNA, clone: GMFL01-22-I04	1
gma-miR1518	_	AK286182.1	gma-miR1518_AK286182.1	gi	210143400	3.5	8.688	1	21	1012	1032	UGUGUUGUAAAGUGAAUAUCA	UGAUAUUUACUUUACAAAAAA	Cleavage	| Glycine max cDNA, clone: GMFL01-23-H04	1
gma-miR1518	_	BE329772.1	gma-miR1518_BE329772.1	gi	9203548	3	22.675	1	21	80	100	UGUGUUGUAAAGUGAAUAUCA	UGAUUUUGAUUUUGCAACACA	Cleavage	so69e06.y1 Gm-c1040 Glycine max cDNA clone GENOME SYSTEMS CLONE ID: Gm-c1040-923 5' similar to TR:O04973 O04973 2-ISOPROPYLMALATE SYNTHASE ;, mRNA sequence	2
gma-miR1518	_	BE329772.1	gma-miR1518_BE329772.1	gi	9203548	3	23.047	1	21	743	763	UGUGUUGUAAAGUGAAUAUCA	UGAUUUUGAUUUUGCAACACA	Cleavage	so69e06.y1 Gm-c1040 Glycine max cDNA clone GENOME SYSTEMS CLONE ID: Gm-c1040-923 5' similar to TR:O04973 O04973 2-ISOPROPYLMALATE SYNTHASE ;, mRNA sequence	2
gma-miR1518	_	L20806.1	gma-miR1518_L20806.1	gi	310569	3.5	19.771	1	21	848	868	UGUGUUGUAAAGUGAAUAUCA	UGAUAGUCACUUUGUAGCAUG	Cleavage	Glycine max seed maturation protein (GmPM3) mRNA, complete cds	1
gma-miR1518	_	AK245465.1	gma-miR1518_AK245465.1	gi	210141546	4	10.803	1	21	846	866	UGUGUUGUAAAGUGAAUAUCA	UGGAAUUCACUUUAUAACAAG	Cleavage	| Glycine max cDNA, clone: GMFL01-31-D05	1
gma-miR1518	_	CX547685.1	gma-miR1518_CX547685.1	gi	57574710	4	18.828	1	21	42	62	UGUGUUGUAAAGUGAAUAUCA	UGGCAUUCAUUUUACAACAAU	Cleavage	gmrtDrNS01_11-A_M13R_B06_046.s3 Water stressed 48h segment 1 gmrtDrNS01 Glycine max cDNA 3', mRNA sequence	1
gma-miR1518	_	AK245265.1	gma-miR1518_AK245265.1	gi	210141346	3.5	17.274	1	21	1107	1127	UGUGUUGUAAAGUGAAUAUCA	UGAUAUACGCUCUGCAGCACA	Translation	| Glycine max cDNA, clone: GMFL01-25-I03	1
gma-miR1518	_	BF596271.1	gma-miR1518_BF596271.1	gi	11688595	4	19.541	1	21	104	124	UGUGUUGUAAAGUGAAUAUCA	UGAAAUUUACUUUACUACACC	Cleavage	su38a08.y1 Gm-c1068 Glycine max cDNA clone GENOME SYSTEMS CLONE ID: Gm-c1068-1551 5' similar to TR:Q9YFC2 Q9YFC2 180AA LONG HYPOTHETICAL PROTEINASE I. ;, mRNA sequence	1
gma-miR1518	_	BT096897.1	gma-miR1518_BT096897.1	gi	255641633	4	17.019	1	21	723	743	UGUGUUGUAAAGUGAAUAUCA	UGACAUUUGCUUUGCGAUAUA	Cleavage	| Soybean clone JCVI-FLGm-21G6 unknown mRNA	1
gma-miR1518	_	AK285935.1	gma-miR1518_AK285935.1	gi	210143153	2.5	11.884	1	21	927	947	UGUGUUGUAAAGUGAAUAUCA	UAAUAUUUAUUCUAUAACACA	Translation	| Glycine max cDNA, clone: GMFL01-18-N19	1
gma-miR1518	_	CX707002.1	gma-miR1518_CX707002.1	gi	58020260	3.5	13.13	1	21	466	486	UGUGUUGUAAAGUGAAUAUCA	UGAUAUUCAUCUCACGGCACA	Translation	gmrtDrNS01_19-C_M13R_E04_024.s4 Water stressed 48h segment 2 gmrtDrNS01 Glycine max cDNA 3', mRNA sequence	1
gma-miR1518	_	EV281454.1	gma-miR1518_EV281454.1	gi	151411643	3	6.654	1	21	75	95	UGUGUUGUAAAGUGAAUAUCA	UGGUUUUUACAUUACAAUACA	Translation	GLNB505TF JCVI-SOY3 Glycine max cDNA 5', mRNA sequence	1
gma-miR1518	_	BT094754.1	gma-miR1518_BT094754.1	gi	255637458	3	16.694	1	19	366	384	UGUGUUGUAAAGUGAAUAU	AUAUUCGUUUUACGAUGUA	Cleavage	| Soybean clone JCVI-FLGm-19A15 unknown mRNA	1
gma-miR1518	_	FK019964.1	gma-miR1518_FK019964.1	gi	192331603	2.5	12.675	1	19	117	135	UGUGUUGUAAAGUGAAUAU	AUAUCCACUUUGCAACAUG	Cleavage	GLNDG48TF JCVI-SOY3 Glycine max cDNA 5', mRNA sequence	1
gma-miR1518	_	BE657490.1	gma-miR1518_BE657490.1	gi	9983382	2.5	12.587	1	18	277	294	UGUGUUGUAAAGUGAAUA	UAUUUGCUUUACAACAUC	Cleavage	GM700002A10A10 Gm-r1070 Glycine max cDNA clone Gm-r1070-403 3', mRNA sequence	1
gma-miR1518	_	HO042104.1	gma-miR1518_HO042104.1	gi	298198741	3.5	13.298	1	20	233	252	UGUGUUGUAAAGUGAAUAUC	GAUAUUCACUUUUCUAUAUA	Cleavage	ocpsga0_0442_D04.ab1 Soybean immature seed full-length-enriched cDNA library Glycine max cDNA, mRNA sequence	1
gma-miR1518	_	BE555814.1	gma-miR1518_BE555814.1	gi	9820304	3.5	14.898	1	20	456	475	UGUGUUGUAAAGUGAAUAUC	GAUGUUUCUUUUGCAACGCA	Cleavage	sp94b10.y1 Gm-c1045 Glycine max cDNA clone GENOME SYSTEMS CLONE ID: Gm-c1045-1268 5', mRNA sequence	1
gma-miR1518	_	BT097275.1	gma-miR1518_BT097275.1	gi	255642371	4	9.614	1	21	2069	2089	UGUGUUGUAAAGUGAAUAUCA	UGAUCUUUACCUUACAAUAUG	Translation	| Soybean clone JCVI-FLGm-21F22 unknown mRNA	1
gma-miR1518	_	BT094062.1	gma-miR1518_BT094062.1	gi	255636112	3.5	9.484	1	19	1139	1157	UGUGUUGUAAAGUGAAUAU	AUAUUCAUUUUAUAAUGUU	Cleavage	| Soybean clone JCVI-FLGm-24J11 unknown mRNA	1
gma-miR1519	_	AK245070.1	gma-miR1519_AK245070.1	gi	210141153	1	10.004	1	18	3052	3069	UAAGUGUUGCAAAAUAGU	ACUACUUUGCAACACUUA	Cleavage	| Glycine max cDNA, clone: GMFL01-20-E21	1
gma-miR1519	_	FG991124.1	gma-miR1519_FG991124.1	gi	192300757	2	7.914	1	22	219	240	UAAGUGUUGCAAAAUAGUCAUU	AAAUACUAUUUUGCAAUAUUUU	Cleavage	GLLDP08TF JCVI-SOY1 Glycine max cDNA 5', mRNA sequence	1
gma-miR1519	_	EV265430.1	gma-miR1519_EV265430.1	gi	151395553	2	6.864	1	22	231	252	UAAGUGUUGCAAAAUAGUCAUU	AAAUACUAUUUUGCAAUAUUUU	Cleavage	GLLAU29TF JCVI-SOY1 Glycine max cDNA 5', mRNA sequence	1
gma-miR1519	_	AK286871.1	gma-miR1519_AK286871.1	gi	210144089	2.5	17.797	1	22	1903	1924	UAAGUGUUGCAAAAUAGUCAUU	AAAGCCUAAUUUGCAAUACUUA	Cleavage	| Glycine max cDNA, clone: GMFL01-39-C07	1
gma-miR1519	_	EV265178.1	gma-miR1519_EV265178.1	gi	151395307	3.5	12.434	1	22	638	659	UAAGUGUUGCAAAAUAGUCAUU	GAUGUCUAUUUUCCAAUGCUUG	Translation	GLLAR41TF JCVI-SOY1 Glycine max cDNA 5', mRNA sequence	1
gma-miR1519	_	BT095498.1	gma-miR1519_BT095498.1	gi	255638889	3.5	14.796	1	21	753	773	UAAGUGUUGCAAAAUAGUCAU	AUGAUUAUAUUGGAACAUUUG	Translation	| Soybean clone JCVI-FLGm-25O7 unknown mRNA	1
gma-miR1519	_	BE660228.1	gma-miR1519_BE660228.1	gi	9986120	1.5	9.17	1	18	624	641	UAAGUGUUGCAAAAUAGU	ACUACUUUGCAACACUUG	Cleavage	1159 GmaxSC Glycine max cDNA, mRNA sequence	1
gma-miR1519	_	FG988879.1	gma-miR1519_FG988879.1	gi	192300552	4	16.05	1	22	362	383	UAAGUGUUGCAAAAUAGUCAUU	AAUGACGAUUAUGAAACACUUC	Translation	GLLCM91TF JCVI-SOY1 Glycine max cDNA 5', mRNA sequence	1
gma-miR1519	_	CA799171.1	gma-miR1519_CA799171.1	gi	26056257	3	12.557	1	19	729	747	UAAGUGUUGCAAAAUAGUC	GAUUGUUUUGUAACAUUUU	Cleavage	sat81f05.y1 Gm-c1062 Glycine max cDNA clone SOYBEAN CLONE ID: Gm-c1062-5242 5' similar to TR:Q9XGP3 Q9XGP3 SIMILAR TO GLYCOGENIN GLUCOSYLTRANSFERASE. ;, mRNA sequence	1
gma-miR1519	_	AK245620.1	gma-miR1519_AK245620.1	gi	210141701	2	9.968	1	22	2212	2233	UAAGUGUUGCAAAAUAGUCAUU	AACCACUAUUUUGUUACAUUUA	Cleavage	| Glycine max cDNA, clone: GMFL01-35-M19	1
gma-miR1519	_	AK287308.1	gma-miR1519_AK287308.1	gi	210144526	4	13.583	1	22	1484	1505	UAAGUGUUGCAAAAUAGUCAUU	GAUGGUUAUUCAGCAGCAUUUA	Translation	| Glycine max cDNA, clone: GMFL01-49-F16	1
gma-miR1519	_	EV268698.1	gma-miR1519_EV268698.1	gi	151398827	3.5	18.079	1	22	787	808	UAAGUGUUGCAAAAUAGUCAUU	AAGGGUGAUUUUGCAAUGCUUG	Cleavage	GLMA959TF JCVI-SOY2 Glycine max cDNA 5', mRNA sequence	1
gma-miR1520d	_	BT097928.1	gma-miR1520d_BT097928.1	gi	255645342	4	19.461	1	21	587	607	AUCAGAACAUGACACGUGACA	UGUUGUGUGUCAUGUGCUGAA	Cleavage	| Soybean clone JCVI-FLGm-11J2 unknown mRNA	1
gma-miR1520d	_	BT097538.1	gma-miR1520d_BT097538.1	gi	255644574	4	15.15	1	22	1427	1448	AUCAGAACAUGACACGUGACAA	UUGUUACAUUUCAUUUUUUGAU	Cleavage	| Soybean clone JCVI-FLGm-22M9 unknown mRNA	1
gma-miR1520d	_	BT097593.1	gma-miR1520d_BT097593.1	gi	255644683	3	12.354	1	20	1093	1111	AUCAGAACAUGACACGUGAC	GUCACGUGUUAUGU-CUGAU	Cleavage	| Soybean clone JCVI-FLGm-26E6 unknown mRNA	1
gma-miR1520d	_	X95582.1	gma-miR1520d_X95582.1	gi	1834452	3.5	19.387	1	21	1657	1677	AUCAGAACAUGACACGUGACA	UGCCAUGUGUCAUGUGCUGGC	Cleavage	| G.max mRNA for alpha subunit of G protein	1
gma-miR1520d	_	BQ611273.1	gma-miR1520d_BQ611273.1	gi	21600942	3	17.322	1	21	430	450	AUCAGAACAUGACACGUGACA	UUUUUCGUGUUAUGUUUUGGU	Cleavage	sap57f09.y1 Gm-c1087 Glycine max cDNA clone SOYBEAN CLONE ID: Gm-c1087-4866 5' similar to TR:O81348 O81348 SYMBIOTIC AMMONIUM TRANSPORTER. ;, mRNA sequence	1
gma-miR1520d	_	AK245254.1	gma-miR1520d_AK245254.1	gi	210141335	3.5	11.515	1	22	96	118	AUCAGAACAUGAC-ACGUGACAA	UUUUUAUGUCGUCAUGUUCUGAG	Cleavage	| Glycine max cDNA, clone: GMFL01-25-C08	2
gma-miR1520d	_	AK245254.1	gma-miR1520d_AK245254.1	gi	210141335	3.5	11.515	1	22	1607	1629	AUCAGAACAUGAC-ACGUGACAA	UUUUUAUGUCGUCAUGUUCUGAG	Cleavage	| Glycine max cDNA, clone: GMFL01-25-C08	2
gma-miR1520d	_	AK245101.1	gma-miR1520d_AK245101.1	gi	210141184	4	21.632	1	22	1290	1310	AUCAGAACAUGACACGUGACAA	UUGUAAUGUGUUAU-UUCUGAU	Cleavage	| Glycine max cDNA, clone: GMFL01-21-B23	1
gma-miR1520d	_	BW666902.1	gma-miR1520d_BW666902.1	gi	209696552	4	16.158	1	22	166	187	AUCAGAACAUGACACGUGACAA	UUGUCACCUUACAGGUUCUGAU	Translation	BW666902 GMFL01 Glycine max cDNA clone GMFL01-26-L20 5', mRNA sequence	1
gma-miR1520d	_	AK244606.1	gma-miR1520d_AK244606.1	gi	210145915	4	22.668	1	21	850	870	AUCAGAACAUGACACGUGACA	UGCCAUGUGUCAUGAUUUGCU	Cleavage	| Glycine max cDNA, clone: GMFL01-08-A05	1
gma-miR1520d	_	BI425883.1	gma-miR1520d_BI425883.1	gi	15203115	4	12.929	1	22	361	382	AUCAGAACAUGACACGUGACAA	UUUUCAAGUGUAGUGUUUUGAA	Translation	sah73e07.y1 Gm-c1049 Glycine max cDNA clone GENOME SYSTEMS CLONE ID: Gm-c1049-4046 5', mRNA sequence	1
gma-miR1520d	_	FJ795038.1	gma-miR1520d_FJ795038.1	gi	225348644	3.5	16.128	1	22	981	1002	AUCAGAACAUGACACGUGACAA	UUCUCAAGUUUCAUUUUUUGAU	Cleavage	| Glycine max with no lysine kinase (WNK8) mRNA, complete cds	1
gma-miR1536	_	BT093927.1	gma-miR1536_BT093927.1	gi	255635849	3.5	11.018	1	20	1009	1028	AAGCAGAGACAAAUGUGUUU	AAACACAUUUGUUUUUGCAA	Cleavage	| Soybean clone JCVI-FLGm-17N24 unknown mRNA	1
gma-miR1536	_	AK244777.1	gma-miR1536_AK244777.1	gi	210140858	4	13.329	1	21	620	640	AAGCAGAGACAAAUGUGUUUA	UAAACAUCUUUGUCUCUGCCC	Cleavage	| Glycine max cDNA, clone: GMFL01-13-L21	1
gma-miR1536	_	CX706091.1	gma-miR1536_CX706091.1	gi	58019349	2.5	8.991	1	20	64	83	AAGCAGAGACAAAUGUGUUU	AAACAAAUUUGUCUUUGCUA	Cleavage	gmrtDrNS01_08-C_M13R_B06_046.s3 Water stressed 48h segment 1 gmrtDrNS01 Glycine max cDNA 3', mRNA sequence	1
gma-miR1536	_	BW653429.1	gma-miR1536_BW653429.1	gi	209706150	2.5	17.117	1	20	335	354	AAGCAGAGACAAAUGUGUUU	AAAUGCAUUUGUGUCUGUUU	Cleavage	BW653429 GMFL01 Glycine max cDNA clone GMFL01-05-I18 3', mRNA sequence	1
gma-miR1536	_	BT099183.1	gma-miR1536_BT099183.1	gi	255647799	1	16.823	1	18	75	92	AAGCAGAGACAAAUGUGU	ACACAUUUGACUCUGCUU	Translation	| Soybean clone JCVI-FLGm-13F19 unknown mRNA	1
gma-miR1536	_	BW678198.1	gma-miR1536_BW678198.1	gi	209703265	3.5	10.988	1	21	26	46	AAGCAGAGACAAAUGUGUUUA	UAAACAGAUUUGUUUGUGUUU	Cleavage	BW678198 GMFL01 Glycine max cDNA clone GMFL01-43-C21 3', mRNA sequence	2
gma-miR1536	_	BW678198.1	gma-miR1536_BW678198.1	gi	209703265	3.5	14.332	1	21	573	593	AAGCAGAGACAAAUGUGUUUA	UAAACAGAUUUGUUUGUGUUU	Cleavage	BW678198 GMFL01 Glycine max cDNA clone GMFL01-43-C21 3', mRNA sequence	2
gma-miR1536	_	AK286201.1	gma-miR1536_AK286201.1	gi	210143419	1.5	19.204	1	19	1476	1494	AAGCAGAGACAAAUGUGUU	GACAUAUUUAUCUCUGCUU	Translation	| Glycine max cDNA, clone: GMFL01-23-N01	1
gma-miR1536	_	AK244009.1	gma-miR1536_AK244009.1	gi	210145318	3	18.497	1	20	856	875	AAGCAGAGACAAAUGUGUUU	AAGCAAAUUUGUCUUUGCUG	Cleavage	| Glycine max cDNA, clone: GMFL01-01-N15	1
gma-miR1536	_	CO982214.1	gma-miR1536_CO982214.1	gi	51338348	2	16.09	1	19	367	385	AAGCAGAGACAAAUGUGUU	AACAGAUUUGUCUUUGUUU	Cleavage	GM89006A2C01.r2 Gm-r1089 Glycine max cDNA clone Gm-r1089-2018 3, mRNA sequence	1
gma-miR1536	_	BF425616.1	gma-miR1536_BF425616.1	gi	11413605	3	12.262	1	21	65	86	AAGCAGAGACAA-AUGUGUUUA	UAAGUACAUAUUGUCUUUGCUU	Cleavage	su57a12.y1 Gm-c1069 Glycine max cDNA clone GENOME SYSTEMS CLONE ID: Gm-c1069-816 5', mRNA sequence	1
gma-miR1536	_	AK286056.1	gma-miR1536_AK286056.1	gi	210143274	3.5	15.205	1	21	2333	2353	AAGCAGAGACAAAUGUGUUUA	UGGACACAUUUGUCAUUGUUA	Cleavage	| Glycine max cDNA, clone: GMFL01-21-A01	1
gma-miR1536	_	BT099159.1	gma-miR1536_BT099159.1	gi	255647752	2	6.043	1	20	255	273	AAGCAGAGACAAAUGUGUUU	AAACACAUUUG-CUCUGCUU	Translation	| Soybean clone JCVI-FLGm-13D17 unknown mRNA	1
gma-miR1536	_	BT098955.1	gma-miR1536_BT098955.1	gi	255647352	2	8.278	1	20	130	148	AAGCAGAGACAAAUGUGUUU	AAACACAUUUG-CUCUGCUU	Translation	| Soybean clone JCVI-FLGm-13E18 unknown mRNA	1
gma-miR1536	_	BI969029.1	gma-miR1536_BI969029.1	gi	16343434	2	9.146	1	20	143	161	AAGCAGAGACAAAUGUGUUU	AAACACAUUUG-CUCUGCUU	Translation	GM830007A10F06 Gm-r1083 Glycine max cDNA clone Gm-r1083-2555 3', mRNA sequence	1
gma-miR1536	_	BQ742955.1	gma-miR1536_BQ742955.1	gi	21889742	2	17.06	1	20	484	503	AAGCAGAGACAAAUGUGUUU	GAUCAGAUUUGUCUCUGCUU	Cleavage	saq58b05.y1 Gm-c1076 Glycine max cDNA clone SOYBEAN CLONE ID: Gm-c1076-3898 5' similar to TR:Q9ZUV5 Q9ZUV5 F24D13.8 PROTEIN. ;, mRNA sequence	1
gma-miR1536	_	BT094457.1	gma-miR1536_BT094457.1	gi	255636879	3	15.355	1	21	1077	1097	AAGCAGAGACAAAUGUGUUUA	UGAUCACAUUUGUAUUUGUUU	Cleavage	| Soybean clone JCVI-FLGm-18N23 unknown mRNA	1
gma-miR1536	_	AK286640.1	gma-miR1536_AK286640.1	gi	210143858	3.5	13.901	1	20	1302	1321	AAGCAGAGACAAAUGUGUUU	AAGCAAGUUUGUCUUUGCUG	Cleavage	| Glycine max cDNA, clone: GMFL01-33-E16	1
gma-miR1536	_	AK245278.1	gma-miR1536_AK245278.1	gi	210141359	3	17.524	1	20	719	738	AAGCAGAGACAAAUGUGUUU	GAAUAUAGUUGUCUCUGCUA	Cleavage	| Glycine max cDNA, clone: GMFL01-25-O02	1
gma-miR1536	_	CX701969.1	gma-miR1536_CX701969.1	gi	58015227	3	14.459	1	20	780	799	AAGCAGAGACAAAUGUGUUU	GAACACAUUUCUUUCUGUUG	Translation	gmrtDrNS01_14-A_M13R_C02_012.s1 Water stressed 5h segment 1 gmrtDrNS01 Glycine max cDNA 3', mRNA sequence	1
gma-miR1536	_	AK245199.1	gma-miR1536_AK245199.1	gi	210141282	2.5	14.689	1	20	559	578	AAGCAGAGACAAAUGUGUUU	AGACGCAUUGAUCUCUGCUU	Translation	| Glycine max cDNA, clone: GMFL01-23-J21	1
gma-miR1536	_	CX546964.1	gma-miR1536_CX546964.1	gi	57573989	4	10.703	1	21	440	460	AAGCAGAGACAAAUGUGUUUA	UAAACAUACUAGUCUUUGCUC	Translation	gmrtDrNS01_01-A_M13R_C06_044.s1 Water stressed 5h segment 1 gmrtDrNS01 Glycine max cDNA 3', mRNA sequence	1
gma-miR1536	_	CO980595.1	gma-miR1536_CO980595.1	gi	51336729	3	16.604	1	21	301	321	AAGCAGAGACAAAUGUGUUUA	UACCUGCAUUUGUCUCUGCUG	Cleavage	GM89008B1D01.r1 Gm-r1089 Glycine max cDNA clone Gm-r1089-2857 3, mRNA sequence	1
gma-miR1536	_	FK013739.1	gma-miR1536_FK013739.1	gi	192319683	2.5	14.754	1	20	594	613	AAGCAGAGACAAAUGUGUUU	AGAAAGAUUUGUCUUUGCUU	Cleavage	GLQAS50TF JCVI-SOY2 Glycine max cDNA 5', mRNA sequence	1
gma-miR1536	_	CX705259.1	gma-miR1536_CX705259.1	gi	58018517	2.5	14.474	1	20	233	252	AAGCAGAGACAAAUGUGUUU	AGAAAAAUUUGUUUCUGCUU	Cleavage	gmrtDrNS01_40-B_M13R_E03_023.s1 Water stressed 5h segment 1 gmrtDrNS01 Glycine max cDNA 3', mRNA sequence	1
gma-miR1536	_	AW200894.1	gma-miR1536_AW200894.1	gi	6481623	3	16.427	1	20	382	401	AAGCAGAGACAAAUGUGUUU	AGAUGCAUUUCUUUCUGUUU	Translation	se94h03.y1 Gm-c1027 Glycine max cDNA clone GENOME SYSTEMS CLONE ID: Gm-c1027-462 5', mRNA sequence	1
gma-miR1520a	_	AK285994.1	gma-miR1520a_AK285994.1	gi	210143212	3.5	14.528	1	23	1733	1755	UAGAACAUGAUACAUGACAGUCA	UGAUUGUUCUGUAUCGAGUUCUA	Cleavage	| Glycine max cDNA, clone: GMFL01-20-A06	1
gma-miR1520a	_	EV273140.1	gma-miR1520a_EV273140.1	gi	151403330	4	14.639	1	23	722	744	UAGAACAUGAUACAUGACAGUCA	UGAUUAUUCUGUAUCGUGUUCUC	Cleavage	GLMBS02TF JCVI-SOY2 Glycine max cDNA 5', mRNA sequence	1
gma-miR1520a	_	BT097928.1	gma-miR1520a_BT097928.1	gi	255645342	3.5	18.334	1	21	585	605	UAGAACAUGAUACAUGACAGU	GCUGUUGUGUGUCAUGUGCUG	Cleavage	| Soybean clone JCVI-FLGm-11J2 unknown mRNA	1
gma-miR1520a	_	FK012984.1	gma-miR1520a_FK012984.1	gi	192319950	3	16.448	1	20	599	618	UAGAACAUGAUACAUGACAG	UUGUUAUGUAUCAUGUGCUU	Cleavage	GLQAO30TR JCVI-SOY2 Glycine max cDNA 5', mRNA sequence	1
gma-miR1520a	_	CF921006.1	gma-miR1520a_CF921006.1	gi	38191800	3.5	13.128	1	23	625	647	UAGAACAUGAUACAUGACAGUCA	UUAUUGUUAUGUACUAUGUACUA	Translation	gmrhRww3-04_C07_1_059 Soybean root hair subtracted cDNA library gmrhRww3 Glycine max cDNA, mRNA sequence	1
gma-miR1520a	_	AK286934.1	gma-miR1520a_AK286934.1	gi	210144152	3.5	18.673	1	23	930	952	UAGAACAUGAUACAUGACAGUCA	UGAAGCUCAUGUAUCAUGUUCCU	Cleavage	| Glycine max cDNA, clone: GMFL01-40-H17	1
gma-miR1520a	_	CX711752.1	gma-miR1520a_CX711752.1	gi	58025011	3	12.943	1	23	398	421	UAGAACAUGAU-ACAUGACAGUCA	UGCUUGUCAUGUUAUAAUGUUCUA	Translation	gmrtDrNS01_37-D_M13R_G02_004.s2 Water stressed 5h segment 2 gmrtDrNS01 Glycine max cDNA 3', mRNA sequence	1
gma-miR1520a	_	BT095876.1	gma-miR1520a_BT095876.1	gi	255639627	4	13.158	1	23	1690	1712	UAGAACAUGAUACAUGACAGUCA	UGACCUUCAUGAAUUAUGUUUUU	Cleavage	| Soybean clone JCVI-FLGm-20C15 unknown mRNA	1
gma-miR1520a	_	BW682846.1	gma-miR1520a_BW682846.1	gi	209722735	3.5	5.174	1	23	26	48	UAGAACAUGAUACAUGACAGUCA	UGUUUGUGUUGUGUUGUGUUCUA	Cleavage	BW682846 GMFL01 Glycine max cDNA clone GMFL01-49-P22 5', mRNA sequence	1
gma-miR1520a	_	BT095310.1	gma-miR1520a_BT095310.1	gi	255638525	4	13.053	1	21	35	55	UAGAACAUGAUACAUGACAGU	GCUGUCAUAUAUCAAGUUAUA	Cleavage	| Soybean clone JCVI-FLGm-7K13 unknown mRNA	1
gma-miR1520a	_	AK287408.1	gma-miR1520a_AK287408.1	gi	210144626	4	14.581	1	23	755	778	UAGAACAU-GAUACAUGACAGUCA	UGGCUAUCAUGUAUCUGUUUUCUA	Translation	| Glycine max cDNA, clone: GMFL01-52-K13	1
gma-miR1520a	_	BT099378.1	gma-miR1520a_BT099378.1	gi	255648172	4	9.399	1	23	18	40	UAGAACAUGAUACAUGACAGUCA	UGGUAGUAAUGUAUCAUAUUUUU	Cleavage	| Soybean clone JCVI-FLGm-23J6 unknown mRNA	1
gma-miR1521a	_	CO978641.1	gma-miR1521a_CO978641.1	gi	51334775	3.5	15.236	1	20	463	482	CUGUUAAUGGAAAAUGUUGA	UUAGUAUUUUCCAUUAACUU	Cleavage	GM89001A2D01.r1 Gm-r1089 Glycine max cDNA clone Gm-r1089-146 3, mRNA sequence	1
gma-miR1521a	_	CD414341.1	gma-miR1521a_CD414341.1	gi	31472313	3.5	15.411	1	20	627	646	CUGUUAAUGGAAAAUGUUGA	UUAGUAUUUUCCAUUAACUU	Cleavage	Gm_ck4647 Soybean induced by Salicylic Acid Glycine max cDNA 3', mRNA sequence	1
gma-miR1521a	_	BI967729.1	gma-miR1521a_BI967729.1	gi	16342134	1.5	7.991	1	19	354	372	CUGUUAAUGGAAAAUGUUG	UACCAUUUUCCAUUAAUAG	Cleavage	GM830003A11H06 Gm-r1083 Glycine max cDNA clone Gm-r1083-1115 3', mRNA sequence	1
gma-miR1521a	_	BW664277.1	gma-miR1521a_BW664277.1	gi	209698946	2	19.806	1	19	565	583	CUGUUAAUGGAAAAUGUUG	UGACAUUUUCCAUUAGUGG	Cleavage	BW664277 GMFL01 Glycine max cDNA clone GMFL01-22-P12 3', mRNA sequence	1
gma-miR1521a	_	CF808600.1	gma-miR1521a_CF808600.1	gi	37997011	2.5	16.309	1	20	531	550	CUGUUAAUGGAAAAUGUUGA	UUGACAUUUUACAUUAACAC	Translation	psHB037xJ03f USDA-IFAFS:Expression of Phytophthora sojae genes during infection and propagation Glycine max cDNA clone sHB037J03 5, mRNA sequence	1
gma-miR1521a	_	BT094094.1	gma-miR1521a_BT094094.1	gi	255636173	3	17.653	1	20	924	943	CUGUUAAUGGAAAAUGUUGA	UCGACAUUUUCAAUUAAAAG	Translation	| Soybean clone JCVI-FLGm-18M5 unknown mRNA	1
gma-miR1521a	_	CO984004.1	gma-miR1521a_CO984004.1	gi	51343271	2.5	10.15	1	19	687	705	CUGUUAAUGGAAAAUGUUG	UGACAUUUUUCAUUAAUAU	Cleavage	GM89020B2H11.r1 Gm-r1089 Glycine max cDNA clone Gm-r1089-7678 3, mRNA sequence	1
gma-miR1521a	_	CO981345.1	gma-miR1521a_CO981345.1	gi	51337479	3	12.96	1	19	156	174	CUGUUAAUGGAAAAUGUUG	CAACAUUUUUCAUUAUCAA	Cleavage	GM89011A1C04.r1 Gm-r1089 Glycine max cDNA clone Gm-r1089-3943 3, mRNA sequence	1
gma-miR1521a	_	BW669975.1	gma-miR1521a_BW669975.1	gi	209697474	2.5	13.895	1	19	600	618	CUGUUAAUGGAAAAUGUUG	UAACAUUUUCUAUUAAUGU	Cleavage	BW669975 GMFL01 Glycine max cDNA clone GMFL01-31-C07 5', mRNA sequence	1
gma-miR1521a	_	BT097410.1	gma-miR1521a_BT097410.1	gi	255642887	2.5	13.917	1	19	501	519	CUGUUAAUGGAAAAUGUUG	CAACAUAUUUCGUUGACAG	Cleavage	| Soybean clone JCVI-FLGm-16K7 unknown mRNA	1
gma-miR1521a	_	EV270004.1	gma-miR1521a_EV270004.1	gi	151400190	4	4.731	1	20	333	352	CUGUUAAUGGAAAAUGUUGA	UCAAUAUUUUUCAUUACUAC	Cleavage	GLMAQ35TF JCVI-SOY2 Glycine max cDNA 5', mRNA sequence	1
gma-miR1521a	_	FK012060.1	gma-miR1521a_FK012060.1	gi	192321299	2.5	19.655	1	19	306	324	CUGUUAAUGGAAAAUGUUG	CAACGAUUUCCGUUAAUAG	Cleavage	GLQAJ16TF JCVI-SOY2 Glycine max cDNA 5', mRNA sequence	1
gma-miR1521a	_	CD418158.1	gma-miR1521a_CD418158.1	gi	31476130	3.5	6.705	1	20	400	419	CUGUUAAUGGAAAAUGUUGA	UCAACACUUUCCAUUCACAU	Cleavage	Gm_ck9173 Soybean induced by Salicylic Acid Glycine max cDNA 3', mRNA sequence	1
gma-miR1521a	_	AK244072.1	gma-miR1521a_AK244072.1	gi	210145381	3	15.362	1	20	6	25	CUGUUAAUGGAAAAUGUUGA	UCGACCUCUUCCAUUAACGG	Cleavage	| Glycine max cDNA, clone: GMFL01-02-A08	1
gma-miR1521a	_	AK286148.1	gma-miR1521a_AK286148.1	gi	210143366	3	16.896	1	20	63	82	CUGUUAAUGGAAAAUGUUGA	UCGACCUCUUCCAUUAACGG	Cleavage	| Glycine max cDNA, clone: GMFL01-22-L20	1
gma-miR1521a	_	BW652890.1	gma-miR1521a_BW652890.1	gi	209699147	3.5	2.563	1	19	6	24	CUGUUAAUGGAAAAUGUUG	UAACAUUUUUCAUUAAUUA	Cleavage	BW652890 GMFL01 Glycine max cDNA clone GMFL01-04-F21 3', mRNA sequence	2
gma-miR1521a	_	BW652890.1	gma-miR1521a_BW652890.1	gi	209699147	3.5	7.339	1	19	537	555	CUGUUAAUGGAAAAUGUUG	UAACAUUUUUCAUUAAUUA	Cleavage	BW652890 GMFL01 Glycine max cDNA clone GMFL01-04-F21 3', mRNA sequence	2
gma-miR1521a	_	BT099113.1	gma-miR1521a_BT099113.1	gi	255647662	3.5	6.827	1	19	182	200	CUGUUAAUGGAAAAUGUUG	UAACAUUUUUCAUUAAUUU	Cleavage	| Soybean clone JCVI-FLGm-13B15 unknown mRNA	1
gma-miR1521a	_	CX705371.1	gma-miR1521a_CX705371.1	gi	58018629	3.5	5.149	1	20	35	55	CUGUUAAUGGAAA-AUGUUGA	UCAAUAUAUUUCCAUUAACAU	Cleavage	gmrtDrNS01_25-B_M13R_G03_019.s3 Water stressed 48h segment 1 gmrtDrNS01 Glycine max cDNA 3', mRNA sequence	1
gma-miR1521a	_	CX548780.1	gma-miR1521a_CX548780.1	gi	57575809	3	15.675	1	20	813	832	CUGUUAAUGGAAAAUGUUGA	UCAACAGUUCCCAUUAGUAG	Translation	gmrtDrNS01_27-A_M13R_G12_084.s3 Water stressed 48h segment 1 gmrtDrNS01 Glycine max cDNA 3', mRNA sequence	1
gma-miR1521a	_	CX548364.1	gma-miR1521a_CX548364.1	gi	57575389	4	11.457	1	20	820	839	CUGUUAAUGGAAAAUGUUGA	UCAGCAUUUUUUAUUAUUGG	Cleavage	gmrtDrNS01_20-A_M13R_H03_017.s1 Water stressed 5h segment 1 gmrtDrNS01 Glycine max cDNA 3', mRNA sequence	1
gma-miR1521a	_	BW681358.1	gma-miR1521a_BW681358.1	gi	209711048	4	14.887	1	20	339	358	CUGUUAAUGGAAAAUGUUGA	UCAAUAUUUUUCAUUGGUUG	Cleavage	BW681358 GMFL01 Glycine max cDNA clone GMFL01-47-N08 5', mRNA sequence	1
gma-miR1521a	_	BT098126.1	gma-miR1521a_BT098126.1	gi	255645732	2.5	18.535	1	19	4	22	CUGUUAAUGGAAAAUGUUG	UAACGUUAUCCAUUAACAA	Cleavage	| Soybean clone JCVI-FLGm-22N12 unknown mRNA	1
gma-miR1521a	_	CX701355.1	gma-miR1521a_CX701355.1	gi	58014613	3.5	8.013	1	19	911	929	CUGUUAAUGGAAAAUGUUG	CAACAUUUUCUGUUACCAU	Cleavage	gmrtDrNS01_37-A_M13R_D05_041.s3 Water stressed 48h segment 1 gmrtDrNS01 Glycine max cDNA 3', mRNA sequence	1
gma-miR1521a	_	CX710052.1	gma-miR1521a_CX710052.1	gi	58023311	3	12.108	1	19	604	622	CUGUUAAUGGAAAAUGUUG	CAGCAUUUACCAUUAAUAA	Translation	gmrtDrNS01_15-D_M13R_B10_078.s1 Water stressed 5h segment 1 gmrtDrNS01 Glycine max cDNA 3', mRNA sequence	1
gma-miR1522	_	BT093355.1	gma-miR1522_BT093355.1	gi	255634738	2	11.122	1	20	783	802	UUUAUUGCUUAAAAUGAAAU	AUUUCAUUUUAAGUCAUAAA	Cleavage	| Soybean clone JCVI-FLGm-14G7 unknown mRNA	1
gma-miR1522	_	BG154373.1	gma-miR1522_BG154373.1	gi	12688037	1.5	12.55	1	20	265	284	UUUAUUGCUUAAAAUGAAAU	AUUUUAUCUUAAGCAAUAAA	Cleavage	saa93b11.y1 Gm-c1063 Glycine max cDNA clone GENOME SYSTEMS CLONE ID: Gm-c1063-1989 5' similar to SW:RL38_ARATH O22860 60S RIBOSOMAL PROTEIN L38. ;, mRNA sequence	1
gma-miR1522	_	EV279066.1	gma-miR1522_EV279066.1	gi	151409258	2.5	12.767	1	20	742	761	UUUAUUGCUUAAAAUGAAAU	AUUUCGUUUUAAGUCAUAAA	Cleavage	GLNAD67TF JCVI-SOY3 Glycine max cDNA 5', mRNA sequence	1
gma-miR1522	_	BT094780.1	gma-miR1522_BT094780.1	gi	255637508	2.5	7.292	1	20	87	106	UUUAUUGCUUAAAAUGAAAU	AUUUCAUAUUAAGUAAUAAU	Cleavage	| Soybean clone JCVI-FLGm-6M9 unknown mRNA	1
gma-miR1522	_	AK244368.1	gma-miR1522_AK244368.1	gi	210145677	3.5	16.653	1	20	267	286	UUUAUUGCUUAAAAUGAAAU	AUUUUGUUUUGGGUAAUAAU	Cleavage	| Glycine max cDNA, clone: GMFL01-02-N05	2
gma-miR1522	_	AK244368.1	gma-miR1522_AK244368.1	gi	210145677	3.5	16.653	1	20	3073	3092	UUUAUUGCUUAAAAUGAAAU	AUUUUGUUUUGGGUAAUAAU	Cleavage	| Glycine max cDNA, clone: GMFL01-02-N05	2
gma-miR1522	_	FK019638.1	gma-miR1522_FK019638.1	gi	192331349	2.5	10.496	1	20	793	812	UUUAUUGCUUAAAAUGAAAU	AUUUGAUUUUAAGUGGUAAA	Cleavage	GLNDC74TF JCVI-SOY3 Glycine max cDNA 5', mRNA sequence	1
gma-miR1522	_	AK244141.1	gma-miR1522_AK244141.1	gi	210145450	4	15.179	1	20	229	248	UUUAUUGCUUAAAAUGAAAU	AUUUCAUUUUAAGCCAUAUU	Cleavage	| Glycine max cDNA, clone: GMFL01-02-D07	1
gma-miR1522	_	AK286986.1	gma-miR1522_AK286986.1	gi	210144204	3.5	12.462	1	20	1721	1740	UUUAUUGCUUAAAAUGAAAU	AUUUUAUUUUAAGCAGUUAU	Cleavage	| Glycine max cDNA, clone: GMFL01-41-H05	1
gma-miR1522	_	GR848510.1	gma-miR1522_GR848510.1	gi	254333592	2	15.31	1	19	117	135	UUUAUUGCUUAAAAUGAAA	UUUCAAUUUAAGCAAUAAC	Cleavage	CCCC16345.b1 CCCC Glycine max callus grown in dark condition Glycine max cDNA clone CCCC16345 5', mRNA sequence	1
gma-miR1522	_	AK285205.1	gma-miR1522_AK285205.1	gi	210142712	2	18.838	1	18	993	1010	UUUAUUGCUUAAAAUGAA	UUUAUUUUAAGCAGUAAC	Cleavage	| Glycine max cDNA, clone: GMFL01-04-M16	1
gma-miR1522	_	CX705084.1	gma-miR1522_CX705084.1	gi	58018342	3.5	19.206	1	20	335	354	UUUAUUGCUUAAAAUGAAAU	AUUUUAUUUUGAGCAGGGAA	Cleavage	gmrtDrNS01_38-B_M13R_F01_005.s2 Water stressed 5h segment 2 gmrtDrNS01 Glycine max cDNA 3', mRNA sequence	1
gma-miR1522	_	BI970903.1	gma-miR1522_BI970903.1	gi	16345308	2.5	8.848	1	20	132	151	UUUAUUGCUUAAAAUGAAAU	AUUUCCUGUUGAGCAAUAAA	Cleavage	GM830011B21G09 Gm-r1083 Glycine max cDNA clone Gm-r1083-4170 3', mRNA sequence	1
gma-miR1522	_	CD402502.1	gma-miR1522_CD402502.1	gi	31460534	2	7.63	1	20	212	231	UUUAUUGCUUAAAAUGAAAU	AAUUUAUUUUAAGAAAUAAA	Cleavage	Gm_ck25149 Soybean induced by Salicylic Acid Glycine max cDNA 3', mRNA sequence	1
gma-miR1522	_	DQ822967.1	gma-miR1522_DQ822967.1	gi	110931817	2.5	12.004	1	19	194	212	UUUAUUGCUUAAAAUGAAA	UUUCAUUUUUAGCUAUAAA	Translation	| Glycine max MYB transcription factor MYB60 (MYB60) mRNA, partial cds	1
gma-miR1522	_	CX547612.1	gma-miR1522_CX547612.1	gi	57574637	3	12.223	1	19	680	698	UUUAUUGCUUAAAAUGAAA	UUUCAUUUUGGGCAAAGAA	Cleavage	gmrtDrNS01_10-A_M13R_C11_091.s1 Water stressed 5h segment 1 gmrtDrNS01 Glycine max cDNA 3', mRNA sequence	1
gma-miR1522	_	AK243970.1	gma-miR1522_AK243970.1	gi	210145279	2	13.707	1	20	1738	1757	UUUAUUGCUUAAAAUGAAAU	ACUGUAUUUUAGGCAAUAAA	Cleavage	| Glycine max cDNA, clone: GMFL01-01-L24	1
gma-miR1522	_	AW831398.1	gma-miR1522_AW831398.1	gi	7925311	3	12.789	1	20	218	237	UUUAUUGCUUAAAAUGAAAU	AUUUGAAUUUAAGCAAUAAU	Cleavage	sm22c05.y1 Gm-c1028 Glycine max cDNA clone GENOME SYSTEMS CLONE ID: Gm-c1028-4641 5' similar to TR:O81107 O81107 LEUCINE-RICH REPEAT TRANSMEMBRANE PROTEIN KINASE 3 ;, mRNA sequence	1
gma-miR1522	_	FK000285.1	gma-miR1522_FK000285.1	gi	192310771	3.5	18.553	1	20	51	70	UUUAUUGCUUAAAAUGAAAU	GUUUCAUUUUGAGCAUCAAA	Cleavage	GLPAF74TF JCVI-SOY1 Glycine max cDNA 5', mRNA sequence	2
gma-miR1522	_	FK000285.1	gma-miR1522_FK000285.1	gi	192310771	3.5	18.21	1	20	738	757	UUUAUUGCUUAAAAUGAAAU	GUUUCAUUUUGAGCAUCAAA	Cleavage	GLPAF74TF JCVI-SOY1 Glycine max cDNA 5', mRNA sequence	2
gma-miR1522	_	CX702992.1	gma-miR1522_CX702992.1	gi	58016250	3.5	13.328	1	20	16	35	UUUAUUGCUUAAAAUGAAAU	AUUUUAGUUUAGGCAGUGAG	Cleavage	gmrtDrNS01_11-B_M13R_G11_083.s1 Water stressed 5h segment 1 gmrtDrNS01 Glycine max cDNA 3', mRNA sequence	1
gma-miR1522	_	CX702030.1	gma-miR1522_CX702030.1	gi	58015288	3.5	10.985	1	20	541	560	UUUAUUGCUUAAAAUGAAAU	GUUUCGUUUUAAGAAAAAAA	Cleavage	gmrtDrNS01_14-A_M13R_H08_050.s1 Water stressed 5h segment 1 gmrtDrNS01 Glycine max cDNA 3', mRNA sequence	1
gma-miR1522	_	CX707567.1	gma-miR1522_CX707567.1	gi	58020825	3.5	15.92	1	20	43	62	UUUAUUGCUUAAAAUGAAAU	AUUCCAUUUUGAGUUAUAAA	Cleavage	gmrtDrNS01_25-C_M13R_G04_020.s3 Water stressed 48h segment 1 gmrtDrNS01 Glycine max cDNA 3', mRNA sequence	1
gma-miR1522	_	CO985960.1	gma-miR1522_CO985960.1	gi	51345227	4	16.324	1	20	252	271	UUUAUUGCUUAAAAUGAAAU	AUUUCAUUUUAGGAAAGGAA	Cleavage	GM89006B1D07.f1 Gm-r1089 Glycine max cDNA clone Gm-r1089-2101 5, mRNA sequence	1
gma-miR1522	_	CA819603.1	gma-miR1522_CA819603.1	gi	26268540	2.5	17.284	1	18	577	594	UUUAUUGCUUAAAAUGAA	GUUAUUUUAAGCAGUGAA	Cleavage	sau73b10.y1 Gm-c1071 Glycine max cDNA clone SOYBEAN CLONE ID: Gm-c1071-6595 5' similar to TR:Q9SFA6 Q9SFA6 F14G6.12 PROTEIN. ;, mRNA sequence	1
gma-miR1522	_	CD397160.1	gma-miR1522_CD397160.1	gi	31311957	3	8.723	1	20	81	100	UUUAUUGCUUAAAAUGAAAU	AUUUCAACUUAGGCAGUAAA	Cleavage	Gm_ck17852 Soybean induced by Salicylic Acid Glycine max cDNA 3', mRNA sequence	1
gma-miR1523a	_	CX548560.1	gma-miR1523a_CX548560.1	gi	57575585	3.5	8.738	1	20	185	204	AUGGGAUAAAUGUGAGCUCA	UGAGUUCAUGUUUAACUCAU	Cleavage	gmrtDrNS01_23-A_M13R_B01_013.s2 Water stressed 5h segment 2 gmrtDrNS01 Glycine max cDNA 3', mRNA sequence	1
gma-miR1523a	_	BT099085.1	gma-miR1523a_BT099085.1	gi	255647605	2.5	8.242	1	18	49	66	AUGGGAUAAAUGUGAGCU	UGCUCACAUUUAUUCCAA	Cleavage	| Soybean clone JCVI-FLGm-13O12 unknown mRNA	1
gma-miR1523a	_	BT096702.1	gma-miR1523a_BT096702.1	gi	255641253	3.5	11.98	1	20	44	63	AUGGGAUAAAUGUGAGCUCA	UGAGUUGACAUUUUUUCCAU	Cleavage	| Soybean clone JCVI-FLGm-21E19 unknown mRNA	1
gma-miR1523a	_	BT096779.1	gma-miR1523a_BT096779.1	gi	255641406	3	11.211	1	20	278	297	AUGGGAUAAAUGUGAGCUCA	UGACCUCAUAUUGAUCUCAU	Cleavage	| Soybean clone JCVI-FLGm-25D24 unknown mRNA	1
gma-miR1523a	_	BT099316.1	gma-miR1523a_BT099316.1	gi	255648056	3.5	13.48	1	19	1521	1539	AUGGGAUAAAUGUGAGCUC	GAGCUCAUAUUUGUCCAAG	Cleavage	| Soybean clone JCVI-FLGm-23F14 unknown mRNA	1
gma-miR1523a	_	BT097216.1	gma-miR1523a_BT097216.1	gi	255642254	3	19.983	1	19	891	909	AUGGGAUAAAUGUGAGCUC	GAGGUUACAUUUAUCCCGG	Cleavage	| Soybean clone JCVI-FLGm-21B8 unknown mRNA	1
gma-miR1523a	_	EV265817.1	gma-miR1523a_EV265817.1	gi	151395940	3	13.01	1	20	634	654	AUGGGAUA-AAUGUGAGCUCA	UGAGCUCACAUGAUAUCCCAU	Translation	GLLAY78TF JCVI-SOY1 Glycine max cDNA 5', mRNA sequence	1
gma-miR1523a	_	CX703067.1	gma-miR1523a_CX703067.1	gi	58016325	3	11.199	1	18	485	502	AUGGGAUAAAUGUGAGCU	CCUUCAUAUUUAUCCCAU	Cleavage	gmrtDrNS01_12-B_M13R_F06_038.s4 Water stressed 48h segment 2 gmrtDrNS01 Glycine max cDNA 3', mRNA sequence	1
gma-miR1523a	_	BT096551.1	gma-miR1523a_BT096551.1	gi	255640958	3.5	11.976	1	20	108	127	AUGGGAUAAAUGUGAGCUCA	UGAGCAUACCUUUGUUCCAU	Translation	| Soybean clone JCVI-FLGm-15J17 unknown mRNA	1
gma-miR1523a	_	BT095942.1	gma-miR1523a_BT095942.1	gi	255639758	3.5	13.098	1	20	111	130	AUGGGAUAAAUGUGAGCUCA	UGGGCACACCUUUGUUCCAU	Translation	| Soybean clone JCVI-FLGm-15E14 unknown mRNA	1
gma-miR1523a	_	CO979127.1	gma-miR1523a_CO979127.1	gi	51335261	3	13.865	1	20	652	670	AUGGGAUAAAUGUGAGCUCA	UGAGCUC-CAUUUAUUCUAU	Cleavage	GM89004A1G01.r1 Gm-r1089 Glycine max cDNA clone Gm-r1089-1441 3, mRNA sequence	1
gma-miR1523a	_	CD408859.1	gma-miR1523a_CD408859.1	gi	31466831	4	15.845	1	20	203	222	AUGGGAUAAAUGUGAGCUCA	UGAACUCACAUUUGUUCUUU	Cleavage	Gm_ck35510 Soybean induced by Salicylic Acid Glycine max cDNA 3', mRNA sequence	1
gma-miR1523a	_	BI317102.1	gma-miR1523a_BI317102.1	gi	14991429	3.5	8.317	1	20	209	228	AUGGGAUAAAUGUGAGCUCA	UGUGCUCAUUUUUAUCUUAU	Translation	saf84g11.y1 Gm-c1079 Glycine max cDNA clone GENOME SYSTEMS CLONE ID: Gm-c1079-717 5', mRNA sequence	1
gma-miR1523a	_	BI470909.1	gma-miR1523a_BI470909.1	gi	15287018	4	15.657	1	20	298	317	AUGGGAUAAAUGUGAGCUCA	UGAGUUUAUAAUUGUCUUAU	Translation	sah87b06.y1 Gm-c1050 Glycine max cDNA clone GENOME SYSTEMS CLONE ID: Gm-c1050-2772 5', mRNA sequence	1
gma-miR1523a	_	BT097865.1	gma-miR1523a_BT097865.1	gi	255645218	3	23.194	1	19	956	974	AUGGGAUAAAUGUGAGCUC	GACCACACAUUUAUCCCAG	Cleavage	| Soybean clone JCVI-FLGm-22N23 unknown mRNA	1
gma-miR1523a	_	CX701864.1	gma-miR1523a_CX701864.1	gi	58015122	2.5	17.482	1	18	842	859	AUGGGAUAAAUGUGAGCU	GGCACACAUUUGUUCCAU	Cleavage	gmrtDrNS01_31-A_M13R_A12_096.s1 Water stressed 5h segment 1 gmrtDrNS01 Glycine max cDNA 3', mRNA sequence	1
gma-miR1523a	_	BE661753.1	gma-miR1523a_BE661753.1	gi	9987645	2.5	18.648	1	18	283	300	AUGGGAUAAAUGUGAGCU	AGCUUCCAUUUGUUCCAU	Cleavage	401 GmaxSC Glycine max cDNA, mRNA sequence	1
gma-miR1523a	_	BU546976.1	gma-miR1523a_BU546976.1	gi	22929837	3	17.955	1	18	549	566	AUGGGAUAAAUGUGAGCU	GGCUUACAUUUAUGUCAU	Cleavage	GM880011B10C01 Gm-r1088 Glycine max cDNA clone Gm-r1088-3961 3', mRNA sequence	1
gma-miR1524	_	AK245663.1	gma-miR1524_AK245663.1	gi	210141744	1	11.339	1	19	80	98	CGAGUCCGAGGAAGGAACU	GGUUCCUUCCUCGGACUCU	Cleavage	| Glycine max cDNA, clone: GMFL01-37-A01	1
gma-miR1524	_	AK286739.1	gma-miR1524_AK286739.1	gi	210143957	2	21.718	1	19	2355	2373	CGAGUCCGAGGAAGGAACU	GGUUUCUUCCUUGGACUCC	Cleavage	| Glycine max cDNA, clone: GMFL01-35-M12	1
gma-miR1524	_	AK285572.1	gma-miR1524_AK285572.1	gi	210142790	2	6.677	1	18	396	413	CGAGUCCGAGGAAGGAAC	CCUCCUUCCUCGGACUCG	Cleavage	| Glycine max cDNA, clone: GMFL01-12-N21	1
gma-miR1524	_	DB962875.1	gma-miR1524_DB962875.1	gi	213608837	2	15.537	1	19	195	213	CGAGUCCGAGGAAGGAACU	GGUUCCGUCCUCGGACUCU	Cleavage	DB962875 full-length enriched soybean cDNA library, mixture of seedling, young plant, adult plant Glycine max cDNA clone GMFL02-21-L03 5', mRNA sequence	1
gma-miR1524	_	BW659641.1	gma-miR1524_BW659641.1	gi	209724109	4	8.204	1	20	158	177	CGAGUCCGAGGAAGGAACUC	GAGUUCCUUCCUCUCACUCC	Cleavage	BW659641 GMFL01 Glycine max cDNA clone GMFL01-16-J07 5', mRNA sequence	1
gma-miR1524	_	AW706776.1	gma-miR1524_AW706776.1	gi	7591035	3.5	22.713	1	20	329	348	CGAGUCCGAGGAAGGAACUC	GAAUUCCUUUCUCGUACUUG	Cleavage	sk03a09.y1 Gm-c1023 Glycine max cDNA clone GENOME SYSTEMS CLONE ID: Gm-c1023-2993 5' similar to TR:O49377 O49377 SYNAPTOBREVIN-LIKE PROTEIN. ;, mRNA sequence	1
gma-miR1524	_	BM144057.1	gma-miR1524_BM144057.1	gi	17154124	2.5	16.591	1	18	384	401	CGAGUCCGAGGAAGGAAC	GUUUCUUCCUUGGAUUCU	Cleavage	saj51h12.y1 Gm-c1072 Glycine max cDNA clone SOYBEAN CLONE ID: Gm-c1072-3432 5', mRNA sequence	1
gma-miR1524	_	FK023400.1	gma-miR1524_FK023400.1	gi	192331466	4	21.745	1	21	567	587	CGAGUCCGAGGAAGGAACUCC	GGGGUUUCUUGCUUGGAUUUU	Translation	GLRAC53TR JCVI-SOY3 Glycine max cDNA 5', mRNA sequence	1
gma-miR1524	_	AK285457.1	gma-miR1524_AK285457.1	gi	210142579	3	16.12	1	19	744	762	CGAGUCCGAGGAAGGAACU	AGUUCCCUUCUCGGGCUCA	Cleavage	| Glycine max cDNA, clone: GMFL01-10-B07	1
gma-miR1524	_	CX703473.1	gma-miR1524_CX703473.1	gi	58016731	3.5	24.839	1	20	663	682	CGAGUCCGAGGAAGGAACUC	GGGUUUCUUGCUUGGACUUU	Translation	gmrtDrNS01_17-B_M13R_B04_030.s2 Water stressed 5h segment 2 gmrtDrNS01 Glycine max cDNA 3', mRNA sequence	1
gma-miR1524	_	CX708533.1	gma-miR1524_CX708533.1	gi	58021792	3.5	14.985	1	20	813	832	CGAGUCCGAGGAAGGAACUC	GAGAUCCUACUUCGGAUUUG	Cleavage	gmrtDrNS01_37-C_M13R_D01_009.s3 Water stressed 48h segment 1 gmrtDrNS01 Glycine max cDNA 3', mRNA sequence	1
gma-miR1524	_	AK285403.1	gma-miR1524_AK285403.1	gi	210142525	3.5	18.932	1	20	87	106	CGAGUCCGAGGAAGGAACUC	GGUUUUCUUUCUCGAACUCG	Cleavage	| Glycine max cDNA, clone: GMFL01-08-N17	1
gma-miR1524	_	AK286208.1	gma-miR1524_AK286208.1	gi	210143426	4	15.785	1	20	1332	1351	CGAGUCCGAGGAAGGAACUC	GAGUGCCUUCUUUGGAGUUG	Cleavage	| Glycine max cDNA, clone: GMFL01-23-P11	1
gma-miR1524	_	GR847224.1	gma-miR1524_GR847224.1	gi	254335696	3.5	14.697	1	20	709	729	CGAGUCCGAGG-AAGGAACUC	GAGUUCCUUGCCACGGACUUG	Translation	CCCC15535.b1 CCCC Glycine max callus grown in dark condition Glycine max cDNA clone CCCC15535 5', mRNA sequence	1
gma-miR1525	_	BW655664.1	gma-miR1525_BW655664.1	gi	209696457	2	9.991	1	21	22	42	UGGGUUAAUUAAGUUUUUAGU	AUUAAAAAUUUAAUUAACCUU	Cleavage	BW655664 GMFL01 Glycine max cDNA clone GMFL01-09-F03 3', mRNA sequence	1
gma-miR1525	_	CX548064.1	gma-miR1525_CX548064.1	gi	57575089	2.5	9.975	1	21	128	148	UGGGUUAAUUAAGUUUUUAGU	ACUAAAAACUUAUUUAACUUG	Translation	gmrtDrNS01_17-A_M13R_D12_090.s1 Water stressed 5h segment 1 gmrtDrNS01 Glycine max cDNA 3', mRNA sequence	1
gma-miR1525	_	AK286391.1	gma-miR1525_AK286391.1	gi	210143609	2	6.317	1	21	1221	1241	UGGGUUAAUUAAGUUUUUAGU	AAUAAAAACUUGAUUAACUCU	Cleavage	| Glycine max cDNA, clone: GMFL01-27-D18	1
gma-miR1525	_	U40979.1	gma-miR1525_U40979.1	gi	1143321	3	10.652	1	21	2228	2248	UGGGUUAAUUAAGUUUUUAGU	AUUGAAAGUUUGGUUAACUCA	Cleavage	Glycine max alfa-carboxyltransferase (accA-2) precursor mRNA, complete cds	1
gma-miR1525	_	CX547891.1	gma-miR1525_CX547891.1	gi	57574916	2.5	8.726	1	21	796	816	UGGGUUAAUUAAGUUUUUAGU	ACUAAAAACAUAUUUAAUCCA	Translation	gmrtDrNS01_13-A_M13R_E09_071.s2 Water stressed 5h segment 2 gmrtDrNS01 Glycine max cDNA 3', mRNA sequence	1
gma-miR1525	_	AK286932.1	gma-miR1525_AK286932.1	gi	210144150	3.5	10.393	1	21	2010	2030	UGGGUUAAUUAAGUUUUUAGU	GUUAAAGACUUAAUUAACUGG	Cleavage	| Glycine max cDNA, clone: GMFL01-40-H12	1
gma-miR1525	_	CX707835.1	gma-miR1525_CX707835.1	gi	58021093	2.5	10.52	1	20	638	657	UGGGUUAAUUAAGUUUUUAG	UUAGAGACUUAAUUAAUUCG	Cleavage	gmrtDrNS01_29-C_M13R_C11_091.s2 Water stressed 5h segment 2 gmrtDrNS01 Glycine max cDNA 3', mRNA sequence	1
gma-miR1525	_	BI969925.1	gma-miR1525_BI969925.1	gi	16344330	2.5	9.081	1	20	85	104	UGGGUUAAUUAAGUUUUUAG	CUGAACACUUAAUUAAUUCA	Cleavage	GM830009B10G01 Gm-r1083 Glycine max cDNA clone Gm-r1083-3385 3', mRNA sequence	1
gma-miR1525	_	AK245652.1	gma-miR1525_AK245652.1	gi	210141733	1.5	1.04	1	21	167	187	UGGGUUAAUUAAGUUUUUAGU	GCCAAAAUUUUAAUUAACCCA	Cleavage	| Glycine max cDNA, clone: GMFL01-36-M12	1
gma-miR1525	_	AK245016.1	gma-miR1525_AK245016.1	gi	210141097	1.5	21.337	1	18	2036	2053	UGGGUUAAUUAAGUUUUU	AGGAACUUAAUUGACCCA	Cleavage	| Glycine max cDNA, clone: GMFL01-19-A02	1
gma-miR1525	_	BT097585.1	gma-miR1525_BT097585.1	gi	255644668	3	9.628	1	21	98	118	UGGGUUAAUUAAGUUUUUAGU	GCUGAGAGCUGAAUUAGCCCA	Translation	| Soybean clone JCVI-FLGm-26E2 unknown mRNA	1
gma-miR1525	_	BT099220.1	gma-miR1525_BT099220.1	gi	255647870	4	8.117	1	21	119	139	UGGGUUAAUUAAGUUUUUAGU	ACUGAAAAUUUAAUAAACCAA	Cleavage	| Soybean clone JCVI-FLGm-13H21 unknown mRNA	1
gma-miR1525	_	GR857502.1	gma-miR1525_GR857502.1	gi	254343746	3	8.013	1	21	111	131	UGGGUUAAUUAAGUUUUUAGU	AUUGAAAACUUAACCAACCCA	Cleavage	CCCC21556.g1 CCCC Glycine max callus grown in dark condition Glycine max cDNA clone CCCC21556 3', mRNA sequence	1
gma-miR1525	_	EV266965.1	gma-miR1525_EV266965.1	gi	151397092	3.5	14.61	1	21	582	602	UGGGUUAAUUAAGUUUUUAGU	GCUAAAAAUUUGGUUAAUCGA	Cleavage	GLLBD12TF JCVI-SOY1 Glycine max cDNA 5', mRNA sequence	1
gma-miR1525	_	EH224897.1	gma-miR1525_EH224897.1	gi	120496730	3	13.493	1	21	72	92	UGGGUUAAUUAAGUUUUUAGU	GCUGAGAGCUGAAUUAGCCCA	Translation	JGI_ABWZ5467.fwd ABWZ Phakopsora pachyrhizi infected soybean leaf tissue 13-15 days post inoculation with TW72-1 urediniospores Glycine max cDNA clone ABWZ5467 5', mRNA sequence	1
gma-miR1525	_	CD418403.1	gma-miR1525_CD418403.1	gi	31476375	3	4.759	1	21	104	124	UGGGUUAAUUAAGUUUUUAGU	GCUAGAAAAUUAAUUAAUUUA	Cleavage	Gm_ck9488 Soybean induced by Salicylic Acid Glycine max cDNA 3', mRNA sequence	1
gma-miR1525	_	BT099018.1	gma-miR1525_BT099018.1	gi	255647473	3.5	12.819	1	21	743	763	UGGGUUAAUUAAGUUUUUAGU	GUUAAAAACUUGAUUGAACCU	Cleavage	| Soybean clone JCVI-FLGm-23F11 unknown mRNA	2
gma-miR1525	_	BT099018.1	gma-miR1525_BT099018.1	gi	255647473	3.5	12.819	1	21	2156	2176	UGGGUUAAUUAAGUUUUUAGU	GUUAAAAACUUGAUUGAACCU	Cleavage	| Soybean clone JCVI-FLGm-23F11 unknown mRNA	2
gma-miR1525	_	EV267752.1	gma-miR1525_EV267752.1	gi	151397879	3	19.589	1	20	485	504	UGGGUUAAUUAAGUUUUUAG	CUGAGAAUUUCAUUGACCCA	Translation	GLLBM66TF JCVI-SOY1 Glycine max cDNA 5', mRNA sequence	1
gma-miR1525	_	AK243965.1	gma-miR1525_AK243965.1	gi	210145274	4	14.312	1	21	3818	3838	UGGGUUAAUUAAGUUUUUAGU	ACUGAAGACCUAGUUAACCAA	Cleavage	| Glycine max cDNA, clone: GMFL01-01-L19	1
gma-miR1525	_	BT099484.1	gma-miR1525_BT099484.1	gi	255648380	2	7.37	1	18	445	462	UGGGUUAAUUAAGUUUUU	AAAAACUUAAUUAUUCCA	Cleavage	| Soybean clone JCVI-FLGm-23P14 unknown mRNA	1
gma-miR1525	_	CX705043.1	gma-miR1525_CX705043.1	gi	58018301	3.5	6.107	1	21	104	124	UGGGUUAAUUAAGUUUUUAGU	ACUAAAAACAUAUUUAACUUG	Translation	gmrtDrNS01_38-B_M13R_B06_046.s1 Water stressed 5h segment 1 gmrtDrNS01 Glycine max cDNA 3', mRNA sequence	1
gma-miR1525	_	CO983320.1	gma-miR1525_CO983320.1	gi	51342053	3	16.722	1	21	339	359	UGGGUUAAUUAAGUUUUUAGU	AAUAAGAACUUAAUUGGCCAA	Cleavage	GM89018B1C06.r1 Gm-r1089 Glycine max cDNA clone Gm-r1089-6659 3, mRNA sequence	1
gma-miR1525	_	FG995546.1	gma-miR1525_FG995546.1	gi	192301928	4	9.746	1	21	344	364	UGGGUUAAUUAAGUUUUUAGU	ACUAAAAGCUCAAUUAAUUAA	Translation	GLLEK38TR JCVI-SOY1 Glycine max cDNA 5', mRNA sequence	1
gma-miR1525	_	FK002330.1	gma-miR1525_FK002330.1	gi	192307210	3.5	13.885	1	21	448	468	UGGGUUAAUUAAGUUUUUAGU	AUUGAAGACUUAGAUGGCCCA	Cleavage	GLPAR65TF JCVI-SOY1 Glycine max cDNA 5', mRNA sequence	1
gma-miR1520b	_	AK245140.1	gma-miR1520b_AK245140.1	gi	210141223	1.5	23.891	1	23	1493	1515	GUGACAGUCAUCAUUUAAUAAGA	UUUUAUUGAAUCAUGACUGUCAC	Cleavage	| Glycine max cDNA, clone: GMFL01-21-P01	1
gma-miR1520b	_	BT095890.1	gma-miR1520b_BT095890.1	gi	255639655	3.5	19.165	1	23	1118	1140	GUGACAGUCAUCAUUUAAUAAGA	UUUUGUUGAAUGAGGAUUGGCAC	Translation	| Soybean clone JCVI-FLGm-20E7 unknown mRNA	1
gma-miR1520b	_	AK245131.1	gma-miR1520b_AK245131.1	gi	210141214	3.5	17.784	1	23	842	864	GUGACAGUCAUCAUUUAAUAAGA	UUAUAUUGGGUGAUGGUUGUCAA	Cleavage	| Glycine max cDNA, clone: GMFL01-21-M13	1
gma-miR1520b	_	BU548340.1	gma-miR1520b_BU548340.1	gi	22931201	3	12.293	1	23	124	146	GUGACAGUCAUCAUUUAAUAAGA	UCUCAUGAAAUUAUGACUGUCAG	Cleavage	GM880015A10F08 Gm-r1088 Glycine max cDNA clone Gm-r1088-5631 3', mRNA sequence	1
gma-miR1520b	_	EV282453.1	gma-miR1520b_EV282453.1	gi	151412641	3	13.514	1	23	698	720	GUGACAGUCAUCAUUUAAUAAGA	UAUUAUUAAUCGAUGGUUGUCAC	Cleavage	GLNBG70TF JCVI-SOY3 Glycine max cDNA 5', mRNA sequence	1
gma-miR1520b	_	FK460969.1	gma-miR1520b_FK460969.1	gi	193493463	2.5	10.154	1	21	179	199	GUGACAGUCAUCAUUUAAUAA	UUUUUGAAUGAUGAUUGUUAA	Cleavage	454GmaGlobSeed195601 Soybean Seeds Containing Globular-Stage Embryos Glycine max cDNA, mRNA sequence	1
gma-miR1520b	_	BI425015.1	gma-miR1520b_BI425015.1	gi	15201707	4	18.774	1	22	414	435	GUGACAGUCAUCAUUUAAUAAG	UUUAUUGAGUGUUGACUGUUGA	Translation	saf86h11.y3 Gm-c1079 Glycine max cDNA clone GENOME SYSTEMS CLONE ID: Gm-c1079-1125 5' similar to TR:Q43085 Q43085 PHOSPHORIBOSYLANTHRANILATE TRANSFERASE ;, mRNA sequence	1
gma-miR1520b	_	AK287012.1	gma-miR1520b_AK287012.1	gi	210144230	3	18.685	1	23	2654	2676	GUGACAGUCAUCAUUUAAUAAGA	UUUUUUUAAAUAAUAAUUGUCAU	Translation	| Glycine max cDNA, clone: GMFL01-42-C24	1
gma-miR1520b	_	GE075142.1	gma-miR1520b_GE075142.1	gi	208282504	4	11.278	1	23	15	37	GUGACAGUCAUCAUUUAAUAAGA	UAUUGUUGAGUGAUGACUCUUAA	Cleavage	454GmaGlobSeed817790 Soybean Seeds Containing Globular-Stage Embryos Glycine max cDNA, mRNA sequence	1
gma-miR1520b	_	EV276959.1	gma-miR1520b_EV276959.1	gi	151407144	3.5	7.545	1	23	666	688	GUGACAGUCAUCAUUUAAUAAGA	UUUAAUUAAGUGAUGUUUGUUGU	Cleavage	GLMCZ04TF JCVI-SOY2 Glycine max cDNA 5', mRNA sequence	1
gma-miR1520b	_	FK014480.1	gma-miR1520b_FK014480.1	gi	192322789	2.5	16.774	1	23	506	528	GUGACAGUCAUCAUUUAAUAAGA	UCCUCUUAAGUGAAGACUGUUAU	Translation	GLNBP41TF JCVI-SOY3 Glycine max cDNA 5', mRNA sequence	1
gma-miR1520b	_	FK018628.1	gma-miR1520b_FK018628.1	gi	192323892	3.5	12.27	1	23	93	115	GUGACAGUCAUCAUUUAAUAAGA	UCUUCUAAAAUGAUGCCGGUCAC	Cleavage	GLND153TF JCVI-SOY3 Glycine max cDNA 5', mRNA sequence	1
gma-miR1520b	_	FK007678.1	gma-miR1520b_FK007678.1	gi	192313974	4	13.164	1	23	381	403	GUGACAGUCAUCAUUUAAUAAGA	UCAUGUUAGAUGAUGAAUUUCGC	Cleavage	GLMDY88TR JCVI-SOY2 Glycine max cDNA 5', mRNA sequence	1
gma-miR1526	_	AK285912.1	gma-miR1526_AK285912.1	gi	210143130	3	16.58	1	22	1580	1601	CCGGAAGAGGAAAAUUAAGCAA	UUGUUUAAUUUUCCUUUUUUUG	Cleavage	| Glycine max cDNA, clone: GMFL01-18-G19	1
gma-miR1526	_	BQ612717.1	gma-miR1526_BQ612717.1	gi	21602386	3	14.504	1	22	82	103	CCGGAAGAGGAAAAUUAAGCAA	UUGCUUGAUUUGCCUUUUUUGG	Translation	sap73h06.y1 Gm-c1087 Glycine max cDNA clone SOYBEAN CLONE ID: Gm-c1087-6492 5', mRNA sequence	1
gma-miR1526	_	BT095529.1	gma-miR1526_BT095529.1	gi	255638950	4	11.967	1	21	965	985	CCGGAAGAGGAAAAUUAAGCA	UGCUUGAUUUUCUUUUUCCCC	Cleavage	| Soybean clone JCVI-FLGm-19B19 unknown mRNA	1
gma-miR1526	_	EH261128.1	gma-miR1526_EH261128.1	gi	120532995	1	13.182	1	19	430	448	CCGGAAGAGGAAAAUUAAG	UUUAAUUUUCUUCUUCUGG	Cleavage	JGI_ACBU4402.fwd ACBU Phakopsora pachyrhizi infected soybean leaf tissue 6-8 days post inoculation with TW72-1 urediniospores Glycine max cDNA clone ACBU4402 5', mRNA sequence	1
gma-miR1526	_	FK003926.1	gma-miR1526_FK003926.1	gi	192312219	4	9.151	1	22	162	183	CCGGAAGAGGAAAAUUAAGCAA	UUGCUUAAUUUUUCUUUUGCUG	Cleavage	GLMDD67TR JCVI-SOY2 Glycine max cDNA 5', mRNA sequence	1
gma-miR1526	_	AK286840.1	gma-miR1526_AK286840.1	gi	210144058	4	15.231	1	22	241	262	CCGGAAGAGGAAAAUUAAGCAA	UUGUUUGAUUUUUUUCUUGCGA	Cleavage	| Glycine max cDNA, clone: GMFL01-38-F12	1
gma-miR1526	_	BQ742594.1	gma-miR1526_BQ742594.1	gi	21889381	4	11.807	1	22	222	243	CCGGAAGAGGAAAAUUAAGCAA	UUGCAUAAUUUUUUUUUUCUGU	Cleavage	saq53f04.y1 Gm-c1076 Glycine max cDNA clone SOYBEAN CLONE ID: Gm-c1076-3703 5' similar to TR:Q9SSQ7 Q9SSQ7 F6D8.23 PROTEIN. ;, mRNA sequence	1
gma-miR1526	_	BG726092.1	gma-miR1526_BG726092.1	gi	14011161	3.5	10.213	1	22	145	166	CCGGAAGAGGAAAAUUAAGCAA	UUGUUUAACUUUUUUUUUCCGA	Cleavage	sae06h07.y1 Gm-c1055 Glycine max cDNA clone GENOME SYSTEMS CLONE ID: Gm-c1055-4574 5', mRNA sequence	1
gma-miR1526	_	AK286083.1	gma-miR1526_AK286083.1	gi	210143301	4	15.027	1	22	102	123	CCGGAAGAGGAAAAUUAAGCAA	UUGCUUGAUUUUGCGCUUUCGC	Translation	| Glycine max cDNA, clone: GMFL01-21-J11	1
gma-miR1526	_	BT096066.1	gma-miR1526_BT096066.1	gi	255640001	2.5	17.649	1	21	36	56	CCGGAAGAGGAAAAUUAAGCA	UGUUUCAUUUUCAUCUUCUGG	Translation	| Soybean clone JCVI-FLGm-25B5 unknown mRNA	1
gma-miR1526	_	AK245300.1	gma-miR1526_AK245300.1	gi	210141381	2.5	14.414	1	22	1865	1886	CCGGAAGAGGAAAAUUAAGCAA	UUUUUUAAUUUUUGUUUUCUGG	Translation	| Glycine max cDNA, clone: GMFL01-26-G20	1
gma-miR1526	_	BT093986.1	gma-miR1526_BT093986.1	gi	255635965	3	14.11	1	22	933	954	CCGGAAGAGGAAAAUUAAGCAA	UUAUUUAGUUUUCUUUUUCCUG	Cleavage	| Soybean clone JCVI-FLGm-18C3 unknown mRNA	1
gma-miR1526	_	EV264295.1	gma-miR1526_EV264295.1	gi	151394424	4	10.351	1	22	379	400	CCGGAAGAGGAAAAUUAAGCAA	UUGCUUAAUUAUCGUCUUCUUG	Translation	GLLAH02TF JCVI-SOY1 Glycine max cDNA 5', mRNA sequence	1
gma-miR1526	_	CO981731.1	gma-miR1526_CO981731.1	gi	51337865	3	19.22	1	19	20	38	CCGGAAGAGGAAAAUUAAG	UUUAAUUUUCCUUUUCCAU	Cleavage	GM89012A2A07.r1 Gm-r1089 Glycine max cDNA clone Gm-r1089-4238 3, mRNA sequence	1
gma-miR1527	_	BU550960.1	gma-miR1527_BU550960.1	gi	22933821	1.5	14.094	1	20	20	39	UAACUCAACCUUACAAAACC	GAUUUUGUAGGAUUGAGUUA	Translation	GM880019B11F02 Gm-r1088 Glycine max cDNA clone Gm-r1088-7179 3', mRNA sequence	1
gma-miR1527	_	CD403577.1	gma-miR1527_CD403577.1	gi	31461549	1.5	11.5	1	20	504	523	UAACUCAACCUUACAAAACC	GAUUUUGUAGGAUUGAGUUA	Translation	Gm_ck26340 Soybean induced by Salicylic Acid Glycine max cDNA 3', mRNA sequence	1
gma-miR1527	_	CA800411.1	gma-miR1527_CA800411.1	gi	26057497	3	18.936	1	20	176	195	UAACUCAACCUUACAAAACC	GGUUUUGUAGGGAUUAGUUA	Cleavage	sau15g11.y1 Gm-c1062 Glycine max cDNA clone SOYBEAN CLONE ID: Gm-c1062-8397 5' similar to SW:HDAC_ARATH O22446 HISTONE DEACETYLASE ;, mRNA sequence	1
gma-miR1527	_	AK287216.1	gma-miR1527_AK287216.1	gi	210144434	3	12.343	1	20	1221	1240	UAACUCAACCUUACAAAACC	GGUUUUGUUAGCUUGAGUUC	Translation	| Glycine max cDNA, clone: GMFL01-46-L18	1
gma-miR1527	_	GD987660.1	gma-miR1527_GD987660.1	gi	208194405	2.5	15.555	1	19	137	155	UAACUCAACCUUACAAAAC	GUUUUGUAAGAUUUAGUUA	Translation	454GmaGlobSeed730309 Soybean Seeds Containing Globular-Stage Embryos Glycine max cDNA, mRNA sequence	1
gma-miR1527	_	FK618556.1	gma-miR1527_FK618556.1	gi	193672578	3	11.181	1	20	148	167	UAACUCAACCUUACAAAACC	GGUUUUGUUAGCUUGAGUUC	Translation	454GmaGlobSeed353188 Soybean Seeds Containing Globular-Stage Embryos Glycine max cDNA, mRNA sequence	1
gma-miR1527	_	BI971563.1	gma-miR1527_BI971563.1	gi	16345968	3	17.579	1	20	533	552	UAACUCAACCUUACAAAACC	GGGUUGGUGAGGUUGAGUUG	Cleavage	GM830013B21G04 Gm-r1083 Glycine max cDNA clone Gm-r1083-4928 3', mRNA sequence	1
gma-miR1527	_	EV267396.1	gma-miR1527_EV267396.1	gi	151397523	4	18.737	1	19	245	263	UAACUCAACCUUACAAAAC	GUUUGGUGAGGUUGAGUCU	Cleavage	GLLBI46TF JCVI-SOY1 Glycine max cDNA 5', mRNA sequence	1
gma-miR1527	_	AK286543.1	gma-miR1527_AK286543.1	gi	210143761	3.5	16.225	1	20	424	444	UAACUCAACCUUACAA-AACC	GGUUAUUGUGAGGGUGAGUUA	Cleavage	| Glycine max cDNA, clone: GMFL01-30-M20	1
gma-miR1527	_	BT093544.1	gma-miR1527_BT093544.1	gi	255635106	3.5	18.687	1	19	987	1005	UAACUCAACCUUACAAAAC	GUUUUGUAGGCUUGAUUUG	Translation	| Soybean clone JCVI-FLGm-17O6 unknown mRNA	1
gma-miR1527	_	DB988958.1	gma-miR1527_DB988958.1	gi	214005410	3.5	13.464	1	19	46	64	UAACUCAACCUUACAAAAC	GUUUUGUUGGGUUAGGUUA	Cleavage	DB988958 full-length enriched soybean cDNA library, mixture of seedling, young plant, adult plant Glycine max cDNA clone GMFL02-47-K13 3', mRNA sequence	1
gma-miR1527	_	BT096189.1	gma-miR1527_BT096189.1	gi	255640246	4	14.795	1	20	602	621	UAACUCAACCUUACAAAACC	GGUAUUUUGAGGUGGAGUUA	Cleavage	| Soybean clone JCVI-FLGm-25F23 unknown mRNA	1
gma-miR1527	_	GD662978.1	gma-miR1527_GD662978.1	gi	207679378	4	16.992	1	20	27	46	UAACUCAACCUUACAAAACC	GGUUUUGUUGGUUUGGGUUU	Translation	454GmaGlobSeed405627 Soybean Seeds Containing Globular-Stage Embryos Glycine max cDNA, mRNA sequence	1
gma-miR1527	_	BT094987.1	gma-miR1527_BT094987.1	gi	255637904	3	15.117	1	20	1173	1192	UAACUCAACCUUACAAAACC	GCUUUUUUGAGGUUGAGUCA	Cleavage	| Soybean clone JCVI-FLGm-6D21 unknown mRNA	1
gma-miR1527	_	EH262044.1	gma-miR1527_EH262044.1	gi	120533911	2.5	14.214	1	20	404	423	UAACUCAACCUUACAAAACC	GUUUUUGGACGGUUGGGUUA	Translation	JGI_ACBU6451.fwd ACBU Phakopsora pachyrhizi infected soybean leaf tissue 6-8 days post inoculation with TW72-1 urediniospores Glycine max cDNA clone ACBU6451 5', mRNA sequence	1
gma-miR1527	_	AK287144.1	gma-miR1527_AK287144.1	gi	210144362	3	18.792	1	18	536	553	UAACUCAACCUUACAAAA	UUUUCUAAGGUUGGGGUA	Cleavage	| Glycine max cDNA, clone: GMFL01-45-D14	1
gma-miR1527	_	AK245685.1	gma-miR1527_AK245685.1	gi	210141766	3.5	19.228	1	18	1343	1360	UAACUCAACCUUACAAAA	UUUUGUGGGGUUGGAUUG	Cleavage	| Glycine max cDNA, clone: GMFL01-37-O24	1
gma-miR1528	_	CO983977.1	gma-miR1528_CO983977.1	gi	51343244	3	11.295	1	23	836	858	AUAGAUUAGAUCAAUAUAUUAGU	GUUAAUGUAUUUAUCUAAUAUAU	Cleavage	GM89020B2F06.r1 Gm-r1089 Glycine max cDNA clone Gm-r1089-7572 3, mRNA sequence	1
gma-miR1528	_	AK245740.1	gma-miR1528_AK245740.1	gi	210141821	3.5	9.629	1	23	2711	2733	AUAGAUUAGAUCAAUAUAUUAGU	ACUAGUAAAUUAAUUUAAUUUGU	Cleavage	| Glycine max cDNA, clone: GMFL01-40-C10	1
gma-miR1528	_	AK245855.1	gma-miR1528_AK245855.1	gi	210141936	3	13.138	1	21	1567	1587	AUAGAUUAGAUCAAUAUAUUA	UAAUGUGUUGGUUAAAUCUAU	Cleavage	| Glycine max cDNA, clone: GMFL01-43-H12	1
gma-miR1528	_	BW668495.1	gma-miR1528_BW668495.1	gi	209712301	3	16.452	1	23	360	382	AUAGAUUAGAUCAAUAUAUUAGU	ACAGAUAUGUUGAUUUAAUUUCU	Cleavage	BW668495 GMFL01 Glycine max cDNA clone GMFL01-29-A13 5', mRNA sequence	1
gma-miR1528	_	BT096383.1	gma-miR1528_BT096383.1	gi	255640623	1.5	19.705	1	19	581	599	AUAGAUUAGAUCAAUAUAU	AUAUAUUUAUUUAAUCUAU	Cleavage	| Soybean clone JCVI-FLGm-15D13 unknown mRNA	1
gma-miR1528	_	BT094259.1	gma-miR1528_BT094259.1	gi	255636496	4	12.248	1	23	899	921	AUAGAUUAGAUCAAUAUAUUAGU	GCUGAUGUAAUGAUUUGAUUUAG	Cleavage	| Soybean clone JCVI-FLGm-14F11 unknown mRNA	1
gma-miR1528	_	EV276089.1	gma-miR1528_EV276089.1	gi	151406274	4	12.464	1	20	260	279	AUAGAUUAGAUCAAUAUAUU	AAUGUAUUGGUCUGAUCUCA	Cleavage	GLMCP27TF JCVI-SOY2 Glycine max cDNA 5', mRNA sequence	1
gma-miR1528	_	AI736562.1	gma-miR1528_AI736562.1	gi	5058086	2.5	11.894	1	19	332	350	AUAGAUUAGAUCAAUAUAU	AUAUGUUGAUUUAAUCAAU	Cleavage	sb30d12.y1 Gm-c1009 Glycine max cDNA clone GENOME SYSTEMS CLONE ID: Gm-c1009-336 5', mRNA sequence	1
gma-miR1528	_	CX701380.1	gma-miR1528_CX701380.1	gi	58014638	3	6.692	1	20	277	296	AUAGAUUAGAUCAAUAUAUU	AAUAUAUUUAUCUAAUUUUU	Cleavage	gmrtDrNS01_37-A_M13R_F10_070.s2 Water stressed 5h segment 2 gmrtDrNS01 Glycine max cDNA 3', mRNA sequence	1
gma-miR1528	_	BM892710.1	gma-miR1528_BM892710.1	gi	19348178	4	9.402	1	23	319	341	AUAGAUUAGAUCAAUAUAUUAGU	AUUAGUAUAAAGAUUUAAUCAAU	Cleavage	sam63d08.y1 Gm-c1069 Glycine max cDNA clone SOYBEAN CLONE ID: Gm-c1069-4023 5' similar to TR:Q9XIH7 Q9XIH7 PUTATIVE SUGAR TRANSPORTER. ;, mRNA sequence	1
gma-miR1528	_	FK019312.1	gma-miR1528_FK019312.1	gi	192324021	2.5	17.35	1	21	613	633	AUAGAUUAGAUCAAUAUAUUA	UCAGGUAUUGAUUUGAUCUAU	Cleavage	GLND919TF JCVI-SOY3 Glycine max cDNA 5', mRNA sequence	1
gma-miR1528	_	GR837613.1	gma-miR1528_GR837613.1	gi	254322199	2	10.624	1	21	122	142	AUAGAUUAGAUCAAUAUAUUA	UUAUAUAUGGCUCUAAUCUAU	Translation	CCCC915.g1 CCCC Glycine max callus grown in dark condition Glycine max cDNA clone CCCC915 3', mRNA sequence	1
gma-miR1528	_	GD959902.1	gma-miR1528_GD959902.1	gi	208165946	3.5	15.511	1	23	73	95	AUAGAUUAGAUCAAUAUAUUAGU	ACGAGUGUAUUGGAUUAGUUUAU	Translation	454GmaGlobSeed702551 Soybean Seeds Containing Globular-Stage Embryos Glycine max cDNA, mRNA sequence	1
gma-miR1528	_	AK286455.1	gma-miR1528_AK286455.1	gi	210143673	3.5	16.979	1	23	3529	3551	AUAGAUUAGAUCAAUAUAUUAGU	ACCAUUAUAUUGGUUUGGUCAAU	Cleavage	| Glycine max cDNA, clone: GMFL01-28-M07	1
gma-miR1528	_	AK245042.1	gma-miR1528_AK245042.1	gi	210141123	3.5	14.185	1	23	2396	2418	AUAGAUUAGAUCAAUAUAUUAGU	AGUAAUAGAUUCUUUUAAUCUAU	Translation	| Glycine max cDNA, clone: GMFL01-19-L12	1
gma-miR1529	_	BQ610678.1	gma-miR1529_BQ610678.1	gi	21600347	3	14.368	1	23	238	260	UUAAAGGAAACAAUUAAUCGUUA	UAAUGGUUUAGUGUUUCUUUUAA	Cleavage	sap49c08.y1 Gm-c1087 Glycine max cDNA clone SOYBEAN CLONE ID: Gm-c1087-3952 5', mRNA sequence	1
gma-miR1529	_	AK286857.1	gma-miR1529_AK286857.1	gi	210144075	3	24.264	1	23	1488	1510	UUAAAGGAAACAAUUAAUCGUUA	UGCCGGUUGAUUGUCUCUUUUGA	Translation	| Glycine max cDNA, clone: GMFL01-38-N15	1
gma-miR1529	_	AF175398.1	gma-miR1529_AF175398.1	gi	9965106	3	12.825	1	23	1097	1119	UUAAAGGAAACAAUUAAUCGUUA	UAACCUUUAAUUGUCUCUUUUGA	Translation	| Glycine max resistance protein MG63 precursor RNA, partial cds	1
gma-miR1529	_	BT097220.1	gma-miR1529_BT097220.1	gi	255642262	3	13.796	1	23	14	36	UUAAAGGAAACAAUUAAUCGUUA	UAUUGGUUGGUUGGUUCCUUUGA	Translation	| Soybean clone JCVI-FLGm-16A11 unknown mRNA	1
gma-miR1529	_	D13505.1	gma-miR1529_D13505.1	gi	218259	3.5	13.366	1	23	2026	2048	UUAAAGGAAACAAUUAAUCGUUA	UAUGGAUUAAUUGUUUUUUUUUU	Cleavage	Glycine max mRNA for early nodulin, complete cds, clone:GmN70	1
gma-miR1529	_	GR836990.1	gma-miR1529_GR836990.1	gi	254327381	3	18.313	1	23	108	130	UUAAAGGAAACAAUUAAUCGUUA	UGAGGAAUAAUUGUUUCUUUUGU	Cleavage	CCCC8798.b1 CCCC Glycine max callus grown in dark condition Glycine max cDNA clone CCCC8798 5', mRNA sequence	1
gma-miR1529	_	FK607337.1	gma-miR1529_FK607337.1	gi	193658948	3	18.305	1	23	87	109	UUAAAGGAAACAAUUAAUCGUUA	UGACUAUUGCUUGUUUUCUUUAU	Cleavage	454GmaGlobSeed341969 Soybean Seeds Containing Globular-Stage Embryos Glycine max cDNA, mRNA sequence	1
gma-miR1529	_	CO980962.1	gma-miR1529_CO980962.1	gi	51337096	3.5	10.671	1	22	765	786	UUAAAGGAAACAAUUAAUCGUU	AAUGAUGAAUUGGUUCCUUCAA	Translation	GM89009B2B02.r1 Gm-r1089 Glycine max cDNA clone Gm-r1089-3148 3, mRNA sequence	1
gma-miR1529	_	CO981397.1	gma-miR1529_CO981397.1	gi	51337531	4	12.717	1	23	63	85	UUAAAGGAAACAAUUAAUCGUUA	UGAUGGUUGAUUUAUUCCUUUAU	Translation	GM89011A1H11.r1 Gm-r1089 Glycine max cDNA clone Gm-r1089-4197 3, mRNA sequence	1
gma-miR1529	_	CX708523.1	gma-miR1529_CX708523.1	gi	58021782	3.5	13.46	1	23	147	169	UUAAAGGAAACAAUUAAUCGUUA	UGACUAUUGCUUGUUUUCUUUGU	Cleavage	gmrtDrNS01_37-C_M13R_C01_011.s2 Water stressed 5h segment 2 gmrtDrNS01 Glycine max cDNA 3', mRNA sequence	1
gma-miR1529	_	FK645374.1	gma-miR1529_FK645374.1	gi	193707160	3	14.156	1	23	32	55	UUAAAGGAAACAAUUA-AUCGUUA	UAAAGGUCUAAUUGUUUUUUUUAA	Cleavage	454GmaGlobSeed380006 Soybean Seeds Containing Globular-Stage Embryos Glycine max cDNA, mRNA sequence	1
gma-miR1529	_	DQ787057.1	gma-miR1529_DQ787057.1	gi	113367219	4	18.729	1	23	988	1010	UUAAAGGAAACAAUUAAUCGUUA	UGAUGGUUGUUGGUUUCUUUUAG	Cleavage	| Glycine max bZIP transcription factor bZIP125 (bZIP125) mRNA, complete cds	1
gma-miR1529	_	FK021129.1	gma-miR1529_FK021129.1	gi	192329142	3.5	19.074	1	22	45	66	UUAAAGGAAACAAUUAAUCGUU	AGCGAUUGGCUGUGUCUUUUAA	Translation	GLNDR30TF JCVI-SOY3 Glycine max cDNA 5', mRNA sequence	1
gma-miR1529	_	BT099199.1	gma-miR1529_BT099199.1	gi	255647830	3	7.702	1	23	47	69	UUAAAGGAAACAAUUAAUCGUUA	UAACUUUUAAUUAUAUCCUUUAA	Translation	| Soybean clone JCVI-FLGm-16J14 unknown mRNA	1
gma-miR1529	_	CX548591.1	gma-miR1529_CX548591.1	gi	57575616	3.5	7.971	1	22	750	771	UUAAAGGAAACAAUUAAUCGUU	AAUGAAUAAGUUUUUCCUUUGA	Translation	gmrtDrNS01_23-A_M13R_D10_074.s1 Water stressed 5h segment 1 gmrtDrNS01 Glycine max cDNA 3', mRNA sequence	2
gma-miR1529	_	CX548591.1	gma-miR1529_CX548591.1	gi	57575616	3.5	7.971	1	22	1620	1641	UUAAAGGAAACAAUUAAUCGUU	AAUGAAUAAGUUUUUCCUUUGA	Translation	gmrtDrNS01_23-A_M13R_D10_074.s1 Water stressed 5h segment 1 gmrtDrNS01 Glycine max cDNA 3', mRNA sequence	2
gma-miR1529	_	CX708818.1	gma-miR1529_CX708818.1	gi	58022077	3	10.543	1	22	9	30	UUAAAGGAAACAAUUAAUCGUU	ACUGAUUCAUUGUUUUUUUUAU	Cleavage	gmrtDrNS01_40-C_M13R_E05_039.s4 Water stressed 48h segment 2 gmrtDrNS01 Glycine max cDNA 3', mRNA sequence	1
gma-miR1529	_	AK245327.1	gma-miR1529_AK245327.1	gi	210141408	2.5	11.196	1	18	304	321	UUAAAGGAAACAAUUAAU	GUUAAUUGUUUUCUUUGU	Cleavage	| Glycine max cDNA, clone: GMFL01-27-C19	1
gma-miR1530	_	AK243991.1	gma-miR1530_AK243991.1	gi	210145300	1.5	10.885	1	20	3424	3443	UUUUCACAUAAAUUAAAAUA	UGUUUUAAUUUUUGUGAAGA	Translation	| Glycine max cDNA, clone: GMFL01-01-M21	1
gma-miR1530	_	DB988958.1	gma-miR1530_DB988958.1	gi	214005410	3	15.111	1	21	272	292	UUUUCACAUAAAUUAAAAUAU	AUAUUUUUAUUUGUGUGGAAU	Cleavage	DB988958 full-length enriched soybean cDNA library, mixture of seedling, young plant, adult plant Glycine max cDNA clone GMFL02-47-K13 3', mRNA sequence	1
gma-miR1530	_	AF322633.1	gma-miR1530_AF322633.1	gi	12056929	2	13.97	1	21	2235	2255	UUUUCACAUAAAUUAAAAUAU	AUCUUUUGUUUUAUGUGAGAA	Cleavage	| Glycine max putative resistance protein (L33) mRNA, complete cds	1
gma-miR1530	_	BQ080997.1	gma-miR1530_BQ080997.1	gi	19936745	3	13.243	1	20	492	511	UUUUCACAUAAAUUAAAAUA	UAUUUUAAUUUAUAUUAAAA	Cleavage	san12h03.y1 Gm-c1084 Glycine max cDNA clone SOYBEAN CLONE ID: Gm-c1084-3821 5' similar to TR:Q39807 Q39807 PROTEASE INHIBITOR. ;, mRNA sequence	1
gma-miR1530	_	BT098082.1	gma-miR1530_BT098082.1	gi	255645645	1.5	15.839	1	21	357	377	UUUUCACAUAAAUUAAAAUAU	AAGUUUUAAUUGAUGUGAGAA	Translation	| Soybean clone JCVI-FLGm-26F3 unknown mRNA	1
gma-miR1530	_	AK285916.1	gma-miR1530_AK285916.1	gi	210143134	3.5	16.412	1	20	1181	1200	UUUUCACAUAAAUUAAAAUA	UGUUUUAGUUUAUGUGAGUG	Cleavage	| Glycine max cDNA, clone: GMFL01-18-H18	1
gma-miR1530	_	BW655633.1	gma-miR1530_BW655633.1	gi	209697732	1.5	16.858	1	21	434	454	UUUUCACAUAAAUUAAAAUAU	AAGUUUUAAUUGAUGUGAGAA	Translation	BW655633 GMFL01 Glycine max cDNA clone GMFL01-09-M01 5', mRNA sequence	1
gma-miR1530	_	BT095764.1	gma-miR1530_BT095764.1	gi	255639408	2.5	24.397	1	19	1076	1094	UUUUCACAUAAAUUAAAAU	AUUUUAGUUUGUGAGAAAA	Cleavage	| Soybean clone JCVI-FLGm-15K19 unknown mRNA	1
gma-miR1530	_	BT098163.1	gma-miR1530_BT098163.1	gi	255645801	2	9.284	1	18	454	471	UUUUCACAUAAAUUAAAA	UUUUAAUUUGUGUGGAAU	Cleavage	| Soybean clone JCVI-FLGm-26F19 unknown mRNA	1
gma-miR1530	_	BT095564.1	gma-miR1530_BT095564.1	gi	255639018	2.5	15.162	1	19	421	439	UUUUCACAUAAAUUAAAAU	AUUUUAAUCUAUGUGAAGC	Translation	| Soybean clone JCVI-FLGm-25A6 unknown mRNA	1
gma-miR1530	_	BU545764.1	gma-miR1530_BU545764.1	gi	22928625	2	14.964	1	18	240	257	UUUUCACAUAAAUUAAAA	UUUUAAUUUGUGUGGAAU	Cleavage	GM880008A10E02 Gm-r1088 Glycine max cDNA clone Gm-r1088-2883 3', mRNA sequence	1
gma-miR1530	_	AK286070.1	gma-miR1530_AK286070.1	gi	210143288	1.5	6.452	1	18	1532	1549	UUUUCACAUAAAUUAAAA	UUUUGAUUUCUGUGAAAA	Translation	| Glycine max cDNA, clone: GMFL01-21-F13	1
gma-miR1530	_	EH221194.1	gma-miR1530_EH221194.1	gi	120493027	3	22.126	1	21	83	103	UUUUCACAUAAAUUAAAAUAU	GUAGCUUAGUUUAUGUGAAGA	Cleavage	JGI_ABWZ1897.fwd ABWZ Phakopsora pachyrhizi infected soybean leaf tissue 13-15 days post inoculation with TW72-1 urediniospores Glycine max cDNA clone ABWZ1897 5', mRNA sequence	2
gma-miR1530	_	EH221194.1	gma-miR1530_EH221194.1	gi	120493027	3	21.848	1	21	800	820	UUUUCACAUAAAUUAAAAUAU	GUAGCUUAGUUUAUGUGAAGA	Cleavage	JGI_ABWZ1897.fwd ABWZ Phakopsora pachyrhizi infected soybean leaf tissue 13-15 days post inoculation with TW72-1 urediniospores Glycine max cDNA clone ABWZ1897 5', mRNA sequence	2
gma-miR1530	_	EV263358.1	gma-miR1530_EV263358.1	gi	151393483	3.5	15.784	1	21	316	336	UUUUCACAUAAAUUAAAAUAU	AUGUUUUGAUGUAUGUGAUGA	Translation	GLLA573TF JCVI-SOY1 Glycine max cDNA 5', mRNA sequence	1
gma-miR1530	_	EH222770.1	gma-miR1530_EH222770.1	gi	120494603	3	21.554	1	21	232	252	UUUUCACAUAAAUUAAAAUAU	AUGUUUGAGUUCAUGUGGAAA	Translation	JGI_ABWZ3819.rev ABWZ Phakopsora pachyrhizi infected soybean leaf tissue 13-15 days post inoculation with TW72-1 urediniospores Glycine max cDNA clone ABWZ3819 3', mRNA sequence	1
gma-miR1530	_	CF806971.1	gma-miR1530_CF806971.1	gi	37995382	1.5	14.602	1	18	546	563	UUUUCACAUAAAUUAAAA	UUUUAAUUUAGGUGAAAG	Cleavage	psHB018xE22f USDA-IFAFS:Expression of Phytophthora sojae genes during infection and propagation Glycine max cDNA clone sHB018E22 5, mRNA sequence	1
gma-miR1530	_	BW662490.1	gma-miR1530_BW662490.1	gi	209723114	3	10.143	1	21	380	400	UUUUCACAUAAAUUAAAAUAU	AUUUUUUAAUUUAUCUCAAAA	Cleavage	BW662490 GMFL01 Glycine max cDNA clone GMFL01-20-G01 3', mRNA sequence	1
gma-miR1530	_	CX710825.1	gma-miR1530_CX710825.1	gi	58024084	2.5	12.727	1	19	731	749	UUUUCACAUAAAUUAAAAU	AAUUUAAUUUANGUGAAGA	Cleavage	gmrtDrNS01_23-D_M13R_H05_033.s4 Water stressed 48h segment 2 gmrtDrNS01 Glycine max cDNA 3', mRNA sequence	1
gma-miR1530	_	BT096152.1	gma-miR1530_BT096152.1	gi	255640172	3	14.554	1	20	299	318	UUUUCACAUAAAUUAAAAUA	UGUUUUAGUUCAUGGGAAAA	Translation	| Soybean clone JCVI-FLGm-20O6 unknown mRNA	1
gma-miR1530	_	EV269266.1	gma-miR1530_EV269266.1	gi	151399395	2.5	16.774	1	19	218	236	UUUUCACAUAAAUUAAAAU	AUUUUAACUUAUGAGAAAA	Cleavage	GLMAH24TF JCVI-SOY2 Glycine max cDNA 5', mRNA sequence	1
gma-miR1530	_	AK287371.1	gma-miR1530_AK287371.1	gi	210144589	4	21.043	1	21	1568	1588	UUUUCACAUAAAUUAAAAUAU	AUAUAUUGGUGUAUGUGAAAU	Translation	| Glycine max cDNA, clone: GMFL01-51-L14	1
gma-miR1530	_	AK244674.1	gma-miR1530_AK244674.1	gi	210140755	3.5	8.207	1	21	2114	2134	UUUUCACAUAAAUUAAAAUAU	AUGUUUUAAAUGAUGUAAAAA	Translation	| Glycine max cDNA, clone: GMFL01-10-E11	1
gma-miR1530	_	DB984277.1	gma-miR1530_DB984277.1	gi	213588232	3	15.238	1	19	199	217	UUUUCACAUAAAUUAAAAU	AUUUUGGUUUAUAUGAAGA	Cleavage	DB984277 full-length enriched soybean cDNA library, mixture of seedling, young plant, adult plant Glycine max cDNA clone GMFL02-33-B06 3', mRNA sequence	1
gma-miR1530	_	CO982453.1	gma-miR1530_CO982453.1	gi	51338587	3	16.858	1	20	740	759	UUUUCACAUAAAUUAAAAUA	UGUUUGAAUUUAUGUAAAGA	Cleavage	GM89014B1C01.r1 Gm-r1089 Glycine max cDNA clone Gm-r1089-5113 3, mRNA sequence	1
gma-miR1531	_	CO979693.1	gma-miR1531_CO979693.1	gi	51335827	4	12.574	1	23	390	412	UCGUCCAUAUGGGAAGACUUGUC	GGCAAAUCUUCCCACAUUGACGG	Translation	GM89005B1F02.r1 Gm-r1089 Glycine max cDNA clone Gm-r1089-1803 3, mRNA sequence	1
gma-miR1531	_	AJ010165.1	gma-miR1531_AJ010165.1	gi	4218186	2.5	15.565	1	23	1677	1699	UCGUCCAUAUGGGAAGACUUGUC	GAUAUUUCUUCACAUAUGGAUGA	Cleavage	| Glycine max mRNA for cysteine-rich polycomb-like protein (gpp1 gene)	1
gma-miR1531	_	AK285728.1	gma-miR1531_AK285728.1	gi	210142946	3.5	22.988	1	21	1409	1429	UCGUCCAUAUGGGAAGACUUG	CAAGUCUUCUCUUGAGGACGA	Translation	| Glycine max cDNA, clone: GMFL01-15-G11	1
gma-miR1531	_	FG987247.1	gma-miR1531_FG987247.1	gi	192294318	3.5	24.218	1	22	600	621	UCGUCCAUAUGGGAAGACUUGU	ACGAGACUUUCUACAUGGACGG	Translation	GLLC405TF JCVI-SOY1 Glycine max cDNA 5', mRNA sequence	1
gma-miR1531	_	HO760424.1	gma-miR1531_HO760424.1	gi	308098683	4	12.982	1	22	761	782	UCGUCCAUAUGGGAAGACUUGU	GCAAGUUUUCAUAUACGGAUGA	Cleavage	three-E6.txt SSH cDNA library induced by salt from soybean Glycine max cDNA, mRNA sequence	1
gma-miR1531	_	BU544139.1	gma-miR1531_BU544139.1	gi	22927000	3.5	16.434	1	23	279	301	UCGUCCAUAUGGGAAGACUUGUC	GGCUAGUCUUCCCGGAUUGACGG	Translation	GM880001A20C09 Gm-r1088 Glycine max cDNA clone Gm-r1088-114 3', mRNA sequence	1
gma-miR1531	_	CD396449.1	gma-miR1531_CD396449.1	gi	31311246	4	18.666	1	23	314	336	UCGUCCAUAUGGGAAGACUUGUC	GGCAGUUCGUCCUUUAUGGAUGA	Translation	Gm_ck16707 Soybean induced by Salicylic Acid Glycine max cDNA 3', mRNA sequence	1
gma-miR1531	_	GR827990.1	gma-miR1531_GR827990.1	gi	254316453	4	24.291	1	23	186	208	UCGUCCAUAUGGGAAGACUUGUC	GUCAAGUCUUUCAAUUUGGACCA	Translation	CCCC3195.b1 CCCC Glycine max callus grown in dark condition Glycine max cDNA clone CCCC3195 5', mRNA sequence	1
gma-miR1531	_	EV282274.1	gma-miR1531_EV282274.1	gi	151412462	4	24.146	1	23	122	144	UCGUCCAUAUGGGAAGACUUGUC	GGCGAGGCUUUCGAGGUGGACGA	Translation	GLNBE65TF JCVI-SOY3 Glycine max cDNA 5', mRNA sequence	1
gma-miR1531	_	AK285682.1	gma-miR1531_AK285682.1	gi	210142900	3	12.277	1	20	833	852	UCGUCCAUAUGGGAAGACUU	AAUUCUUCCAAUGUGGAUGA	Translation	| Glycine max cDNA, clone: GMFL01-14-K13	1
gma-miR1532	_	AK286133.1	gma-miR1532_AK286133.1	gi	210143351	3.5	13.693	1	23	155	177	AACACGCUAAGCGAGAGGAGCUC	GGGCUCUUCUUGUUUAGUUUGUU	Cleavage	| Glycine max cDNA, clone: GMFL01-22-G07	1
gma-miR1532	_	AK285977.1	gma-miR1532_AK285977.1	gi	210143195	3	20.44	1	23	2127	2149	AACACGCUAAGCGAGAGGAGCUC	GAUGUCCUCUUGCUUGGUGAGUU	Cleavage	| Glycine max cDNA, clone: GMFL01-19-K09	1
gma-miR1532	_	CX702668.1	gma-miR1532_CX702668.1	gi	58015926	2.5	13.466	1	22	535	556	AACACGCUAAGCGAGAGGAGCU	AGUCUCUCUGGCUUUGCGUGUU	Cleavage	gmrtDrNS01_08-B_M13R_B09_077.s2 Water stressed 5h segment 2 gmrtDrNS01 Glycine max cDNA 3', mRNA sequence	1
gma-miR1532	_	BT098450.1	gma-miR1532_BT098450.1	gi	255646360	2.5	18.795	1	18	350	367	AACACGCUAAGCGAGAGG	CCUUUUGCUUAGCUUGUU	Cleavage	| Soybean clone JCVI-FLGm-12B11 unknown mRNA	1
gma-miR1532	_	AK287354.1	gma-miR1532_AK287354.1	gi	210144572	4	10.948	1	20	1112	1131	AACACGCUAAGCGAGAGGAG	UUCCUUUUGCUUAGUUUGUG	Cleavage	| Glycine max cDNA, clone: GMFL01-51-B05	1
gma-miR1532	_	DB965953.1	gma-miR1532_DB965953.1	gi	213587375	4	22.598	1	23	44	66	AACACGCUAAGCGAGAGGAGCUC	GAGCGUCUCUGGAUCAGUGUGUU	Translation	DB965953 full-length enriched soybean cDNA library, mixture of seedling, young plant, adult plant Glycine max cDNA clone GMFL02-30-D24 5', mRNA sequence	1
gma-miR1532	_	EV277618.1	gma-miR1532_EV277618.1	gi	151407803	3.5	18.304	1	21	454	474	AACACGCUAAGCGAGAGGAGC	GGUUCUCUUGCUGAGCUUGUU	Translation	GLMD631TF JCVI-SOY2 Glycine max cDNA 5', mRNA sequence	1
gma-miR1520c	_	CO981317.1	gma-miR1520c_CO981317.1	gi	51337451	1	17.097	1	22	213	234	UUCAAUAAGAACGUGACACGUG	CAUGUGUCACUUUCUUAUUGAA	Cleavage	GM89010B2H04.r1 Gm-r1089 Glycine max cDNA clone Gm-r1089-3824 3, mRNA sequence	1
gma-miR1520c	_	AK245140.1	gma-miR1520c_AK245140.1	gi	210141223	1.5	16.125	1	23	1480	1502	UUCAAUAAGAACGUGACACGUGA	UCACAUGUCACCUUUUUAUUGAA	Cleavage	| Glycine max cDNA, clone: GMFL01-21-P01	1
gma-miR1520c	_	BW652484.1	gma-miR1520c_BW652484.1	gi	209698683	2	17.084	1	23	276	298	UUCAAUAAGAACGUGACACGUGA	UUGAUUGUCAUGUUCUUAAUGAA	Cleavage	BW652484 GMFL01 Glycine max cDNA clone GMFL01-04-J03 5', mRNA sequence	1
gma-miR1520c	_	CA783162.1	gma-miR1520c_CA783162.1	gi	26045635	4	23.851	1	23	24	46	UUCAAUAAGAACGUGACACGUGA	UCAUGAGUCAACUUCUUGUUGAG	Cleavage	sat20e03.y1 Gm-c1036 Glycine max cDNA clone SOYBEAN CLONE ID: Gm-c1036-14405 5' similar to TR:Q9YC86 Q9YC86 726AA LONG HYPOTHETICAL TRANSITIONAL ENDOPLASMIC RETICULUM ATPASE. ;, mRNA sequence	1
gma-miR1520c	_	BU544677.1	gma-miR1520c_BU544677.1	gi	22927538	3	12.232	1	20	16	35	UUCAAUAAGAACGUGACACG	UGUGUUAUGUUUUUAUUGCA	Cleavage	GM880004A10H07 Gm-r1088 Glycine max cDNA clone Gm-r1088-1501 3', mRNA sequence	1
gma-miR1520c	_	BT096841.1	gma-miR1520c_BT096841.1	gi	255641524	3	13.384	1	19	489	507	UUCAAUAAGAACGUGACAC	GUGUCAUGUUCUUACUGAC	Cleavage	| Soybean clone JCVI-FLGm-25H16 unknown mRNA	1
gma-miR1520c	_	BT095125.1	gma-miR1520c_BT095125.1	gi	255638168	3	20.197	1	22	1603	1624	UUCAAUAAGAACGUGACACGUG	CUUGUGUCGUGUUCGUGUUGGA	Cleavage	| Soybean clone JCVI-FLGm-25E11 unknown mRNA	1
gma-miR1520c	_	EV277360.1	gma-miR1520c_EV277360.1	gi	151407545	4	21.627	1	22	681	702	UUCAAUAAGAACGUGACACGUG	CGCGUUGCAUGUUCUUAUAGAA	Cleavage	GLMD343TF JCVI-SOY2 Glycine max cDNA 5', mRNA sequence	1
gma-miR1520c	_	BG405864.1	gma-miR1520c_BG405864.1	gi	13312204	3	16.212	1	22	317	338	UUCAAUAAGAACGUGACACGUG	CAAGUGUUACAGUUUUAUUGAA	Translation	sac38g07.y1 Gm-c1051 Glycine max cDNA clone GENOME SYSTEMS CLONE ID: Gm-c1051-4550 5', mRNA sequence	1
gma-miR1520c	_	BI972246.1	gma-miR1520c_BI972246.1	gi	16346651	3.5	19.252	1	23	190	212	UUCAAUAAGAACGUGACACGUGA	UUGCUUGUCAUGAUCUUGUUGGU	Translation	sag89a11.y1 Gm-c1084 Glycine max cDNA clone GENOME SYSTEMS CLONE ID: Gm-c1084-1197 5', mRNA sequence	1
gma-miR1520c	_	BT093717.1	gma-miR1520c_BT093717.1	gi	255635440	3	14.887	1	23	778	800	UUCAAUAAGAACGUGACACGUGA	UCAGAUGUCACCUUCUCAUUGGA	Cleavage	| Soybean clone JCVI-FLGm-24I8 unknown mRNA	1
gma-miR1520c	_	BT097419.1	gma-miR1520c_BT097419.1	gi	255642920	2	16.073	1	18	1067	1084	UUCAAUAAGAACGUGACA	UGUCACGAUUUUGUUGAA	Translation	| Soybean clone JCVI-FLGm-22A17 unknown mRNA	1
gma-miR1520c	_	AK245327.1	gma-miR1520c_AK245327.1	gi	210141408	2.5	14.898	1	22	713	734	UUCAAUAAGAACGUGACACGUG	CAAUUGUUGCUUUCUUGUUGAA	Cleavage	| Glycine max cDNA, clone: GMFL01-27-C19	1
gma-miR1533	_	AY903298.1	gma-miR1533_AY903298.1	gi	62910158	1	8.914	1	19	903	921	AUAAUAAAAAUAAUAAUGA	UCAUUAUUAUUAUUAUUAU	Cleavage	| Glycine max clone SA14 truncated PGN (PGN) mRNA, complete cds, alternatively spliced	1
gma-miR1533	_	AK287210.1	gma-miR1533_AK287210.1	gi	210144428	0.5	9.842	1	18	1031	1048	AUAAUAAAAAUAAUAAUG	CAUUAUUGUUUUUAUUAU	Cleavage	| Glycine max cDNA, clone: GMFL01-46-J20	1
gma-miR1533	_	CX704221.1	gma-miR1533_CX704221.1	gi	58017479	0.5	19.52	1	18	78	95	AUAAUAAAAAUAAUAAUG	UAUUAUUAUUUUUAUUAU	Cleavage	gmrtDrNS01_27-B_M13R_E04_024.s2 Water stressed 5h segment 2 gmrtDrNS01 Glycine max cDNA 3', mRNA sequence	1
gma-miR1533	_	AK245186.1	gma-miR1533_AK245186.1	gi	210141269	2	10.311	1	19	516	534	AUAAUAAAAAUAAUAAUGA	UUAUUAUUAUUUUUAUUGA	Cleavage	| Glycine max cDNA, clone: GMFL01-23-D13	1
gma-miR1533	_	AK286767.1	gma-miR1533_AK286767.1	gi	210143985	1	4.487	1	19	1019	1037	AUAAUAAAAAUAAUAAUGA	UCAUUAUUAUUAUUAUUAU	Cleavage	| Glycine max cDNA, clone: GMFL01-36-F08	1
gma-miR1533	_	AK244248.1	gma-miR1533_AK244248.1	gi	210145557	1.5	9.816	1	19	4860	4878	AUAAUAAAAAUAAUAAUGA	UUAUUAUUAUUAUUAUUAU	Cleavage	| Glycine max cDNA, clone: GMFL01-02-H24	1
gma-miR1533	_	BG726553.1	gma-miR1533_BG726553.1	gi	14011631	1.5	5.049	1	19	118	136	AUAAUAAAAAUAAUAAUGA	UUAUUAUUAUUUUUAUUAA	Cleavage	sae25f03.y1 Gm-c1067 Glycine max cDNA clone GENOME SYSTEMS CLONE ID: Gm-c1067-4085 5', mRNA sequence	1
gma-miR1533	_	BG839073.1	gma-miR1533_BG839073.1	gi	14205395	1	7.704	1	19	78	96	AUAAUAAAAAUAAUAAUGA	UAAUUAUUAUUUUUAUUAU	Cleavage	Gm01_11f08_R Gm01_AAFC_ECORC_Glycine_max_cold_stressed_leaves Glycine max cDNA clone Gm01_11f08, mRNA sequence	1
gma-miR1533	_	AK244228.1	gma-miR1533_AK244228.1	gi	210145537	1.5	5.805	1	19	228	246	AUAAUAAAAAUAAUAAUGA	UUAUUAUUAUUAUUAUUAU	Cleavage	| Glycine max cDNA, clone: GMFL01-02-H04	1
gma-miR1533	_	DB955975.1	gma-miR1533_DB955975.1	gi	213595883	1	10.854	1	19	171	189	AUAAUAAAAAUAAUAAUGA	UCAUUAUUAUUAUUAUUAU	Cleavage	DB955975 full-length enriched soybean cDNA library, mixture of seedling, young plant, adult plant Glycine max cDNA clone GMFL02-02-H06 5', mRNA sequence	1
gma-miR1533	_	AK285173.1	gma-miR1533_AK285173.1	gi	210142680	1.5	3.714	1	19	177	195	AUAAUAAAAAUAAUAAUGA	UUAUUAUUCUUUUUAUUAU	Translation	| Glycine max cDNA, clone: GMFL01-03-I12	1
gma-miR1533	_	U69174.1	gma-miR1533_U69174.1	gi	2501765	1.5	9.52	1	19	220	238	AUAAUAAAAAUAAUAAUGA	UUAUUAUUAUUAUUAUUAU	Cleavage	Glycine max calmodulin-like domain protein kinase isoenzyme gamma mRNA, complete cds	1
gma-miR1533	_	AK243919.1	gma-miR1533_AK243919.1	gi	210145228	1.5	16.361	1	19	2140	2158	AUAAUAAAAAUAAUAAUGA	UUAUUAUUAUUAUUAUUAU	Cleavage	| Glycine max cDNA, clone: GMFL01-01-J20	1
gma-miR1533	_	AK245883.1	gma-miR1533_AK245883.1	gi	210141964	1.5	6.811	1	19	2013	2031	AUAAUAAAAAUAAUAAUGA	UUAUUAUUAUUAUUAUUAU	Cleavage	| Glycine max cDNA, clone: GMFL01-44-M06	1
gma-miR1533	_	U41474.1	gma-miR1533_U41474.1	gi	1399304	1.5	13.22	1	19	1861	1879	AUAAUAAAAAUAAUAAUGA	UUAUUAUUAUUAUUAUUAU	Cleavage	Glycine max phosphoinositide-specific phospholipase C P13 mRNA, complete cds	1
gma-miR1533	_	AK285848.1	gma-miR1533_AK285848.1	gi	210143066	1.5	9.178	1	19	274	292	AUAAUAAAAAUAAUAAUGA	UUAUUAUUAUUAUUAUUAU	Cleavage	| Glycine max cDNA, clone: GMFL01-17-H02	1
gma-miR1533	_	BT094157.1	gma-miR1533_BT094157.1	gi	255636294	1.5	7.642	1	19	8	26	AUAAUAAAAAUAAUAAUGA	UUAUUAUUAUUAUUAUUAU	Cleavage	| Soybean clone JCVI-FLGm-24L19 unknown mRNA	1
gma-miR1533	_	AF104247.1	gma-miR1533_AF104247.1	gi	33337695	2	9.877	1	19	1549	1567	AUAAUAAAAAUAAUAAUGA	UUAUUAUUAUUUUUAUUUU	Cleavage	| Glycine max mitogen-activated protein kinase 1 (MAPK1) mRNA, complete cds	1
gma-miR1533	_	DQ822888.1	gma-miR1533_DQ822888.1	gi	110931659	1.5	12.34	1	19	961	979	AUAAUAAAAAUAAUAAUGA	UUAUUAUUAUUAUUAUUAU	Cleavage	| Glycine max MYB transcription factor MYB61 (MYB61) mRNA, complete cds	1
gma-miR1533	_	BT096974.1	gma-miR1533_BT096974.1	gi	255641781	1.5	7.54	1	19	1076	1094	AUAAUAAAAAUAAUAAUGA	UUAUUAUUAUUAUUAUUAU	Cleavage	| Soybean clone JCVI-FLGm-21M8 unknown mRNA	1
gma-miR1533	_	AK244960.1	gma-miR1533_AK244960.1	gi	210141041	1.5	14.878	1	19	985	1003	AUAAUAAAAAUAAUAAUGA	UUAUUAUUAUUAUUAUUAU	Cleavage	| Glycine max cDNA, clone: GMFL01-17-O02	1
gma-miR1533	_	AK287175.1	gma-miR1533_AK287175.1	gi	210144393	2	8.159	1	19	278	296	AUAAUAAAAAUAAUAAUGA	UUAUUAUUAUUUCUAUUAU	Cleavage	| Glycine max cDNA, clone: GMFL01-45-N21	1
gma-miR1533	_	AK286097.1	gma-miR1533_AK286097.1	gi	210143315	1.5	21.831	1	19	839	857	AUAAUAAAAAUAAUAAUGA	UUAUUAUUAUUAUUAUUAU	Cleavage	| Glycine max cDNA, clone: GMFL01-21-O04	1
gma-miR1533	_	CX700911.1	gma-miR1533_CX700911.1	gi	58014169	1.5	7.594	1	19	10	28	AUAAUAAAAAUAAUAAUGA	UUAUUAUUAUUAUUAUUAU	Cleavage	gmrtDrNS01_32-A_M13R_D07_057.s4 Water stressed 48h segment 2 gmrtDrNS01 Glycine max cDNA 3', mRNA sequence	1
gma-miR1533	_	CO985810.1	gma-miR1533_CO985810.1	gi	51345077	1.5	13.131	1	19	41	59	AUAAUAAAAAUAAUAAUGA	UUAUUAUUAUUAUUAUUAU	Cleavage	GM89015B1B05.r2 Gm-r1089 Glycine max cDNA clone Gm-r1089-5457 3, mRNA sequence	1
gma-miR1534	_	AK244217.1	gma-miR1534_AK244217.1	gi	210145526	1.5	12.365	1	19	3274	3292	UAUUUUGGGUAAAUAGUCA	UGACUAUUUAUCCAGGAUA	Cleavage	| Glycine max cDNA, clone: GMFL01-02-G17	1
gma-miR1534	_	FG989074.1	gma-miR1534_FG989074.1	gi	192296326	3	13.067	1	20	28	47	UAUUUUGGGUAAAUAGUCAU	AUGACUAUUUAUCCUAAAUU	Cleavage	GLLCP16TF JCVI-SOY1 Glycine max cDNA 5', mRNA sequence	1
gma-miR1534	_	BT097555.1	gma-miR1534_BT097555.1	gi	255644608	3	10.202	1	20	633	652	UAUUUUGGGUAAAUAGUCAU	AUGAUUAUUUAACUGAGAUA	Translation	| Soybean clone JCVI-FLGm-22O3 unknown mRNA	1
gma-miR1534	_	BT093944.1	gma-miR1534_BT093944.1	gi	255635883	3	16.09	1	20	1521	1540	UAUUUUGGGUAAAUAGUCAU	AUGAUUAUUUACAUAAGAUG	Cleavage	| Soybean clone JCVI-FLGm-24D19 unknown mRNA	1
gma-miR1534	_	CO981171.1	gma-miR1534_CO981171.1	gi	51337305	3	16.005	1	20	784	803	UAUUUUGGGUAAAUAGUCAU	AUGACUAUUUCUCCAUAAUA	Translation	GM89010B1A08.r1 Gm-r1089 Glycine max cDNA clone Gm-r1089-3495 3, mRNA sequence	1
gma-miR1534	_	CO981719.1	gma-miR1534_CO981719.1	gi	51337853	3.5	11.669	1	20	118	137	UAUUUUGGGUAAAUAGUCAU	AUGACUAUUUAUCCAUAUUA	Cleavage	GM89012A1H06.r1 Gm-r1089 Glycine max cDNA clone Gm-r1089-4571 3, mRNA sequence	1
gma-miR1534	_	AK287034.1	gma-miR1534_AK287034.1	gi	210144252	4	18.767	1	20	624	643	UAUUUUGGGUAAAUAGUCAU	GUGACUAUUUAUUUAAAACC	Cleavage	| Glycine max cDNA, clone: GMFL01-42-I22	1
gma-miR1534	_	CX704000.1	gma-miR1534_CX704000.1	gi	58017258	3.5	18.899	1	20	783	802	UAUUUUGGGUAAAUAGUCAU	GUGAUUAUUUGCUCAGAGUU	Cleavage	gmrtDrNS01_23-B_M13R_A03_031.s2 Water stressed 5h segment 2 gmrtDrNS01 Glycine max cDNA 3', mRNA sequence	1
gma-miR1534	_	BT096527.1	gma-miR1534_BT096527.1	gi	255640904	2.5	17.305	1	20	786	804	UAUUUUGGGUAAAUAGUCAU	AUGGCUAUUU-CCCAAAAUA	Translation	| Soybean clone JCVI-FLGm-15J5 unknown mRNA	2
gma-miR1534	_	BT096527.1	gma-miR1534_BT096527.1	gi	255640904	2.5	17.305	1	20	1752	1770	UAUUUUGGGUAAAUAGUCAU	AUGGCUAUUU-CCCAAAAUA	Translation	| Soybean clone JCVI-FLGm-15J5 unknown mRNA	2
gma-miR1534	_	AK287214.1	gma-miR1534_AK287214.1	gi	210144432	2	7.979	1	20	318	337	UAUUUUGGGUAAAUAGUCAU	AAGAUUAUUUCCCCGAAAUA	Translation	| Glycine max cDNA, clone: GMFL01-46-L07	1
gma-miR1534	_	BT098637.1	gma-miR1534_BT098637.1	gi	255646732	3	8.867	1	20	26	45	UAUUUUGGGUAAAUAGUCAU	AUGACUAUUAACAUAAGAUA	Translation	| Soybean clone JCVI-FLGm-26P13 unknown mRNA	1
gma-miR1534	_	CO979449.1	gma-miR1534_CO979449.1	gi	51335583	2.5	24.493	1	18	649	666	UAUUUUGGGUAAAUAGUC	CACUAUUUACUCGAAGUA	Cleavage	GM89004B2F12.r1 Gm-r1089 Glycine max cDNA clone Gm-r1089-1440 3, mRNA sequence	1
gma-miR1534	_	FK020131.1	gma-miR1534_FK020131.1	gi	192329212	3	8.832	1	20	552	571	UAUUUUGGGUAAAUAGUCAU	AUAUUUAUUUAUCCAAAAUA	Cleavage	GLNDI62TF JCVI-SOY3 Glycine max cDNA 5', mRNA sequence	1
gma-miR1534	_	BE805179.1	gma-miR1534_BE805179.1	gi	10236291	3.5	12.437	1	20	36	55	UAUUUUGGGUAAAUAGUCAU	AUGAAUGUUUAUCCAGGAUG	Cleavage	ss39b01.y1 Gm-c1061 Glycine max cDNA clone GENOME SYSTEMS CLONE ID: Gm-c1061-1058 5', mRNA sequence	1
gma-miR1534	_	GD739442.1	gma-miR1534_GD739442.1	gi	207768122	3.5	12.045	1	20	184	203	UAUUUUGGGUAAAUAGUCAU	AUUGUUAUUUGCUCAAGAUA	Cleavage	454GmaGlobSeed482091 Soybean Seeds Containing Globular-Stage Embryos Glycine max cDNA, mRNA sequence	1
gma-miR1534	_	BT093313.1	gma-miR1534_BT093313.1	gi	255634657	3.5	11.836	1	19	948	966	UAUUUUGGGUAAAUAGUCA	UGAUUAUUUAUUCAAAGCA	Cleavage	| Soybean clone JCVI-FLGm-17I23 unknown mRNA	1
gma-miR1534	_	CX701883.1	gma-miR1534_CX701883.1	gi	58015141	3.5	12.644	1	20	597	616	UAUUUUGGGUAAAUAGUCAU	AUGGAUAUUCACCCAAAAUC	Translation	gmrtDrNS01_31-A_M13R_C08_060.s3 Water stressed 48h segment 1 gmrtDrNS01 Glycine max cDNA 3', mRNA sequence	1
gma-miR1534	_	FK015063.1	gma-miR1534_FK015063.1	gi	192325706	3.5	8.753	1	19	545	563	UAUUUUGGGUAAAUAGUCA	UGGUUAUUUAUUCAUAAUA	Cleavage	GLNBW19TF JCVI-SOY3 Glycine max cDNA 5', mRNA sequence	1
gma-miR1534	_	BE821202.1	gma-miR1534_BE821202.1	gi	10253436	3	11.006	1	18	236	253	UAUUUUGGGUAAAUAGUC	CUCUAUUUAUCCAGAAUA	Cleavage	GM700024A10C6 Gm-r1070 Glycine max cDNA clone Gm-r1070-3563 3', mRNA sequence	1
gma-miR1534	_	GR841157.1	gma-miR1534_GR841157.1	gi	254326565	4	16.919	1	20	283	302	UAUUUUGGGUAAAUAGUCAU	AUGACUGUUAAUUCAAAGUC	Translation	CCCC11710.b1 CCCC Glycine max callus grown in dark condition Glycine max cDNA clone CCCC11710 5', mRNA sequence	1
gma-miR1534	_	DB958872.1	gma-miR1534_DB958872.1	gi	213611778	4	23.6	1	20	298	317	UAUUUUGGGUAAAUAGUCAU	AUGACUAUCUGUUCAAGAUC	Cleavage	DB958872 full-length enriched soybean cDNA library, mixture of seedling, young plant, adult plant Glycine max cDNA clone GMFL02-10-I13 5', mRNA sequence	1
gma-miR1534	_	AK287024.1	gma-miR1534_AK287024.1	gi	210144242	4	16.296	1	20	1408	1427	UAUUUUGGGUAAAUAGUCAU	AUGGCUGUUUCCCGAGAAUA	Translation	| Glycine max cDNA, clone: GMFL01-42-F23	1
gma-miR1534	_	AK245885.1	gma-miR1534_AK245885.1	gi	210141966	4	14.958	1	19	1584	1602	UAUUUUGGGUAAAUAGUCA	UGAUUCUUUACCCAAAACU	Cleavage	| Glycine max cDNA, clone: GMFL01-44-O04	1
gma-miR1535a	_	AY550884.1	gma-miR1535a_AY550884.1	gi	47498591	2	14.344	1	19	302	320	CUUGUUUGUGGUGAUGUCU	AGACAUCACCACCAAUAAG	Cleavage	| Glycine max isopentenyl transferase (Ipt) mRNA, complete cds	1
gma-miR1535a	_	BU549014.1	gma-miR1535a_BU549014.1	gi	22931875	1	12.921	1	18	250	267	CUUGUUUGUGGUGAUGUC	GACAUCAGCACAAACAAG	Translation	GM880016A10H05 Gm-r1088 Glycine max cDNA clone Gm-r1088-6105 3', mRNA sequence	1
gma-miR1535a	_	BT098032.1	gma-miR1535a_BT098032.1	gi	255645546	2	15.507	1	19	880	898	CUUGUUUGUGGUGAUGUCU	GGAUAUCACCACAAACAGU	Cleavage	| Soybean clone JCVI-FLGm-11P4 unknown mRNA	1
gma-miR1535a	_	BI967990.1	gma-miR1535a_BI967990.1	gi	16342395	3	14.338	1	19	491	509	CUUGUUUGUGGUGAUGUCU	AGGUAUCAUCACGAACAAA	Cleavage	GM830004A11H04 Gm-r1083 Glycine max cDNA clone Gm-r1083-1495 3', mRNA sequence	1
gma-miR1535a	_	BT097479.1	gma-miR1535a_BT097479.1	gi	255644460	3	13.189	1	19	654	672	CUUGUUUGUGGUGAUGUCU	AGAUAUCACUGUAAACAAU	Cleavage	| Soybean clone JCVI-FLGm-22G13 unknown mRNA	1
gma-miR1535a	_	CX701233.1	gma-miR1535a_CX701233.1	gi	58014491	2.5	12.578	1	19	311	329	CUUGUUUGUGGUGAUGUCU	AGGUAUGAUCACAAACAAG	Cleavage	gmrtDrNS01_36-A_M13R_A04_032.s4 Water stressed 48h segment 2 gmrtDrNS01 Glycine max cDNA 3', mRNA sequence	1
gma-miR1535a	_	CX701904.1	gma-miR1535a_CX701904.1	gi	58015162	3	15.659	1	19	258	276	CUUGUUUGUGGUGAUGUCU	AGACAUUGCCGUAGAUAAG	Cleavage	gmrtDrNS01_31-A_M13R_E07_055.s4 Water stressed 48h segment 2 gmrtDrNS01 Glycine max cDNA 3', mRNA sequence	1
gma-miR1535a	_	BT093331.1	gma-miR1535a_BT093331.1	gi	255634693	3.5	6.908	1	19	861	879	CUUGUUUGUGGUGAUGUCU	ACACAUCACCACAAACACA	Cleavage	| Soybean clone JCVI-FLGm-24E17 unknown mRNA	1
gma-miR1535a	_	AK285751.1	gma-miR1535a_AK285751.1	gi	210142969	3	17.497	1	19	153	172	CUUGUU-UGUGGUGAUGUCU	AGACAUCAUCACAGAACAAG	Cleavage	| Glycine max cDNA, clone: GMFL01-15-K17	1
gma-miR1535a	_	DB956577.1	gma-miR1535a_DB956577.1	gi	213602585	3	11.351	1	19	2	20	CUUGUUUGUGGUGAUGUCU	GGACAUUGCCAUAAACAGC	Cleavage	DB956577 full-length enriched soybean cDNA library, mixture of seedling, young plant, adult plant Glycine max cDNA clone GMFL02-04-C16 5', mRNA sequence	1
gma-miR1535a	_	CX706567.1	gma-miR1535a_CX706567.1	gi	58019825	2.5	15.385	1	18	570	587	CUUGUUUGUGGUGAUGUC	GACAUCACCACAAGAGAG	Cleavage	gmrtDrNS01_13-C_M13R_E03_023.s3 Water stressed 48h segment 1 gmrtDrNS01 Glycine max cDNA 3', mRNA sequence	1
gma-miR1535a	_	BI423822.1	gma-miR1535a_BI423822.1	gi	15199402	3	9.067	1	19	231	249	CUUGUUUGUGGUGAUGUCU	AAACAUCACCACGAAGAAG	Cleavage	saf18c09.y3 Gm-c1076 Glycine max cDNA clone GENOME SYSTEMS CLONE ID: Gm-c1076-1265 5', mRNA sequence	1
gma-miR1535a	_	CD399338.1	gma-miR1535a_CD399338.1	gi	31457310	3	12.198	1	19	245	263	CUUGUUUGUGGUGAUGUCU	AAACAUUGCUAUAAACAAG	Cleavage	Gm_ck20879 Soybean induced by Salicylic Acid Glycine max cDNA 3', mRNA sequence	1
gma-miR1535a	_	CD417976.1	gma-miR1535a_CD417976.1	gi	31475948	3	15.84	1	19	187	205	CUUGUUUGUGGUGAUGUCU	GGAUAUCACUAUAUACAAG	Cleavage	Gm_ck8867 Soybean induced by Salicylic Acid Glycine max cDNA 3', mRNA sequence	1
gma-miR1535a	_	GR840457.1	gma-miR1535a_GR840457.1	gi	254324032	3.5	11.281	1	19	618	636	CUUGUUUGUGGUGAUGUCU	AGACAUUACUACUAGCGAG	Cleavage	CCCC11274.g1 CCCC Glycine max callus grown in dark condition Glycine max cDNA clone CCCC11274 3', mRNA sequence	1
gma-miR1535a	_	CA801525.1	gma-miR1535a_CA801525.1	gi	26058611	3	17.256	1	18	521	538	CUUGUUUGUGGUGAUGUC	AGCAUCACCACAAACAGA	Cleavage	sau07a06.y2 Gm-c1062 Glycine max cDNA clone SOYBEAN CLONE ID: Gm-c1062-7331 5' similar to TR:Q9SJ57 Q9SJ57 AT2G35930 PROTEIN. ;, mRNA sequence	1
gma-miR1535a	_	CO979001.1	gma-miR1535a_CO979001.1	gi	51335135	3	16.813	1	19	22	40	CUUGUUUGUGGUGAUGUCU	GGAUAUCACUAUAUACAAG	Cleavage	GM89003A2G05.r1 Gm-r1089 Glycine max cDNA clone Gm-r1089-1066 3, mRNA sequence	1
gma-miR1535a	_	GR833345.1	gma-miR1535a_GR833345.1	gi	254328973	3	18.429	1	18	555	572	CUUGUUUGUGGUGAUGUC	AUCAUCACCAUGAACAAG	Cleavage	CCCC6351.b1 CCCC Glycine max callus grown in dark condition Glycine max cDNA clone CCCC6351 5', mRNA sequence	1
gma-miR1535a	_	EV274600.1	gma-miR1535a_EV274600.1	gi	151404786	3	20.266	1	18	645	662	CUUGUUUGUGGUGAUGUC	AACAUCAUCACAAAUAAC	Cleavage	GLMC839TF JCVI-SOY2 Glycine max cDNA 5', mRNA sequence	1
gma-miR1535a	_	BT098332.1	gma-miR1535a_BT098332.1	gi	255646127	2.5	10.171	1	19	383	401	CUUGUUUGUGGUGAUGUCU	GGAUAACAUCACGAACAAG	Cleavage	| Soybean clone JCVI-FLGm-12G24 unknown mRNA	1
gma-miR1535a	_	FK268127.1	gma-miR1535a_FK268127.1	gi	193300708	3	19.89	1	18	107	124	CUUGUUUGUGGUGAUGUC	GACAUUAUCACAGAUAAU	Cleavage	454GmaGlobSeed2759 Soybean Seeds Containing Globular-Stage Embryos Glycine max cDNA, mRNA sequence	1
gma-miR1535a	_	BT096135.1	gma-miR1535a_BT096135.1	gi	255640138	3	17.057	1	18	986	1003	CUUGUUUGUGGUGAUGUC	AACAUCAUCAUAAACAAU	Cleavage	| Soybean clone JCVI-FLGm-20M10 unknown mRNA	1
gma-miR1535a	_	BT096222.1	gma-miR1535a_BT096222.1	gi	255640309	3	5.056	1	18	117	134	CUUGUUUGUGGUGAUGUC	AUCAUCACCAUAAAUAAG	Cleavage	| Soybean clone JCVI-FLGm-25H15 unknown mRNA	1
gma-miR1535a	_	FJ483974.1	gma-miR1535a_FJ483974.1	gi	242755467	3	24.333	1	19	512	530	CUUGUUUGUGGUGAUGUCU	GGGCAUCACCAUCAACGAG	Cleavage	| Glycine max sterol 24-C methyltransferase 2-2 (SMT2-2) mRNA, complete cds	1
gma-miR167d	_	BE823108.1	gma-miR167d_BE823108.1	gi	10255342	1	14.149	1	20	503	522	UGAAGCUGCCAGCAUGAUCU	AGAUCAUGCUGNCAGCUUCA	Translation	GM700020A20A4 Gm-r1070 Glycine max cDNA clone Gm-r1070-7688 3', mRNA sequence	1
gma-miR167d	_	AK243812.1	gma-miR167d_AK243812.1	gi	210145121	3.5	19.838	1	20	3349	3368	UGAAGCUGCCAGCAUGAUCU	AGAUCAGGCUGGCAGCUUGU	Cleavage	| Glycine max cDNA, clone: GMFL01-01-F05	1
gma-miR167d	_	FG994819.1	gma-miR167d_FG994819.1	gi	192302497	3	22.996	1	20	208	227	UGAAGCUGCCAGCAUGAUCU	GGAUCAUGCUGGUGCUUUCA	Cleavage	GLLEG19TR JCVI-SOY1 Glycine max cDNA 5', mRNA sequence	1
gma-miR167d	_	EU884444.1	gma-miR167d_EU884444.1	gi	217037948	2.5	17.889	1	19	412	430	UGAAGCUGCCAGCAUGAUC	GGUUAUGCUAGUAGCUUCA	Translation	| Glycine max gibberellin 20-oxidase 1 mRNA, complete cds	1
gma-miR167d	_	AI460612.1	gma-miR167d_AI460612.1	gi	4313493	3	19.848	1	20	30	49	UGAAGCUGCCAGCAUGAUCU	AGCUCUUGCUGGUAGCUUUA	Cleavage	sa71b01.y1 Gm-c1004 Glycine max cDNA clone GENOME SYSTEMS CLONE ID: Gm-c1004-4706 5', mRNA sequence	1
gma-miR167d	_	BG726254.1	gma-miR167d_BG726254.1	gi	14011323	3	13.316	1	21	87	107	UGAAGCUGCCAGCAUGAUCUA	UUGUUCAUGCUGGUAGCUUUC	Cleavage	sae13d12.y1 Gm-c1067 Glycine max cDNA clone GENOME SYSTEMS CLONE ID: Gm-c1067-2855 5' similar to TR:Q9VFS5 Q9VFS5 CG9351 PROTEIN. ;, mRNA sequence	1
gma-miR167d	_	BT096861.1	gma-miR167d_BT096861.1	gi	255641564	3.5	15.084	1	20	957	976	UGAAGCUGCCAGCAUGAUCU	AGAUUAAGCUGGCAGCUAUA	Cleavage	| Soybean clone JCVI-FLGm-21C16 unknown mRNA	1
gma-miR167d	_	CX706202.1	gma-miR167d_CX706202.1	gi	58019460	4	13.536	1	21	240	260	UGAAGCUGCCAGCAUGAUCUA	UAGAUCGUGCUCGAAGGUUCA	Translation	gmrtDrNS01_09-C_M13R_D04_026.s2 Water stressed 5h segment 2 gmrtDrNS01 Glycine max cDNA 3', mRNA sequence	1
gma-miR167d	_	AK244001.1	gma-miR167d_AK244001.1	gi	210145310	3	15.403	1	21	1354	1373	UGAAGCUGCCAGCAUGAUCUA	UAGAACA-GCUGGCAGCUUCA	Cleavage	| Glycine max cDNA, clone: GMFL01-01-N07	1
gma-miR167d	_	AK286160.1	gma-miR167d_AK286160.1	gi	210143378	4	14.059	1	21	671	691	UGAAGCUGCCAGCAUGAUCUA	UGGAUUGGGUUGGUGGCUUUA	Cleavage	| Glycine max cDNA, clone: GMFL01-22-O20	1
gma-miR167d	_	FJ528663.1	gma-miR167d_FJ528663.1	gi	229335616	4	19.165	1	21	296	316	UGAAGCUGCCAGCAUGAUCUA	UGGUUCAUGCUGGCAUCCUCA	Cleavage	| Glycine max PAD4 mRNA, complete cds	1
gma-miR167d	_	CX547094.1	gma-miR167d_CX547094.1	gi	57574119	2.5	20.19	1	19	841	859	UGAAGCUGCCAGCAUGAUC	GGUCAUGCUAUCAGCUUCA	Translation	gmrtDrNS01_02-A_T3_F10_070.s2 Water stressed 5h segment 2 gmrtDrNS01 Glycine max cDNA 3', mRNA sequence	1
gma-miR167d	_	CX708699.1	gma-miR167d_CX708699.1	gi	58021958	3.5	13.019	1	20	392	411	UGAAGCUGCCAGCAUGAUCU	AGAUGACGCUGGCAGUUUCC	Cleavage	gmrtDrNS01_39-C_M13R_B08_062.s4 Water stressed 48h segment 2 gmrtDrNS01 Glycine max cDNA 3', mRNA sequence	1
gma-miR167d	_	EV272038.1	gma-miR167d_EV272038.1	gi	151402225	2.5	20.056	1	18	221	238	UGAAGCUGCCAGCAUGAU	CUCGUGCUCGCAGCUUCA	Translation	GLMBE59TF JCVI-SOY2 Glycine max cDNA 5', mRNA sequence	1
gma-miR167d	_	EV275858.1	gma-miR167d_EV275858.1	gi	151406043	3	22.996	1	20	534	553	UGAAGCUGCCAGCAUGAUCU	AGAGAAGGCUGGCAGCUUCA	Cleavage	GLMCM68TF JCVI-SOY2 Glycine max cDNA 5', mRNA sequence	1
gma-miR167d	_	BF069211.1	gma-miR167d_BF069211.1	gi	10846288	3.5	20.32	1	19	171	189	UGAAGCUGCCAGCAUGAUC	GAUUGUGCUUGUAGCUUCU	Translation	st43g02.y1 Gm-c1067 Glycine max cDNA clone GENOME SYSTEMS CLONE ID: Gm-c1067-1851 5' similar to TR:Q9SZ11 Q9SZ11 HYPOTHETICAL 83.7 KD PROTEIN. ;, mRNA sequence	1
gma-miR167d	_	BU090892.1	gma-miR167d_BU090892.1	gi	22541049	3.5	20.458	1	18	416	433	UGAAGCUGCCAGCAUGAU	UGGGUGCUGGCAGCUUCA	Cleavage	su09a08.y1 Gm-c1066 Glycine max cDNA clone GENOME SYSTEMS CLONE ID: Gm-c1066-808 5' similar to TR:Q9SNC3 Q9SNC3 HYPOTHETICAL 44.2 KD PROTEIN. ;, mRNA sequence	1
gma-miR167d	_	BF070806.1	gma-miR167d_BF070806.1	gi	10848275	3.5	24.486	1	21	588	608	UGAAGCUGCCAGCAUGAUCUA	UUGGUCAGGCUGGCAGUUGCA	Cleavage	st25f11.y1 Gm-c1067 Glycine max cDNA clone GENOME SYSTEMS CLONE ID: Gm-c1067-261 5' similar to TR:O80740 O80740 T13D8.6 PROTEIN. ;, mRNA sequence	1
gma-miR396c	_	CO982379.1	gma-miR396c_CO982379.1	gi	51338513	0	21.247	1	21	359	379	UUCCACAGCUUUCUUGAACUU	AAGUUCAAGAAAGCUGUGGAA	Cleavage	GM89014A2C08.r1 Gm-r1089 Glycine max cDNA clone Gm-r1089-5104 3, mRNA sequence	1
gma-miR396c	_	BT096410.1	gma-miR396c_BT096410.1	gi	255640676	2.5	24.865	1	21	498	518	UUCCACAGCUUUCUUGAACUU	AAGAUCAGGGAAGUUGUGGAA	Cleavage	| Soybean clone JCVI-FLGm-20B2 unknown mRNA	1
gma-miR396c	_	AK243935.1	gma-miR396c_AK243935.1	gi	210145244	2	21.903	1	20	681	700	UUCCACAGCUUUCUUGAACU	AGUUCAAGAGAUUUGUGGAA	Translation	| Glycine max cDNA, clone: GMFL01-01-K13	1
gma-miR396c	_	FG991129.1	gma-miR396c_FG991129.1	gi	192300762	3	16.714	1	21	157	177	UUCCACAGCUUUCUUGAACUU	AAGUUCAAGGAAGGUGUGGCA	Cleavage	GLLDP13TF JCVI-SOY1 Glycine max cDNA 5', mRNA sequence	1
gma-miR396c	_	AK245797.1	gma-miR396c_AK245797.1	gi	210141878	3	12.167	1	21	1831	1851	UUCCACAGCUUUCUUGAACUU	AAGAUUGAGAAGGCUGUGGAG	Cleavage	| Glycine max cDNA, clone: GMFL01-41-L18	1
gma-miR396c	_	FK019017.1	gma-miR396c_FK019017.1	gi	192323546	4	16.859	1	21	227	247	UUCCACAGCUUUCUUGAACUU	AAGUUCAAGGAAGGUGUGGCC	Cleavage	GLND579TF JCVI-SOY3 Glycine max cDNA 5', mRNA sequence	1
gma-miR396c	_	AK245464.1	gma-miR396c_AK245464.1	gi	210141545	2	17.786	1	21	575	595	UUCCACAGCUUUCUUGAACUU	AAAUUCAGUAAAGUUGUGGAA	Cleavage	| Glycine max cDNA, clone: GMFL01-31-D03	1
gma-miR396c	_	GD862830.1	gma-miR396c_GD862830.1	gi	208068942	2	14.519	1	19	112	131	UUCCACA-GCUUUCUUGAAC	GUUCAAGAAAGCCUGUGGAA	Cleavage	454GmaGlobSeed605479 Soybean Seeds Containing Globular-Stage Embryos Glycine max cDNA, mRNA sequence	1
gma-miR396c	_	BI786210.1	gma-miR396c_BI786210.1	gi	15813935	2	17.168	1	19	252	271	UUCCACA-GCUUUCUUGAAC	GUUCAAGAAAGCCUGUGGAA	Cleavage	sai34c01.y1 Gm-c1065 Glycine max cDNA clone GENOME SYSTEMS CLONE ID: Gm-c1065-5090 5' similar to TR:Q9T063 Q9T063 HYPOTHETICAL 57.4 KD PROTEIN. ;, mRNA sequence	1
gma-miR396c	_	AW781986.1	gma-miR396c_AW781986.1	gi	7796589	2	14.495	1	19	212	231	UUCCACA-GCUUUCUUGAAC	GUUCAAGAAAGCCUGUGGAA	Cleavage	sl99b01.y1 Gm-c1027 Glycine max cDNA clone GENOME SYSTEMS CLONE ID: Gm-c1027-7490 5' similar to TR:O81001 O81001 T20K9.5 PROTEIN. ;, mRNA sequence	1
gma-miR396c	_	DB955899.1	gma-miR396c_DB955899.1	gi	213600401	2	18.542	1	19	506	525	UUCCACA-GCUUUCUUGAAC	GUUCAAGAAAGCCUGUGGAA	Cleavage	DB955899 full-length enriched soybean cDNA library, mixture of seedling, young plant, adult plant Glycine max cDNA clone GMFL02-02-D20 5', mRNA sequence	1
gma-miR396c	_	FG999009.1	gma-miR396c_FG999009.1	gi	192308026	2	14.848	1	19	416	435	UUCCACA-GCUUUCUUGAAC	GUUCAAGAAAGCCUGUGGAA	Cleavage	GLPA851TF JCVI-SOY1 Glycine max cDNA 5', mRNA sequence	1
gma-miR396c	_	FG988987.1	gma-miR396c_FG988987.1	gi	192301222	2	13.229	1	19	373	392	UUCCACA-GCUUUCUUGAAC	GUUCAAGAAAGCCUGUGGAA	Cleavage	GLLCO19TF JCVI-SOY1 Glycine max cDNA 5', mRNA sequence	1
gma-miR396c	_	AW350049.1	gma-miR396c_AW350049.1	gi	6847759	3.5	12.965	1	20	7	26	UUCCACAGCUUUCUUGAACU	AGUUUAAGAAAGCUGUACAA	Cleavage	GM210006B20E5 Gm-r1021 Glycine max cDNA clone Gm-r1021-2146 3', mRNA sequence	2
gma-miR396c	_	AW350049.1	gma-miR396c_AW350049.1	gi	6847759	3.5	10.626	1	20	787	806	UUCCACAGCUUUCUUGAACU	AGUUUAAGAAAGCUGUACAA	Cleavage	GM210006B20E5 Gm-r1021 Glycine max cDNA clone Gm-r1021-2146 3', mRNA sequence	2
gma-miR396c	_	FJ014793.1	gma-miR396c_FJ014793.1	gi	223452437	3	22.309	1	21	1813	1833	UUCCACAGCUUUCUUGAACUU	AGGUACAAGAUAGCUGUGGAU	Translation	| Glycine max clone cw110 leucine-rich repeat receptor-like protein kinase mRNA, complete cds	1
gma-miR396c	_	FG989727.1	gma-miR396c_FG989727.1	gi	192300830	3.5	13.661	1	21	509	529	UUCCACAGCUUUCUUGAACUU	GAGUACGAGAAGGCUAUGGAA	Cleavage	GLLCW64TF JCVI-SOY1 Glycine max cDNA 5', mRNA sequence	1
gma-miR396c	_	BT098781.1	gma-miR396c_BT098781.1	gi	255647008	4	22.299	1	21	1013	1033	UUCCACAGCUUUCUUGAACUU	GAGUUUGAGAAAGCUGAAGAA	Cleavage	| Soybean clone JCVI-FLGm-13A5 unknown mRNA	1
gma-miR396c	_	HO044776.1	gma-miR396c_HO044776.1	gi	298197297	2.5	19.474	1	18	95	112	UUCCACAGCUUUCUUGAA	ACCAAGAAAGUUGUGGAA	Cleavage	ocpsga0_0501_A10.ab1 Soybean immature seed full-length-enriched cDNA library Glycine max cDNA, mRNA sequence	1
gma-miR396c	_	AK245416.1	gma-miR396c_AK245416.1	gi	210141497	3.5	23.001	1	21	1163	1183	UUCCACAGCUUUCUUGAACUU	GAGUUCGAGAAAGGCGUGGAG	Cleavage	| Glycine max cDNA, clone: GMFL01-29-L11	1
gma-miR396c	_	AF022461.1	gma-miR396c_AF022461.1	gi	2739003	3.5	12.937	1	21	678	698	UUCCACAGCUUUCUUGAACUU	AGGUACAAGAAAGUUAUGGGA	Cleavage	| Glycine max cytochrome P450 monooxygenase CYP82C1p (CYP82C1) mRNA, complete cds	1
gma-miR396c	_	AK244849.1	gma-miR396c_AK244849.1	gi	210140930	4	11.028	1	21	1128	1148	UUCCACAGCUUUCUUGAACUU	AGGUUUGAGGAGGCUAUGGAG	Cleavage	| Glycine max cDNA, clone: GMFL01-15-C13	1
gma-miR1507b	_	EV268200.1	gma-miR1507b_EV268200.1	gi	151398329	2	7.852	1	19	6	24	UCUCAUUCCAUACAUCGUC	GAUGAUGAAUGGAGUGAGA	Cleavage	GLMA366TF JCVI-SOY2 Glycine max cDNA 5', mRNA sequence	1
gma-miR1507b	_	AF314554.1	gma-miR1507b_AF314554.1	gi	16588603	3	11.076	1	21	233	253	UCUCAUUCCAUACAUCGUCUG	UGGAUGACGUAUGGAAUGAAA	Cleavage	| Glycine max clone NTN9c NBS-type putative resistance protein mRNA, partial cds	1
gma-miR1507b	_	CX708522.1	gma-miR1507b_CX708522.1	gi	58021781	3	22.313	1	20	695	714	UCUCAUUCCAUACAUCGUCU	AGAAAAUGUAUGGAAUGAGU	Cleavage	gmrtDrNS01_37-C_M13R_B12_094.s1 Water stressed 5h segment 1 gmrtDrNS01 Glycine max cDNA 3', mRNA sequence	1
gma-miR1507b	_	U69173.1	gma-miR1507b_U69173.1	gi	2501763	3	16.736	1	19	255	273	UCUCAUUCCAUACAUCGUC	GAUGAUGUGUGGAGGGAGA	Cleavage	Glycine max calmodulin-like domain protein kinase isoenzyme beta mRNA, complete cds	1
gma-miR1507b	_	EU888329.1	gma-miR1507b_EU888329.1	gi	212717152	4	16.238	1	21	797	817	UCUCAUUCCAUACAUCGUCUG	UGGAUGACGUAUGGAAUGAUG	Cleavage	| Glycine max clone 8070620 NBS-LRR disease resistance protein mRNA, complete cds	1
gma-miR1507b	_	FJ014874.1	gma-miR1507b_FJ014874.1	gi	223452596	4	19.857	1	21	863	883	UCUCAUUCCAUACAUCGUCUG	UGGAUGACGUAUGGAAUGAUG	Cleavage	| Glycine max clone cw13 disease resistance protein mRNA, complete cds	1
gma-miR1507b	_	EU888330.1	gma-miR1507b_EU888330.1	gi	212717154	4	22.09	1	21	815	835	UCUCAUUCCAUACAUCGUCUG	UGGAUGACGUAUGGAAUGAUG	Cleavage	| Glycine max clone 8070621 NBS-LRR disease resistance protein mRNA, complete cds	1
gma-miR1507b	_	BW658468.1	gma-miR1507b_BW658468.1	gi	209727729	3	17.388	1	20	663	682	UCUCAUUCCAUACAUCGUCU	AGAUGAUGAAUGCAGUGAGA	Cleavage	BW658468 GMFL01 Glycine max cDNA clone GMFL01-14-D11 5', mRNA sequence	1
gma-miR1507b	_	AK245849.1	gma-miR1507b_AK245849.1	gi	210141930	3	22.471	1	20	678	697	UCUCAUUCCAUACAUCGUCU	AGAAGAUGUGAGGAAUGGGA	Translation	| Glycine max cDNA, clone: GMFL01-43-E01	1
gma-miR1507b	_	GR844515.1	gma-miR1507b_GR844515.1	gi	254334730	3.5	17.328	1	21	168	188	UCUCAUUCCAUACAUCGUCUG	UGGAUGAGGUAUUGAAUGAGC	Translation	CCCC13847.g1 CCCC Glycine max callus grown in dark condition Glycine max cDNA clone CCCC13847 3', mRNA sequence	1
gma-miR1507b	_	BI968658.1	gma-miR1507b_BI968658.1	gi	16343063	2.5	21.882	1	18	59	76	UCUCAUUCCAUACAUCGU	AUGAUGUUUGGAAUGAGU	Translation	GM830006A11G11 Gm-r1083 Glycine max cDNA clone Gm-r1083-2229 3', mRNA sequence	1
gma-miR1507b	_	BT095785.1	gma-miR1507b_BT095785.1	gi	255639448	3	15.369	1	20	886	905	UCUCAUUCCAUACAUCGUCU	GGACGAACUGUGGAGUGAGA	Cleavage	| Soybean clone JCVI-FLGm-15M3 unknown mRNA	1
gma-miR1507b	_	BU544564.1	gma-miR1507b_BU544564.1	gi	22927425	3	10.047	1	21	367	387	UCUCAUUCCAUACAUCGUCUG	UAAAUGAUGUAUAGAAUAAGA	Translation	GM880004B20G05 Gm-r1088 Glycine max cDNA clone Gm-r1088-1474 3', mRNA sequence	1
gma-miR1507b	_	HO039113.1	gma-miR1507b_HO039113.1	gi	298191634	3.5	14.247	1	21	188	208	UCUCAUUCCAUACAUCGUCUG	UAGAUGAUGUUGAGAAUGAGA	Translation	ocpsga0_0398_B12.ab1 Soybean immature seed full-length-enriched cDNA library Glycine max cDNA, mRNA sequence	1
gma-miR1507b	_	DB979742.1	gma-miR1507b_DB979742.1	gi	213598383	4	16.73	1	21	39	59	UCUCAUUCCAUACAUCGUCUG	CAGAAGAUGCGUUGAAUGGGA	Translation	DB979742 full-length enriched soybean cDNA library, mixture of seedling, young plant, adult plant Glycine max cDNA clone GMFL02-19-A19 3', mRNA sequence	1
gma-miR1507b	_	GR846297.1	gma-miR1507b_GR846297.1	gi	254332094	3	16.907	1	18	743	760	UCUCAUUCCAUACAUCGU	AUGGUGUAUGGAGUGAUA	Cleavage	CCCC14951.b1 CCCC Glycine max callus grown in dark condition Glycine max cDNA clone CCCC14951 5', mRNA sequence	1
gma-miR1508b	_	FK024694.1	gma-miR1508b_FK024694.1	gi	192333045	3.5	10.324	1	21	278	298	UAGAAAGGGGAAUAGCAGUUG	CAAUUGCUAUUCUUUUUCCUA	Cleavage	GLRAJ68TR JCVI-SOY3 Glycine max cDNA 5', mRNA sequence	1
gma-miR1508b	_	BI968834.1	gma-miR1508b_BI968834.1	gi	16343239	3	20.328	1	21	483	503	UAGAAAGGGGAAUAGCAGUUG	CAAUUGUAGUUCCUCUUUCUA	Cleavage	GM830006B11C02 Gm-r1083 Glycine max cDNA clone Gm-r1083-2043 3', mRNA sequence	1
gma-miR1508b	_	FJ014759.1	gma-miR1508b_FJ014759.1	gi	223452370	2	13.867	1	20	1379	1398	UAGAAAGGGGAAUAGCAGUU	GGUUGCUGUUUCUCUUUCUA	Cleavage	| Glycine max clone cw77 wall-associated kinase mRNA, complete cds	1
gma-miR1508b	_	HO044261.1	gma-miR1508b_HO044261.1	gi	298195870	3	20.939	1	21	31	51	UAGAAAGGGGAAUAGCAGUUG	CAGUUGCUAUGCUCCUUUCUC	Translation	ocpsga0_0492_F02.ab1 Soybean immature seed full-length-enriched cDNA library Glycine max cDNA, mRNA sequence	1
gma-miR1508b	_	BT095687.1	gma-miR1508b_BT095687.1	gi	255639260	3	16.791	1	21	800	820	UAGAAAGGGGAAUAGCAGUUG	CAGCUGCAGUUCUCUUUUCUG	Cleavage	| Soybean clone JCVI-FLGm-25E2 unknown mRNA	1
gma-miR1508b	_	BT093879.1	gma-miR1508b_BT093879.1	gi	255635757	3.5	16.332	1	21	66	86	UAGAAAGGGGAAUAGCAGUUG	CAACUGCAAUUCCCCCUUUUG	Cleavage	| Soybean clone JCVI-FLGm-24B5 unknown mRNA	1
gma-miR1508b	_	BT097286.1	gma-miR1508b_BT097286.1	gi	255642392	3	6.936	1	21	35	55	UAGAAAGGGGAAUAGCAGUUG	CAACGGUUAUACCCUUUUCUA	Translation	| Soybean clone JCVI-FLGm-16E5 unknown mRNA	1
gma-miR1508b	_	BU763531.1	gma-miR1508b_BU763531.1	gi	23730857	3.5	13.924	1	21	247	267	UAGAAAGGGGAAUAGCAGUUG	CAACUGUUGUGCCCCUUUCAA	Translation	sas44b06.y1 Gm-c1080 Glycine max cDNA clone SOYBEAN CLONE ID: Gm-c1080-6588 5' similar to TR:O23188 O23188 HYPOTHETICAL 46.8 KD PROTEIN. ;, mRNA sequence	1
gma-miR1508b	_	BT093508.1	gma-miR1508b_BT093508.1	gi	255635035	3.5	1.603	1	21	33	53	UAGAAAGGGGAAUAGCAGUUG	CAACUCCUAAUCCUCUUUCUC	Cleavage	| Soybean clone JCVI-FLGm-17K12 unknown mRNA	1
gma-miR1508b	_	BI427509.1	gma-miR1508b_BI427509.1	gi	15204741	4	5.598	1	21	42	62	UAGAAAGGGGAAUAGCAGUUG	UAACUGUUAUUUUUUUUUUUU	Cleavage	sah81a09.y1 Gm-c1050 Glycine max cDNA clone GENOME SYSTEMS CLONE ID: Gm-c1050-2322 5', mRNA sequence	1
gma-miR1508b	_	AK286506.1	gma-miR1508b_AK286506.1	gi	210143724	3.5	12.729	1	21	1224	1244	UAGAAAGGGGAAUAGCAGUUG	UAGCUGCUAUUCCCUUUGGUA	Cleavage	| Glycine max cDNA, clone: GMFL01-30-B17	1
gma-miR1508b	_	FK016299.1	gma-miR1508b_FK016299.1	gi	192326212	2.5	17.044	1	19	312	330	UAGAAAGGGGAAUAGCAGU	GCUGCUGUUUCUCUUUCUU	Cleavage	GLNCA43TF JCVI-SOY3 Glycine max cDNA 5', mRNA sequence	2
gma-miR1508b	_	FK016299.1	gma-miR1508b_FK016299.1	gi	192326212	2.5	17.044	1	19	1105	1123	UAGAAAGGGGAAUAGCAGU	GCUGCUGUUUCUCUUUCUU	Cleavage	GLNCA43TF JCVI-SOY3 Glycine max cDNA 5', mRNA sequence	2
gma-miR1508b	_	AK285658.1	gma-miR1508b_AK285658.1	gi	210142876	3	11.853	1	21	129	149	UAGAAAGGGGAAUAGCAGUUG	UGGCUGCUGUUUCCUCUUCUA	Cleavage	| Glycine max cDNA, clone: GMFL01-14-E13	1
gma-miR1508b	_	BT093766.1	gma-miR1508b_BT093766.1	gi	255635534	4	13.86	1	21	627	647	UAGAAAGGGGAAUAGCAGUUG	CAACUGUUAUUGCUCCUUUUA	Translation	| Soybean clone JCVI-FLGm-24K16 unknown mRNA	1
gma-miR1508b	_	GR831176.1	gma-miR1508b_GR831176.1	gi	254313547	4	11.197	1	21	56	76	UAGAAAGGGGAAUAGCAGUUG	CAACUGCUUUUUUCUUUUCAA	Cleavage	CCCC5080.b1 CCCC Glycine max callus grown in dark condition Glycine max cDNA clone CCCC5080 5', mRNA sequence	1
gma-miR1508b	_	EV271890.1	gma-miR1508b_EV271890.1	gi	151402077	3	17.04	1	19	86	104	UAGAAAGGGGAAUAGCAGU	AUUGCUAUUUCCUUUUCAA	Cleavage	GLMBC41TF JCVI-SOY2 Glycine max cDNA 5', mRNA sequence	1
gma-miR1508b	_	EV278240.1	gma-miR1508b_EV278240.1	gi	151408432	3	19.127	1	19	393	411	UAGAAAGGGGAAUAGCAGU	AUUGCUGUUCCCCUUUGUG	Cleavage	GLNA451TF JCVI-SOY3 Glycine max cDNA 5', mRNA sequence	1
gma-miR1508b	_	BI469786.1	gma-miR1508b_BI469786.1	gi	15285895	3	17.602	1	19	255	273	UAGAAAGGGGAAUAGCAGU	AUUGCUAUUCUUCUCUCUA	Cleavage	saf43d04.y3 Gm-c1077 Glycine max cDNA clone GENOME SYSTEMS CLONE ID: Gm-c1077-1304 5', mRNA sequence	1
gma-miR1510b-5p	_	AK286372.1	gma-miR1510b-5p_AK286372.1	gi	210143590	4	13.357	1	22	1454	1475	AGGGAUAGGUAAAACAACUACU	AGUAUUUGUUUUAUCUAUCCGG	Cleavage	| Glycine max cDNA, clone: GMFL01-26-O21	1
gma-miR1510b-5p	_	EV266527.1	gma-miR1510b-5p_EV266527.1	gi	151396654	1.5	18.84	1	20	776	795	AGGGAUAGGUAAAACAACUA	UGGUUGUUUUACUUAUUUCU	Cleavage	GLLB814TF JCVI-SOY1 Glycine max cDNA 5', mRNA sequence	1
gma-miR1510b-5p	_	AK244404.1	gma-miR1510b-5p_AK244404.1	gi	210145713	4	10.865	1	22	1548	1569	AGGGAUAGGUAAAACAACUACU	GGUAGUUGUUUUAUCUGUACUG	Cleavage	| Glycine max cDNA, clone: GMFL01-02-O18	1
gma-miR1510b-5p	_	FK015547.1	gma-miR1510b-5p_FK015547.1	gi	192327155	1.5	12.655	1	19	2	20	AGGGAUAGGUAAAACAACU	GGUUGUUUUACCUAUUCCA	Cleavage	GLNC179TF JCVI-SOY3 Glycine max cDNA 5', mRNA sequence	1
gma-miR1510b-5p	_	BQ611653.1	gma-miR1510b-5p_BQ611653.1	gi	21601322	3.5	9.001	1	21	428	448	AGGGAUAGGUAAAACAACUAC	GUAAUUGUUUUACUUUUUCCU	Cleavage	sap63c04.y1 Gm-c1087 Glycine max cDNA clone SOYBEAN CLONE ID: Gm-c1087-5120 5' similar to TR:O24382 O24382 POTASSIUM CHANNEL. ;, mRNA sequence	1
gma-miR1510b-5p	_	BT095483.1	gma-miR1510b-5p_BT095483.1	gi	255638861	4	20.591	1	22	757	778	AGGGAUAGGUAAAACAACUACU	AGUAAUUGGUUUGCCUGUUCUU	Cleavage	| Soybean clone JCVI-FLGm-19M22 unknown mRNA	1
gma-miR1510b-5p	_	AK287365.1	gma-miR1510b-5p_AK287365.1	gi	210144583	2	15.379	1	18	855	872	AGGGAUAGGUAAAACAAC	CUUGUUUUACCUAUUCUU	Cleavage	| Glycine max cDNA, clone: GMFL01-51-I05	1
gma-miR1510b-5p	_	BW673132.1	gma-miR1510b-5p_BW673132.1	gi	209701646	2.5	11.534	1	22	454	475	AGGGAUAGGUAAAACAACUACU	AAUGGUUCUUUUAUUUAUCCUU	Cleavage	BW673132 GMFL01 Glycine max cDNA clone GMFL01-35-L06 5', mRNA sequence	1
gma-miR1510b-5p	_	AK286561.1	gma-miR1510b-5p_AK286561.1	gi	210143779	3	14.729	1	20	1338	1357	AGGGAUAGGUAAAACAACUA	UAGUUGUUUUGAUUAUUCUU	Translation	| Glycine max cDNA, clone: GMFL01-31-G04	1
gma-miR1510b-5p	_	GR835092.1	gma-miR1510b-5p_GR835092.1	gi	254328127	2	8.189	1	18	248	265	AGGGAUAGGUAAAACAAC	AUUGUUUUACCUAUUUCU	Cleavage	CCCC770.g1 CCCC Glycine max callus grown in dark condition Glycine max cDNA clone CCCC770 3', mRNA sequence	1
gma-miR1510b-5p	_	EH221946.1	gma-miR1510b-5p_EH221946.1	gi	120493779	3	8.862	1	20	525	544	AGGGAUAGGUAAAACAACUA	UAUUUGUUUUACCUGUUUUU	Cleavage	JGI_ABWZ2542.fwd ABWZ Phakopsora pachyrhizi infected soybean leaf tissue 13-15 days post inoculation with TW72-1 urediniospores Glycine max cDNA clone ABWZ2542 5', mRNA sequence	1
gma-miR1510b-5p	_	FG992054.1	gma-miR1510b-5p_FG992054.1	gi	192298219	2	18.943	1	18	140	157	AGGGAUAGGUAAAACAAC	GUUGUUUUGUUUAUCCUU	Cleavage	GLLDZ96TF JCVI-SOY1 Glycine max cDNA 5', mRNA sequence	1
gma-miR1510b-5p	_	BT098745.1	gma-miR1510b-5p_BT098745.1	gi	255646938	2.5	14.419	1	21	744	764	AGGGAUAGGUAAAACAACUAC	GUUGUUGUUUUAUAUAUUCUU	Cleavage	| Soybean clone JCVI-FLGm-12N14 unknown mRNA	1
gma-miR1510b-5p	_	BT097523.1	gma-miR1510b-5p_BT097523.1	gi	255644545	3.5	14.237	1	22	1364	1385	AGGGAUAGGUAAAACAACUACU	AAUAGUUGUUUUAUGUUUCCUU	Cleavage	| Soybean clone JCVI-FLGm-26A18 unknown mRNA	1
gma-miR1510b-5p	_	FK493295.1	gma-miR1510b-5p_FK493295.1	gi	193532929	3	10.149	1	20	10	29	AGGGAUAGGUAAAACAACUA	UAGUUGUAUUGUCUAUUCUU	Cleavage	454GmaGlobSeed227927 Soybean Seeds Containing Globular-Stage Embryos Glycine max cDNA, mRNA sequence	1
gma-miR1510b-5p	_	BW654829.1	gma-miR1510b-5p_BW654829.1	gi	209726714	2.5	7.507	1	19	9	27	AGGGAUAGGUAAAACAACU	AGUUAUUUUAUCUAUUUCU	Cleavage	BW654829 GMFL01 Glycine max cDNA clone GMFL01-07-P20 3', mRNA sequence	1
gma-miR1510b-5p	_	BI970323.1	gma-miR1510b-5p_BI970323.1	gi	16344728	3.5	23.921	1	20	366	385	AGGGAUAGGUAAAACAACUA	UAGUUGUUUUGGCUGUCCAU	Translation	GM830010A10H05 Gm-r1083 Glycine max cDNA clone Gm-r1083-3801 3', mRNA sequence	1
gma-miR1510b-5p	_	CA936512.1	gma-miR1510b-5p_CA936512.1	gi	27424992	2.5	9.534	1	19	89	107	AGGGAUAGGUAAAACAACU	AGUUAUUUUAUCUAUUUCU	Cleavage	sav09h04.y1 Gm-c1048 Glycine max cDNA clone SOYBEAN CLONE ID: Gm-c1048-4976 5', mRNA sequence	1
gma-miR1510b-5p	_	AK244745.1	gma-miR1510b-5p_AK244745.1	gi	210140826	2	19.459	1	21	906	926	AGGGAUAGGUAAAACAACUAC	GAGGAUGUUGUACCUAUCCCU	Cleavage	| Glycine max cDNA, clone: GMFL01-12-L16	1
gma-miR1510b-5p	_	BT094501.1	gma-miR1510b-5p_BT094501.1	gi	255636966	3	19.984	1	21	526	546	AGGGAUAGGUAAAACAACUAC	GAAGUUCUUUUGUCUGUUCCU	Cleavage	| Soybean clone JCVI-FLGm-24J10 unknown mRNA	1
gma-miR1510b-3p	_	AF327903.1	gma-miR1510b-3p_AF327903.1	gi	18033110	1	19.939	1	21	778	798	UGUUGUUUUACCUAUUCCACC	GGUGGAGUAGGUAAAACGACA	Cleavage	| Glycine max functional candidate resistance protein KR1 (KR1) mRNA, complete cds	1
gma-miR1510b-3p	_	AF175398.1	gma-miR1510b-3p_AF175398.1	gi	9965106	1.5	21.178	1	21	136	156	UGUUGUUUUACCUAUUCCACC	GGUGGAAUAGGCAAAACGACA	Translation	| Glycine max resistance protein MG63 precursor RNA, partial cds	1
gma-miR1510b-3p	_	FJ014868.1	gma-miR1510b-3p_FJ014868.1	gi	223452585	2.5	24.677	1	21	388	408	UGUUGUUUUACCUAUUCCACC	GGUGGCAUAGGUAAGACAACC	Cleavage	| Glycine max clone cw7 TIR-NBS-LRR type disease resistance protein mRNA, complete cds	1
gma-miR1510b-3p	_	AF314549.1	gma-miR1510b-3p_AF314549.1	gi	16588588	3	17.693	1	21	2	22	UGUUGUUUUACCUAUUCCACC	GGUGGGAUGGGUAAGACCACA	Cleavage	| Glycine max clone NTN4c NBS-type putative resistance protein mRNA, partial cds	1
gma-miR1510b-3p	_	HM771292.1	gma-miR1510b-3p_HM771292.1	gi	308171407	3	18.007	1	21	658	678	UGUUGUUUUACCUAUUCCACC	GGUGGGAUAGGAAAAUCAACA	Translation	| Glycine max cultivar McCall Rj2/Rfg1 protein mRNA, complete cds	1
gma-miR1510b-3p	_	AK245668.1	gma-miR1510b-3p_AK245668.1	gi	210141749	1	23.5	1	18	718	735	UGUUGUUUUACCUAUUCC	GGAGUGGGUAAAACAACA	Cleavage	| Glycine max cDNA, clone: GMFL01-37-C18	1
gma-miR1510b-3p	_	BT099424.1	gma-miR1510b-3p_BT099424.1	gi	255648262	2.5	18.34	1	21	781	801	UGUUGUUUUACCUAUUCCACC	GAUGGAAUAGGUGGAACAGCC	Cleavage	| Soybean clone JCVI-FLGm-26P6 unknown mRNA	1
gma-miR1510b-3p	_	EV278106.1	gma-miR1510b-3p_EV278106.1	gi	151408298	2	14.926	1	20	410	429	UGUUGUUUUACCUAUUCCAC	GUGGAAUUGGUAUAACAACA	Cleavage	GLNA296TF JCVI-SOY3 Glycine max cDNA 5', mRNA sequence	1
gma-miR1510b-3p	_	AK286959.1	gma-miR1510b-3p_AK286959.1	gi	210144177	2.5	18.419	1	21	1097	1117	UGUUGUUUUACCUAUUCCACC	GCUGGAGUGGGUAAAACGGUA	Cleavage	| Glycine max cDNA, clone: GMFL01-40-O19	1
gma-miR1510b-3p	_	BT097620.1	gma-miR1510b-3p_BT097620.1	gi	255644737	4	14.983	1	21	576	596	UGUUGUUUUACCUAUUCCACC	GGUGGAAUGGGUGAUGCAAUG	Cleavage	| Soybean clone JCVI-FLGm-22E22 unknown mRNA	1
gma-miR1510b-3p	_	GR843234.1	gma-miR1510b-3p_GR843234.1	gi	254331115	2	18.35	1	19	652	670	UGUUGUUUUACCUAUUCCA	UGGAAUAGGCAAAACAACU	Translation	CCCC13022.b1 CCCC Glycine max callus grown in dark condition Glycine max cDNA clone CCCC13022 5', mRNA sequence	1
gma-miR1510b-3p	_	AK286522.1	gma-miR1510b-3p_AK286522.1	gi	210143740	2	14.519	1	19	893	911	UGUUGUUUUACCUAUUCCA	UGGAACAGGUAAAGCAAUA	Cleavage	| Glycine max cDNA, clone: GMFL01-30-G23	1
gma-miR1510b-3p	_	BT094001.1	gma-miR1510b-3p_BT094001.1	gi	255635994	2	13.183	1	19	792	810	UGUUGUUUUACCUAUUCCA	UGGAAUAGGUAUAACAAUG	Cleavage	| Soybean clone JCVI-FLGm-18C17 unknown mRNA	1
gma-miR1510b-3p	_	FG994462.1	gma-miR1510b-3p_FG994462.1	gi	192301824	2.5	14.884	1	19	420	438	UGUUGUUUUACCUAUUCCA	UGGAGUGGGUGAAGCAAUA	Cleavage	GLLEE09TF JCVI-SOY1 Glycine max cDNA 5', mRNA sequence	1
gma-miR1510b-3p	_	AF322633.1	gma-miR1510b-3p_AF322633.1	gi	12056929	2	20.45	1	21	694	714	UGUUGUUUUACCUAUUCCACC	GGAGGCAUUGGUAAAACAACA	Cleavage	| Glycine max putative resistance protein (L33) mRNA, complete cds	1
gma-miR1510b-3p	_	BT093888.1	gma-miR1510b-3p_BT093888.1	gi	255635775	1.5	13.641	1	18	1498	1515	UGUUGUUUUACCUAUUCC	GGAAUAGCUGAAACAACA	Translation	| Soybean clone JCVI-FLGm-24B9 unknown mRNA	1
gma-miR1510b-3p	_	FJ014887.1	gma-miR1510b-3p_FJ014887.1	gi	223452622	3.5	18.996	1	21	100	120	UGUUGUUUUACCUAUUCCACC	GGUGGAAUUGGCAAAACUACA	Translation	| Glycine max clone cw1 disease resistance protein mRNA, complete cds	1
gma-miR1510b-3p	_	BT095548.1	gma-miR1510b-3p_BT095548.1	gi	255638986	1.5	14.036	1	18	904	921	UGUUGUUUUACCUAUUCC	GGAACAGGUAAAACAAUA	Cleavage	| Soybean clone JCVI-FLGm-19D21 unknown mRNA	1
gma-miR1510b-3p	_	AF314555.1	gma-miR1510b-3p_AF314555.1	gi	16588606	4	23.663	1	21	1	21	UGUUGUUUUACCUAUUCCACC	GGUGGGUUGGGUAAGACCACA	Cleavage	| Glycine max clone NTN10c NBS-type putative resistance protein mRNA, partial cds	1
gma-miR1510b-3p	_	AF314556.1	gma-miR1510b-3p_AF314556.1	gi	16588609	4	23.663	1	21	1	21	UGUUGUUUUACCUAUUCCACC	GGUGGGUUGGGUAAGACCACA	Cleavage	| Glycine max clone NTN11c NBS-type putative resistance protein mRNA, partial cds	1
gma-miR2107	_	CO981403.1	gma-miR2107_CO981403.1	gi	51337537	2	21.656	1	21	218	238	CAAACCUCCGUAGCCUGUAUC	GAUACAGGCUAUGGAGUUUUG	Cleavage	GM89011A2A07.r1 Gm-r1089 Glycine max cDNA clone Gm-r1089-3854 3, mRNA sequence	1
gma-miR2107	_	BW672607.1	gma-miR2107_BW672607.1	gi	209724824	4	22.169	1	21	69	90	CAAACCUCCGUAGCC-UGUAUC	GAUACAUGGUUAUGGAGGUUUU	Cleavage	BW672607 GMFL01 Glycine max cDNA clone GMFL01-34-P05 5', mRNA sequence	1
gma-miR2107	_	GD866084.1	gma-miR2107_GD866084.1	gi	208067674	4	11.821	1	21	189	209	CAAACCUCCGUAGCCUGUAUC	GGUACGGGUUUUGGGGGUUUU	Translation	454GmaGlobSeed608733 Soybean Seeds Containing Globular-Stage Embryos Glycine max cDNA, mRNA sequence	1
gma-miR2107	_	FG999022.1	gma-miR2107_FG999022.1	gi	192308039	3.5	14.599	1	20	539	558	CAAACCUCCGUAGCCUGUAU	AUAUAAGUUGAGGAGGUUUG	Translation	GLPA857TR JCVI-SOY1 Glycine max cDNA 5', mRNA sequence	1
gma-miR2107	_	CX700917.1	gma-miR2107_CX700917.1	gi	58014175	4	24.308	1	20	318	337	CAAACCUCCGUAGCCUGUAU	AUAUAGGUUAUUGAGUUUUG	Translation	gmrtDrNS01_32-A_M13R_E01_007.s1 Water stressed 5h segment 1 gmrtDrNS01 Glycine max cDNA 3', mRNA sequence	1
gma-miR2107	_	AK245387.1	gma-miR2107_AK245387.1	gi	210141468	2.5	20.373	1	18	151	168	CAAACCUCCGUAGCCUGU	ACAAGCUAUGGAGGUUUC	Cleavage	| Glycine max cDNA, clone: GMFL01-29-C05	1
gma-miR2107	_	AK245019.1	gma-miR2107_AK245019.1	gi	210141100	3	24.721	1	18	1509	1526	CAAACCUCCGUAGCCUGU	ACAGGUUACGGAGGAUUU	Cleavage	| Glycine max cDNA, clone: GMFL01-19-A16	1
gma-miR2107	_	AK244849.1	gma-miR2107_AK244849.1	gi	210140930	3.5	11.71	1	18	1136	1153	CAAACCUCCGUAGCCUGU	GGAGGCUAUGGAGGUUUU	Cleavage	| Glycine max cDNA, clone: GMFL01-15-C13	1
gma-miR2107	_	AW317453.1	gma-miR2107_AW317453.1	gi	6746997	3	11.444	1	19	199	217	CAAACCUCCGUAGCCUGUA	UAUAAGUUACUGAGGUUUG	Translation	sg50a06.y1 Gm-c1025 Glycine max cDNA clone GENOME SYSTEMS CLONE ID: Gm-c1025-1739 5', mRNA sequence	1
gma-miR2107	_	EV278036.1	gma-miR2107_EV278036.1	gi	151408228	4	18.845	1	20	300	319	CAAACCUCCGUAGCCUGUAU	AUGCAAGCUGAGGAGGUUUC	Translation	GLNA213TF JCVI-SOY3 Glycine max cDNA 5', mRNA sequence	1
gma-miR2107	_	GR860021.1	gma-miR2107_GR860021.1	gi	254349223	4	15.879	1	21	246	266	CAAACCUCCGUAGCCUGUAUC	GACAUAGAUUGCGGAGGAUUG	Cleavage	CCCC23174.b1 CCCC Glycine max callus grown in dark condition Glycine max cDNA clone CCCC23174 5', mRNA sequence	1
gma-miR2108a	_	GR840772.1	gma-miR2108a_GR840772.1	gi	254326180	0	5.952	1	21	93	113	UUAAUGUGUUGUGUUUGUCGG	CCGACAAACACAACACAUUAA	Cleavage	CCCC11474.g1 CCCC Glycine max callus grown in dark condition Glycine max cDNA clone CCCC11474 3', mRNA sequence	1
gma-miR2108a	_	CO985100.1	gma-miR2108a_CO985100.1	gi	51344367	2.5	17.928	1	21	261	281	UUAAUGUGUUGUGUUUGUCGG	CCGACAAACGAGGCACAUUAA	Translation	GM89023A2C09.r1 Gm-r1089 Glycine max cDNA clone Gm-r1089-8562 3, mRNA sequence	1
gma-miR2108a	_	BU550660.1	gma-miR2108a_BU550660.1	gi	22933521	2	14.906	1	21	37	57	UUAAUGUGUUGUGUUUGUCGG	CAGACAAGCACAACAUAUUGG	Cleavage	GM880021B20E08 Gm-r1088 Glycine max cDNA clone Gm-r1088-7912 3', mRNA sequence	1
gma-miR2108a	_	DB963331.1	gma-miR2108a_DB963331.1	gi	213613671	3.5	18.658	1	21	602	622	UUAAUGUGUUGUGUUUGUCGG	CCGAUACGUACAGUACAUUAA	Cleavage	DB963331 full-length enriched soybean cDNA library, mixture of seedling, young plant, adult plant Glycine max cDNA clone GMFL02-22-P21 5', mRNA sequence	1
gma-miR2108a	_	CX707550.1	gma-miR2108a_CX707550.1	gi	58020808	2	14.823	1	21	903	923	UUAAUGUGUUGUGUUUGUCGG	CCAAUAAACAGAGCACAUUAA	Translation	gmrtDrNS01_25-C_M13R_E09_071.s1 Water stressed 5h segment 1 gmrtDrNS01 Glycine max cDNA 3', mRNA sequence	1
gma-miR2108a	_	BT095635.1	gma-miR2108a_BT095635.1	gi	255639158	2	7.093	1	21	6	26	UUAAUGUGUUGUGUUUGUCGG	CUUACAAACAUAACACAUUCA	Cleavage	| Soybean clone JCVI-FLGm-19N1 unknown mRNA	1
gma-miR2108a	_	BT094758.1	gma-miR2108a_BT094758.1	gi	255637465	2	10.338	1	20	1246	1265	UUAAUGUGUUGUGUUUGUCG	CAACAAGCACAACACGUUAU	Cleavage	| Soybean clone JCVI-FLGm-6K5 unknown mRNA	1
gma-miR2108a	_	AK245588.1	gma-miR2108a_AK245588.1	gi	210141669	4	8.665	1	21	244	264	UUAAUGUGUUGUGUUUGUCGG	UUGAUAAAUAUAACACAUUUU	Cleavage	| Glycine max cDNA, clone: GMFL01-34-N03	1
gma-miR2108a	_	BT095834.1	gma-miR2108a_BT095834.1	gi	255639546	3.5	15.669	1	20	34	53	UUAAUGUGUUGUGUUUGUCG	CGGCAGACACAGCACAGUGA	Cleavage	| Soybean clone JCVI-FLGm-25I18 unknown mRNA	1
gma-miR2108a	_	BT095515.1	gma-miR2108a_BT095515.1	gi	255638923	2.5	8.745	1	21	454	474	UUAAUGUGUUGUGUUUGUCGG	CCUGGAAACAUAACACAUUGA	Cleavage	| Soybean clone JCVI-FLGm-25O17 unknown mRNA	1
gma-miR2108a	_	AK244458.1	gma-miR2108a_AK244458.1	gi	210145767	3	11.764	1	20	181	200	UUAAUGUGUUGUGUUUGUCG	CCACAAACAUAACACAUUCC	Cleavage	| Glycine max cDNA, clone: GMFL01-03-J18	1
gma-miR2108a	_	AK243801.1	gma-miR2108a_AK243801.1	gi	210145110	3.5	15.92	1	21	1556	1576	UUAAUGUGUUGUGUUUGUCGG	CUGAUAGACAUUAUGCAUUAA	Translation	| Glycine max cDNA, clone: GMFL01-01-E18	1
gma-miR2108a	_	CD417888.1	gma-miR2108a_CD417888.1	gi	31475860	2.5	11.834	1	19	218	236	UUAAUGUGUUGUGUUUGUC	GAAAAACAUAACGUAUUAA	Cleavage	Gm_ck8756 Soybean induced by Salicylic Acid Glycine max cDNA 3', mRNA sequence	1
gma-miR2108a	_	DB983134.1	gma-miR2108a_DB983134.1	gi	213593870	3.5	13.96	1	20	207	226	UUAAUGUGUUGUGUUUGUCG	UGAUAGGUACAACCCAUUAA	Cleavage	DB983134 full-length enriched soybean cDNA library, mixture of seedling, young plant, adult plant Glycine max cDNA clone GMFL02-29-J09 3', mRNA sequence	1
gma-miR2108a	_	BI968834.1	gma-miR2108a_BI968834.1	gi	16343239	3	11.528	1	20	74	93	UUAAUGUGUUGUGUUUGUCG	UGAUAAAUUUAACACGUUAA	Cleavage	GM830006B11C02 Gm-r1083 Glycine max cDNA clone Gm-r1083-2043 3', mRNA sequence	1
gma-miR2108a	_	BT098022.1	gma-miR2108a_BT098022.1	gi	255645527	2.5	16.803	1	18	800	817	UUAAUGUGUUGUGUUUGU	UCAAAUACAAUACAUUAG	Cleavage	| Soybean clone JCVI-FLGm-11N22 unknown mRNA	1
gma-miR2108a	_	GD722230.1	gma-miR2108a_GD722230.1	gi	207752884	2.5	13.786	1	18	148	165	UUAAUGUGUUGUGUUUGU	GUAAACACAACACUUUAA	Cleavage	454GmaGlobSeed464879 Soybean Seeds Containing Globular-Stage Embryos Glycine max cDNA, mRNA sequence	1
gma-miR2108a	_	DB984819.1	gma-miR2108a_DB984819.1	gi	214004471	4	10.331	1	21	498	518	UUAAUGUGUUGUGUUUGUCGG	UUGGUAAAUACAAUUCAUUGA	Cleavage	DB984819 full-length enriched soybean cDNA library, mixture of seedling, young plant, adult plant Glycine max cDNA clone GMFL02-34-M10 3', mRNA sequence	1
gma-miR2108a	_	BE821154.1	gma-miR2108a_BE821154.1	gi	10253388	4	7.86	1	21	29	49	UUAAUGUGUUGUGUUUGUCGG	CCGUCUAAUACAACACAUGAA	Cleavage	GM700014A20C12 Gm-r1070 Glycine max cDNA clone Gm-r1070-5496 3', mRNA sequence	1
gma-miR2108a	_	FG997385.1	gma-miR2108a_FG997385.1	gi	192303285	4	7.561	1	21	454	474	UUAAUGUGUUGUGUUUGUCGG	UCGGCAAUUGUGACAUAUUAA	Cleavage	GLLEV30TR JCVI-SOY1 Glycine max cDNA 5', mRNA sequence	1
gma-miR2108a	_	CX708190.1	gma-miR2108a_CX708190.1	gi	58021449	2.5	13.057	1	18	185	202	UUAAUGUGUUGUGUUUGU	ACGGAUACAAUAUAUUAA	Cleavage	gmrtDrNS01_33-C_M13R_D03_025.s2 Water stressed 5h segment 2 gmrtDrNS01 Glycine max cDNA 3', mRNA sequence	1
gma-miR2108a	_	GR836318.1	gma-miR2108a_GR836318.1	gi	254324193	2	10.629	1	18	392	409	UUAAUGUGUUGUGUUUGU	ACAUGCACAAUACAUUAA	Cleavage	CCCC8408.g1 CCCC Glycine max callus grown in dark condition Glycine max cDNA clone CCCC8408 3', mRNA sequence	1
gma-miR2108a	_	BI971316.1	gma-miR2108a_BI971316.1	gi	16345721	4	13.65	1	21	163	183	UUAAUGUGUUGUGUUUGUCGG	CUGGCAAUUACAACAUAUCAA	Cleavage	GM830013A11E05 Gm-r1083 Glycine max cDNA clone Gm-r1083-4809 3', mRNA sequence	1
gma-miR2108b	_	BT095635.1	gma-miR2108b_BT095635.1	gi	255639158	2	7.093	1	21	6	26	UUAAUGUGUUGUGUUUGUGAG	CUUACAAACAUAACACAUUCA	Cleavage	| Soybean clone JCVI-FLGm-19N1 unknown mRNA	1
gma-miR2108b	_	GR840772.1	gma-miR2108b_GR840772.1	gi	254326180	0	5.952	1	18	96	113	UUAAUGUGUUGUGUUUGU	ACAAACACAACACAUUAA	Cleavage	CCCC11474.g1 CCCC Glycine max callus grown in dark condition Glycine max cDNA clone CCCC11474 3', mRNA sequence	1
gma-miR2108b	_	GR836318.1	gma-miR2108b_GR836318.1	gi	254324193	2	10.629	1	20	390	409	UUAAUGUGUUGUGUUUGUGA	UCACAUGCACAAUACAUUAA	Cleavage	CCCC8408.g1 CCCC Glycine max callus grown in dark condition Glycine max cDNA clone CCCC8408 3', mRNA sequence	1
gma-miR2108b	_	BT094678.1	gma-miR2108b_BT094678.1	gi	255637313	3	15.617	1	21	1100	1120	UUAAUGUGUUGUGUUUGUGAG	CUUGCAAGCAUAAUACGUUGA	Cleavage	| Soybean clone JCVI-FLGm-24P10 unknown mRNA	1
gma-miR2108b	_	CD404180.1	gma-miR2108b_CD404180.1	gi	31462152	3.5	8.525	1	21	258	278	UUAAUGUGUUGUGUUUGUGAG	CUCAUAAACAUAAUUUAUUAA	Cleavage	Gm_ck27002 Soybean induced by Salicylic Acid Glycine max cDNA 3', mRNA sequence	1
gma-miR2108b	_	BW675118.1	gma-miR2108b_BW675118.1	gi	209723172	4	1.702	1	21	102	122	UUAAUGUGUUGUGUUUGUGAG	UUCACAAACACAACACUUUCU	Cleavage	BW675118 GMFL01 Glycine max cDNA clone GMFL01-38-L13 5', mRNA sequence	1
gma-miR2108b	_	AK244458.1	gma-miR2108b_AK244458.1	gi	210145767	3	11.764	1	19	182	200	UUAAUGUGUUGUGUUUGUG	CACAAACAUAACACAUUCC	Cleavage	| Glycine max cDNA, clone: GMFL01-03-J18	1
gma-miR2108b	_	BU550139.1	gma-miR2108b_BU550139.1	gi	22933000	4	9.284	1	21	161	181	UUAAUGUGUUGUGUUUGUGAG	CUCAUAAACACGACAUAUCAC	Cleavage	GM880017B10G05 Gm-r1088 Glycine max cDNA clone Gm-r1088-6465 3', mRNA sequence	1
gma-miR2108b	_	AK244427.1	gma-miR2108b_AK244427.1	gi	210145736	4	8.984	1	21	673	693	UUAAUGUGUUGUGUUUGUGAG	CUCACAAACAUAACAUAAAAA	Cleavage	| Glycine max cDNA, clone: GMFL01-02-P17	1
gma-miR2108b	_	CX707822.1	gma-miR2108b_CX707822.1	gi	58021080	3.5	9.047	1	21	713	733	UUAAUGUGUUGUGUUUGUGAG	UUCGUAAACAUAAUACAUGAA	Cleavage	gmrtDrNS01_29-C_M13R_B09_077.s4 Water stressed 48h segment 2 gmrtDrNS01 Glycine max cDNA 3', mRNA sequence	1
gma-miR2108b	_	CX708190.1	gma-miR2108b_CX708190.1	gi	58021449	2.5	13.057	1	19	184	202	UUAAUGUGUUGUGUUUGUG	CACGGAUACAAUAUAUUAA	Cleavage	gmrtDrNS01_33-C_M13R_D03_025.s2 Water stressed 5h segment 2 gmrtDrNS01 Glycine max cDNA 3', mRNA sequence	1
gma-miR2108b	_	BT094758.1	gma-miR2108b_BT094758.1	gi	255637465	2	10.338	1	18	1248	1265	UUAAUGUGUUGUGUUUGU	ACAAGCACAACACGUUAU	Cleavage	| Soybean clone JCVI-FLGm-6K5 unknown mRNA	1
gma-miR2108b	_	CO979377.1	gma-miR2108b_CO979377.1	gi	51335511	2.5	8.638	1	20	131	150	UUAAUGUGUUGUGUUUGUGA	UCAAAAAGACAACAUAUUAA	Cleavage	GM89004B1H08.r1 Gm-r1089 Glycine max cDNA clone Gm-r1089-1527 3, mRNA sequence	1
gma-miR2108b	_	DB965577.1	gma-miR2108b_DB965577.1	gi	213619631	3	16.539	1	20	220	239	UUAAUGUGUUGUGUUUGUGA	UUAUAGGCAUAACACAUUGG	Cleavage	DB965577 full-length enriched soybean cDNA library, mixture of seedling, young plant, adult plant Glycine max cDNA clone GMFL02-29-D15 5', mRNA sequence	1
gma-miR2108b	_	GR832814.1	gma-miR2108b_GR832814.1	gi	254326662	3	12.846	1	20	326	345	UUAAUGUGUUGUGUUUGUGA	UCACAUACAUGAUGCAUUAA	Cleavage	CCCC6027.b1 CCCC Glycine max callus grown in dark condition Glycine max cDNA clone CCCC6027 5', mRNA sequence	1
gma-miR2108b	_	BM309688.1	gma-miR2108b_BM309688.1	gi	18041394	3.5	17.522	1	21	285	305	UUAAUGUGUUGUGUUUGUGAG	UUUACAAGCACAACUCAUUGC	Cleavage	sak65e03.y1 Gm-c1036 Glycine max cDNA clone SOYBEAN CLONE ID: Gm-c1036-7901 5' similar to TR:O23218 O23218 HYPOTHETICAL 111.5 KD PROTEIN. ;, mRNA sequence	1
gma-miR2108b	_	AB498928.1	gma-miR2108b_AB498928.1	gi	261876444	3	12.294	1	19	1825	1843	UUAAUGUGUUGUGUUUGUG	CACAAACACAAUACAAUAC	Cleavage	| Glycine max GmCRY1a mRNA for cryptochrome1, complete cds	1
gma-miR2108b	_	U43839.1	gma-miR2108b_U43839.1	gi	1438880	3	10.776	1	21	42	62	UUAAUGUGUUGUGUUUGUGAG	UUCACAAACAAAGAACAUUAG	Translation	Glycine max choline kinase GmCK2p mRNA, complete cds	1
gma-miR2108b	_	BT099101.1	gma-miR2108b_BT099101.1	gi	255647637	2.5	3.435	1	21	134	154	UUAAUGUGUUGUGUUUGUGAG	CACACACACACAACAAAUUAA	Cleavage	| Soybean clone JCVI-FLGm-23J23 unknown mRNA	1
gma-miR2108b	_	AK245340.1	gma-miR2108b_AK245340.1	gi	210141421	3.5	11.093	1	21	1000	1020	UUAAUGUGUUGUGUUUGUGAG	UUUAUAAAUAUAAUAAAUUAA	Cleavage	| Glycine max cDNA, clone: GMFL01-27-I14	1
gma-miR2108b	_	CX710318.1	gma-miR2108b_CX710318.1	gi	58023577	2.5	12.677	1	21	38	58	UUAAUGUGUUGUGUUUGUGAG	CAUACAAACACAAUAAAUUGA	Cleavage	gmrtDrNS01_18-D_M13R_B12_094.s0 Water stressed gmrtDrNS01 Glycine max cDNA 3', mRNA sequence	1
gma-miR2108b	_	CX711875.1	gma-miR2108b_CX711875.1	gi	58025134	4	9.496	1	21	405	425	UUAAUGUGUUGUGUUUGUGAG	CUCAUAAACAUAAGAAAUUAG	Cleavage	gmrtDrNS01_39-D_M13R_B04_030.s0 Water stressed gmrtDrNS01 Glycine max cDNA 3', mRNA sequence	1
gma-miR2108b	_	CX703341.1	gma-miR2108b_CX703341.1	gi	58016599	3.5	15.891	1	21	131	151	UUAAUGUGUUGUGUUUGUGAG	CUUUCAAACGCAAUAUGUUAG	Cleavage	gmrtDrNS01_15-B_M13R_F09_069.s3 Water stressed 48h segment 1 gmrtDrNS01 Glycine max cDNA 3', mRNA sequence	1
gma-miR2108b	_	CX704874.1	gma-miR2108b_CX704874.1	gi	58018132	4	6.631	1	21	22	42	UUAAUGUGUUGUGUUUGUGAG	UUCAUAAAUAUAGCAGAUUGA	Cleavage	gmrtDrNS01_36-B_M13R_A12_096.s4 Water stressed 48h segment 2 gmrtDrNS01 Glycine max cDNA 3', mRNA sequence	1
gma-miR2109	_	FJ014880.1	gma-miR2109_FJ014880.1	gi	223452608	3	22.462	1	20	60	79	UGCGAGUGUCUUCGCCUCUG	CAGGGGUGAAGACACACGUA	Cleavage	| Glycine max clone cw19 candidate disease-resistance protein mRNA, complete cds	1
gma-miR2109	_	EV280460.1	gma-miR2109_EV280460.1	gi	151410645	3.5	19.386	1	20	108	127	UGCGAGUGUCUUCGCCUCUG	CAGAGGGGAAGACACACGCU	Cleavage	GLNAT63TF JCVI-SOY3 Glycine max cDNA 5', mRNA sequence	1
gma-miR2109	_	FJ014864.1	gma-miR2109_FJ014864.1	gi	223452577	3.5	18.779	1	20	75	94	UGCGAGUGUCUUCGCCUCUG	UAGAGGCGAGGACACACGUU	Cleavage	| Glycine max clone cw3 TIR-NBS-LRR type disease resistance protein mRNA, complete cds	1
gma-miR2109	_	FJ014881.1	gma-miR2109_FJ014881.1	gi	223452610	3.5	19.591	1	20	54	73	UGCGAGUGUCUUCGCCUCUG	CAGAGGGGAAGACACGCGCU	Cleavage	| Glycine max clone cw20 candidate disease-resistance protein mRNA, complete cds	1
gma-miR2109	_	EV267966.1	gma-miR2109_EV267966.1	gi	151398088	3	14.094	1	20	100	119	UGCGAGUGUCUUCGCCUCUG	UAGAAGUGAAGACACCCGCA	Cleavage	GLMA111TF JCVI-SOY2 Glycine max cDNA 5', mRNA sequence	2
gma-miR2109	_	EV267966.1	gma-miR2109_EV267966.1	gi	151398088	3	14.094	1	20	917	936	UGCGAGUGUCUUCGCCUCUG	UAGAAGUGAAGACACCCGCA	Cleavage	GLMA111TF JCVI-SOY2 Glycine max cDNA 5', mRNA sequence	2
gma-miR2109	_	EV267675.1	gma-miR2109_EV267675.1	gi	151397802	3.5	14.057	1	20	155	174	UGCGAGUGUCUUCGCCUCUG	CAGAAACGAAGACGCUCGCU	Cleavage	GLLBL73TF JCVI-SOY1 Glycine max cDNA 5', mRNA sequence	1
gma-miR2109	_	BT096207.1	gma-miR2109_BT096207.1	gi	255640280	3.5	16.318	1	20	169	188	UGCGAGUGUCUUCGCCUCUG	UAGAGGGGAAGACACGCGCU	Cleavage	| Soybean clone JCVI-FLGm-20D19 unknown mRNA	1
gma-miR2109	_	AF502079.1	gma-miR2109_AF502079.1	gi	24637542	4	20.397	1	20	213	232	UGCGAGUGUCUUCGCCUCUG	CAGAGGGGAAGACACACGUU	Cleavage	| Glycine max resistance protein KR3 mRNA, complete cds	1
gma-miR2109	_	DB968402.1	gma-miR2109_DB968402.1	gi	213599724	4	18.758	1	20	488	507	UGCGAGUGUCUUCGCCUCUG	CAGGGGCAAGGACGUUCGUG	Cleavage	DB968402 full-length enriched soybean cDNA library, mixture of seedling, young plant, adult plant Glycine max cDNA clone GMFL02-37-F12 5', mRNA sequence	1
gma-miR2109	_	BE824075.1	gma-miR2109_BE824075.1	gi	10256309	3.5	16.124	1	20	438	457	UGCGAGUGUCUUCGCCUCUG	CAGAGGAGAAGCUACUUGUA	Translation	GM700023A10C5 Gm-r1070 Glycine max cDNA clone Gm-r1070-8937 3', mRNA sequence	1
gma-miR2109	_	GR854670.1	gma-miR2109_GR854670.1	gi	254340942	3.5	15.357	1	20	173	192	UGCGAGUGUCUUCGCCUCUG	CGGAGUCGGAGACAUUCUCA	Cleavage	CCCC19797.b1 CCCC Glycine max callus grown in dark condition Glycine max cDNA clone CCCC19797 5', mRNA sequence	1
gma-miR2109	_	AK286749.1	gma-miR2109_AK286749.1	gi	210143967	2.5	17.496	1	18	1418	1435	UGCGAGUGUCUUCGCCUC	GAAGUGAAGACAUUCGUA	Cleavage	| Glycine max cDNA, clone: GMFL01-36-A22	1
gma-miR2109	_	CX711252.1	gma-miR2109_CX711252.1	gi	58024511	3.5	24.466	1	20	467	486	UGCGAGUGUCUUCGCCUCUG	UGGAGGUGGAGCCACUUGCU	Translation	gmrtDrNS01_31-D_M13R_A04_032.s1 Water stressed 5h segment 1 gmrtDrNS01 Glycine max cDNA 3', mRNA sequence	1
gma-miR2109	_	BT095470.1	gma-miR2109_BT095470.1	gi	255638836	3.5	24.544	1	19	445	463	UGCGAGUGUCUUCGCCUCU	AGAGGCGGAGGAGUUCGCG	Cleavage	| Soybean clone JCVI-FLGm-19M12 unknown mRNA	1
gma-miR2109	_	BT093429.1	gma-miR2109_BT093429.1	gi	255634878	4	12.642	1	20	158	177	UGCGAGUGUCUUCGCCUCUG	CAGAAACGAAGACGCUCGUU	Cleavage	| Soybean clone JCVI-FLGm-14I5 unknown mRNA	1
gma-miR2119	_	CO982049.1	gma-miR2119_CO982049.1	gi	51338183	0.5	14.25	1	19	550	568	UCAAAGGGAGUUGUAGGGG	UCCCUACAACUCCUUUUGA	Cleavage	GM89002A2E02.r2 Gm-r1089 Glycine max cDNA clone Gm-r1089-580 3, mRNA sequence	1
gma-miR2119	_	CX703735.1	gma-miR2119_CX703735.1	gi	58016993	2	16.83	1	21	514	534	UCAAAGGGAGUUGUAGGGGAA	UGCCCCUGCAAUUCCUUUUGG	Cleavage	gmrtDrNS01_20-B_M13R_A04_032.s3 Water stressed 48h segment 1 gmrtDrNS01 Glycine max cDNA 3', mRNA sequence	1
gma-miR2119	_	FK009231.1	gma-miR2119_FK009231.1	gi	192315485	2.5	2.501	1	20	438	457	UCAAAGGGAGUUGUAGGGGA	UCCUUUAUUACUCCCUUUGA	Cleavage	GLQA279TR JCVI-SOY2 Glycine max cDNA 5', mRNA sequence	1
gma-miR2119	_	FK007386.1	gma-miR2119_FK007386.1	gi	192315558	2.5	17.915	1	20	53	72	UCAAAGGGAGUUGUAGGGGA	UCUCCUAUUACUCCCUUUGG	Cleavage	GLMDX29TR JCVI-SOY2 Glycine max cDNA 5', mRNA sequence	1
gma-miR2119	_	HO029373.1	gma-miR2119_HO029373.1	gi	298184160	2.5	8.505	1	21	91	111	UCAAAGGGAGUUGUAGGGGAA	UCCCUUUGCAACUUUCUUUGA	Cleavage	ocpsga0_0268_D06.ab1 Soybean immature seed full-length-enriched cDNA library Glycine max cDNA, mRNA sequence	1
gma-miR2119	_	GR856646.1	gma-miR2119_GR856646.1	gi	254346924	3	19.024	1	20	196	215	UCAAAGGGAGUUGUAGGGGA	UCCUCUACACCUCUCUUUGC	Translation	CCCC21027.b1 CCCC Glycine max callus grown in dark condition Glycine max cDNA clone CCCC21027 5', mRNA sequence	1
gma-miR2119	_	BT095536.1	gma-miR2119_BT095536.1	gi	255638964	3	17.739	1	20	194	213	UCAAAGGGAGUUGUAGGGGA	UCCUCUACACCUCUCUUUGC	Translation	| Soybean clone JCVI-FLGm-19D5 unknown mRNA	1
gma-miR2119	_	AK244789.1	gma-miR2119_AK244789.1	gi	210140870	3	21.691	1	20	206	225	UCAAAGGGAGUUGUAGGGGA	UCCUCUACACCUCUCUUUGC	Translation	| Glycine max cDNA, clone: GMFL01-14-B02	1
gma-miR2119	_	BU545689.1	gma-miR2119_BU545689.1	gi	22928550	3	15.501	1	21	371	391	UCAAAGGGAGUUGUAGGGGAA	UCCUCUUACAGCUCUCUUUGC	Cleavage	GM880007B20C12 Gm-r1088 Glycine max cDNA clone Gm-r1088-2448 3', mRNA sequence	1
gma-miR2119	_	CD410347.1	gma-miR2119_CD410347.1	gi	31468319	4	10.649	1	21	335	355	UCAAAGGGAGUUGUAGGGGAA	UUCCUCCACAGCUUUCUUUGC	Cleavage	Gm_ck37969 Soybean induced by Salicylic Acid Glycine max cDNA 3', mRNA sequence	1
gma-miR2119	_	BT094542.1	gma-miR2119_BT094542.1	gi	255637047	3.5	11.129	1	19	133	151	UCAAAGGGAGUUGUAGGGG	CCUCUACAACUCCUUUUUC	Cleavage	| Soybean clone JCVI-FLGm-14B12 unknown mRNA	1
gma-miR2119	_	BE058225.1	gma-miR2119_BE058225.1	gi	8402591	3.5	8.236	1	21	179	199	UCAAAGGGAGUUGUAGGGGAA	UUUCCUUGUAAGUUCUUUUGA	Translation	sn13c09.y1 Gm-c1016 Glycine max cDNA clone GENOME SYSTEMS CLONE ID: Gm-c1016-11369 5', mRNA sequence	1
gma-miR2119	_	CO983510.1	gma-miR2119_CO983510.1	gi	51342525	4	6.973	1	20	230	249	UCAAAGGGAGUUGUAGGGGA	UUCCUUAUAACUUCCUUUCU	Cleavage	GM89019A1D08.r1 Gm-r1089 Glycine max cDNA clone Gm-r1089-7071 3, mRNA sequence	1
gma-miR2119	_	FK012233.1	gma-miR2119_FK012233.1	gi	192322129	4	13.702	1	21	323	343	UCAAAGGGAGUUGUAGGGGAA	UUCCCCUGUUGCUCCCAUUGA	Cleavage	GLQAK17TF JCVI-SOY2 Glycine max cDNA 5', mRNA sequence	1
gma-miR2119	_	AW309874.1	gma-miR2119_AW309874.1	gi	6725475	4	18.239	1	21	379	399	UCAAAGGGAGUUGUAGGGGAA	UUCCCCAACAAUUCCUUUAGG	Cleavage	sf25h08.x1 Gm-c1028 Glycine max cDNA clone GENOME SYSTEMS CLONE ID: Gm-c1028-1048 3' similar to TR:O49163 O49163 NADPH HC TOXIN REDUCTASE. ;, mRNA sequence	1
gma-miR2119	_	CX708502.1	gma-miR2119_CX708502.1	gi	58021761	4	18.79	1	21	589	609	UCAAAGGGAGUUGUAGGGGAA	UUCCCCUGCAGCGUCCUCUGA	Translation	gmrtDrNS01_37-C_M13R_A04_032.s3 Water stressed 48h segment 1 gmrtDrNS01 Glycine max cDNA 3', mRNA sequence	1
gma-miR2119	_	EH221874.1	gma-miR2119_EH221874.1	gi	120493707	4	19.641	1	21	272	292	UCAAAGGGAGUUGUAGGGGAA	UUCCUCUGCAGAUUUCUUUGG	Translation	JGI_ABWZ2444.rev ABWZ Phakopsora pachyrhizi infected soybean leaf tissue 13-15 days post inoculation with TW72-1 urediniospores Glycine max cDNA clone ABWZ2444 3', mRNA sequence	1
gma-miR2119	_	GR852945.1	gma-miR2119_GR852945.1	gi	254341808	4	13.811	1	21	415	435	UCAAAGGGAGUUGUAGGGGAA	UUCUUCUACUACUCCUAUUGA	Cleavage	CCCC19110.g1 CCCC Glycine max callus grown in dark condition Glycine max cDNA clone CCCC19110 3', mRNA sequence	1
gma-miR2119	_	GR826551.1	gma-miR2119_GR826551.1	gi	254317567	4	12.616	1	21	415	435	UCAAAGGGAGUUGUAGGGGAA	UUCUUCUACUACUCCUAUUGA	Cleavage	CCCC2297.g1 CCCC Glycine max callus grown in dark condition Glycine max cDNA clone CCCC2297 3', mRNA sequence	1
gma-miR2119	_	EV266934.1	gma-miR2119_EV266934.1	gi	151397061	3.5	17.006	1	21	477	497	UCAAAGGGAGUUGUAGGGGAA	UUUUCCCAUAACUCCAUUUGA	Cleavage	GLLBC75TF JCVI-SOY1 Glycine max cDNA 5', mRNA sequence	1
gma-miR2119	_	CX701500.1	gma-miR2119_CX701500.1	gi	58014758	3.5	14.488	1	21	583	603	UCAAAGGGAGUUGUAGGGGAA	UUUCCCUGCAGAUCCCAUUGA	Translation	gmrtDrNS01_39-A_M13R_A11_095.s1 Water stressed 5h segment 1 gmrtDrNS01 Glycine max cDNA 3', mRNA sequence	1
gma-miR167e	_	BE823108.1	gma-miR167e_BE823108.1	gi	10255342	1	14.149	1	20	503	522	UGAAGCUGCCAGCAUGAUCU	AGAUCAUGCUGNCAGCUUCA	Translation	GM700020A20A4 Gm-r1070 Glycine max cDNA clone Gm-r1070-7688 3', mRNA sequence	1
gma-miR167e	_	FG994819.1	gma-miR167e_FG994819.1	gi	192302497	3	22.996	1	21	207	227	UGAAGCUGCCAGCAUGAUCUU	AGGAUCAUGCUGGUGCUUUCA	Cleavage	GLLEG19TR JCVI-SOY1 Glycine max cDNA 5', mRNA sequence	1
gma-miR167e	_	AK243812.1	gma-miR167e_AK243812.1	gi	210145121	3.5	19.838	1	21	3348	3368	UGAAGCUGCCAGCAUGAUCUU	GAGAUCAGGCUGGCAGCUUGU	Cleavage	| Glycine max cDNA, clone: GMFL01-01-F05	1
gma-miR167e	_	AI460612.1	gma-miR167e_AI460612.1	gi	4313493	3	19.848	1	21	29	49	UGAAGCUGCCAGCAUGAUCUU	AAGCUCUUGCUGGUAGCUUUA	Cleavage	sa71b01.y1 Gm-c1004 Glycine max cDNA clone GENOME SYSTEMS CLONE ID: Gm-c1004-4706 5', mRNA sequence	1
gma-miR167e	_	CX708699.1	gma-miR167e_CX708699.1	gi	58021958	3.5	13.019	1	21	391	411	UGAAGCUGCCAGCAUGAUCUU	AAGAUGACGCUGGCAGUUUCC	Cleavage	gmrtDrNS01_39-C_M13R_B08_062.s4 Water stressed 48h segment 2 gmrtDrNS01 Glycine max cDNA 3', mRNA sequence	1
gma-miR167e	_	EV275858.1	gma-miR167e_EV275858.1	gi	151406043	3	22.996	1	21	533	553	UGAAGCUGCCAGCAUGAUCUU	AAGAGAAGGCUGGCAGCUUCA	Cleavage	GLMCM68TF JCVI-SOY2 Glycine max cDNA 5', mRNA sequence	1
gma-miR167e	_	BT096861.1	gma-miR167e_BT096861.1	gi	255641564	3.5	15.084	1	21	956	976	UGAAGCUGCCAGCAUGAUCUU	GAGAUUAAGCUGGCAGCUAUA	Cleavage	| Soybean clone JCVI-FLGm-21C16 unknown mRNA	1
gma-miR167e	_	EU884444.1	gma-miR167e_EU884444.1	gi	217037948	2.5	17.889	1	19	412	430	UGAAGCUGCCAGCAUGAUC	GGUUAUGCUAGUAGCUUCA	Translation	| Glycine max gibberellin 20-oxidase 1 mRNA, complete cds	1
gma-miR167e	_	BG726254.1	gma-miR167e_BG726254.1	gi	14011323	3	13.316	1	19	89	107	UGAAGCUGCCAGCAUGAUC	GUUCAUGCUGGUAGCUUUC	Cleavage	sae13d12.y1 Gm-c1067 Glycine max cDNA clone GENOME SYSTEMS CLONE ID: Gm-c1067-2855 5' similar to TR:Q9VFS5 Q9VFS5 CG9351 PROTEIN. ;, mRNA sequence	1
gma-miR167e	_	BW664354.1	gma-miR167e_BW664354.1	gi	209699177	2	19.049	1	21	387	407	UGAAGCUGCCAGCAUGAUCUU	AGUAUCAAGCUAGCAGCUUCA	Translation	BW664354 GMFL01 Glycine max cDNA clone GMFL01-23-B09 5', mRNA sequence	1
gma-miR167e	_	FG991384.1	gma-miR167e_FG991384.1	gi	192298104	4	19.317	1	21	312	332	UGAAGCUGCCAGCAUGAUCUU	AAGAUCAAGCUAGCAGCUAUA	Translation	GLLDS36TF JCVI-SOY1 Glycine max cDNA 5', mRNA sequence	1
gma-miR167e	_	GR841962.1	gma-miR167e_GR841962.1	gi	254330697	3	16.101	1	21	89	109	UGAAGCUGCCAGCAUGAUCUU	AAAAUCGUGCUGCCAGCGUCA	Translation	CCCC12214.b1 CCCC Glycine max callus grown in dark condition Glycine max cDNA clone CCCC12214 5', mRNA sequence	1
gma-miR167e	_	CX701605.1	gma-miR167e_CX701605.1	gi	58014863	3.5	15.238	1	21	712	732	UGAAGCUGCCAGCAUGAUCUU	AAGAUGGGGCUGGGAGCUUCA	Cleavage	gmrtDrNS01_40-A_M13R_B12_094.s3 Water stressed 48h segment 1 gmrtDrNS01 Glycine max cDNA 3', mRNA sequence	1
gma-miR167e	_	CK768634.1	gma-miR167e_CK768634.1	gi	42722735	2.5	17.104	1	21	416	436	UGAAGCUGCCAGCAUGAUCUU	AAAAUCAUGCAAGCAGCUUUA	Translation	Gm-r1030-472 Gm-r1030 Glycine max cDNA clone Gm-r1030-472 5', mRNA sequence	1
gma-miR167e	_	BT099414.1	gma-miR167e_BT099414.1	gi	255648243	4	23.979	1	21	712	732	UGAAGCUGCCAGCAUGAUCUU	AAGAUUCUGGUGGCAGCCUCA	Cleavage	| Soybean clone JCVI-FLGm-13F6 unknown mRNA	1
gma-miR167f	_	BE823108.1	gma-miR167f_BE823108.1	gi	10255342	1	14.149	1	20	503	522	UGAAGCUGCCAGCAUGAUCU	AGAUCAUGCUGNCAGCUUCA	Translation	GM700020A20A4 Gm-r1070 Glycine max cDNA clone Gm-r1070-7688 3', mRNA sequence	1
gma-miR167f	_	FG994819.1	gma-miR167f_FG994819.1	gi	192302497	3	22.996	1	21	207	227	UGAAGCUGCCAGCAUGAUCUU	AGGAUCAUGCUGGUGCUUUCA	Cleavage	GLLEG19TR JCVI-SOY1 Glycine max cDNA 5', mRNA sequence	1
gma-miR167f	_	AK243812.1	gma-miR167f_AK243812.1	gi	210145121	3.5	19.838	1	21	3348	3368	UGAAGCUGCCAGCAUGAUCUU	GAGAUCAGGCUGGCAGCUUGU	Cleavage	| Glycine max cDNA, clone: GMFL01-01-F05	1
gma-miR167f	_	AI460612.1	gma-miR167f_AI460612.1	gi	4313493	3	19.848	1	21	29	49	UGAAGCUGCCAGCAUGAUCUU	AAGCUCUUGCUGGUAGCUUUA	Cleavage	sa71b01.y1 Gm-c1004 Glycine max cDNA clone GENOME SYSTEMS CLONE ID: Gm-c1004-4706 5', mRNA sequence	1
gma-miR167f	_	CX708699.1	gma-miR167f_CX708699.1	gi	58021958	3.5	13.019	1	21	391	411	UGAAGCUGCCAGCAUGAUCUU	AAGAUGACGCUGGCAGUUUCC	Cleavage	gmrtDrNS01_39-C_M13R_B08_062.s4 Water stressed 48h segment 2 gmrtDrNS01 Glycine max cDNA 3', mRNA sequence	1
gma-miR167f	_	EV275858.1	gma-miR167f_EV275858.1	gi	151406043	3	22.996	1	21	533	553	UGAAGCUGCCAGCAUGAUCUU	AAGAGAAGGCUGGCAGCUUCA	Cleavage	GLMCM68TF JCVI-SOY2 Glycine max cDNA 5', mRNA sequence	1
gma-miR167f	_	BT096861.1	gma-miR167f_BT096861.1	gi	255641564	3.5	15.084	1	21	956	976	UGAAGCUGCCAGCAUGAUCUU	GAGAUUAAGCUGGCAGCUAUA	Cleavage	| Soybean clone JCVI-FLGm-21C16 unknown mRNA	1
gma-miR167f	_	EU884444.1	gma-miR167f_EU884444.1	gi	217037948	2.5	17.889	1	19	412	430	UGAAGCUGCCAGCAUGAUC	GGUUAUGCUAGUAGCUUCA	Translation	| Glycine max gibberellin 20-oxidase 1 mRNA, complete cds	1
gma-miR167f	_	BG726254.1	gma-miR167f_BG726254.1	gi	14011323	3	13.316	1	19	89	107	UGAAGCUGCCAGCAUGAUC	GUUCAUGCUGGUAGCUUUC	Cleavage	sae13d12.y1 Gm-c1067 Glycine max cDNA clone GENOME SYSTEMS CLONE ID: Gm-c1067-2855 5' similar to TR:Q9VFS5 Q9VFS5 CG9351 PROTEIN. ;, mRNA sequence	1
gma-miR167f	_	BW664354.1	gma-miR167f_BW664354.1	gi	209699177	2	19.049	1	21	387	407	UGAAGCUGCCAGCAUGAUCUU	AGUAUCAAGCUAGCAGCUUCA	Translation	BW664354 GMFL01 Glycine max cDNA clone GMFL01-23-B09 5', mRNA sequence	1
gma-miR167f	_	FG991384.1	gma-miR167f_FG991384.1	gi	192298104	4	19.317	1	21	312	332	UGAAGCUGCCAGCAUGAUCUU	AAGAUCAAGCUAGCAGCUAUA	Translation	GLLDS36TF JCVI-SOY1 Glycine max cDNA 5', mRNA sequence	1
gma-miR167f	_	GR841962.1	gma-miR167f_GR841962.1	gi	254330697	3	16.101	1	21	89	109	UGAAGCUGCCAGCAUGAUCUU	AAAAUCGUGCUGCCAGCGUCA	Translation	CCCC12214.b1 CCCC Glycine max callus grown in dark condition Glycine max cDNA clone CCCC12214 5', mRNA sequence	1
gma-miR167f	_	CX701605.1	gma-miR167f_CX701605.1	gi	58014863	3.5	15.238	1	21	712	732	UGAAGCUGCCAGCAUGAUCUU	AAGAUGGGGCUGGGAGCUUCA	Cleavage	gmrtDrNS01_40-A_M13R_B12_094.s3 Water stressed 48h segment 1 gmrtDrNS01 Glycine max cDNA 3', mRNA sequence	1
gma-miR167f	_	CK768634.1	gma-miR167f_CK768634.1	gi	42722735	2.5	17.104	1	21	416	436	UGAAGCUGCCAGCAUGAUCUU	AAAAUCAUGCAAGCAGCUUUA	Translation	Gm-r1030-472 Gm-r1030 Glycine max cDNA clone Gm-r1030-472 5', mRNA sequence	1
gma-miR167f	_	BT099414.1	gma-miR167f_BT099414.1	gi	255648243	4	23.979	1	21	712	732	UGAAGCUGCCAGCAUGAUCUU	AAGAUUCUGGUGGCAGCCUCA	Cleavage	| Soybean clone JCVI-FLGm-13F6 unknown mRNA	1
gma-miR172c	_	EV265803.1	gma-miR172c_EV265803.1	gi	151395926	0.5	9.585	1	21	422	442	GGAAUCUUGAUGAUGCUGCAG	CUGCAGCAUCAUCAGGAUUCC	Cleavage	GLLAY61TF JCVI-SOY1 Glycine max cDNA 5', mRNA sequence	1
gma-miR172c	_	BI469833.1	gma-miR172c_BI469833.1	gi	15285942	1	8.585	1	21	522	542	GGAAUCUUGAUGAUGCUGCAG	CUGCAGCAUCAUCAGGAUUCU	Cleavage	saf44a08.y3 Gm-c1077 Glycine max cDNA clone GENOME SYSTEMS CLONE ID: Gm-c1077-1191 5' similar to TR:Q9XHD3 Q9XHD3 PHAP2B PROTEIN. ;, mRNA sequence	1
gma-miR172c	_	CO981717.1	gma-miR172c_CO981717.1	gi	51337851	2.5	21.233	1	21	826	846	GGAAUCUUGAUGAUGCUGCAG	CUGUUGGAUCAUCAAGAUUCC	Cleavage	GM89012A1H03.r1 Gm-r1089 Glycine max cDNA clone Gm-r1089-4565 3, mRNA sequence	1
gma-miR172c	_	EV282294.1	gma-miR172c_EV282294.1	gi	151412482	4	17.839	1	21	158	178	GGAAUCUUGAUGAUGCUGCAG	CUGUGGCAUCAUCAGGAUGCA	Cleavage	GLNBE87TF JCVI-SOY3 Glycine max cDNA 5', mRNA sequence	1
gma-miR172c	_	CX705611.1	gma-miR172c_CX705611.1	gi	58018869	2	15.555	1	20	674	693	GGAAUCUUGAUGAUGCUGCA	UGCAACAUCAACAAGAUUCC	Translation	gmrtDrNS01_02-C_T3_F03_021.s0 Water stressed gmrtDrNS01 Glycine max cDNA 3', mRNA sequence	1
gma-miR172c	_	BU550602.1	gma-miR172c_BU550602.1	gi	22933463	3.5	20.602	1	21	368	388	GGAAUCUUGAUGAUGCUGCAG	CUGUGGCAACAUUAAGGUUUC	Cleavage	GM880021A20A10 Gm-r1088 Glycine max cDNA clone Gm-r1088-7700 3', mRNA sequence	1
gma-miR172c	_	CX705497.1	gma-miR172c_CX705497.1	gi	58018755	3.5	10.932	1	21	46	66	GGAAUCUUGAUGAUGCUGCAG	CUGGAGCAUCAUCAAAAUUUU	Cleavage	gmrtDrNS01_01-C_T3_C06_044.s0 Water stressed gmrtDrNS01 Glycine max cDNA 3', mRNA sequence	1
gma-miR172c	_	FG997633.1	gma-miR172c_FG997633.1	gi	192301705	2	15.144	1	19	238	256	GGAAUCUUGAUGAUGCUGC	GCAGCAGCAUCAAGGUUCU	Cleavage	GLPA069TR JCVI-SOY1 Glycine max cDNA 5', mRNA sequence	1
gma-miR172c	_	FK016880.1	gma-miR172c_FK016880.1	gi	192324809	2	15.678	1	19	19	37	GGAAUCUUGAUGAUGCUGC	GCAUCAUCGUCAAGGUUCC	Cleavage	GLNCH17TF JCVI-SOY3 Glycine max cDNA 5', mRNA sequence	1
gma-miR172c	_	EV269666.1	gma-miR172c_EV269666.1	gi	151399795	2.5	18.047	1	20	214	233	GGAAUCUUGAUGAUGCUGCA	UGCAGCAUCUACAAGGUUCC	Translation	GLMAM11TF JCVI-SOY2 Glycine max cDNA 5', mRNA sequence	1
gma-miR172c	_	CO979349.1	gma-miR172c_CO979349.1	gi	51335483	3	12.295	1	20	265	284	GGAAUCUUGAUGAUGCUGCA	UGCAGCCUCAUCAAGCUUCU	Cleavage	GM89004B1E08.r1 Gm-r1089 Glycine max cDNA clone Gm-r1089-1383 3, mRNA sequence	1
gma-miR172c	_	BT098649.1	gma-miR172c_BT098649.1	gi	255646755	3	15.152	1	20	292	311	GGAAUCUUGAUGAUGCUGCA	UGUAGCAGCAUCAAGCUUCC	Cleavage	| Soybean clone JCVI-FLGm-23E16 unknown mRNA	1
gma-miR172c	_	BT099349.1	gma-miR172c_BT099349.1	gi	255648120	3.5	19.509	1	21	881	901	GGAAUCUUGAUGAUGCUGCAG	CUGCAGGAUCAACAAGAUUUG	Translation	| Soybean clone JCVI-FLGm-13P23 unknown mRNA	1
gma-miR172c	_	BW676194.1	gma-miR172c_BW676194.1	gi	209703285	3	7.909	1	21	247	267	GGAAUCUUGAUGAUGCUGCAG	CUGCAGAAUCUCCAAGAUUCC	Translation	BW676194 GMFL01 Glycine max cDNA clone GMFL01-40-E06 5', mRNA sequence	1
gma-miR172c	_	BF324695.1	gma-miR172c_BF324695.1	gi	11274327	3	17.011	1	21	561	581	GGAAUCUUGAUGAUGCUGCAG	UUGUAUCCUCAUCAAGAUUCU	Cleavage	su14b04.y1 Gm-c1066 Glycine max cDNA clone GENOME SYSTEMS CLONE ID: Gm-c1066-1591 5' similar to TR:O64781 O64781 T1F9.12. ;, mRNA sequence	1
gma-miR172c	_	CX711915.1	gma-miR172c_CX711915.1	gi	58025174	3.5	18.394	1	21	278	298	GGAAUCUUGAUGAUGCUGCAG	UUGCGGUUUCAUCGGGAUUCU	Cleavage	gmrtDrNS01_39-D_M13R_E10_072.s2 Water stressed 5h segment 2 gmrtDrNS01 Glycine max cDNA 3', mRNA sequence	1
gma-miR172c	_	CX707354.1	gma-miR172c_CX707354.1	gi	58020612	2	13.666	1	21	327	347	GGAAUCUUGAUGAUGCUGCAG	UUCCAGCAUUUUUAAGAUUCC	Translation	gmrtDrNS01_23-C_M13R_D07_057.s4 Water stressed 48h segment 2 gmrtDrNS01 Glycine max cDNA 3', mRNA sequence	1
gma-miR172c	_	BT093944.1	gma-miR172c_BT093944.1	gi	255635883	3	18.474	1	21	508	528	GGAAUCUUGAUGAUGCUGCAG	CGGCAGUAUUAUCAGGACUCC	Cleavage	| Soybean clone JCVI-FLGm-24D19 unknown mRNA	1
gma-miR172c	_	BW659818.1	gma-miR172c_BW659818.1	gi	209725136	2.5	22.274	1	19	416	434	GGAAUCUUGAUGAUGCUGC	GUGGCACCAUCAAGAUUUC	Cleavage	BW659818 GMFL01 Glycine max cDNA clone GMFL01-16-F14 5', mRNA sequence	1
gma-miR172c	_	BE820321.1	gma-miR172c_BE820321.1	gi	10252555	4	10.149	1	21	381	401	GGAAUCUUGAUGAUGCUGCAG	CUGAAGCAUUUUCAAGAUUUG	Translation	GM700011B10C5 Gm-r1070 Glycine max cDNA clone Gm-r1070-4353 3', mRNA sequence	1
gma-miR172d	_	BI469833.1	gma-miR172d_BI469833.1	gi	15285942	1	8.585	1	24	519	542	GGAAUCUUGAUGAUGCUGCAGCAG	CUGCUGCAGCAUCAUCAGGAUUCU	Cleavage	saf44a08.y3 Gm-c1077 Glycine max cDNA clone GENOME SYSTEMS CLONE ID: Gm-c1077-1191 5' similar to TR:Q9XHD3 Q9XHD3 PHAP2B PROTEIN. ;, mRNA sequence	1
gma-miR172d	_	EV265803.1	gma-miR172d_EV265803.1	gi	151395926	0.5	9.585	1	24	419	442	GGAAUCUUGAUGAUGCUGCAGCAG	CUACUGCAGCAUCAUCAGGAUUCC	Cleavage	GLLAY61TF JCVI-SOY1 Glycine max cDNA 5', mRNA sequence	1
gma-miR172d	_	BW676194.1	gma-miR172d_BW676194.1	gi	209703285	3	7.909	1	24	244	267	GGAAUCUUGAUGAUGCUGCAGCAG	CAGCUGCAGAAUCUCCAAGAUUCC	Translation	BW676194 GMFL01 Glycine max cDNA clone GMFL01-40-E06 5', mRNA sequence	1
gma-miR172d	_	BF324695.1	gma-miR172d_BF324695.1	gi	11274327	3	17.011	1	24	558	581	GGAAUCUUGAUGAUGCUGCAGCAG	CUAUUGUAUCCUCAUCAAGAUUCU	Cleavage	su14b04.y1 Gm-c1066 Glycine max cDNA clone GENOME SYSTEMS CLONE ID: Gm-c1066-1591 5' similar to TR:O64781 O64781 T1F9.12. ;, mRNA sequence	1
gma-miR172d	_	CO981717.1	gma-miR172d_CO981717.1	gi	51337851	2.5	21.233	1	21	826	846	GGAAUCUUGAUGAUGCUGCAG	CUGUUGGAUCAUCAAGAUUCC	Cleavage	GM89012A1H03.r1 Gm-r1089 Glycine max cDNA clone Gm-r1089-4565 3, mRNA sequence	1
gma-miR172d	_	GR859067.1	gma-miR172d_GR859067.1	gi	254342905	3	15.843	1	23	445	467	GGAAUCUUGAUGAUGCUGCAGCA	UGUUUCGAUAUCAUUAAGAUUUC	Cleavage	CCCC22519.b1 CCCC Glycine max callus grown in dark condition Glycine max cDNA clone CCCC22519 5', mRNA sequence	1
gma-miR172d	_	EV282294.1	gma-miR172d_EV282294.1	gi	151412482	4	17.839	1	21	158	178	GGAAUCUUGAUGAUGCUGCAG	CUGUGGCAUCAUCAGGAUGCA	Cleavage	GLNBE87TF JCVI-SOY3 Glycine max cDNA 5', mRNA sequence	1
gma-miR172d	_	CX705611.1	gma-miR172d_CX705611.1	gi	58018869	2	15.555	1	20	674	693	GGAAUCUUGAUGAUGCUGCA	UGCAACAUCAACAAGAUUCC	Translation	gmrtDrNS01_02-C_T3_F03_021.s0 Water stressed gmrtDrNS01 Glycine max cDNA 3', mRNA sequence	1
gma-miR172d	_	CX705497.1	gma-miR172d_CX705497.1	gi	58018755	3.5	10.932	1	23	44	66	GGAAUCUUGAUGAUGCUGCAGCA	UCCUGGAGCAUCAUCAAAAUUUU	Cleavage	gmrtDrNS01_01-C_T3_C06_044.s0 Water stressed gmrtDrNS01 Glycine max cDNA 3', mRNA sequence	1
gma-miR172d	_	FG997633.1	gma-miR172d_FG997633.1	gi	192301705	2	15.144	1	24	233	256	GGAAUCUUGAUGAUGCUGCAGCAG	UUUUGGCAGCAGCAUCAAGGUUCU	Cleavage	GLPA069TR JCVI-SOY1 Glycine max cDNA 5', mRNA sequence	1
gma-miR172d	_	BU550602.1	gma-miR172d_BU550602.1	gi	22933463	3.5	20.602	1	21	368	388	GGAAUCUUGAUGAUGCUGCAG	CUGUGGCAACAUUAAGGUUUC	Cleavage	GM880021A20A10 Gm-r1088 Glycine max cDNA clone Gm-r1088-7700 3', mRNA sequence	1
gma-miR172e	_	BI469833.1	gma-miR172e_BI469833.1	gi	15285942	1	8.585	1	24	519	542	GGAAUCUUGAUGAUGCUGCAGCAG	CUGCUGCAGCAUCAUCAGGAUUCU	Cleavage	saf44a08.y3 Gm-c1077 Glycine max cDNA clone GENOME SYSTEMS CLONE ID: Gm-c1077-1191 5' similar to TR:Q9XHD3 Q9XHD3 PHAP2B PROTEIN. ;, mRNA sequence	1
gma-miR172e	_	EV265803.1	gma-miR172e_EV265803.1	gi	151395926	0.5	9.585	1	24	419	442	GGAAUCUUGAUGAUGCUGCAGCAG	CUACUGCAGCAUCAUCAGGAUUCC	Cleavage	GLLAY61TF JCVI-SOY1 Glycine max cDNA 5', mRNA sequence	1
gma-miR172e	_	BW676194.1	gma-miR172e_BW676194.1	gi	209703285	3	7.909	1	24	244	267	GGAAUCUUGAUGAUGCUGCAGCAG	CAGCUGCAGAAUCUCCAAGAUUCC	Translation	BW676194 GMFL01 Glycine max cDNA clone GMFL01-40-E06 5', mRNA sequence	1
gma-miR172e	_	BF324695.1	gma-miR172e_BF324695.1	gi	11274327	3	17.011	1	24	558	581	GGAAUCUUGAUGAUGCUGCAGCAG	CUAUUGUAUCCUCAUCAAGAUUCU	Cleavage	su14b04.y1 Gm-c1066 Glycine max cDNA clone GENOME SYSTEMS CLONE ID: Gm-c1066-1591 5' similar to TR:O64781 O64781 T1F9.12. ;, mRNA sequence	1
gma-miR172e	_	CO981717.1	gma-miR172e_CO981717.1	gi	51337851	2.5	21.233	1	21	826	846	GGAAUCUUGAUGAUGCUGCAG	CUGUUGGAUCAUCAAGAUUCC	Cleavage	GM89012A1H03.r1 Gm-r1089 Glycine max cDNA clone Gm-r1089-4565 3, mRNA sequence	1
gma-miR172e	_	GR859067.1	gma-miR172e_GR859067.1	gi	254342905	3	15.843	1	23	445	467	GGAAUCUUGAUGAUGCUGCAGCA	UGUUUCGAUAUCAUUAAGAUUUC	Cleavage	CCCC22519.b1 CCCC Glycine max callus grown in dark condition Glycine max cDNA clone CCCC22519 5', mRNA sequence	1
gma-miR172e	_	EV282294.1	gma-miR172e_EV282294.1	gi	151412482	4	17.839	1	21	158	178	GGAAUCUUGAUGAUGCUGCAG	CUGUGGCAUCAUCAGGAUGCA	Cleavage	GLNBE87TF JCVI-SOY3 Glycine max cDNA 5', mRNA sequence	1
gma-miR172e	_	CX705611.1	gma-miR172e_CX705611.1	gi	58018869	2	15.555	1	20	674	693	GGAAUCUUGAUGAUGCUGCA	UGCAACAUCAACAAGAUUCC	Translation	gmrtDrNS01_02-C_T3_F03_021.s0 Water stressed gmrtDrNS01 Glycine max cDNA 3', mRNA sequence	1
gma-miR172e	_	CX705497.1	gma-miR172e_CX705497.1	gi	58018755	3.5	10.932	1	23	44	66	GGAAUCUUGAUGAUGCUGCAGCA	UCCUGGAGCAUCAUCAAAAUUUU	Cleavage	gmrtDrNS01_01-C_T3_C06_044.s0 Water stressed gmrtDrNS01 Glycine max cDNA 3', mRNA sequence	1
gma-miR172e	_	FG997633.1	gma-miR172e_FG997633.1	gi	192301705	2	15.144	1	24	233	256	GGAAUCUUGAUGAUGCUGCAGCAG	UUUUGGCAGCAGCAUCAAGGUUCU	Cleavage	GLPA069TR JCVI-SOY1 Glycine max cDNA 5', mRNA sequence	1
gma-miR172e	_	BU550602.1	gma-miR172e_BU550602.1	gi	22933463	3.5	20.602	1	21	368	388	GGAAUCUUGAUGAUGCUGCAG	CUGUGGCAACAUUAAGGUUUC	Cleavage	GM880021A20A10 Gm-r1088 Glycine max cDNA clone Gm-r1088-7700 3', mRNA sequence	1
gma-miR1509b	_	EV279560.1	gma-miR1509b_EV279560.1	gi	151409752	0.5	23.667	1	21	394	414	UUAAUCAAGGAAAUCACGGUU	GAUCGUGAUUUUCUUGAUUAA	Cleavage	GLNAJ20TF JCVI-SOY3 Glycine max cDNA 5', mRNA sequence	1
gma-miR1509b	_	FK483871.1	gma-miR1509b_FK483871.1	gi	193528257	2	17.155	1	20	252	271	UUAAUCAAGGAAAUCACGGU	AUUGUGGUUUUCUUGAUUGA	Cleavage	454GmaGlobSeed218503 Soybean Seeds Containing Globular-Stage Embryos Glycine max cDNA, mRNA sequence	1
gma-miR1509b	_	FK017336.1	gma-miR1509b_FK017336.1	gi	192326709	3	20.297	1	19	215	233	UUAAUCAAGGAAAUCACGG	UCGUGGUUUCCUUGAUUUC	Cleavage	GLNCM28TF JCVI-SOY3 Glycine max cDNA 5', mRNA sequence	1
gma-miR1509b	_	EV265828.1	gma-miR1509b_EV265828.1	gi	151395951	4	20.67	1	21	189	209	UUAAUCAAGGAAAUCACGGUU	AGCUGUGGUUUUCUUGAUGAU	Cleavage	GLLAY91TF JCVI-SOY1 Glycine max cDNA 5', mRNA sequence	1
gma-miR1509b	_	EV274048.1	gma-miR1509b_EV274048.1	gi	151404238	4	13.726	1	21	295	315	UUAAUCAAGGAAAUCACGGUU	AACCGUGAUUUCUCUCGUUAG	Cleavage	GLMC226TF JCVI-SOY2 Glycine max cDNA 5', mRNA sequence	1
gma-miR1509b	_	CX708368.1	gma-miR1509b_CX708368.1	gi	58021627	2.5	20.511	1	18	642	659	UUAAUCAAGGAAAUCACG	UUUGAUUUCCUUGAUUGA	Cleavage	gmrtDrNS01_35-C_M13R_D07_057.s2 Water stressed 5h segment 2 gmrtDrNS01 Glycine max cDNA 3', mRNA sequence	1
gma-miR1509b	_	CO981853.1	gma-miR1509b_CO981853.1	gi	51337987	2.5	18.078	1	19	570	588	UUAAUCAAGGAAAUCACGG	CCGUAAUUUUUUUGAUUGA	Cleavage	GM89012B1F02.r1 Gm-r1089 Glycine max cDNA clone Gm-r1089-4491 3, mRNA sequence	1
gma-miR1509b	_	AK286282.1	gma-miR1509b_AK286282.1	gi	210143500	3	18.838	1	21	1812	1832	UUAAUCAAGGAAAUCACGGUU	GGUAGUGGUUUCUUUGAUUAU	Cleavage	| Glycine max cDNA, clone: GMFL01-25-G13	1
gma-miR1509b	_	EV270433.1	gma-miR1509b_EV270433.1	gi	151400619	3	23.915	1	20	679	698	UUAAUCAAGGAAAUCACGGU	AUCGUGAUUUUCAUGAUGAA	Cleavage	GLMAV47TF JCVI-SOY2 Glycine max cDNA 5', mRNA sequence	1
gma-miR1509b	_	BT096617.1	gma-miR1509b_BT096617.1	gi	255641086	4	23.987	1	21	563	583	UUAAUCAAGGAAAUCACGGUU	AGCUGUGAUCUUUUUGUUUAA	Cleavage	| Soybean clone JCVI-FLGm-20N14 unknown mRNA	1
gma-miR1509b	_	BT093451.1	gma-miR1509b_BT093451.1	gi	255634922	4	20.715	1	21	555	575	UUAAUCAAGGAAAUCACGGUU	AGCUGUGAUCUUUUUGUUUAA	Cleavage	| Soybean clone JCVI-FLGm-17E20 unknown mRNA	1
gma-miR1509b	_	AK245553.1	gma-miR1509b_AK245553.1	gi	210141634	4	23.347	1	21	855	875	UUAAUCAAGGAAAUCACGGUU	AACUUUGAUCUCUUUGAUUGG	Cleavage	| Glycine max cDNA, clone: GMFL01-33-O24	1
gma-miR1509b	_	CO980448.1	gma-miR1509b_CO980448.1	gi	51336582	4	13.104	1	21	677	697	UUAAUCAAGGAAAUCACGGUU	AAUUGUGUUUUCUUUUGUUAA	Cleavage	GM89008A1F05.r1 Gm-r1089 Glycine max cDNA clone Gm-r1089-2937 3, mRNA sequence	1
gma-miR1509b	_	FG991219.1	gma-miR1509b_FG991219.1	gi	192296651	4	16.951	1	21	108	128	UUAAUCAAGGAAAUCACGGUU	GACCGUUGUUUCCUGGGUUGA	Cleavage	GLLDQ39TF JCVI-SOY1 Glycine max cDNA 5', mRNA sequence	1
gma-miR1509b	_	GR843274.1	gma-miR1509b_GR843274.1	gi	254331155	2.5	15.756	1	18	301	318	UUAAUCAAGGAAAUCACG	UGUGAUUUUUUUGGUUGA	Cleavage	CCCC13048.b1 CCCC Glycine max callus grown in dark condition Glycine max cDNA clone CCCC13048 5', mRNA sequence	1
gma-miR1509b	_	BU544298.1	gma-miR1509b_BU544298.1	gi	22927159	4	18.977	1	21	82	102	UUAAUCAAGGAAAUCACGGUU	AACCGUGAGAUCUUUGAGUAA	Cleavage	GM880001B20F01 Gm-r1088 Glycine max cDNA clone Gm-r1088-266 3', mRNA sequence	1
gma-miR1509b	_	FK013921.1	gma-miR1509b_FK013921.1	gi	192320831	3	22.379	1	21	381	401	UUAAUCAAGGAAAUCACGGUU	AGUUGUAGUUUGCUUGAUUAA	Translation	GLQAT49TR JCVI-SOY2 Glycine max cDNA 5', mRNA sequence	1
gma-miR1509b	_	FK621115.1	gma-miR1509b_FK621115.1	gi	193679673	3.5	13.742	1	21	31	51	UUAAUCAAGGAAAUCACGGUU	AGUUGUGCUUUCCUUGGCUAA	Cleavage	454GmaGlobSeed355747 Soybean Seeds Containing Globular-Stage Embryos Glycine max cDNA, mRNA sequence	1
gma-miR1509b	_	GE111379.1	gma-miR1509b_GE111379.1	gi	208314969	4	20.348	1	21	139	159	UUAAUCAAGGAAAUCACGGUU	AACCGUGAGAUCUUUGAGUAA	Cleavage	454GmaGlobSeed854027 Soybean Seeds Containing Globular-Stage Embryos Glycine max cDNA, mRNA sequence	1
gma-miR1509b	_	BT095965.1	gma-miR1509b_BT095965.1	gi	255639803	4	13.551	1	20	1082	1101	UUAAUCAAGGAAAUCACGGU	AUUGUGAUUUCUUUGGUAAU	Cleavage	| Soybean clone JCVI-FLGm-20K17 unknown mRNA	1
gma-miR1509b	_	AK245590.1	gma-miR1509b_AK245590.1	gi	210141671	4	14.062	1	20	1039	1058	UUAAUCAAGGAAAUCACGGU	AUUGUGAUUUCUUUGGCUAU	Cleavage	| Glycine max cDNA, clone: GMFL01-34-O15	1
gma-miR1509b	_	BT094319.1	gma-miR1509b_BT094319.1	gi	255636614	2.5	15.46	1	18	689	706	UUAAUCAAGGAAAUCACG	CCUGAUUUCUUUGAUUAU	Cleavage	| Soybean clone JCVI-FLGm-18B21 unknown mRNA	1
gma-miR1509b	_	D50868.1	gma-miR1509b_D50868.1	gi	857392	3.5	17.267	1	20	1053	1072	UUAAUCAAGGAAAUCACGGU	ACAGUGAAUUCCUUGAUAAA	Cleavage	Glycine max mRNA for mitotic cyclin a1-type, complete cds	1
gma-miR4340	_	CX705422.1	gma-miR4340_CX705422.1	gi	58018680	2	24.21	1	22	865	886	UGCAGAGAUAGGGACGCGCUUA	UGGCUGCGUCUCUGUCUCUGCG	Cleavage	gmrtDrNS01_29-B_M13R_C09_075.s3 Water stressed 48h segment 1 gmrtDrNS01 Glycine max cDNA 3', mRNA sequence	1
gma-miR4340	_	BW656437.1	gma-miR4340_BW656437.1	gi	209698537	2	9.711	1	21	112	132	UGCAGAGAUAGGGACGCGCUU	AACCGUGUCUCUCUCUCUGCA	Translation	BW656437 GMFL01 Glycine max cDNA clone GMFL01-10-P15 5' similar to Mg-chelatase like protein, mRNA sequence	1
gma-miR4340	_	FK018969.1	gma-miR4340_FK018969.1	gi	192323258	3	16.033	1	22	283	304	UGCAGAGAUAGGGACGCGCUUA	UAUGCUAGUCUCUAUUUCUGCA	Cleavage	GLND526TF JCVI-SOY3 Glycine max cDNA 5', mRNA sequence	1
gma-miR4340	_	FK008525.1	gma-miR4340_FK008525.1	gi	192315815	4	9.703	1	21	533	553	UGCAGAGAUAGGGACGCGCUU	AAACGCGUCCCUUUCUUUGAU	Translation	GLME379TR JCVI-SOY2 Glycine max cDNA 5', mRNA sequence	1
gma-miR4340	_	CX701931.1	gma-miR4340_CX701931.1	gi	58015189	4	14.721	1	22	375	396	UGCAGAGAUAGGGACGCGCUUA	UGAGCCUCUCCCAAUCUCUGUA	Translation	gmrtDrNS01_31-A_M13R_G11_083.s0 Water stressed gmrtDrNS01 Glycine max cDNA 3', mRNA sequence	1
gma-miR4340	_	AK245119.1	gma-miR4340_AK245119.1	gi	210141202	3.5	15.321	1	20	71	90	UGCAGAGAUAGGGACGCGCU	AGUGUCUCUCUCUCUCUGCA	Translation	| Glycine max cDNA, clone: GMFL01-21-H20	1
gma-miR4340	_	BW668538.1	gma-miR4340_BW668538.1	gi	209715210	2.5	16.693	1	18	17	34	UGCAGAGAUAGGGACGCG	UGUGUCUCUACCUCUGCA	Cleavage	BW668538 GMFL01 Glycine max cDNA clone GMFL01-29-B12 5', mRNA sequence	1
gma-miR4340	_	FK023527.1	gma-miR4340_FK023527.1	gi	192328495	4	16.46	1	21	582	602	UGCAGAGAUAGGGACGCGCUU	AAGCGCAUCCUACUCUUUGCA	Translation	GLRAD26TF JCVI-SOY3 Glycine max cDNA 5', mRNA sequence	1
gma-miR4340	_	EV263180.1	gma-miR4340_EV263180.1	gi	151393305	2.5	11.431	1	18	149	166	UGCAGAGAUAGGGACGCG	CGCGUUGUUAUCUUUGCA	Cleavage	GLLA356TF JCVI-SOY1 Glycine max cDNA 5', mRNA sequence	1
gma-miR4340	_	AK244073.1	gma-miR4340_AK244073.1	gi	210145382	2.5	9.303	1	18	28	45	UGCAGAGAUAGGGACGCG	UGCGUUUCUUUCUCUGCA	Translation	| Glycine max cDNA, clone: GMFL01-02-A09	1
gma-miR4341	_	BT097716.1	gma-miR4341_BT097716.1	gi	255644925	2.5	20.457	1	23	1518	1540	UGUGUUGAAAGUUUAACAUGACG	UGUUGUGUUGGACUUGUAACACA	Cleavage	| Soybean clone JCVI-FLGm-22O12 unknown mRNA	1
gma-miR4341	_	FK018432.1	gma-miR4341_FK018432.1	gi	192325536	3	7.597	1	24	573	596	UGUGUUGAAAGUUUAACAUGACGG	UCGCCAAGUUAAAGUUUCAACACC	Translation	GLNCZ37TF JCVI-SOY3 Glycine max cDNA 5', mRNA sequence	1
gma-miR4341	_	AK243801.1	gma-miR4341_AK243801.1	gi	210145110	3	17.527	1	21	240	260	UGUGUUGAAAGUUUAACAUGA	UCAUGUUAGCUUUUUGACACA	Cleavage	| Glycine max cDNA, clone: GMFL01-01-E18	1
gma-miR4341	_	AK243710.1	gma-miR4341_AK243710.1	gi	210145019	4	16.367	1	24	782	805	UGUGUUGAAAGUUUAACAUGACGG	UCUUCAUGUUAAGCUUUUAUCAAA	Cleavage	| Glycine max cDNA, clone: GMFL01-01-A18	1
gma-miR4341	_	AI460519.1	gma-miR4341_AI460519.1	gi	4313400	1.5	10.807	1	21	387	407	UGUGUUGAAAGUUUAACAUGA	UAAUGUUAAAUAUUCAACACA	Translation	sa65e09.y1 Gm-c1004 Glycine max cDNA clone GENOME SYSTEMS CLONE ID: Gm-c1004-4193 5' similar to TR:P94015 P94015 NAD+ DEPENDENT ISOCITRATE DEHYDROGENASE SUBUNIT 1 ;, mRNA sequence	2
gma-miR4341	_	AI460519.1	gma-miR4341_AI460519.1	gi	4313400	1.5	13.68	1	21	815	835	UGUGUUGAAAGUUUAACAUGA	UAAUGUUAAAUAUUCAACACA	Translation	sa65e09.y1 Gm-c1004 Glycine max cDNA clone GENOME SYSTEMS CLONE ID: Gm-c1004-4193 5' similar to TR:P94015 P94015 NAD+ DEPENDENT ISOCITRATE DEHYDROGENASE SUBUNIT 1 ;, mRNA sequence	2
gma-miR4341	_	BT097836.1	gma-miR4341_BT097836.1	gi	255645161	3	11.409	1	23	65	87	UGUGUUGAAAGUUUAACAUGACG	CGACAUCUUAAAAUUUUAGCACA	Translation	| Soybean clone JCVI-FLGm-22L3 unknown mRNA	1
gma-miR4341	_	FK021084.1	gma-miR4341_FK021084.1	gi	192329010	3.5	6.135	1	24	179	202	UGUGUUGAAAGUUUAACAUGACGG	CCUUUGUGUUAAACUUCCAACUCC	Cleavage	GLNDR05TR JCVI-SOY3 Glycine max cDNA 5', mRNA sequence	1
gma-miR4341	_	AK245010.1	gma-miR4341_AK245010.1	gi	210141091	4	17.153	1	24	1278	1301	UGUGUUGAAAGUUUAACAUGACGG	UCAUCAUGAUGAGCUUUCAACUUA	Cleavage	| Glycine max cDNA, clone: GMFL01-18-O07	1
gma-miR4341	_	GD799311.1	gma-miR4341_GD799311.1	gi	207825388	3	11.005	1	23	174	196	UGUGUUGAAAGUUUAACAUGACG	UGUCCUGGUAAAUUUUCAAUAUG	Cleavage	454GmaGlobSeed541960 Soybean Seeds Containing Globular-Stage Embryos Glycine max cDNA, mRNA sequence	1
gma-miR4341	_	BW660018.1	gma-miR4341_BW660018.1	gi	209729121	3	3.205	1	21	59	79	UGUGUUGAAAGUUUAACAUGA	UCAAGUUCAACUUUCAAUAUA	Cleavage	BW660018 GMFL01 Glycine max cDNA clone GMFL01-16-K21 5', mRNA sequence	1
gma-miR4341	_	BE823578.1	gma-miR4341_BE823578.1	gi	10255812	3.5	12.915	1	24	476	499	UGUGUUGAAAGUUUAACAUGACGG	CCAUUGUGUUGGACUUGCAACUCA	Cleavage	GM700021A20C10 Gm-r1070 Glycine max cDNA clone Gm-r1070-8180 3', mRNA sequence	1
gma-miR4341	_	FG991609.1	gma-miR4341_FG991609.1	gi	192296415	4	18.146	1	24	172	195	UGUGUUGAAAGUUUAACAUGACGG	CCCUCAUGUUGGAGCUUCAACGCG	Translation	GLLDU92TF JCVI-SOY1 Glycine max cDNA 5', mRNA sequence	1
gma-miR4341	_	BW664235.1	gma-miR4341_BW664235.1	gi	209702173	2.5	14.097	1	21	337	357	UGUGUUGAAAGUUUAACAUGA	UAAUGUUAGACUUUCAUUACA	Cleavage	BW664235 GMFL01 Glycine max cDNA clone GMFL01-22-O14 5', mRNA sequence	1
gma-miR4341	_	DQ468343.1	gma-miR4341_DQ468343.1	gi	93209554	3	16.843	1	20	525	544	UGUGUUGAAAGUUUAACAUG	CAUGUUAAUCUUUCAGUACC	Cleavage	| Glycine max SNI1 mRNA, complete cds	1
gma-miR4341	_	FG990522.1	gma-miR4341_FG990522.1	gi	192295668	3.5	9.026	1	23	125	147	UGUGUUGAAAGUUUAACAUGACG	CAUCAUCUUAAAUUGUUGACACA	Translation	GLLD591TF JCVI-SOY1 Glycine max cDNA 5', mRNA sequence	1
gma-miR4341	_	DQ822926.1	gma-miR4341_DQ822926.1	gi	110931735	3.5	9.291	1	24	469	492	UGUGUUGAAAGUUUAACAUGACGG	CCAACAUGUUUAAUUUUCAGCAUC	Cleavage	| Glycine max MYB transcription factor MYB142 (MYB142) mRNA, complete cds	1
gma-miR4341	_	M64704.1	gma-miR4341_M64704.1	gi	170043	2.5	15.439	1	21	1057	1077	UGUGUUGAAAGUUUAACAUGA	UCCUGAUGAACUUUCAAUGCA	Cleavage	Soybean phytoene desaturase mRNA, complete cds	1
gma-miR4341	_	AK245366.1	gma-miR4341_AK245366.1	gi	210141447	3.5	20.043	1	21	523	543	UGUGUUGAAAGUUUAACAUGA	UCAUGCUGGACAUUCAGCACA	Translation	| Glycine max cDNA, clone: GMFL01-28-G17	1
gma-miR4341	_	AK285676.1	gma-miR4341_AK285676.1	gi	210142894	3.5	23.209	1	21	510	530	UGUGUUGAAAGUUUAACAUGA	UCGUGUUGGUCUUUCAGUACG	Cleavage	| Glycine max cDNA, clone: GMFL01-14-H19	1
gma-miR4341	_	BT094109.1	gma-miR4341_BT094109.1	gi	255636201	1.5	23.958	1	18	1253	1270	UGUGUUGAAAGUUUAACA	UGUUAGACAUUCAACACA	Translation	| Soybean clone JCVI-FLGm-24L1 unknown mRNA	1
gma-miR4342	_	CO980847.1	gma-miR4342_CO980847.1	gi	51336981	3.5	16.237	1	24	471	494	AAUCGACUUAGAAUGUAGGAUGGU	AACAUCCUGCAUUGUAAGUUGGUG	Translation	GM89009A2G04.r1 Gm-r1089 Glycine max cDNA clone Gm-r1089-3368 3, mRNA sequence	1
gma-miR4342	_	BM308020.1	gma-miR4342_BM308020.1	gi	18039726	3.5	11.812	1	24	164	187	AAUCGACUUAGAAUGUAGGAUGGU	AUAAUUCUGCUUUUUAAGUCAAUU	Cleavage	sak40g09.y1 Gm-c1036 Glycine max cDNA clone SOYBEAN CLONE ID: Gm-c1036-5682 5', mRNA sequence	1
gma-miR4342	_	BT098644.1	gma-miR4342_BT098644.1	gi	255646746	4	18.121	1	23	69	91	AAUCGACUUAGAAUGUAGGAUGG	CCUUCUUGUAGUCUAGGUCGAUG	Cleavage	| Soybean clone JCVI-FLGm-16N21 unknown mRNA	1
gma-miR4342	_	EV277686.1	gma-miR4342_EV277686.1	gi	151407871	3.5	10.871	1	22	377	398	AAUCGACUUAGAAUGUAGGAUG	UAUUCUAGAUUUUAAGCUGAUU	Cleavage	GLMD705TF JCVI-SOY2 Glycine max cDNA 5', mRNA sequence	1
gma-miR4342	_	AK245424.1	gma-miR4342_AK245424.1	gi	210141505	3.5	14.507	1	23	83	105	AAUCGACUUAGAAUGUAGGAUGG	UUGUUUUUCAUUCUGAUUCGAUU	Cleavage	| Glycine max cDNA, clone: GMFL01-30-B14	1
gma-miR4342	_	AK244178.1	gma-miR4342_AK244178.1	gi	210145487	4	13.655	1	24	409	432	AAUCGACUUAGAAUGUAGGAUGGU	AUGGUUUUACAUUCUAAUUUUAUU	Cleavage	| Glycine max cDNA, clone: GMFL01-02-E21	1
gma-miR4342	_	HO760224.1	gma-miR4342_HO760224.1	gi	308098483	3.5	14.232	1	24	82	105	AAUCGACUUAGAAUGUAGGAUGGU	AUUUUCUUACAUUCACAGUUGGUU	Translation	five-A1.txt SSH cDNA library induced by salt from soybean Glycine max cDNA, mRNA sequence	1
gma-miR4342	_	AK286683.1	gma-miR4342_AK286683.1	gi	210143901	3.5	14.328	1	22	391	412	AAUCGACUUAGAAUGUAGGAUG	CUUCCUGCGUUUGGAGUUGAUU	Translation	| Glycine max cDNA, clone: GMFL01-34-E24	1
gma-miR4342	_	AK245713.1	gma-miR4342_AK245713.1	gi	210141794	4	13.734	1	23	1049	1071	AAUCGACUUAGAAUGUAGGAUGG	CUGUGCUGCAUUUUAAUUUGAUA	Cleavage	| Glycine max cDNA, clone: GMFL01-39-E05	1
gma-miR4343a	_	FG996552.1	gma-miR4343a_FG996552.1	gi	192306092	2.5	16.517	1	23	571	593	AAAAAACUUACGGAUCAAGUUGA	UCAAUUGGAUCCGUAGGUUUUUG	Cleavage	GLLEQ35TR JCVI-SOY1 Glycine max cDNA 5', mRNA sequence	1
gma-miR4343a	_	EV275958.1	gma-miR4343a_EV275958.1	gi	151406143	2	9.859	1	23	630	652	AAAAAACUUACGGAUCAAGUUGA	UUAAAUUGAUUCGUUGGUUUUUU	Translation	GLMCN80TF JCVI-SOY2 Glycine max cDNA 5', mRNA sequence	1
gma-miR4343a	_	EH260907.1	gma-miR4343a_EH260907.1	gi	120532774	3.5	8.723	1	24	166	189	AAAAAACUUACGGAUCAAGUUGAU	AUCAGCUUGAUCUUUUUGUUUUUU	Translation	JGI_ACBU4123.fwd ACBU Phakopsora pachyrhizi infected soybean leaf tissue 6-8 days post inoculation with TW72-1 urediniospores Glycine max cDNA clone ACBU4123 5', mRNA sequence	1
gma-miR4343a	_	CO982211.1	gma-miR4343a_CO982211.1	gi	51338345	4	8.482	1	23	102	124	AAAAAACUUACGGAUCAAGUUGA	UCAAUUUGGUCUCUAGUUUUUUU	Translation	GM89006A2B10.r2 Gm-r1089 Glycine max cDNA clone Gm-r1089-1988 3, mRNA sequence	1
gma-miR4343a	_	AW349468.1	gma-miR4343a_AW349468.1	gi	6847178	3	13.507	1	21	623	643	AAAAAACUUACGGAUCAAGUU	AACUGGAUUUGUAAGUUUUUA	Cleavage	GM210007A20G1 Gm-r1021 Glycine max cDNA clone Gm-r1021-2594 3', mRNA sequence	1
gma-miR4343a	_	BU550715.1	gma-miR4343a_BU550715.1	gi	22933576	3.5	14.856	1	24	159	182	AAAAAACUUACGGAUCAAGUUGAU	AUUAAAUUGAUUUUUAGGUUUUUG	Translation	GM880021B10B07 Gm-r1088 Glycine max cDNA clone Gm-r1088-7765 3', mRNA sequence	1
gma-miR4343a	_	GR854882.1	gma-miR4343a_GR854882.1	gi	254341154	3.5	16.537	1	23	193	215	AAAAAACUUACGGAUCAAGUUGA	UCGGCUUGGUUUAUAUGUUUUUU	Translation	CCCC19932.b1 CCCC Glycine max callus grown in dark condition Glycine max cDNA clone CCCC19932 5', mRNA sequence	1
gma-miR4343a	_	BE209637.1	gma-miR4343a_BE209637.1	gi	8825907	3	15.54	1	24	421	444	AAAAAACUUACGGAUCAAGUUGAU	AUCUAAUUGAUUUGUAUGUUUUUG	Cleavage	so31d10.y1 Gm-c1037 Glycine max cDNA clone GENOME SYSTEMS CLONE ID: Gm-c1037-3788 5', mRNA sequence	1
gma-miR4343a	_	BT094585.1	gma-miR4343a_BT094585.1	gi	255637129	4	15.707	1	24	809	832	AAAAAACUUACGGAUCAAGUUGAU	AUCCACUUGAUGUGUACCUUUUUU	Cleavage	| Soybean clone JCVI-FLGm-18J8 unknown mRNA	1
gma-miR4343a	_	BE661374.1	gma-miR4343a_BE661374.1	gi	9987266	3.5	7.032	1	24	29	52	AAAAAACUUACGGAUCAAGUUGAU	AUCGCUUUGAUUCGUUGAUUUUUU	Translation	462 GmaxSC Glycine max cDNA, mRNA sequence	1
gma-miR4343a	_	AK246131.1	gma-miR4343a_AK246131.1	gi	210142212	3	6.736	1	23	149	171	AAAAAACUUACGGAUCAAGUUGA	UCGCUUUGAUUCGUUAAUUUUUU	Translation	| Glycine max cDNA, clone: GMFL01-52-N13	1
gma-miR4343a	_	AW620907.1	gma-miR4343a_AW620907.1	gi	7327109	2.5	9.751	1	19	166	184	AAAAAACUUACGGAUCAAG	CUUGAUUUGUAAAUUUUUU	Cleavage	sj50c04.y1 Gm-c1033 Glycine max cDNA clone GENOME SYSTEMS CLONE ID: Gm-c1033-703 5', mRNA sequence	1
gma-miR4343a	_	BT094434.1	gma-miR4343a_BT094434.1	gi	255636835	4	18.86	1	21	1147	1167	AAAAAACUUACGGAUCAAGUU	AACUUCAUUCGUAAGUUUCUG	Cleavage	| Soybean clone JCVI-FLGm-24H4 unknown mRNA	1
gma-miR4343a	_	BT095173.1	gma-miR4343a_BT095173.1	gi	255638263	3.5	17.329	1	23	879	901	AAAAAACUUACGGAUCAAGUUGA	UUGGUUAGAUCUGUGAUUUUUUU	Cleavage	| Soybean clone JCVI-FLGm-6L6 unknown mRNA	1
gma-miR4343a	_	CX706876.1	gma-miR4343a_CX706876.1	gi	58020134	4	10.18	1	23	621	643	AAAAAACUUACGGAUCAAGUUGA	UUAAUUUCGUCCUUAACUUUUUU	Translation	gmrtDrNS01_17-C_M13R_A07_063.s1 Water stressed 5h segment 1 gmrtDrNS01 Glycine max cDNA 3', mRNA sequence	1
[truncated: 7,380 more rows]
