# Supplementary material for: Identifying the Soybean microRNAs Related to Phytophthora sojae Based on RNA Sequencing and Bioinformatics Analysis
Source: Int J Mol Sci. 2023 May 10;24(10):8546. doi: 10.3390/ijms24108546 (PMC10218560; doi:10.3390/ijms24108546)
Supplement: Supplementary file 1 [file ijms-24-08546-s001.zip › Table-S6.xlsx]

## Sheet: 1
Table-S6: PsRobot predict 5323 miRNA-target relationships
		gb		miRNA/	score
gma-miR156d	_	BI470983.1	gma-miR156d_BI470983.1	miR156d	1.5
gma-miR156d	_	BT093985.1	gma-miR156d_BT093985.1	miR156d	1
gma-miR156d	_	BT093985.1	gma-miR156d_BT093985.1	miR156d	1
gma-miR156d	_	CA852150.1	gma-miR156d_CA852150.1	miR156d	3
gma-miR156d	_	CX700989.1	gma-miR156d_CX700989.1	miR156d	3
gma-miR156d	_	DB965762.1	gma-miR156d_DB965762.1	miR156d	3
gma-miR156d	_	DB970978.1	gma-miR156d_DB970978.1	miR156d	2.5
gma-miR156d	_	BW665608.1	gma-miR156d_BW665608.1	miR156d	3
gma-miR156d	_	GR836663.1	gma-miR156d_GR836663.1	miR156d	3
gma-miR156d	_	BI699894.1	gma-miR156d_BI699894.1	miR156d	3
gma-miR156d	_	DB960843.1	gma-miR156d_DB960843.1	miR156d	2.5
gma-miR156d	_	BT098928.1	gma-miR156d_BT098928.1	miR156d	2.5
gma-miR156d	_	BQ079922.1	gma-miR156d_BQ079922.1	miR156d	3
gma-miR156d	_	BM092276.1	gma-miR156d_BM092276.1	miR156d	1.5
gma-miR156d	_	BU548487.1	gma-miR156d_BU548487.1	miR156d	2.8
gma-miR156d	_	BE058432.1	gma-miR156d_BE058432.1	miR156d	2.5
gma-miR156d	_	BT094172.1	gma-miR156d_BT094172.1	miR156d	3
gma-miR156e	_	BI470983.1	gma-miR156e_BI470983.1	miR156e	1.5
gma-miR156e	_	BT093985.1	gma-miR156e_BT093985.1	miR156e	1
gma-miR156e	_	BT093985.1	gma-miR156e_BT093985.1	miR156e	1
gma-miR156e	_	CA852150.1	gma-miR156e_CA852150.1	miR156e	3
gma-miR156e	_	CX700989.1	gma-miR156e_CX700989.1	miR156e	3
gma-miR156e	_	DB965762.1	gma-miR156e_DB965762.1	miR156e	3
gma-miR156e	_	DB970978.1	gma-miR156e_DB970978.1	miR156e	2.5
gma-miR156e	_	BW665608.1	gma-miR156e_BW665608.1	miR156e	3
gma-miR156e	_	GR836663.1	gma-miR156e_GR836663.1	miR156e	3
gma-miR156e	_	BI699894.1	gma-miR156e_BI699894.1	miR156e	3
gma-miR156e	_	DB960843.1	gma-miR156e_DB960843.1	miR156e	2.5
gma-miR156e	_	BT098928.1	gma-miR156e_BT098928.1	miR156e	2.5
gma-miR156e	_	BQ079922.1	gma-miR156e_BQ079922.1	miR156e	3
gma-miR156e	_	BM092276.1	gma-miR156e_BM092276.1	miR156e	1.5
gma-miR156e	_	BU548487.1	gma-miR156e_BU548487.1	miR156e	2.8
gma-miR156e	_	BE058432.1	gma-miR156e_BE058432.1	miR156e	2.5
gma-miR156e	_	BT094172.1	gma-miR156e_BT094172.1	miR156e	3
gma-miR156c	_	BI470983.1	gma-miR156c_BI470983.1	miR156c	1.5
gma-miR156c	_	BT093985.1	gma-miR156c_BT093985.1	miR156c	1
gma-miR156c	_	BT093985.1	gma-miR156c_BT093985.1	miR156c	1
gma-miR156c	_	CA852150.1	gma-miR156c_CA852150.1	miR156c	3
gma-miR156c	_	CX700989.1	gma-miR156c_CX700989.1	miR156c	3
gma-miR156c	_	DB965762.1	gma-miR156c_DB965762.1	miR156c	3
gma-miR156c	_	DB970978.1	gma-miR156c_DB970978.1	miR156c	2.5
gma-miR156c	_	BW665608.1	gma-miR156c_BW665608.1	miR156c	3
gma-miR156c	_	GR836663.1	gma-miR156c_GR836663.1	miR156c	3
gma-miR156c	_	BI699894.1	gma-miR156c_BI699894.1	miR156c	3
gma-miR156c	_	DB960843.1	gma-miR156c_DB960843.1	miR156c	2.5
gma-miR156c	_	BT098928.1	gma-miR156c_BT098928.1	miR156c	2.5
gma-miR156c	_	BQ079922.1	gma-miR156c_BQ079922.1	miR156c	3
gma-miR156c	_	BM092276.1	gma-miR156c_BM092276.1	miR156c	1.5
gma-miR156c	_	BU548487.1	gma-miR156c_BU548487.1	miR156c	2.8
gma-miR156c	_	BE058432.1	gma-miR156c_BE058432.1	miR156c	2.5
gma-miR156c	_	BT094172.1	gma-miR156c_BT094172.1	miR156c	3
gma-miR159a-5p	_	AK286525.1	gma-miR159a-5p_AK286525.1	miR159a-5p	2.8
gma-miR159a-5p	_	BT093588.1	gma-miR159a-5p_BT093588.1	miR159a-5p	3
gma-miR159a-5p	_	EV281359.1	gma-miR159a-5p_EV281359.1	miR159a-5p	3
gma-miR159a-5p	_	CX548420.1	gma-miR159a-5p_CX548420.1	miR159a-5p	3
gma-miR159a-5p	_	FK005520.1	gma-miR159a-5p_FK005520.1	miR159a-5p	2.5
gma-miR159a-5p	_	BI967159.1	gma-miR159a-5p_BI967159.1	miR159a-5p	2.5
gma-miR159a-5p	_	AF502080.1	gma-miR159a-5p_AF502080.1	miR159a-5p	2.5
gma-miR159a-5p	_	FJ795034.1	gma-miR159a-5p_FJ795034.1	miR159a-5p	3
gma-miR159a-5p	_	CX710169.1	gma-miR159a-5p_CX710169.1	miR159a-5p	2.5
gma-miR159a-5p	_	AK285472.1	gma-miR159a-5p_AK285472.1	miR159a-5p	2.8
gma-miR159a-5p	_	AK243827.1	gma-miR159a-5p_AK243827.1	miR159a-5p	3
gma-miR159a-5p	_	AK245964.1	gma-miR159a-5p_AK245964.1	miR159a-5p	2.5
gma-miR159a-5p	_	BT095491.1	gma-miR159a-5p_BT095491.1	miR159a-5p	2.5
gma-miR159a-5p	_	GR851454.1	gma-miR159a-5p_GR851454.1	miR159a-5p	2.2
gma-miR159a-3p	_	DB956426.1	gma-miR159a-3p_DB956426.1	miR159a-3p	2
gma-miR159a-3p	_	BT098473.1	gma-miR159a-3p_BT098473.1	miR159a-3p	3
gma-miR159a-3p	_	HO760713.1	gma-miR159a-3p_HO760713.1	miR159a-3p	2.5
gma-miR159a-3p	_	BW662349.1	gma-miR159a-3p_BW662349.1	miR159a-3p	3
gma-miR159a-3p	_	CO984035.1	gma-miR159a-3p_CO984035.1	miR159a-3p	3
gma-miR159a-3p	_	CO984960.1	gma-miR159a-3p_CO984960.1	miR159a-3p	1.5
gma-miR159a-3p	_	AW432225.1	gma-miR159a-3p_AW432225.1	miR159a-3p	2.5
gma-miR159a-3p	_	BM732687.1	gma-miR159a-3p_BM732687.1	miR159a-3p	2.8
gma-miR159a-3p	_	EU444599.1	gma-miR159a-3p_EU444599.1	miR159a-3p	3
gma-miR159a-3p	_	AK245163.1	gma-miR159a-3p_AK245163.1	miR159a-3p	2
gma-miR159a-3p	_	DB967613.1	gma-miR159a-3p_DB967613.1	miR159a-3p	3
gma-miR159a-3p	_	BT094769.1	gma-miR159a-3p_BT094769.1	miR159a-3p	2.8
gma-miR160a-5p	_	CA784503.1	gma-miR160a-5p_CA784503.1	miR160a-5p	0.5
gma-miR160a-5p	_	BU760860.1	gma-miR160a-5p_BU760860.1	miR160a-5p	0
gma-miR160a-3p	_	CO981627.1	gma-miR160a-3p_CO981627.1	miR160a-3p	3
gma-miR166a-5p	_	AK244788.1	gma-miR166a-5p_AK244788.1	miR166a-5p	2.8
gma-miR166a-5p	_	FG989151.1	gma-miR166a-5p_FG989151.1	miR166a-5p	3
gma-miR166a-5p	_	BT095961.1	gma-miR166a-5p_BT095961.1	miR166a-5p	3
gma-miR166a-5p	_	AK286382.1	gma-miR166a-5p_AK286382.1	miR166a-5p	3
gma-miR166a-5p	_	EH222770.1	gma-miR166a-5p_EH222770.1	miR166a-5p	3
gma-miR166a-5p	_	HO044352.1	gma-miR166a-5p_HO044352.1	miR166a-5p	2.8
gma-miR166a-3p	_	BM093127.1	gma-miR166a-3p_BM093127.1	miR166a-3p	1.8
gma-miR166a-3p	_	BU927293.1	gma-miR166a-3p_BU927293.1	miR166a-3p	1.8
gma-miR166a-3p	_	HO044352.1	gma-miR166a-3p_HO044352.1	miR166a-3p	3
gma-miR166b	_	BM093127.1	gma-miR166b_BM093127.1	miR166b	1.8
gma-miR166b	_	BU927293.1	gma-miR166b_BU927293.1	miR166b	1.8
gma-miR166b	_	HO044352.1	gma-miR166b_HO044352.1	miR166b	3
gma-miR167a	_	CO984488.1	gma-miR167a_CO984488.1	miR167a	0
gma-miR167a	_	FJ528663.1	gma-miR167a_FJ528663.1	miR167a	2.8
gma-miR167a	_	AI460612.1	gma-miR167a_AI460612.1	miR167a	3
gma-miR167a	_	BE823108.1	gma-miR167a_BE823108.1	miR167a	1.5
gma-miR167a	_	AK245366.1	gma-miR167a_AK245366.1	miR167a	2.8
gma-miR167a	_	BG726254.1	gma-miR167a_BG726254.1	miR167a	2.5
gma-miR167a	_	EV272038.1	gma-miR167a_EV272038.1	miR167a	3
gma-miR167b	_	CO984488.1	gma-miR167b_CO984488.1	miR167b	0
gma-miR167b	_	FJ528663.1	gma-miR167b_FJ528663.1	miR167b	2.8
gma-miR167b	_	AI460612.1	gma-miR167b_AI460612.1	miR167b	3
gma-miR167b	_	BE823108.1	gma-miR167b_BE823108.1	miR167b	1.5
gma-miR167b	_	AK245366.1	gma-miR167b_AK245366.1	miR167b	2.8
gma-miR167b	_	BG726254.1	gma-miR167b_BG726254.1	miR167b	2.5
gma-miR167b	_	EV272038.1	gma-miR167b_EV272038.1	miR167b	3
gma-miR168a	_	BT095626.1	gma-miR168a_BT095626.1	miR168a	2.2
gma-miR168a	_	AK286252.1	gma-miR168a_AK286252.1	miR168a	3
gma-miR172a	_	FK424762.1	gma-miR172a_FK424762.1	miR172a	2
gma-miR172a	_	BT093808.1	gma-miR172a_BT093808.1	miR172a	3
gma-miR172a	_	BT093335.1	gma-miR172a_BT093335.1	miR172a	3
gma-miR172a	_	CX706296.1	gma-miR172a_CX706296.1	miR172a	2.8
gma-miR172a	_	CO979925.1	gma-miR172a_CO979925.1	miR172a	3
gma-miR172a	_	BW660820.1	gma-miR172a_BW660820.1	miR172a	2.8
gma-miR172a	_	CX706932.1	gma-miR172a_CX706932.1	miR172a	3
gma-miR172a	_	CO979349.1	gma-miR172a_CO979349.1	miR172a	2.2
gma-miR172a	_	CD414658.1	gma-miR172a_CD414658.1	miR172a	2.5
gma-miR172a	_	CX705497.1	gma-miR172a_CX705497.1	miR172a	2.5
gma-miR172a	_	CO980552.1	gma-miR172a_CO980552.1	miR172a	2.8
gma-miR172a	_	CX702070.1	gma-miR172a_CX702070.1	miR172a	3
gma-miR172a	_	CX710767.1	gma-miR172a_CX710767.1	miR172a	2.8
gma-miR172a	_	BI469833.1	gma-miR172a_BI469833.1	miR172a	1
gma-miR172a	_	CX705611.1	gma-miR172a_CX705611.1	miR172a	2.8
gma-miR172a	_	BT098649.1	gma-miR172a_BT098649.1	miR172a	2.8
gma-miR172a	_	EV276860.1	gma-miR172a_EV276860.1	miR172a	2.5
gma-miR172a	_	AK285480.1	gma-miR172a_AK285480.1	miR172a	3
gma-miR172a	_	BT098113.1	gma-miR172a_BT098113.1	miR172a	3
gma-miR172b-5p	_	AK245027.1	gma-miR172b-5p_AK245027.1	miR172b-5p	3
gma-miR172b-5p	_	BT093341.1	gma-miR172b-5p_BT093341.1	miR172b-5p	2.8
gma-miR172b-5p	_	CX547884.1	gma-miR172b-5p_CX547884.1	miR172b-5p	2
gma-miR172b-5p	_	BT097247.1	gma-miR172b-5p_BT097247.1	miR172b-5p	2.8
gma-miR172b-5p	_	BT099156.1	gma-miR172b-5p_BT099156.1	miR172b-5p	2.8
gma-miR172b-5p	_	EH220454.1	gma-miR172b-5p_EH220454.1	miR172b-5p	2.2
gma-miR172b-5p	_	FK015676.1	gma-miR172b-5p_FK015676.1	miR172b-5p	3
gma-miR172b-5p	_	AK245881.1	gma-miR172b-5p_AK245881.1	miR172b-5p	3
gma-miR172b-5p	_	EH260836.1	gma-miR172b-5p_EH260836.1	miR172b-5p	3
gma-miR172b-5p	_	GD935618.1	gma-miR172b-5p_GD935618.1	miR172b-5p	2.5
gma-miR172b-5p	_	GR831176.1	gma-miR172b-5p_GR831176.1	miR172b-5p	3
gma-miR172b-5p	_	BT098834.1	gma-miR172b-5p_BT098834.1	miR172b-5p	2.5
gma-miR172b-5p	_	CX702773.1	gma-miR172b-5p_CX702773.1	miR172b-5p	3
gma-miR172b-5p	_	AK244506.1	gma-miR172b-5p_AK244506.1	miR172b-5p	3
gma-miR172b-5p	_	EV277380.1	gma-miR172b-5p_EV277380.1	miR172b-5p	3
gma-miR172b-5p	_	AW705887.1	gma-miR172b-5p_AW705887.1	miR172b-5p	2.8
gma-miR172b-5p	_	CX702816.1	gma-miR172b-5p_CX702816.1	miR172b-5p	2
gma-miR172b-5p	_	CO979833.1	gma-miR172b-5p_CO979833.1	miR172b-5p	2.8
gma-miR172b-5p	_	EV265520.1	gma-miR172b-5p_EV265520.1	miR172b-5p	3
gma-miR172b-5p	_	HO043643.1	gma-miR172b-5p_HO043643.1	miR172b-5p	3
gma-miR172b-5p	_	BT098581.1	gma-miR172b-5p_BT098581.1	miR172b-5p	2.5
gma-miR172b-5p	_	AK245143.1	gma-miR172b-5p_AK245143.1	miR172b-5p	3
gma-miR172b-5p	_	CK768649.1	gma-miR172b-5p_CK768649.1	miR172b-5p	2.5
gma-miR172b-5p	_	CK768572.1	gma-miR172b-5p_CK768572.1	miR172b-5p	3
gma-miR172b-5p	_	CD391256.1	gma-miR172b-5p_CD391256.1	miR172b-5p	2.5
gma-miR172b-5p	_	FK018833.1	gma-miR172b-5p_FK018833.1	miR172b-5p	3
gma-miR172b-5p	_	CO979938.1	gma-miR172b-5p_CO979938.1	miR172b-5p	3
gma-miR172b-5p	_	AK286850.1	gma-miR172b-5p_AK286850.1	miR172b-5p	3
gma-miR172b-5p	_	FG990696.1	gma-miR172b-5p_FG990696.1	miR172b-5p	3
gma-miR172b-5p	_	BT094219.1	gma-miR172b-5p_BT094219.1	miR172b-5p	3
gma-miR172b-5p	_	CX704375.1	gma-miR172b-5p_CX704375.1	miR172b-5p	2
gma-miR172b-5p	_	GR860273.1	gma-miR172b-5p_GR860273.1	miR172b-5p	3
gma-miR172b-5p	_	AK286070.1	gma-miR172b-5p_AK286070.1	miR172b-5p	2.8
gma-miR172b-5p	_	BT097054.1	gma-miR172b-5p_BT097054.1	miR172b-5p	3
gma-miR172b-5p	_	AK285658.1	gma-miR172b-5p_AK285658.1	miR172b-5p	3
gma-miR172b-3p	_	FK424762.1	gma-miR172b-3p_FK424762.1	miR172b-3p	2
gma-miR172b-3p	_	BT093808.1	gma-miR172b-3p_BT093808.1	miR172b-3p	3
gma-miR172b-3p	_	BT093335.1	gma-miR172b-3p_BT093335.1	miR172b-3p	3
gma-miR172b-3p	_	CX706296.1	gma-miR172b-3p_CX706296.1	miR172b-3p	2.8
gma-miR172b-3p	_	CO979925.1	gma-miR172b-3p_CO979925.1	miR172b-3p	3
gma-miR172b-3p	_	BW660820.1	gma-miR172b-3p_BW660820.1	miR172b-3p	2.8
gma-miR172b-3p	_	CX706932.1	gma-miR172b-3p_CX706932.1	miR172b-3p	3
gma-miR172b-3p	_	CO979349.1	gma-miR172b-3p_CO979349.1	miR172b-3p	2.2
gma-miR172b-3p	_	CD414658.1	gma-miR172b-3p_CD414658.1	miR172b-3p	2.5
gma-miR172b-3p	_	CX705497.1	gma-miR172b-3p_CX705497.1	miR172b-3p	2.5
gma-miR172b-3p	_	CO980552.1	gma-miR172b-3p_CO980552.1	miR172b-3p	2.8
gma-miR172b-3p	_	CX702070.1	gma-miR172b-3p_CX702070.1	miR172b-3p	3
gma-miR172b-3p	_	CX710767.1	gma-miR172b-3p_CX710767.1	miR172b-3p	2.8
gma-miR172b-3p	_	BI469833.1	gma-miR172b-3p_BI469833.1	miR172b-3p	1
gma-miR172b-3p	_	CX705611.1	gma-miR172b-3p_CX705611.1	miR172b-3p	2.8
gma-miR172b-3p	_	BT098649.1	gma-miR172b-3p_BT098649.1	miR172b-3p	2.8
gma-miR172b-3p	_	EV276860.1	gma-miR172b-3p_EV276860.1	miR172b-3p	2.5
gma-miR172b-3p	_	AK285480.1	gma-miR172b-3p_AK285480.1	miR172b-3p	3
gma-miR172b-3p	_	BT098113.1	gma-miR172b-3p_BT098113.1	miR172b-3p	3
gma-miR319a	_	BT097426.1	gma-miR319a_BT097426.1	miR319a	3
gma-miR319a	_	BU081024.1	gma-miR319a_BU081024.1	miR319a	2.8
gma-miR319a	_	CX701163.1	gma-miR319a_CX701163.1	miR319a	3
gma-miR319a	_	BT098524.1	gma-miR319a_BT098524.1	miR319a	3
gma-miR319a	_	CX710262.1	gma-miR319a_CX710262.1	miR319a	1
gma-miR319a	_	CO984960.1	gma-miR319a_CO984960.1	miR319a	0.5
gma-miR319a	_	BQ080234.1	gma-miR319a_BQ080234.1	miR319a	3
gma-miR319a	_	BT095202.1	gma-miR319a_BT095202.1	miR319a	3
gma-miR319a	_	BT093829.1	gma-miR319a_BT093829.1	miR319a	3
gma-miR319a	_	AF145349.1	gma-miR319a_AF145349.1	miR319a	3
gma-miR319a	_	CX706930.1	gma-miR319a_CX706930.1	miR319a	3
gma-miR319a	_	BT098159.1	gma-miR319a_BT098159.1	miR319a	2.5
gma-miR319a	_	BT094207.1	gma-miR319a_BT094207.1	miR319a	3
gma-miR319a	_	AK245163.1	gma-miR319a_AK245163.1	miR319a	3
gma-miR319a	_	EV267049.1	gma-miR319a_EV267049.1	miR319a	2.2
gma-miR319a	_	BT094591.1	gma-miR319a_BT094591.1	miR319a	3
gma-miR319a	_	DQ340248.1	gma-miR319a_DQ340248.1	miR319a	3
gma-miR319a	_	BU547800.1	gma-miR319a_BU547800.1	miR319a	3
gma-miR319b	_	BT097426.1	gma-miR319b_BT097426.1	miR319b	3
gma-miR319b	_	BU081024.1	gma-miR319b_BU081024.1	miR319b	2.8
gma-miR319b	_	CX701163.1	gma-miR319b_CX701163.1	miR319b	3
gma-miR319b	_	BT098524.1	gma-miR319b_BT098524.1	miR319b	3
gma-miR319b	_	CX710262.1	gma-miR319b_CX710262.1	miR319b	1
gma-miR319b	_	CO984960.1	gma-miR319b_CO984960.1	miR319b	0.5
gma-miR319b	_	BQ080234.1	gma-miR319b_BQ080234.1	miR319b	3
gma-miR319b	_	BT095202.1	gma-miR319b_BT095202.1	miR319b	3
gma-miR319b	_	BT093829.1	gma-miR319b_BT093829.1	miR319b	3
gma-miR319b	_	AF145349.1	gma-miR319b_AF145349.1	miR319b	3
gma-miR319b	_	CX706930.1	gma-miR319b_CX706930.1	miR319b	3
gma-miR319b	_	BT098159.1	gma-miR319b_BT098159.1	miR319b	2.5
gma-miR319b	_	BT094207.1	gma-miR319b_BT094207.1	miR319b	3
gma-miR319b	_	AK245163.1	gma-miR319b_AK245163.1	miR319b	3
gma-miR319b	_	EV267049.1	gma-miR319b_EV267049.1	miR319b	2.2
gma-miR319b	_	BT094591.1	gma-miR319b_BT094591.1	miR319b	3
gma-miR319b	_	DQ340248.1	gma-miR319b_DQ340248.1	miR319b	3
gma-miR319b	_	BU547800.1	gma-miR319b_BU547800.1	miR319b	3
gma-miR156a	_	BI470983.1	gma-miR156a_BI470983.1	miR156a	1
gma-miR156a	_	BT093985.1	gma-miR156a_BT093985.1	miR156a	1
gma-miR156a	_	BT093985.1	gma-miR156a_BT093985.1	miR156a	1
gma-miR156a	_	CX704974.1	gma-miR156a_CX704974.1	miR156a	3
gma-miR156a	_	FG993238.1	gma-miR156a_FG993238.1	miR156a	3
gma-miR156a	_	AK285457.1	gma-miR156a_AK285457.1	miR156a	3
gma-miR156a	_	CX710640.1	gma-miR156a_CX710640.1	miR156a	3
gma-miR156a	_	BW658739.1	gma-miR156a_BW658739.1	miR156a	2.5
gma-miR156a	_	BW658739.1	gma-miR156a_BW658739.1	miR156a	2.5
gma-miR156a	_	BG650957.1	gma-miR156a_BG650957.1	miR156a	2.5
gma-miR156a	_	BT096443.1	gma-miR156a_BT096443.1	miR156a	3
gma-miR156a	_	CO981579.1	gma-miR156a_CO981579.1	miR156a	3
gma-miR156a	_	CX547360.1	gma-miR156a_CX547360.1	miR156a	2.5
gma-miR156a	_	AK286916.1	gma-miR156a_AK286916.1	miR156a	2.5
gma-miR156a	_	HO034630.1	gma-miR156a_HO034630.1	miR156a	3
gma-miR156a	_	BI699894.1	gma-miR156a_BI699894.1	miR156a	3
gma-miR156a	_	BU548581.1	gma-miR156a_BU548581.1	miR156a	3
gma-miR156a	_	GR832702.1	gma-miR156a_GR832702.1	miR156a	2.5
gma-miR156a	_	BT098928.1	gma-miR156a_BT098928.1	miR156a	2
gma-miR156a	_	AW349197.1	gma-miR156a_AW349197.1	miR156a	3
gma-miR156a	_	BQ612279.1	gma-miR156a_BQ612279.1	miR156a	3
gma-miR156a	_	BM092276.1	gma-miR156a_BM092276.1	miR156a	1
gma-miR156a	_	FG995107.1	gma-miR156a_FG995107.1	miR156a	3
gma-miR156a	_	CO981610.1	gma-miR156a_CO981610.1	miR156a	2.5
gma-miR156a	_	BT095556.1	gma-miR156a_BT095556.1	miR156a	3
gma-miR156a	_	AK286451.1	gma-miR156a_AK286451.1	miR156a	3
gma-miR156a	_	EH262798.1	gma-miR156a_EH262798.1	miR156a	3
gma-miR156a	_	BE822603.1	gma-miR156a_BE822603.1	miR156a	2.5
gma-miR156a	_	BE058432.1	gma-miR156a_BE058432.1	miR156a	2
gma-miR156a	_	AK287073.1	gma-miR156a_AK287073.1	miR156a	3
gma-miR156a	_	FG988569.1	gma-miR156a_FG988569.1	miR156a	3
gma-miR156a	_	BU546544.1	gma-miR156a_BU546544.1	miR156a	3
gma-miR156a	_	GR824546.1	gma-miR156a_GR824546.1	miR156a	3
gma-miR156a	_	BT094172.1	gma-miR156a_BT094172.1	miR156a	2.5
gma-miR156a	_	EV274038.1	gma-miR156a_EV274038.1	miR156a	3
gma-miR156a	_	DB986739.1	gma-miR156a_DB986739.1	miR156a	3
gma-miR396a-5p	_	EV267183.1	gma-miR396a-5p_EV267183.1	miR396a-5p	3
gma-miR396a-5p	_	EV267183.1	gma-miR396a-5p_EV267183.1	miR396a-5p	3
gma-miR396a-5p	_	FK001517.1	gma-miR396a-5p_FK001517.1	miR396a-5p	3
gma-miR396a-5p	_	FG991129.1	gma-miR396a-5p_FG991129.1	miR396a-5p	3
gma-miR396a-5p	_	EU256477.1	gma-miR396a-5p_EU256477.1	miR396a-5p	2.2
gma-miR396a-5p	_	BT096410.1	gma-miR396a-5p_BT096410.1	miR396a-5p	2.5
gma-miR396a-5p	_	EV265053.1	gma-miR396a-5p_EV265053.1	miR396a-5p	2.5
gma-miR396a-5p	_	CO982379.1	gma-miR396a-5p_CO982379.1	miR396a-5p	0.5
gma-miR396a-5p	_	BE661463.1	gma-miR396a-5p_BE661463.1	miR396a-5p	3
gma-miR396a-5p	_	AK245797.1	gma-miR396a-5p_AK245797.1	miR396a-5p	2.8
gma-miR396a-5p	_	AW350049.1	gma-miR396a-5p_AW350049.1	miR396a-5p	2.8
gma-miR396a-5p	_	AW350049.1	gma-miR396a-5p_AW350049.1	miR396a-5p	2.8
gma-miR396a-5p	_	AK245464.1	gma-miR396a-5p_AK245464.1	miR396a-5p	3
gma-miR396a-5p	_	AK245659.1	gma-miR396a-5p_AK245659.1	miR396a-5p	3
gma-miR396a-5p	_	EV263411.1	gma-miR396a-5p_EV263411.1	miR396a-5p	3
gma-miR396a-5p	_	AK246131.1	gma-miR396a-5p_AK246131.1	miR396a-5p	3
gma-miR396a-5p	_	AK243935.1	gma-miR396a-5p_AK243935.1	miR396a-5p	2
gma-miR396a-5p	_	FK019312.1	gma-miR396a-5p_FK019312.1	miR396a-5p	1.8
gma-miR396a-5p	_	EV276209.1	gma-miR396a-5p_EV276209.1	miR396a-5p	3
gma-miR396a-3p	_	BT097028.1	gma-miR396a-3p_BT097028.1	miR396a-3p	2.8
gma-miR396a-3p	_	EV265934.1	gma-miR396a-3p_EV265934.1	miR396a-3p	3
gma-miR396a-3p	_	BT096805.1	gma-miR396a-3p_BT096805.1	miR396a-3p	2.8
gma-miR396a-3p	_	FK015087.1	gma-miR396a-3p_FK015087.1	miR396a-3p	2.5
gma-miR396a-3p	_	AK244416.1	gma-miR396a-3p_AK244416.1	miR396a-3p	3
gma-miR396a-3p	_	AK243899.1	gma-miR396a-3p_AK243899.1	miR396a-3p	3
gma-miR396a-3p	_	EV276864.1	gma-miR396a-3p_EV276864.1	miR396a-3p	2.5
gma-miR396a-3p	_	AK244497.1	gma-miR396a-3p_AK244497.1	miR396a-3p	3
gma-miR396a-3p	_	AK285565.1	gma-miR396a-3p_AK285565.1	miR396a-3p	3
gma-miR396a-3p	_	BQ273765.1	gma-miR396a-3p_BQ273765.1	miR396a-3p	1.5
gma-miR396a-3p	_	AK245785.1	gma-miR396a-3p_AK245785.1	miR396a-3p	3
gma-miR396a-3p	_	BT094202.1	gma-miR396a-3p_BT094202.1	miR396a-3p	2
gma-miR396a-3p	_	FG997197.1	gma-miR396a-3p_FG997197.1	miR396a-3p	3
gma-miR396a-3p	_	FG997197.1	gma-miR396a-3p_FG997197.1	miR396a-3p	3
gma-miR396a-3p	_	FK011538.1	gma-miR396a-3p_FK011538.1	miR396a-3p	3
gma-miR396b-5p	_	AK245416.1	gma-miR396b-5p_AK245416.1	miR396b-5p	3
gma-miR396b-5p	_	EV267183.1	gma-miR396b-5p_EV267183.1	miR396b-5p	2.8
gma-miR396b-5p	_	EV267183.1	gma-miR396b-5p_EV267183.1	miR396b-5p	2.8
gma-miR396b-5p	_	EV281692.1	gma-miR396b-5p_EV281692.1	miR396b-5p	3
gma-miR396b-5p	_	FG991129.1	gma-miR396b-5p_FG991129.1	miR396b-5p	2.5
gma-miR396b-5p	_	EU256477.1	gma-miR396b-5p_EU256477.1	miR396b-5p	2.8
gma-miR396b-5p	_	BT093668.1	gma-miR396b-5p_BT093668.1	miR396b-5p	3
gma-miR396b-5p	_	BT096410.1	gma-miR396b-5p_BT096410.1	miR396b-5p	2
gma-miR396b-5p	_	EV265053.1	gma-miR396b-5p_EV265053.1	miR396b-5p	2
gma-miR396b-5p	_	CO982379.1	gma-miR396b-5p_CO982379.1	miR396b-5p	0
gma-miR396b-5p	_	AK286382.1	gma-miR396b-5p_AK286382.1	miR396b-5p	3
gma-miR396b-5p	_	BT098086.1	gma-miR396b-5p_BT098086.1	miR396b-5p	3
gma-miR396b-5p	_	FJ014793.1	gma-miR396b-5p_FJ014793.1	miR396b-5p	2.8
gma-miR396b-5p	_	CD418420.1	gma-miR396b-5p_CD418420.1	miR396b-5p	3
gma-miR396b-5p	_	BT093490.1	gma-miR396b-5p_BT093490.1	miR396b-5p	3
gma-miR396b-5p	_	FK019017.1	gma-miR396b-5p_FK019017.1	miR396b-5p	3
gma-miR396b-5p	_	AK243843.1	gma-miR396b-5p_AK243843.1	miR396b-5p	3
gma-miR396b-5p	_	AK285640.1	gma-miR396b-5p_AK285640.1	miR396b-5p	2.8
gma-miR396b-5p	_	BT093390.1	gma-miR396b-5p_BT093390.1	miR396b-5p	3
gma-miR396b-5p	_	AK245797.1	gma-miR396b-5p_AK245797.1	miR396b-5p	2.2
gma-miR396b-5p	_	AW350049.1	gma-miR396b-5p_AW350049.1	miR396b-5p	3
gma-miR396b-5p	_	AW350049.1	gma-miR396b-5p_AW350049.1	miR396b-5p	3
gma-miR396b-5p	_	BT095208.1	gma-miR396b-5p_BT095208.1	miR396b-5p	3
gma-miR396b-5p	_	AK245464.1	gma-miR396b-5p_AK245464.1	miR396b-5p	2.5
gma-miR396b-5p	_	FK026001.1	gma-miR396b-5p_FK026001.1	miR396b-5p	3
gma-miR396b-5p	_	BT094926.1	gma-miR396b-5p_BT094926.1	miR396b-5p	3
gma-miR396b-5p	_	AK244196.1	gma-miR396b-5p_AK244196.1	miR396b-5p	3
gma-miR396b-5p	_	FK019312.1	gma-miR396b-5p_FK019312.1	miR396b-5p	2.2
gma-miR396b-3p	_	EH220456.1	gma-miR396b-3p_EH220456.1	miR396b-3p	3
gma-miR396b-3p	_	BT095209.1	gma-miR396b-3p_BT095209.1	miR396b-3p	2.8
gma-miR396b-3p	_	AK245048.1	gma-miR396b-3p_AK245048.1	miR396b-3p	3
gma-miR396b-3p	_	CO982379.1	gma-miR396b-3p_CO982379.1	miR396b-3p	0
gma-miR396b-3p	_	GR838459.1	gma-miR396b-3p_GR838459.1	miR396b-3p	3
gma-miR396b-3p	_	BE823134.1	gma-miR396b-3p_BE823134.1	miR396b-3p	2.5
gma-miR396b-3p	_	AW309874.1	gma-miR396b-3p_AW309874.1	miR396b-3p	3
gma-miR396b-3p	_	BT098242.1	gma-miR396b-3p_BT098242.1	miR396b-3p	2.8
gma-miR396b-3p	_	FK019312.1	gma-miR396b-3p_FK019312.1	miR396b-3p	1.2
gma-miR398a	_	AF329816.1	gma-miR398a_AF329816.1	miR398a	3
gma-miR398b	_	AF329816.1	gma-miR398b_AF329816.1	miR398b	3
gma-miR319c	_	CD393879.1	gma-miR319c_CD393879.1	miR319c	2.5
gma-miR319c	_	FG990391.1	gma-miR319c_FG990391.1	miR319c	3
gma-miR319c	_	BT093031.1	gma-miR319c_BT093031.1	miR319c	3
gma-miR319c	_	CO984844.1	gma-miR319c_CO984844.1	miR319c	3
gma-miR319c	_	CX703154.1	gma-miR319c_CX703154.1	miR319c	3
gma-miR319c	_	CX703154.1	gma-miR319c_CX703154.1	miR319c	3
gma-miR319c	_	FG986883.1	gma-miR319c_FG986883.1	miR319c	2.8
gma-miR319c	_	CX710262.1	gma-miR319c_CX710262.1	miR319c	2.2
gma-miR319c	_	CO984960.1	gma-miR319c_CO984960.1	miR319c	1
gma-miR319c	_	CX703668.1	gma-miR319c_CX703668.1	miR319c	3
gma-miR319c	_	EV280685.1	gma-miR319c_EV280685.1	miR319c	3
gma-miR319c	_	AW349979.1	gma-miR319c_AW349979.1	miR319c	3
gma-miR319c	_	EV267049.1	gma-miR319c_EV267049.1	miR319c	2.8
gma-miR319c	_	CX548289.1	gma-miR319c_CX548289.1	miR319c	3
gma-miR319c	_	FJ014838.1	gma-miR319c_FJ014838.1	miR319c	3
gma-miR156b	_	AW508433.1	gma-miR156b_AW508433.1	miR156b	2.8
gma-miR156b	_	BI470983.1	gma-miR156b_BI470983.1	miR156b	0
gma-miR156b	_	FK001038.1	gma-miR156b_FK001038.1	miR156b	3
gma-miR156b	_	BT093985.1	gma-miR156b_BT093985.1	miR156b	0.5
gma-miR156b	_	BT093985.1	gma-miR156b_BT093985.1	miR156b	0.5
gma-miR156b	_	CA852150.1	gma-miR156b_CA852150.1	miR156b	2.8
gma-miR156b	_	FK016909.1	gma-miR156b_FK016909.1	miR156b	3
gma-miR156b	_	AK287032.1	gma-miR156b_AK287032.1	miR156b	3
gma-miR156b	_	CO978628.1	gma-miR156b_CO978628.1	miR156b	3
gma-miR156b	_	BW655434.1	gma-miR156b_BW655434.1	miR156b	2.5
gma-miR156b	_	BT096443.1	gma-miR156b_BT096443.1	miR156b	3
gma-miR156b	_	GR837020.1	gma-miR156b_GR837020.1	miR156b	3
gma-miR156b	_	DB970978.1	gma-miR156b_DB970978.1	miR156b	2.5
gma-miR156b	_	AK287089.1	gma-miR156b_AK287089.1	miR156b	3
gma-miR156b	_	EV267894.1	gma-miR156b_EV267894.1	miR156b	2.5
gma-miR156b	_	DB960843.1	gma-miR156b_DB960843.1	miR156b	2.5
gma-miR156b	_	BT098928.1	gma-miR156b_BT098928.1	miR156b	2.5
gma-miR156b	_	AK245712.1	gma-miR156b_AK245712.1	miR156b	3
gma-miR156b	_	BE822160.1	gma-miR156b_BE822160.1	miR156b	3
gma-miR156b	_	BM092276.1	gma-miR156b_BM092276.1	miR156b	0
gma-miR156b	_	BT099015.1	gma-miR156b_BT099015.1	miR156b	3
gma-miR156b	_	DB990005.1	gma-miR156b_DB990005.1	miR156b	3
gma-miR156b	_	CX703321.1	gma-miR156b_CX703321.1	miR156b	3
gma-miR156b	_	CO981498.1	gma-miR156b_CO981498.1	miR156b	3
gma-miR156b	_	BI969393.1	gma-miR156b_BI969393.1	miR156b	3
gma-miR156b	_	BE822603.1	gma-miR156b_BE822603.1	miR156b	2
gma-miR156b	_	AK244313.1	gma-miR156b_AK244313.1	miR156b	2.5
gma-miR156b	_	EV282702.1	gma-miR156b_EV282702.1	miR156b	3
gma-miR156b	_	BE058432.1	gma-miR156b_BE058432.1	miR156b	1.5
gma-miR156b	_	EH038607.1	gma-miR156b_EH038607.1	miR156b	3
gma-miR156b	_	CK768533.1	gma-miR156b_CK768533.1	miR156b	3
gma-miR156b	_	BT095118.1	gma-miR156b_BT095118.1	miR156b	3
gma-miR156b	_	AK246095.1	gma-miR156b_AK246095.1	miR156b	3
gma-miR156b	_	BT094172.1	gma-miR156b_BT094172.1	miR156b	1.5
gma-miR156b	_	CX708925.1	gma-miR156b_CX708925.1	miR156b	3
gma-miR156b	_	AY373033.1	gma-miR156b_AY373033.1	miR156b	3
gma-miR156b	_	CD391593.1	gma-miR156b_CD391593.1	miR156b	3
gma-miR169a	_	AK244862.1	gma-miR169a_AK244862.1	miR169a	2
gma-miR169a	_	AK245196.1	gma-miR169a_AK245196.1	miR169a	1.8
gma-miR169a	_	BT097664.1	gma-miR169a_BT097664.1	miR169a	3
gma-miR169a	_	CX706434.1	gma-miR169a_CX706434.1	miR169a	3
gma-miR169a	_	FJ775528.1	gma-miR169a_FJ775528.1	miR169a	2.2
gma-miR169a	_	BT096576.1	gma-miR169a_BT096576.1	miR169a	1.8
gma-miR169a	_	EV276968.1	gma-miR169a_EV276968.1	miR169a	3
gma-miR159b-5p	_	BW683055.1	gma-miR159b-5p_BW683055.1	miR159b-5p	3
gma-miR159b-5p	_	BW683055.1	gma-miR159b-5p_BW683055.1	miR159b-5p	3
gma-miR159b-5p	_	BT096172.1	gma-miR159b-5p_BT096172.1	miR159b-5p	2.8
gma-miR159b-3p	_	BT097426.1	gma-miR159b-3p_BT097426.1	miR159b-3p	2.5
gma-miR159b-3p	_	FK014932.1	gma-miR159b-3p_FK014932.1	miR159b-3p	3
gma-miR159b-3p	_	HO016147.1	gma-miR159b-3p_HO016147.1	miR159b-3p	2.5
gma-miR159b-3p	_	BT098524.1	gma-miR159b-3p_BT098524.1	miR159b-3p	2.5
gma-miR159b-3p	_	BE820975.1	gma-miR159b-3p_BE820975.1	miR159b-3p	3
gma-miR159b-3p	_	CO984960.1	gma-miR159b-3p_CO984960.1	miR159b-3p	2
gma-miR159b-3p	_	CX705579.1	gma-miR159b-3p_CX705579.1	miR159b-3p	3
gma-miR159b-3p	_	CX547594.1	gma-miR159b-3p_CX547594.1	miR159b-3p	3
gma-miR159b-3p	_	FJ393225.1	gma-miR159b-3p_FJ393225.1	miR159b-3p	3
gma-miR159b-3p	_	BT093829.1	gma-miR159b-3p_BT093829.1	miR159b-3p	3
gma-miR159b-3p	_	BI968229.1	gma-miR159b-3p_BI968229.1	miR159b-3p	3
gma-miR159b-3p	_	AK244272.1	gma-miR159b-3p_AK244272.1	miR159b-3p	3
gma-miR159b-3p	_	EV280685.1	gma-miR159b-3p_EV280685.1	miR159b-3p	2.5
gma-miR159b-3p	_	BT097548.1	gma-miR159b-3p_BT097548.1	miR159b-3p	3
gma-miR159b-3p	_	FG994633.1	gma-miR159b-3p_FG994633.1	miR159b-3p	2.5
gma-miR159b-3p	_	AK245163.1	gma-miR159b-3p_AK245163.1	miR159b-3p	3
gma-miR159b-3p	_	AK243954.1	gma-miR159b-3p_AK243954.1	miR159b-3p	3
gma-miR159b-3p	_	CO979972.1	gma-miR159b-3p_CO979972.1	miR159b-3p	3
gma-miR159c	_	FK014932.1	gma-miR159c_FK014932.1	miR159c	2.5
gma-miR159c	_	HO016147.1	gma-miR159c_HO016147.1	miR159c	2.8
gma-miR159c	_	BT098524.1	gma-miR159c_BT098524.1	miR159c	2.5
gma-miR159c	_	CX710262.1	gma-miR159c_CX710262.1	miR159c	3
gma-miR159c	_	CO984960.1	gma-miR159c_CO984960.1	miR159c	2
gma-miR159c	_	BT093829.1	gma-miR159c_BT093829.1	miR159c	3
gma-miR159c	_	AF145349.1	gma-miR159c_AF145349.1	miR159c	3
gma-miR159c	_	AK244272.1	gma-miR159c_AK244272.1	miR159c	2.5
gma-miR159c	_	EV280685.1	gma-miR159c_EV280685.1	miR159c	2.8
gma-miR159c	_	BT098159.1	gma-miR159c_BT098159.1	miR159c	3
gma-miR159c	_	FG994633.1	gma-miR159c_FG994633.1	miR159c	2.8
gma-miR159c	_	FK016385.1	gma-miR159c_FK016385.1	miR159c	3
gma-miR159c	_	AK286145.1	gma-miR159c_AK286145.1	miR159c	3
gma-miR159c	_	BT094299.1	gma-miR159c_BT094299.1	miR159c	2.8
gma-miR159c	_	BW661377.1	gma-miR159c_BW661377.1	miR159c	3
gma-miR159c	_	BW661377.1	gma-miR159c_BW661377.1	miR159c	3
gma-miR159c	_	BT096649.1	gma-miR159c_BT096649.1	miR159c	3
gma-miR159c	_	DB956570.1	gma-miR159c_DB956570.1	miR159c	2.5
gma-miR162a	_	GR841522.1	gma-miR162a_GR841522.1	miR162a	3
gma-miR162a	_	AK285158.1	gma-miR162a_AK285158.1	miR162a	3
gma-miR162a	_	AI437998.1	gma-miR162a_AI437998.1	miR162a	3
gma-miR162a	_	CX705928.1	gma-miR162a_CX705928.1	miR162a	2.2
gma-miR162a	_	AK245405.1	gma-miR162a_AK245405.1	miR162a	3
gma-miR162a	_	FJ014772.1	gma-miR162a_FJ014772.1	miR162a	3
gma-miR162a	_	GD762311.1	gma-miR162a_GD762311.1	miR162a	3
gma-miR162a	_	FK014631.1	gma-miR162a_FK014631.1	miR162a	3
gma-miR164a	_	EV282294.1	gma-miR164a_EV282294.1	miR164a	2.2
gma-miR164a	_	EU440355.1	gma-miR164a_EU440355.1	miR164a	1.5
gma-miR164a	_	AK244897.1	gma-miR164a_AK244897.1	miR164a	3
gma-miR167c	_	AK285278.1	gma-miR167c_AK285278.1	miR167c	3
gma-miR167c	_	AK243812.1	gma-miR167c_AK243812.1	miR167c	3
gma-miR167c	_	BT093689.1	gma-miR167c_BT093689.1	miR167c	3
gma-miR167c	_	BT093689.1	gma-miR167c_BT093689.1	miR167c	3
gma-miR167c	_	CO984488.1	gma-miR167c_CO984488.1	miR167c	0.2
gma-miR167c	_	CD411229.1	gma-miR167c_CD411229.1	miR167c	0
gma-miR167c	_	FJ528663.1	gma-miR167c_FJ528663.1	miR167c	3
gma-miR167c	_	AI460612.1	gma-miR167c_AI460612.1	miR167c	3
gma-miR167c	_	AK246051.1	gma-miR167c_AK246051.1	miR167c	3
gma-miR167c	_	BE823108.1	gma-miR167c_BE823108.1	miR167c	1
gma-miR167c	_	AK245366.1	gma-miR167c_AK245366.1	miR167c	3
gma-miR167c	_	BG726254.1	gma-miR167c_BG726254.1	miR167c	2.8
gma-miR169b	_	AK244862.1	gma-miR169b_AK244862.1	miR169b	2
gma-miR169b	_	BT097664.1	gma-miR169b_BT097664.1	miR169b	3
gma-miR169b	_	BT099481.1	gma-miR169b_BT099481.1	miR169b	3
gma-miR169b	_	AK244709.1	gma-miR169b_AK244709.1	miR169b	3
gma-miR169b	_	FJ775528.1	gma-miR169b_FJ775528.1	miR169b	2
gma-miR169b	_	FG994306.1	gma-miR169b_FG994306.1	miR169b	3
gma-miR169b	_	EV276968.1	gma-miR169b_EV276968.1	miR169b	3
gma-miR169b	_	CX706293.1	gma-miR169b_CX706293.1	miR169b	3
gma-miR169c	_	BU545758.1	gma-miR169c_BU545758.1	miR169c	3
gma-miR169c	_	BW663189.1	gma-miR169c_BW663189.1	miR169c	3
gma-miR169c	_	AK244862.1	gma-miR169c_AK244862.1	miR169c	2.5
gma-miR169c	_	BT097664.1	gma-miR169c_BT097664.1	miR169c	2.5
gma-miR169c	_	BT096511.1	gma-miR169c_BT096511.1	miR169c	3
gma-miR169c	_	FJ775528.1	gma-miR169c_FJ775528.1	miR169c	2
gma-miR169c	_	BT098613.1	gma-miR169c_BT098613.1	miR169c	3
gma-miR171a	_	GD865589.1	gma-miR171a_GD865589.1	miR171a	3
gma-miR390a-5p	_	AK245930.1	gma-miR390a-5p_AK245930.1	miR390a-5p	2.5
gma-miR390a-5p	_	BE822221.1	gma-miR390a-5p_BE822221.1	miR390a-5p	2.5
gma-miR390a-5p	_	AK286741.1	gma-miR390a-5p_AK286741.1	miR390a-5p	2.5
gma-miR390a-5p	_	FJ014840.1	gma-miR390a-5p_FJ014840.1	miR390a-5p	2.8
gma-miR390a-5p	_	EU888323.1	gma-miR390a-5p_EU888323.1	miR390a-5p	3
gma-miR390a-5p	_	BQ081034.1	gma-miR390a-5p_BQ081034.1	miR390a-5p	3
gma-miR390a-5p	_	AW349809.1	gma-miR390a-5p_AW349809.1	miR390a-5p	3
gma-miR390a-5p	_	FG988233.1	gma-miR390a-5p_FG988233.1	miR390a-5p	3
gma-miR390a-5p	_	BI969137.1	gma-miR390a-5p_BI969137.1	miR390a-5p	3
gma-miR390a-3p	_	BF596717.1	gma-miR390a-3p_BF596717.1	miR390a-3p	3
gma-miR390a-3p	_	CX706800.1	gma-miR390a-3p_CX706800.1	miR390a-3p	3
gma-miR390a-3p	_	EV269128.1	gma-miR390a-3p_EV269128.1	miR390a-3p	2
gma-miR390a-3p	_	FK470769.1	gma-miR390a-3p_FK470769.1	miR390a-3p	3
gma-miR390b-5p	_	AK245930.1	gma-miR390b-5p_AK245930.1	miR390b-5p	3
gma-miR390b-5p	_	BE822221.1	gma-miR390b-5p_BE822221.1	miR390b-5p	3
gma-miR390b-5p	_	AK286741.1	gma-miR390b-5p_AK286741.1	miR390b-5p	3
gma-miR390b-5p	_	FJ014840.1	gma-miR390b-5p_FJ014840.1	miR390b-5p	2.5
gma-miR390b-5p	_	DB984431.1	gma-miR390b-5p_DB984431.1	miR390b-5p	3
gma-miR390b-5p	_	AK245429.1	gma-miR390b-5p_AK245429.1	miR390b-5p	3
gma-miR390b-5p	_	BW675227.1	gma-miR390b-5p_BW675227.1	miR390b-5p	3
gma-miR390b-5p	_	BQ081034.1	gma-miR390b-5p_BQ081034.1	miR390b-5p	3
gma-miR390b-5p	_	FG988233.1	gma-miR390b-5p_FG988233.1	miR390b-5p	3
gma-miR390b-5p	_	FJ014855.1	gma-miR390b-5p_FJ014855.1	miR390b-5p	3
gma-miR390b-3p	_	CO983318.1	gma-miR390b-3p_CO983318.1	miR390b-3p	2.8
gma-miR393a	_	BT098194.1	gma-miR393a_BT098194.1	miR393a	2.5
gma-miR393a	_	BT096572.1	gma-miR393a_BT096572.1	miR393a	3
gma-miR393a	_	AW349680.1	gma-miR393a_AW349680.1	miR393a	3
gma-miR171b-3p	_	BW658492.1	gma-miR171b-3p_BW658492.1	miR171b-3p	3
gma-miR482a-5p	_	CX705126.1	gma-miR482a-5p_CX705126.1	miR482a-5p	3
gma-miR482a-5p	_	BT095098.1	gma-miR482a-5p_BT095098.1	miR482a-5p	3
gma-miR482a-5p	_	BT098631.1	gma-miR482a-5p_BT098631.1	miR482a-5p	3
gma-miR482a-5p	_	BU579318.1	gma-miR482a-5p_BU579318.1	miR482a-5p	3
gma-miR482a-5p	_	AK286968.1	gma-miR482a-5p_AK286968.1	miR482a-5p	3
gma-miR482a-5p	_	CX702459.1	gma-miR482a-5p_CX702459.1	miR482a-5p	2.5
gma-miR482a-5p	_	EH261800.1	gma-miR482a-5p_EH261800.1	miR482a-5p	3
gma-miR1507a	_	CX711875.1	gma-miR1507a_CX711875.1	miR1507a	0
gma-miR1507a	_	AF314554.1	gma-miR1507a_AF314554.1	miR1507a	3
gma-miR1508a	_	CO985598.1	gma-miR1508a_CO985598.1	miR1508a	3
gma-miR1508a	_	AK246108.1	gma-miR1508a_AK246108.1	miR1508a	3
gma-miR1509a	_	AK286282.1	gma-miR1509a_AK286282.1	miR1509a	3
gma-miR1509a	_	EV279560.1	gma-miR1509a_EV279560.1	miR1509a	0.8
gma-miR1510a-3p	_	AF327903.1	gma-miR1510a-3p_AF327903.1	miR1510a-3p	2
gma-miR1510a-3p	_	AF314549.1	gma-miR1510a-3p_AF314549.1	miR1510a-3p	3
gma-miR1510a-3p	_	BT096107.1	gma-miR1510a-3p_BT096107.1	miR1510a-3p	2.5
gma-miR1510a-3p	_	BT096107.1	gma-miR1510a-3p_BT096107.1	miR1510a-3p	2.5
gma-miR1510a-3p	_	AK245668.1	gma-miR1510a-3p_AK245668.1	miR1510a-3p	3
gma-miR1510a-3p	_	FJ014878.1	gma-miR1510a-3p_FJ014878.1	miR1510a-3p	2.5
gma-miR1510a-3p	_	FJ014868.1	gma-miR1510a-3p_FJ014868.1	miR1510a-3p	2.5
gma-miR1510a-3p	_	AF175398.1	gma-miR1510a-3p_AF175398.1	miR1510a-3p	2.5
gma-miR1510a-3p	_	AF322633.1	gma-miR1510a-3p_AF322633.1	miR1510a-3p	3
gma-miR1511	_	BT094372.1	gma-miR1511_BT094372.1	miR1511	3
gma-miR1511	_	AK243913.1	gma-miR1511_AK243913.1	miR1511	3
gma-miR1511	_	BU550787.1	gma-miR1511_BU550787.1	miR1511	3
gma-miR1511	_	BE823278.1	gma-miR1511_BE823278.1	miR1511	3
gma-miR1512a	_	AK287218.1	gma-miR1512a_AK287218.1	miR1512a	3
gma-miR1512a	_	FK008820.1	gma-miR1512a_FK008820.1	miR1512a	2.8
gma-miR1512a	_	CX709702.1	gma-miR1512a_CX709702.1	miR1512a	3
gma-miR1512a	_	CA937394.1	gma-miR1512a_CA937394.1	miR1512a	2.5
gma-miR1513a-5p	_	FG994593.1	gma-miR1513a-5p_FG994593.1	miR1513a-5p	2
gma-miR1513a-5p	_	CO983205.1	gma-miR1513a-5p_CO983205.1	miR1513a-5p	1.5
gma-miR1513a-5p	_	EF521873.1	gma-miR1513a-5p_EF521873.1	miR1513a-5p	3
gma-miR1513a-5p	_	EV278428.1	gma-miR1513a-5p_EV278428.1	miR1513a-5p	2.5
gma-miR1513a-5p	_	BT097450.1	gma-miR1513a-5p_BT097450.1	miR1513a-5p	2.8
gma-miR1513a-5p	_	HO040586.1	gma-miR1513a-5p_HO040586.1	miR1513a-5p	1
gma-miR1513a-5p	_	BT094172.1	gma-miR1513a-5p_BT094172.1	miR1513a-5p	3
gma-miR1513a-3p	_	HO212268.1	gma-miR1513a-3p_HO212268.1	miR1513a-3p	3
gma-miR1513a-3p	_	FK006374.1	gma-miR1513a-3p_FK006374.1	miR1513a-3p	3
gma-miR1514a	_	BW663710.1	gma-miR1514a_BW663710.1	miR1514a	3
gma-miR1514a	_	AK244500.1	gma-miR1514a_AK244500.1	miR1514a	3
gma-miR1514a	_	AK245115.1	gma-miR1514a_AK245115.1	miR1514a	3
gma-miR1514a	_	BT093984.1	gma-miR1514a_BT093984.1	miR1514a	2.5
gma-miR1514a	_	AK287196.1	gma-miR1514a_AK287196.1	miR1514a	3
gma-miR1514a	_	AK244679.1	gma-miR1514a_AK244679.1	miR1514a	1.5
gma-miR1514a	_	EV275418.1	gma-miR1514a_EV275418.1	miR1514a	2.5
gma-miR1514a	_	BM270180.1	gma-miR1514a_BM270180.1	miR1514a	2.5
gma-miR1514a	_	AK287273.1	gma-miR1514a_AK287273.1	miR1514a	3
gma-miR1514a	_	AK246001.1	gma-miR1514a_AK246001.1	miR1514a	3
gma-miR1514a	_	CO979463.1	gma-miR1514a_CO979463.1	miR1514a	3
gma-miR1514a	_	BI941617.1	gma-miR1514a_BI941617.1	miR1514a	2.5
gma-miR1514a	_	BT097866.1	gma-miR1514a_BT097866.1	miR1514a	3
gma-miR1514a	_	BE475311.1	gma-miR1514a_BE475311.1	miR1514a	2.8
gma-miR1514a	_	AK244599.1	gma-miR1514a_AK244599.1	miR1514a	2.8
gma-miR1514a	_	FK026159.1	gma-miR1514a_FK026159.1	miR1514a	2.8
gma-miR1514b	_	AK244248.1	gma-miR1514b_AK244248.1	miR1514b	3
gma-miR1514b	_	FK011508.1	gma-miR1514b_FK011508.1	miR1514b	2.8
gma-miR1514b	_	AK244500.1	gma-miR1514b_AK244500.1	miR1514b	2.5
gma-miR1514b	_	AK245115.1	gma-miR1514b_AK245115.1	miR1514b	2.5
gma-miR1514b	_	CD410953.1	gma-miR1514b_CD410953.1	miR1514b	3
gma-miR1514b	_	GR826501.1	gma-miR1514b_GR826501.1	miR1514b	3
gma-miR1514b	_	CO981708.1	gma-miR1514b_CO981708.1	miR1514b	3
gma-miR1514b	_	CO981708.1	gma-miR1514b_CO981708.1	miR1514b	3
gma-miR1514b	_	FJ014859.1	gma-miR1514b_FJ014859.1	miR1514b	3
gma-miR1514b	_	AK244679.1	gma-miR1514b_AK244679.1	miR1514b	1
gma-miR1514b	_	AK245158.1	gma-miR1514b_AK245158.1	miR1514b	3
gma-miR1514b	_	BM270180.1	gma-miR1514b_BM270180.1	miR1514b	2
gma-miR1514b	_	BE823134.1	gma-miR1514b_BE823134.1	miR1514b	3
gma-miR1514b	_	GR855698.1	gma-miR1514b_GR855698.1	miR1514b	3
gma-miR1514b	_	BI322141.1	gma-miR1514b_BI322141.1	miR1514b	3
gma-miR1514b	_	BI702277.1	gma-miR1514b_BI702277.1	miR1514b	3
gma-miR1514b	_	BT096901.1	gma-miR1514b_BT096901.1	miR1514b	3
gma-miR1514b	_	AK246001.1	gma-miR1514b_AK246001.1	miR1514b	3
gma-miR1514b	_	FK006800.1	gma-miR1514b_FK006800.1	miR1514b	2.8
gma-miR1514b	_	EH221968.1	gma-miR1514b_EH221968.1	miR1514b	3
gma-miR1514b	_	GR855250.1	gma-miR1514b_GR855250.1	miR1514b	3
gma-miR1514b	_	CO979463.1	gma-miR1514b_CO979463.1	miR1514b	3
gma-miR1514b	_	BW684701.1	gma-miR1514b_BW684701.1	miR1514b	3
gma-miR1514b	_	BT096317.1	gma-miR1514b_BT096317.1	miR1514b	3
gma-miR1514b	_	CF921032.1	gma-miR1514b_CF921032.1	miR1514b	3
gma-miR1514b	_	CF921032.1	gma-miR1514b_CF921032.1	miR1514b	3
gma-miR1514b	_	BT098361.1	gma-miR1514b_BT098361.1	miR1514b	3
gma-miR1514b	_	DB985208.1	gma-miR1514b_DB985208.1	miR1514b	3
gma-miR1514b	_	EH039651.1	gma-miR1514b_EH039651.1	miR1514b	3
gma-miR1514b	_	BE475311.1	gma-miR1514b_BE475311.1	miR1514b	2.2
gma-miR1514b	_	U43840.1	gma-miR1514b_U43840.1	miR1514b	3
gma-miR1514b	_	CX701203.1	gma-miR1514b_CX701203.1	miR1514b	3
gma-miR1514b	_	CA819420.1	gma-miR1514b_CA819420.1	miR1514b	2.8
gma-miR1514b	_	BW654523.1	gma-miR1514b_BW654523.1	miR1514b	3
gma-miR1514b	_	FK012019.1	gma-miR1514b_FK012019.1	miR1514b	3
gma-miR1514b	_	BT095473.1	gma-miR1514b_BT095473.1	miR1514b	3
gma-miR1514b	_	CO983210.1	gma-miR1514b_CO983210.1	miR1514b	3
gma-miR1514b	_	GT917359.1	gma-miR1514b_GT917359.1	miR1514b	2.8
gma-miR1515a	_	EV263747.1	gma-miR1515a_EV263747.1	miR1515a	2.8
gma-miR1516a-5p	_	BT094466.1	gma-miR1516a-5p_BT094466.1	miR1516a-5p	3
gma-miR1516a-3p	_	AK245700.1	gma-miR1516a-3p_AK245700.1	miR1516a-3p	3
gma-miR1516a-3p	_	CD418420.1	gma-miR1516a-3p_CD418420.1	miR1516a-3p	2.8
gma-miR1516a-3p	_	BE822328.1	gma-miR1516a-3p_BE822328.1	miR1516a-3p	2.8
gma-miR1516a-3p	_	CD415649.1	gma-miR1516a-3p_CD415649.1	miR1516a-3p	3
gma-miR1516a-3p	_	CO979447.1	gma-miR1516a-3p_CO979447.1	miR1516a-3p	3
gma-miR1516a-3p	_	AI440655.1	gma-miR1516a-3p_AI440655.1	miR1516a-3p	3
gma-miR1518	_	CX547685.1	gma-miR1518_CX547685.1	miR1518	2.8
gma-miR1518	_	AK286182.1	gma-miR1518_AK286182.1	miR1518	2.5
gma-miR1518	_	AK285935.1	gma-miR1518_AK285935.1	miR1518	3
gma-miR1518	_	BF596271.1	gma-miR1518_BF596271.1	miR1518	2.5
gma-miR1518	_	AK286138.1	gma-miR1518_AK286138.1	miR1518	2.5
gma-miR1518	_	BQ629073.1	gma-miR1518_BQ629073.1	miR1518	3
gma-miR1518	_	AK245465.1	gma-miR1518_AK245465.1	miR1518	2.5
gma-miR1518	_	BE329772.1	gma-miR1518_BE329772.1	miR1518	3
gma-miR1518	_	BE329772.1	gma-miR1518_BE329772.1	miR1518	3
gma-miR1518	_	EV273643.1	gma-miR1518_EV273643.1	miR1518	0
gma-miR1518	_	AW350278.1	gma-miR1518_AW350278.1	miR1518	3
gma-miR1519	_	EV265178.1	gma-miR1519_EV265178.1	miR1519	3
gma-miR1519	_	AK245620.1	gma-miR1519_AK245620.1	miR1519	3
gma-miR1519	_	AK286871.1	gma-miR1519_AK286871.1	miR1519	2.5
gma-miR1520d	_	AK245140.1	gma-miR1520d_AK245140.1	miR1520d	2.5
gma-miR1536	_	BW678198.1	gma-miR1536_BW678198.1	miR1536	3
gma-miR1536	_	BW678198.1	gma-miR1536_BW678198.1	miR1536	3
gma-miR1536	_	BT093927.1	gma-miR1536_BT093927.1	miR1536	3
gma-miR1536	_	AK286056.1	gma-miR1536_AK286056.1	miR1536	3
gma-miR1536	_	BT095511.1	gma-miR1536_BT095511.1	miR1536	3
gma-miR1536	_	CO985403.1	gma-miR1536_CO985403.1	miR1536	3
gma-miR1536	_	CO980595.1	gma-miR1536_CO980595.1	miR1536	2.5
gma-miR1536	_	BT095372.1	gma-miR1536_BT095372.1	miR1536	3
gma-miR1536	_	AK244009.1	gma-miR1536_AK244009.1	miR1536	2.8
gma-miR1536	_	BT094457.1	gma-miR1536_BT094457.1	miR1536	2.8
gma-miR1536	_	AK244777.1	gma-miR1536_AK244777.1	miR1536	3
gma-miR1536	_	CX706091.1	gma-miR1536_CX706091.1	miR1536	2.5
gma-miR1536	_	BW653429.1	gma-miR1536_BW653429.1	miR1536	3
gma-miR1520a	_	AK245140.1	gma-miR1520a_AK245140.1	miR1520a	2.5
gma-miR1520a	_	AK286934.1	gma-miR1520a_AK286934.1	miR1520a	3
gma-miR1521a	_	CD418158.1	gma-miR1521a_CD418158.1	miR1521a	2.5
gma-miR1521a	_	BU926495.1	gma-miR1521a_BU926495.1	miR1521a	3
gma-miR1521a	_	CD414341.1	gma-miR1521a_CD414341.1	miR1521a	2.8
gma-miR1521a	_	CF808600.1	gma-miR1521a_CF808600.1	miR1521a	2
gma-miR1521a	_	BT097147.1	gma-miR1521a_BT097147.1	miR1521a	3
gma-miR1521a	_	CO981345.1	gma-miR1521a_CO981345.1	miR1521a	2.5
gma-miR1521a	_	AK244072.1	gma-miR1521a_AK244072.1	miR1521a	2.8
gma-miR1521a	_	CD404205.1	gma-miR1521a_CD404205.1	miR1521a	3
gma-miR1521a	_	AK245116.1	gma-miR1521a_AK245116.1	miR1521a	3
gma-miR1521a	_	BT094094.1	gma-miR1521a_BT094094.1	miR1521a	2.2
gma-miR1521a	_	AK286148.1	gma-miR1521a_AK286148.1	miR1521a	2.8
gma-miR1521a	_	BT096610.1	gma-miR1521a_BT096610.1	miR1521a	3
gma-miR1521a	_	AY310303.1	gma-miR1521a_AY310303.1	miR1521a	3
gma-miR1521a	_	AY170374.1	gma-miR1521a_AY170374.1	miR1521a	3
gma-miR1521a	_	CX548780.1	gma-miR1521a_CX548780.1	miR1521a	3
gma-miR1521a	_	CO978641.1	gma-miR1521a_CO978641.1	miR1521a	2.8
gma-miR1521a	_	EV270004.1	gma-miR1521a_EV270004.1	miR1521a	3
gma-miR1521a	_	BT097410.1	gma-miR1521a_BT097410.1	miR1521a	3
gma-miR1521a	_	FK012060.1	gma-miR1521a_FK012060.1	miR1521a	3
gma-miR1521a	_	AK285998.1	gma-miR1521a_AK285998.1	miR1521a	3
gma-miR1521a	_	CX701355.1	gma-miR1521a_CX701355.1	miR1521a	3
gma-miR1522	_	BW679361.1	gma-miR1522_BW679361.1	miR1522	3
gma-miR1522	_	CO984678.1	gma-miR1522_CO984678.1	miR1522	3
gma-miR1522	_	CX707868.1	gma-miR1522_CX707868.1	miR1522	3
gma-miR1522	_	CO979727.1	gma-miR1522_CO979727.1	miR1522	3
gma-miR1522	_	AK285205.1	gma-miR1522_AK285205.1	miR1522	2.2
gma-miR1522	_	CO980679.1	gma-miR1522_CO980679.1	miR1522	2.5
gma-miR1522	_	CO980679.1	gma-miR1522_CO980679.1	miR1522	2.5
gma-miR1522	_	FK477468.1	gma-miR1522_FK477468.1	miR1522	3
gma-miR1522	_	GR844606.1	gma-miR1522_GR844606.1	miR1522	3
gma-miR1522	_	CX705154.1	gma-miR1522_CX705154.1	miR1522	3
gma-miR1522	_	CA819603.1	gma-miR1522_CA819603.1	miR1522	2.5
gma-miR1522	_	AK245336.1	gma-miR1522_AK245336.1	miR1522	2.5
gma-miR1522	_	GR852142.1	gma-miR1522_GR852142.1	miR1522	3
gma-miR1522	_	FG996667.1	gma-miR1522_FG996667.1	miR1522	3
gma-miR1522	_	EH261946.1	gma-miR1522_EH261946.1	miR1522	3
gma-miR1522	_	CO986036.1	gma-miR1522_CO986036.1	miR1522	3
gma-miR1522	_	AK245902.1	gma-miR1522_AK245902.1	miR1522	3
gma-miR1522	_	EH222935.1	gma-miR1522_EH222935.1	miR1522	3
gma-miR1522	_	AK243797.1	gma-miR1522_AK243797.1	miR1522	3
gma-miR1522	_	DQ822967.1	gma-miR1522_DQ822967.1	miR1522	2.5
gma-miR1522	_	FK019638.1	gma-miR1522_FK019638.1	miR1522	2.5
gma-miR1522	_	EV279066.1	gma-miR1522_EV279066.1	miR1522	2
gma-miR1522	_	AW831398.1	gma-miR1522_AW831398.1	miR1522	2.5
gma-miR1522	_	FK627886.1	gma-miR1522_FK627886.1	miR1522	3
gma-miR1522	_	BT093548.1	gma-miR1522_BT093548.1	miR1522	2.8
gma-miR1522	_	BT093548.1	gma-miR1522_BT093548.1	miR1522	2.8
gma-miR1522	_	CX547612.1	gma-miR1522_CX547612.1	miR1522	3
gma-miR1522	_	AK244867.1	gma-miR1522_AK244867.1	miR1522	3
gma-miR1522	_	BU548007.1	gma-miR1522_BU548007.1	miR1522	3
gma-miR1522	_	CX707567.1	gma-miR1522_CX707567.1	miR1522	3
gma-miR1522	_	CO985960.1	gma-miR1522_CO985960.1	miR1522	3
gma-miR1522	_	AK244739.1	gma-miR1522_AK244739.1	miR1522	3
gma-miR1522	_	BM732578.1	gma-miR1522_BM732578.1	miR1522	2.5
gma-miR1522	_	FK021902.1	gma-miR1522_FK021902.1	miR1522	3
gma-miR1522	_	AK244368.1	gma-miR1522_AK244368.1	miR1522	3
gma-miR1522	_	AK244368.1	gma-miR1522_AK244368.1	miR1522	3
gma-miR1522	_	CX702030.1	gma-miR1522_CX702030.1	miR1522	2.8
gma-miR1522	_	CD402502.1	gma-miR1522_CD402502.1	miR1522	2
gma-miR1522	_	AK285516.1	gma-miR1522_AK285516.1	miR1522	3
gma-miR1522	_	FG994638.1	gma-miR1522_FG994638.1	miR1522	3
gma-miR1522	_	GD668840.1	gma-miR1522_GD668840.1	miR1522	2.5
gma-miR1522	_	FG996180.1	gma-miR1522_FG996180.1	miR1522	2.5
gma-miR1522	_	CD397160.1	gma-miR1522_CD397160.1	miR1522	3
gma-miR1522	_	FK000285.1	gma-miR1522_FK000285.1	miR1522	2.8
gma-miR1522	_	FK000285.1	gma-miR1522_FK000285.1	miR1522	2.8
gma-miR1522	_	BT094780.1	gma-miR1522_BT094780.1	miR1522	2
gma-miR1522	_	AF104247.1	gma-miR1522_AF104247.1	miR1522	3
gma-miR1522	_	BT093355.1	gma-miR1522_BT093355.1	miR1522	1.5
gma-miR1522	_	AK243970.1	gma-miR1522_AK243970.1	miR1522	2.5
gma-miR1522	_	BT097956.1	gma-miR1522_BT097956.1	miR1522	3
gma-miR1522	_	EV279785.1	gma-miR1522_EV279785.1	miR1522	3
gma-miR1522	_	CF921685.1	gma-miR1522_CF921685.1	miR1522	3
gma-miR1522	_	AK245897.1	gma-miR1522_AK245897.1	miR1522	2.5
gma-miR1522	_	BG154373.1	gma-miR1522_BG154373.1	miR1522	1.5
gma-miR1522	_	BT096854.1	gma-miR1522_BT096854.1	miR1522	2.8
gma-miR1522	_	CX705084.1	gma-miR1522_CX705084.1	miR1522	3
gma-miR1522	_	CD393040.1	gma-miR1522_CD393040.1	miR1522	3
gma-miR1522	_	AK286986.1	gma-miR1522_AK286986.1	miR1522	2.5
gma-miR1522	_	AK245749.1	gma-miR1522_AK245749.1	miR1522	2.5
gma-miR1522	_	CD396813.1	gma-miR1522_CD396813.1	miR1522	3
gma-miR1522	_	AK244141.1	gma-miR1522_AK244141.1	miR1522	2.5
gma-miR1522	_	CD399727.1	gma-miR1522_CD399727.1	miR1522	2.8
gma-miR1522	_	DQ787031.1	gma-miR1522_DQ787031.1	miR1522	2.8
gma-miR1522	_	BI970903.1	gma-miR1522_BI970903.1	miR1522	2.5
gma-miR1522	_	GR848510.1	gma-miR1522_GR848510.1	miR1522	2
gma-miR1522	_	CO985744.1	gma-miR1522_CO985744.1	miR1522	3
gma-miR1522	_	CO984408.1	gma-miR1522_CO984408.1	miR1522	3
gma-miR1522	_	FJ014854.1	gma-miR1522_FJ014854.1	miR1522	2.8
gma-miR1523a	_	BT098073.1	gma-miR1523a_BT098073.1	miR1523a	3
gma-miR1523a	_	FG989151.1	gma-miR1523a_FG989151.1	miR1523a	3
gma-miR1523a	_	BT099316.1	gma-miR1523a_BT099316.1	miR1523a	3
gma-miR1523a	_	BI317102.1	gma-miR1523a_BI317102.1	miR1523a	3
gma-miR1523a	_	BT096779.1	gma-miR1523a_BT096779.1	miR1523a	3
gma-miR1523a	_	CX548560.1	gma-miR1523a_CX548560.1	miR1523a	3
gma-miR1523a	_	BT094396.1	gma-miR1523a_BT094396.1	miR1523a	3
gma-miR1523a	_	BT096702.1	gma-miR1523a_BT096702.1	miR1523a	3
gma-miR1523a	_	BT096119.1	gma-miR1523a_BT096119.1	miR1523a	3
gma-miR1523a	_	BT097865.1	gma-miR1523a_BT097865.1	miR1523a	3
gma-miR1523a	_	BT096567.1	gma-miR1523a_BT096567.1	miR1523a	3
gma-miR1523a	_	BT099301.1	gma-miR1523a_BT099301.1	miR1523a	3
gma-miR1524	_	AK285572.1	gma-miR1524_AK285572.1	miR1524	3
gma-miR1524	_	EV276428.1	gma-miR1524_EV276428.1	miR1524	3
gma-miR1525	_	AK245652.1	gma-miR1525_AK245652.1	miR1525	2.2
gma-miR1525	_	EV277420.1	gma-miR1525_EV277420.1	miR1525	3
gma-miR1525	_	BT099018.1	gma-miR1525_BT099018.1	miR1525	3
gma-miR1525	_	BT099018.1	gma-miR1525_BT099018.1	miR1525	3
gma-miR1525	_	BT097585.1	gma-miR1525_BT097585.1	miR1525	3
gma-miR1525	_	BW655664.1	gma-miR1525_BW655664.1	miR1525	1.8
gma-miR1525	_	CX548064.1	gma-miR1525_CX548064.1	miR1525	2.2
gma-miR1525	_	EH224897.1	gma-miR1525_EH224897.1	miR1525	3
gma-miR1525	_	GR857502.1	gma-miR1525_GR857502.1	miR1525	2.5
gma-miR1525	_	U40979.1	gma-miR1525_U40979.1	miR1525	3
gma-miR1525	_	BT099484.1	gma-miR1525_BT099484.1	miR1525	2.5
gma-miR1525	_	BE058626.1	gma-miR1525_BE058626.1	miR1525	3
gma-miR1525	_	CO983320.1	gma-miR1525_CO983320.1	miR1525	3
gma-miR1525	_	AK286391.1	gma-miR1525_AK286391.1	miR1525	2
gma-miR1525	_	CD393424.1	gma-miR1525_CD393424.1	miR1525	3
gma-miR1525	_	AW350423.1	gma-miR1525_AW350423.1	miR1525	3
gma-miR1525	_	AK286932.1	gma-miR1525_AK286932.1	miR1525	2.8
gma-miR1525	_	CX547891.1	gma-miR1525_CX547891.1	miR1525	2.5
gma-miR1525	_	BT099220.1	gma-miR1525_BT099220.1	miR1525	2.8
gma-miR1520b	_	AK245140.1	gma-miR1520b_AK245140.1	miR1520b	1.8
gma-miR1520b	_	CO981317.1	gma-miR1520b_CO981317.1	miR1520b	1
gma-miR1520b	_	BU548340.1	gma-miR1520b_BU548340.1	miR1520b	3
gma-miR1526	_	FK003926.1	gma-miR1526_FK003926.1	miR1526	3
gma-miR1526	_	AK285912.1	gma-miR1526_AK285912.1	miR1526	2.8
gma-miR1526	_	BQ612717.1	gma-miR1526_BQ612717.1	miR1526	3
gma-miR1526	_	BQ742594.1	gma-miR1526_BQ742594.1	miR1526	3
gma-miR1527	_	BE803782.1	gma-miR1527_BE803782.1	miR1527	3
gma-miR1527	_	AK287216.1	gma-miR1527_AK287216.1	miR1527	2.5
gma-miR1527	_	BT094987.1	gma-miR1527_BT094987.1	miR1527	3
gma-miR1527	_	CD403577.1	gma-miR1527_CD403577.1	miR1527	2
gma-miR1527	_	EH262044.1	gma-miR1527_EH262044.1	miR1527	3
gma-miR1527	_	GR832999.1	gma-miR1527_GR832999.1	miR1527	1.5
gma-miR1527	_	BU550960.1	gma-miR1527_BU550960.1	miR1527	2
gma-miR1527	_	CA800411.1	gma-miR1527_CA800411.1	miR1527	2.5
gma-miR1527	_	FK618556.1	gma-miR1527_FK618556.1	miR1527	2.5
gma-miR1527	_	BI971563.1	gma-miR1527_BI971563.1	miR1527	2.2
gma-miR1527	_	GD987660.1	gma-miR1527_GD987660.1	miR1527	2.5
gma-miR1528	_	CO983977.1	gma-miR1528_CO983977.1	miR1528	3
gma-miR1529	_	BQ610678.1	gma-miR1529_BQ610678.1	miR1529	3
gma-miR1529	_	BT099199.1	gma-miR1529_BT099199.1	miR1529	3
gma-miR1529	_	AF175398.1	gma-miR1529_AF175398.1	miR1529	3
gma-miR1530	_	EV282615.1	gma-miR1530_EV282615.1	miR1530	3
gma-miR1530	_	BT098082.1	gma-miR1530_BT098082.1	miR1530	2.2
gma-miR1530	_	GD710521.1	gma-miR1530_GD710521.1	miR1530	3
gma-miR1530	_	GR845786.1	gma-miR1530_GR845786.1	miR1530	2.8
gma-miR1530	_	BT095991.1	gma-miR1530_BT095991.1	miR1530	3
gma-miR1530	_	BT096165.1	gma-miR1530_BT096165.1	miR1530	3
gma-miR1530	_	BW662490.1	gma-miR1530_BW662490.1	miR1530	2.5
gma-miR1530	_	BT098187.1	gma-miR1530_BT098187.1	miR1530	2.8
gma-miR1530	_	CF806971.1	gma-miR1530_CF806971.1	miR1530	2.2
gma-miR1530	_	BW655633.1	gma-miR1530_BW655633.1	miR1530	2.2
gma-miR1530	_	EH221194.1	gma-miR1530_EH221194.1	miR1530	2.8
gma-miR1530	_	EH221194.1	gma-miR1530_EH221194.1	miR1530	2.8
gma-miR1530	_	DW247273.1	gma-miR1530_DW247273.1	miR1530	3
gma-miR1530	_	DB988958.1	gma-miR1530_DB988958.1	miR1530	2.5
gma-miR1530	_	BW684896.1	gma-miR1530_BW684896.1	miR1530	3
gma-miR1530	_	EV280751.1	gma-miR1530_EV280751.1	miR1530	3
gma-miR1530	_	AK243881.1	gma-miR1530_AK243881.1	miR1530	3
gma-miR1530	_	BQ080997.1	gma-miR1530_BQ080997.1	miR1530	2.5
gma-miR1530	_	AF322633.1	gma-miR1530_AF322633.1	miR1530	2.5
gma-miR1530	_	GR826352.1	gma-miR1530_GR826352.1	miR1530	2.8
gma-miR1531	_	BI969300.1	gma-miR1531_BI969300.1	miR1531	2.8
gma-miR1531	_	CO979693.1	gma-miR1531_CO979693.1	miR1531	3
gma-miR1531	_	AJ010165.1	gma-miR1531_AJ010165.1	miR1531	2.8
gma-miR1520c	_	AK245140.1	gma-miR1520c_AK245140.1	miR1520c	2
gma-miR1520c	_	CO981317.1	gma-miR1520c_CO981317.1	miR1520c	1.8
gma-miR1533	_	FK014638.1	gma-miR1533_FK014638.1	miR1533	3
gma-miR1533	_	AK245266.1	gma-miR1533_AK245266.1	miR1533	3
gma-miR1533	_	BT098528.1	gma-miR1533_BT098528.1	miR1533	2.5
gma-miR1533	_	AK286097.1	gma-miR1533_AK286097.1	miR1533	1.2
gma-miR1533	_	BT095943.1	gma-miR1533_BT095943.1	miR1533	2.5
gma-miR1533	_	AK244825.1	gma-miR1533_AK244825.1	miR1533	3
gma-miR1533	_	EV280863.1	gma-miR1533_EV280863.1	miR1533	1.8
gma-miR1533	_	EV265831.1	gma-miR1533_EV265831.1	miR1533	2.2
gma-miR1533	_	AK244248.1	gma-miR1533_AK244248.1	miR1533	1.2
gma-miR1533	_	BT097612.1	gma-miR1533_BT097612.1	miR1533	3
gma-miR1533	_	FK006297.1	gma-miR1533_FK006297.1	miR1533	2.5
gma-miR1533	_	AK287246.1	gma-miR1533_AK287246.1	miR1533	2.8
gma-miR1533	_	AK244729.1	gma-miR1533_AK244729.1	miR1533	3
gma-miR1533	_	BW670287.1	gma-miR1533_BW670287.1	miR1533	3
gma-miR1533	_	AK287067.1	gma-miR1533_AK287067.1	miR1533	2.2
gma-miR1533	_	AK287067.1	gma-miR1533_AK287067.1	miR1533	2.5
gma-miR1533	_	AK287067.1	gma-miR1533_AK287067.1	miR1533	2
gma-miR1533	_	GR837323.1	gma-miR1533_GR837323.1	miR1533	3
gma-miR1533	_	GD771493.1	gma-miR1533_GD771493.1	miR1533	3
gma-miR1533	_	AK244062.1	gma-miR1533_AK244062.1	miR1533	3
gma-miR1533	_	BG652669.1	gma-miR1533_BG652669.1	miR1533	3
gma-miR1533	_	AK286004.1	gma-miR1533_AK286004.1	miR1533	2.5
gma-miR1533	_	BT093435.1	gma-miR1533_BT093435.1	miR1533	2.2
gma-miR1533	_	AK245888.1	gma-miR1533_AK245888.1	miR1533	2.5
gma-miR1533	_	AK244928.1	gma-miR1533_AK244928.1	miR1533	1.5
gma-miR1533	_	CO982568.1	gma-miR1533_CO982568.1	miR1533	2
gma-miR1533	_	AK286483.1	gma-miR1533_AK286483.1	miR1533	2
gma-miR1533	_	EV266740.1	gma-miR1533_EV266740.1	miR1533	1.2
gma-miR1533	_	FG995211.1	gma-miR1533_FG995211.1	miR1533	1.2
gma-miR1533	_	CO985438.1	gma-miR1533_CO985438.1	miR1533	1.2
gma-miR1533	_	AW570578.1	gma-miR1533_AW570578.1	miR1533	3
gma-miR1533	_	BG363293.1	gma-miR1533_BG363293.1	miR1533	3
gma-miR1533	_	FK006436.1	gma-miR1533_FK006436.1	miR1533	2.8
gma-miR1533	_	BT097314.1	gma-miR1533_BT097314.1	miR1533	2.8
gma-miR1533	_	AK285283.1	gma-miR1533_AK285283.1	miR1533	2.5
gma-miR1533	_	CX701262.1	gma-miR1533_CX701262.1	miR1533	2.2
gma-miR1533	_	AK245558.1	gma-miR1533_AK245558.1	miR1533	2.8
gma-miR1533	_	DB980734.1	gma-miR1533_DB980734.1	miR1533	3
gma-miR1533	_	FG986673.1	gma-miR1533_FG986673.1	miR1533	2.8
gma-miR1533	_	FG986673.1	gma-miR1533_FG986673.1	miR1533	2.8
gma-miR1533	_	BT094309.1	gma-miR1533_BT094309.1	miR1533	3
gma-miR1533	_	BE821692.1	gma-miR1533_BE821692.1	miR1533	1.2
gma-miR1533	_	DB960257.1	gma-miR1533_DB960257.1	miR1533	3
gma-miR1533	_	BT096601.1	gma-miR1533_BT096601.1	miR1533	2.5
gma-miR1533	_	BT097947.1	gma-miR1533_BT097947.1	miR1533	2.2
gma-miR1533	_	BT098276.1	gma-miR1533_BT098276.1	miR1533	3
gma-miR1533	_	BT098276.1	gma-miR1533_BT098276.1	miR1533	2.8
gma-miR1533	_	AK286966.1	gma-miR1533_AK286966.1	miR1533	2.2
gma-miR1533	_	BW663243.1	gma-miR1533_BW663243.1	miR1533	1.8
gma-miR1533	_	CO984997.1	gma-miR1533_CO984997.1	miR1533	2.8
gma-miR1533	_	BT096974.1	gma-miR1533_BT096974.1	miR1533	1.2
gma-miR1533	_	BT098354.1	gma-miR1533_BT098354.1	miR1533	2.5
gma-miR1533	_	EV267807.1	gma-miR1533_EV267807.1	miR1533	1.2
gma-miR1533	_	DB985875.1	gma-miR1533_DB985875.1	miR1533	1.2
gma-miR1533	_	BU090685.1	gma-miR1533_BU090685.1	miR1533	3
gma-miR1533	_	BT096721.1	gma-miR1533_BT096721.1	miR1533	2.5
gma-miR1533	_	AK244960.1	gma-miR1533_AK244960.1	miR1533	1.2
gma-miR1533	_	CO984561.1	gma-miR1533_CO984561.1	miR1533	2
gma-miR1533	_	AK245804.1	gma-miR1533_AK245804.1	miR1533	1.8
gma-miR1533	_	CO985810.1	gma-miR1533_CO985810.1	miR1533	1.2
gma-miR1533	_	CO983702.1	gma-miR1533_CO983702.1	miR1533	3
gma-miR1533	_	BT095885.1	gma-miR1533_BT095885.1	miR1533	1.5
gma-miR1533	_	BE657793.2	gma-miR1533_BE657793.2	miR1533	3
gma-miR1533	_	CX707393.1	gma-miR1533_CX707393.1	miR1533	3
gma-miR1533	_	GR853714.1	gma-miR1533_GR853714.1	miR1533	3
gma-miR1533	_	BT094126.1	gma-miR1533_BT094126.1	miR1533	2.5
gma-miR1533	_	AK286972.1	gma-miR1533_AK286972.1	miR1533	2.8
gma-miR1533	_	CX548361.1	gma-miR1533_CX548361.1	miR1533	3
gma-miR1533	_	AK243782.1	gma-miR1533_AK243782.1	miR1533	2.8
gma-miR1533	_	DQ371244.1	gma-miR1533_DQ371244.1	miR1533	2.8
gma-miR1533	_	FG991838.1	gma-miR1533_FG991838.1	miR1533	2.5
gma-miR1533	_	U25027.1	gma-miR1533_U25027.1	miR1533	2.2
gma-miR1533	_	AK287175.1	gma-miR1533_AK287175.1	miR1533	1.2
gma-miR1533	_	AK285848.1	gma-miR1533_AK285848.1	miR1533	1.2
gma-miR1533	_	HO027592.1	gma-miR1533_HO027592.1	miR1533	1.2
gma-miR1533	_	AK285746.1	gma-miR1533_AK285746.1	miR1533	3
gma-miR1533	_	BU926150.1	gma-miR1533_BU926150.1	miR1533	2.2
gma-miR1533	_	AK285585.1	gma-miR1533_AK285585.1	miR1533	2.8
gma-miR1533	_	AK287315.1	gma-miR1533_AK287315.1	miR1533	2.2
gma-miR1533	_	CX704724.1	gma-miR1533_CX704724.1	miR1533	2.2
gma-miR1533	_	CO980980.1	gma-miR1533_CO980980.1	miR1533	2.2
gma-miR1533	_	CO982239.1	gma-miR1533_CO982239.1	miR1533	2.5
gma-miR1533	_	EV281777.1	gma-miR1533_EV281777.1	miR1533	2.5
gma-miR1533	_	AY903298.1	gma-miR1533_AY903298.1	miR1533	1
gma-miR1533	_	BW676720.1	gma-miR1533_BW676720.1	miR1533	2.5
gma-miR1533	_	BW676720.1	gma-miR1533_BW676720.1	miR1533	2.5
gma-miR1533	_	BU546768.1	gma-miR1533_BU546768.1	miR1533	1.8
gma-miR1533	_	BT096632.1	gma-miR1533_BT096632.1	miR1533	3
gma-miR1533	_	AK243919.1	gma-miR1533_AK243919.1	miR1533	1.2
gma-miR1533	_	BT093289.1	gma-miR1533_BT093289.1	miR1533	3
gma-miR1533	_	BT093664.1	gma-miR1533_BT093664.1	miR1533	2.5
gma-miR1533	_	CX704940.1	gma-miR1533_CX704940.1	miR1533	2.2
gma-miR1533	_	CX703235.1	gma-miR1533_CX703235.1	miR1533	3
gma-miR1533	_	BT098132.1	gma-miR1533_BT098132.1	miR1533	3
gma-miR1533	_	AK246107.1	gma-miR1533_AK246107.1	miR1533	3
gma-miR1533	_	AW350396.1	gma-miR1533_AW350396.1	miR1533	1.5
gma-miR1533	_	AK285225.1	gma-miR1533_AK285225.1	miR1533	2.8
gma-miR1533	_	AK286025.1	gma-miR1533_AK286025.1	miR1533	2.5
gma-miR1533	_	CX703141.1	gma-miR1533_CX703141.1	miR1533	3
gma-miR1533	_	AK245695.1	gma-miR1533_AK245695.1	miR1533	2.8
gma-miR1533	_	FK570289.1	gma-miR1533_FK570289.1	miR1533	2
gma-miR1533	_	BT097292.1	gma-miR1533_BT097292.1	miR1533	3
gma-miR1533	_	CD391345.1	gma-miR1533_CD391345.1	miR1533	1.2
gma-miR1533	_	BM270180.1	gma-miR1533_BM270180.1	miR1533	2.8
gma-miR1533	_	GD977840.1	gma-miR1533_GD977840.1	miR1533	2.5
gma-miR1533	_	BT098893.1	gma-miR1533_BT098893.1	miR1533	2
gma-miR1533	_	CO982866.1	gma-miR1533_CO982866.1	miR1533	2.2
gma-miR1533	_	BG510141.1	gma-miR1533_BG510141.1	miR1533	2.5
gma-miR1533	_	HO021632.1	gma-miR1533_HO021632.1	miR1533	2.8
gma-miR1533	_	CA852034.1	gma-miR1533_CA852034.1	miR1533	2.2
gma-miR1533	_	FK662162.1	gma-miR1533_FK662162.1	miR1533	3
gma-miR1533	_	BT095991.1	gma-miR1533_BT095991.1	miR1533	2.5
gma-miR1533	_	EH222168.1	gma-miR1533_EH222168.1	miR1533	3
gma-miR1533	_	GR846063.1	gma-miR1533_GR846063.1	miR1533	2
gma-miR1533	_	BT095802.1	gma-miR1533_BT095802.1	miR1533	3
gma-miR1533	_	EV281306.1	gma-miR1533_EV281306.1	miR1533	2
gma-miR1533	_	GR829866.1	gma-miR1533_GR829866.1	miR1533	1.2
gma-miR1533	_	BG726553.1	gma-miR1533_BG726553.1	miR1533	0.8
gma-miR1533	_	BT095428.1	gma-miR1533_BT095428.1	miR1533	2.8
gma-miR1533	_	BT095428.1	gma-miR1533_BT095428.1	miR1533	2.8
gma-miR1533	_	CX712151.1	gma-miR1533_CX712151.1	miR1533	3
gma-miR1533	_	BT095781.1	gma-miR1533_BT095781.1	miR1533	2.8
gma-miR1533	_	GD756646.1	gma-miR1533_GD756646.1	miR1533	1.2
gma-miR1533	_	GR838229.1	gma-miR1533_GR838229.1	miR1533	2.5
gma-miR1533	_	BM269710.1	gma-miR1533_BM269710.1	miR1533	3
gma-miR1533	_	BM269710.1	gma-miR1533_BM269710.1	miR1533	3
gma-miR1533	_	DB975229.1	gma-miR1533_DB975229.1	miR1533	2.8
gma-miR1533	_	EV274935.1	gma-miR1533_EV274935.1	miR1533	2.5
gma-miR1533	_	AK245646.1	gma-miR1533_AK245646.1	miR1533	2
gma-miR1533	_	AK245646.1	gma-miR1533_AK245646.1	miR1533	1.8
gma-miR1533	_	BI969901.1	gma-miR1533_BI969901.1	miR1533	1.5
gma-miR1533	_	CO983214.1	gma-miR1533_CO983214.1	miR1533	1.2
gma-miR1533	_	CO982680.1	gma-miR1533_CO982680.1	miR1533	2.5
gma-miR1533	_	AI736626.1	gma-miR1533_AI736626.1	miR1533	2.2
gma-miR1533	_	GD845605.1	gma-miR1533_GD845605.1	miR1533	2
gma-miR1533	_	BT098020.1	gma-miR1533_BT098020.1	miR1533	2.2
gma-miR1533	_	GR831347.1	gma-miR1533_GR831347.1	miR1533	3
gma-miR1533	_	AW349241.1	gma-miR1533_AW349241.1	miR1533	2.5
gma-miR1533	_	AK244253.1	gma-miR1533_AK244253.1	miR1533	2.8
gma-miR1533	_	AK244253.1	gma-miR1533_AK244253.1	miR1533	3
gma-miR1533	_	AK245883.1	gma-miR1533_AK245883.1	miR1533	1.2
gma-miR1533	_	FG989858.1	gma-miR1533_FG989858.1	miR1533	2.8
gma-miR1533	_	BT095096.1	gma-miR1533_BT095096.1	miR1533	3
gma-miR1533	_	CX701061.1	gma-miR1533_CX701061.1	miR1533	2.2
gma-miR1533	_	BT098028.1	gma-miR1533_BT098028.1	miR1533	2
gma-miR1533	_	BT093507.1	gma-miR1533_BT093507.1	miR1533	1.8
gma-miR1533	_	AK244863.1	gma-miR1533_AK244863.1	miR1533	2.8
gma-miR1533	_	BT095205.1	gma-miR1533_BT095205.1	miR1533	3
gma-miR1533	_	DQ371243.1	gma-miR1533_DQ371243.1	miR1533	2.8
gma-miR1533	_	BE657401.1	gma-miR1533_BE657401.1	miR1533	2.2
gma-miR1533	_	BE657401.1	gma-miR1533_BE657401.1	miR1533	2
gma-miR1533	_	BM092794.1	gma-miR1533_BM092794.1	miR1533	2.5
gma-miR1533	_	BT095880.1	gma-miR1533_BT095880.1	miR1533	3
gma-miR1533	_	GE065402.1	gma-miR1533_GE065402.1	miR1533	2.2
gma-miR1533	_	CD409075.1	gma-miR1533_CD409075.1	miR1533	3
gma-miR1533	_	CX700911.1	gma-miR1533_CX700911.1	miR1533	1.2
gma-miR1533	_	AK244619.1	gma-miR1533_AK244619.1	miR1533	2.8
gma-miR1533	_	BU549399.1	gma-miR1533_BU549399.1	miR1533	1.2
gma-miR1533	_	EV267265.1	gma-miR1533_EV267265.1	miR1533	1.2
gma-miR1533	_	BT097554.1	gma-miR1533_BT097554.1	miR1533	3
gma-miR1533	_	AK286809.1	gma-miR1533_AK286809.1	miR1533	3
gma-miR1533	_	GR827690.1	gma-miR1533_GR827690.1	miR1533	1.2
gma-miR1533	_	BT094420.1	gma-miR1533_BT094420.1	miR1533	2.5
gma-miR1533	_	BT098331.1	gma-miR1533_BT098331.1	miR1533	2.5
gma-miR1533	_	BI699456.1	gma-miR1533_BI699456.1	miR1533	3
gma-miR1533	_	AB213029.1	gma-miR1533_AB213029.1	miR1533	3
gma-miR1533	_	AK286008.1	gma-miR1533_AK286008.1	miR1533	2.8
gma-miR1533	_	AK245724.1	gma-miR1533_AK245724.1	miR1533	2.8
gma-miR1533	_	BE917601.1	gma-miR1533_BE917601.1	miR1533	1.2
gma-miR1533	_	BG650197.1	gma-miR1533_BG650197.1	miR1533	2.2
gma-miR1533	_	BT097390.1	gma-miR1533_BT097390.1	miR1533	2.2
gma-miR1533	_	GR847550.1	gma-miR1533_GR847550.1	miR1533	3
gma-miR1533	_	EV276781.1	gma-miR1533_EV276781.1	miR1533	2.5
gma-miR1533	_	BT094181.1	gma-miR1533_BT094181.1	miR1533	3
gma-miR1533	_	BT096996.1	gma-miR1533_BT096996.1	miR1533	3
gma-miR1533	_	BT094046.1	gma-miR1533_BT094046.1	miR1533	2.8
gma-miR1533	_	GR841926.1	gma-miR1533_GR841926.1	miR1533	2.5
gma-miR1533	_	FK497450.1	gma-miR1533_FK497450.1	miR1533	3
gma-miR1533	_	EV268544.1	gma-miR1533_EV268544.1	miR1533	1.5
gma-miR1533	_	AK286715.1	gma-miR1533_AK286715.1	miR1533	3
gma-miR1533	_	BT098318.1	gma-miR1533_BT098318.1	miR1533	2.8
gma-miR1533	_	FG988936.1	gma-miR1533_FG988936.1	miR1533	1.8
gma-miR1533	_	CO985608.1	gma-miR1533_CO985608.1	miR1533	2.5
gma-miR1533	_	AK245518.1	gma-miR1533_AK245518.1	miR1533	2.2
gma-miR1533	_	GD902735.1	gma-miR1533_GD902735.1	miR1533	1.5
gma-miR1533	_	AW458784.1	gma-miR1533_AW458784.1	miR1533	3
gma-miR1533	_	AK285173.1	gma-miR1533_AK285173.1	miR1533	1.2
gma-miR1533	_	AI496445.1	gma-miR1533_AI496445.1	miR1533	3
gma-miR1533	_	BW671391.1	gma-miR1533_BW671391.1	miR1533	3
gma-miR1533	_	FK298436.1	gma-miR1533_FK298436.1	miR1533	3
gma-miR1533	_	AK285698.1	gma-miR1533_AK285698.1	miR1533	2.8
gma-miR1533	_	AK245186.1	gma-miR1533_AK245186.1	miR1533	1.2
gma-miR1533	_	BT098601.1	gma-miR1533_BT098601.1	miR1533	3
gma-miR1533	_	BT097668.1	gma-miR1533_BT097668.1	miR1533	2.2
gma-miR1533	_	BT097668.1	gma-miR1533_BT097668.1	miR1533	2.2
gma-miR1533	_	BT097540.1	gma-miR1533_BT097540.1	miR1533	2
gma-miR1533	_	AK243938.1	gma-miR1533_AK243938.1	miR1533	3
gma-miR1533	_	BT095639.1	gma-miR1533_BT095639.1	miR1533	3
gma-miR1533	_	AK245304.1	gma-miR1533_AK245304.1	miR1533	3
gma-miR1533	_	BG156571.1	gma-miR1533_BG156571.1	miR1533	2.5
gma-miR1533	_	FK006075.1	gma-miR1533_FK006075.1	miR1533	3
gma-miR1533	_	BT094805.1	gma-miR1533_BT094805.1	miR1533	2.8
gma-miR1533	_	BU577462.1	gma-miR1533_BU577462.1	miR1533	2.8
gma-miR1533	_	GR838845.1	gma-miR1533_GR838845.1	miR1533	3
gma-miR1533	_	AK287017.1	gma-miR1533_AK287017.1	miR1533	3
gma-miR1533	_	AK243721.1	gma-miR1533_AK243721.1	miR1533	2.5
gma-miR1533	_	EH261885.1	gma-miR1533_EH261885.1	miR1533	2.2
gma-miR1533	_	U69174.1	gma-miR1533_U69174.1	miR1533	1.2
gma-miR1533	_	AK287217.1	gma-miR1533_AK287217.1	miR1533	2.5
gma-miR1533	_	EV282926.1	gma-miR1533_EV282926.1	miR1533	2.5
gma-miR1533	_	BT095555.1	gma-miR1533_BT095555.1	miR1533	2.8
gma-miR1533	_	BI968172.1	gma-miR1533_BI968172.1	miR1533	1.2
gma-miR1533	_	EV268994.1	gma-miR1533_EV268994.1	miR1533	2.2
gma-miR1533	_	EH257887.1	gma-miR1533_EH257887.1	miR1533	3
gma-miR1533	_	EH257887.1	gma-miR1533_EH257887.1	miR1533	3
gma-miR1533	_	FG993748.1	gma-miR1533_FG993748.1	miR1533	3
gma-miR1533	_	FK420784.1	gma-miR1533_FK420784.1	miR1533	2.8
gma-miR1533	_	BT094323.1	gma-miR1533_BT094323.1	miR1533	3
gma-miR1533	_	GD905799.1	gma-miR1533_GD905799.1	miR1533	2.8
gma-miR1533	_	AK244193.1	gma-miR1533_AK244193.1	miR1533	2
gma-miR1533	_	AK246001.1	gma-miR1533_AK246001.1	miR1533	3
gma-miR1533	_	BT095222.1	gma-miR1533_BT095222.1	miR1533	2.8
gma-miR1533	_	DQ822888.1	gma-miR1533_DQ822888.1	miR1533	1.2
gma-miR1533	_	GD813687.1	gma-miR1533_GD813687.1	miR1533	3
gma-miR1533	_	FG988333.1	gma-miR1533_FG988333.1	miR1533	3
gma-miR1533	_	AK245169.1	gma-miR1533_AK245169.1	miR1533	3
gma-miR1533	_	DB955975.1	gma-miR1533_DB955975.1	miR1533	1
gma-miR1533	_	BU551383.1	gma-miR1533_BU551383.1	miR1533	2.5
gma-miR1533	_	CD403158.1	gma-miR1533_CD403158.1	miR1533	1.2
gma-miR1533	_	AK245516.1	gma-miR1533_AK245516.1	miR1533	2.8
gma-miR1533	_	DB975160.1	gma-miR1533_DB975160.1	miR1533	1.8
gma-miR1533	_	BU761959.1	gma-miR1533_BU761959.1	miR1533	2.8
gma-miR1533	_	AI900065.1	gma-miR1533_AI900065.1	miR1533	3
gma-miR1533	_	BT094157.1	gma-miR1533_BT094157.1	miR1533	1.2
gma-miR1533	_	EV273793.1	gma-miR1533_EV273793.1	miR1533	2.8
gma-miR1533	_	AI416874.1	gma-miR1533_AI416874.1	miR1533	2.8
gma-miR1533	_	CA801964.1	gma-miR1533_CA801964.1	miR1533	2.5
gma-miR1533	_	BT093466.1	gma-miR1533_BT093466.1	miR1533	2.2
gma-miR1533	_	U41474.1	gma-miR1533_U41474.1	miR1533	1.2
gma-miR1533	_	BF425671.1	gma-miR1533_BF425671.1	miR1533	1.2
gma-miR1533	_	AK287052.1	gma-miR1533_AK287052.1	miR1533	2.5
gma-miR1533	_	DQ822954.1	gma-miR1533_DQ822954.1	miR1533	2.2
gma-miR1533	_	BT095203.1	gma-miR1533_BT095203.1	miR1533	3
gma-miR1533	_	CA819429.1	gma-miR1533_CA819429.1	miR1533	2.2
gma-miR1533	_	CD404638.1	gma-miR1533_CD404638.1	miR1533	3
gma-miR1533	_	AK244753.1	gma-miR1533_AK244753.1	miR1533	3
gma-miR1533	_	AK246091.1	gma-miR1533_AK246091.1	miR1533	3
gma-miR1533	_	CX711893.1	gma-miR1533_CX711893.1	miR1533	2.8
gma-miR1533	_	FK018446.1	gma-miR1533_FK018446.1	miR1533	2
gma-miR1533	_	GD696058.1	gma-miR1533_GD696058.1	miR1533	2.5
gma-miR1533	_	CX708818.1	gma-miR1533_CX708818.1	miR1533	2.5
gma-miR1533	_	GR860075.1	gma-miR1533_GR860075.1	miR1533	2.5
gma-miR1533	_	CD413981.1	gma-miR1533_CD413981.1	miR1533	2.8
gma-miR1533	_	BW654432.1	gma-miR1533_BW654432.1	miR1533	2.8
gma-miR1533	_	CX710379.1	gma-miR1533_CX710379.1	miR1533	2
gma-miR1533	_	BG839073.1	gma-miR1533_BG839073.1	miR1533	0.5
gma-miR1533	_	BT098949.1	gma-miR1533_BT098949.1	miR1533	3
gma-miR1533	_	EV276212.1	gma-miR1533_EV276212.1	miR1533	3
gma-miR1533	_	GE067338.1	gma-miR1533_GE067338.1	miR1533	3
gma-miR1533	_	CX711824.1	gma-miR1533_CX711824.1	miR1533	2.5
gma-miR1533	_	GR848622.1	gma-miR1533_GR848622.1	miR1533	2.2
gma-miR1533	_	FK002517.1	gma-miR1533_FK002517.1	miR1533	2.5
gma-miR1533	_	AK245484.1	gma-miR1533_AK245484.1	miR1533	3
gma-miR1533	_	AF104247.1	gma-miR1533_AF104247.1	miR1533	1.2
gma-miR1533	_	AK285809.1	gma-miR1533_AK285809.1	miR1533	2.8
gma-miR1533	_	AK286767.1	gma-miR1533_AK286767.1	miR1533	1
gma-miR1533	_	GR858586.1	gma-miR1533_GR858586.1	miR1533	3
gma-miR1533	_	GE038133.1	gma-miR1533_GE038133.1	miR1533	2.2
gma-miR1533	_	AW101060.1	gma-miR1533_AW101060.1	miR1533	3
gma-miR1533	_	FK388802.1	gma-miR1533_FK388802.1	miR1533	3
gma-miR1533	_	FK002895.1	gma-miR1533_FK002895.1	miR1533	2.5
gma-miR1533	_	CD411671.1	gma-miR1533_CD411671.1	miR1533	1.2
gma-miR1533	_	DB961209.1	gma-miR1533_DB961209.1	miR1533	2
gma-miR1533	_	AK244848.1	gma-miR1533_AK244848.1	miR1533	2
gma-miR1533	_	AK245172.1	gma-miR1533_AK245172.1	miR1533	3
gma-miR1533	_	GR842464.1	gma-miR1533_GR842464.1	miR1533	3
gma-miR1533	_	EV272988.1	gma-miR1533_EV272988.1	miR1533	1.8
gma-miR1533	_	EV268707.1	gma-miR1533_EV268707.1	miR1533	1.2
gma-miR1533	_	FG996042.1	gma-miR1533_FG996042.1	miR1533	1.2
gma-miR1533	_	FK417321.1	gma-miR1533_FK417321.1	miR1533	2.2
gma-miR1533	_	FK417321.1	gma-miR1533_FK417321.1	miR1533	3
gma-miR1533	_	BT094641.1	gma-miR1533_BT094641.1	miR1533	3
gma-miR1533	_	BG237523.1	gma-miR1533_BG237523.1	miR1533	3
gma-miR1533	_	BI316657.1	gma-miR1533_BI316657.1	miR1533	2.2
gma-miR1533	_	BI967652.1	gma-miR1533_BI967652.1	miR1533	2.2
gma-miR1533	_	AK245352.1	gma-miR1533_AK245352.1	miR1533	2.5
gma-miR1533	_	AK244759.1	gma-miR1533_AK244759.1	miR1533	3
gma-miR1533	_	GR832814.1	gma-miR1533_GR832814.1	miR1533	2.2
gma-miR1533	_	BT093330.1	gma-miR1533_BT093330.1	miR1533	1.2
gma-miR1533	_	CX548927.1	gma-miR1533_CX548927.1	miR1533	3
gma-miR1533	_	AK286705.1	gma-miR1533_AK286705.1	miR1533	2.5
gma-miR1533	_	CX705392.1	gma-miR1533_CX705392.1	miR1533	2.2
gma-miR1533	_	BW652346.1	gma-miR1533_BW652346.1	miR1533	2.8
gma-miR1533	_	BQ611780.1	gma-miR1533_BQ611780.1	miR1533	3
gma-miR1533	_	EV273114.1	gma-miR1533_EV273114.1	miR1533	2.5
gma-miR1533	_	BT099443.1	gma-miR1533_BT099443.1	miR1533	3
gma-miR1533	_	AW102238.1	gma-miR1533_AW102238.1	miR1533	1.8
gma-miR1533	_	FK021336.1	gma-miR1533_FK021336.1	miR1533	3
gma-miR1533	_	AK245289.1	gma-miR1533_AK245289.1	miR1533	2.8
gma-miR1533	_	BE821583.1	gma-miR1533_BE821583.1	miR1533	3
gma-miR1533	_	CX708654.1	gma-miR1533_CX708654.1	miR1533	3
gma-miR1533	_	GR842097.1	gma-miR1533_GR842097.1	miR1533	2.2
gma-miR1533	_	BT098921.1	gma-miR1533_BT098921.1	miR1533	3
gma-miR1533	_	BW671903.1	gma-miR1533_BW671903.1	miR1533	2.8
gma-miR1533	_	DQ822962.1	gma-miR1533_DQ822962.1	miR1533	2.8
gma-miR1533	_	GR839710.1	gma-miR1533_GR839710.1	miR1533	2.8
gma-miR1533	_	FG991158.1	gma-miR1533_FG991158.1	miR1533	3
gma-miR1533	_	CA802869.1	gma-miR1533_CA802869.1	miR1533	3
gma-miR1533	_	BT095274.1	gma-miR1533_BT095274.1	miR1533	3
gma-miR1533	_	GR831392.1	gma-miR1533_GR831392.1	miR1533	3
gma-miR1533	_	BG651683.1	gma-miR1533_BG651683.1	miR1533	1.8
gma-miR1533	_	BT093583.1	gma-miR1533_BT093583.1	miR1533	2.5
gma-miR1533	_	FG994111.1	gma-miR1533_FG994111.1	miR1533	1.8
gma-miR1533	_	BT098128.1	gma-miR1533_BT098128.1	miR1533	3
gma-miR1533	_	BT094304.1	gma-miR1533_BT094304.1	miR1533	3
gma-miR1533	_	AK285880.1	gma-miR1533_AK285880.1	miR1533	2.2
gma-miR1533	_	AK285880.1	gma-miR1533_AK285880.1	miR1533	2.2
gma-miR1533	_	EH262723.1	gma-miR1533_EH262723.1	miR1533	1.2
gma-miR1533	_	AK245298.1	gma-miR1533_AK245298.1	miR1533	2.5
gma-miR1533	_	BM892740.1	gma-miR1533_BM892740.1	miR1533	1.2
gma-miR1533	_	BU550168.1	gma-miR1533_BU550168.1	miR1533	1.2
gma-miR1533	_	DQ787067.1	gma-miR1533_DQ787067.1	miR1533	1.2
gma-miR1533	_	FG986567.1	gma-miR1533_FG986567.1	miR1533	2.8
gma-miR1533	_	AK285951.1	gma-miR1533_AK285951.1	miR1533	3
gma-miR1533	_	CX704912.1	gma-miR1533_CX704912.1	miR1533	2.2
gma-miR1533	_	CO981303.1	gma-miR1533_CO981303.1	miR1533	3
gma-miR1533	_	CD399608.1	gma-miR1533_CD399608.1	miR1533	3
gma-miR1533	_	GD859330.1	gma-miR1533_GD859330.1	miR1533	3
gma-miR1533	_	AK287036.1	gma-miR1533_AK287036.1	miR1533	3
gma-miR1533	_	FG995857.1	gma-miR1533_FG995857.1	miR1533	2.5
gma-miR1533	_	FG995857.1	gma-miR1533_FG995857.1	miR1533	2.5
gma-miR1533	_	BT098051.1	gma-miR1533_BT098051.1	miR1533	2.5
gma-miR1533	_	CX706048.1	gma-miR1533_CX706048.1	miR1533	3
gma-miR1533	_	BT097772.1	gma-miR1533_BT097772.1	miR1533	2.2
gma-miR1533	_	BU925873.1	gma-miR1533_BU925873.1	miR1533	3
gma-miR1533	_	AK244228.1	gma-miR1533_AK244228.1	miR1533	1.2
gma-miR1533	_	GD953354.1	gma-miR1533_GD953354.1	miR1533	2.8
gma-miR1533	_	BW654489.1	gma-miR1533_BW654489.1	miR1533	2.8
gma-miR1533	_	CX547670.1	gma-miR1533_CX547670.1	miR1533	2.5
gma-miR1533	_	GD754953.1	gma-miR1533_GD754953.1	miR1533	2.8
gma-miR1533	_	EV267226.1	gma-miR1533_EV267226.1	miR1533	3
gma-miR1533	_	BI970548.1	gma-miR1533_BI970548.1	miR1533	2.8
gma-miR1534	_	FK020131.1	gma-miR1534_FK020131.1	miR1534	2.5
gma-miR1534	_	BE657335.1	gma-miR1534_BE657335.1	miR1534	3
gma-miR1534	_	BT095434.1	gma-miR1534_BT095434.1	miR1534	2.5
gma-miR1534	_	BT098037.1	gma-miR1534_BT098037.1	miR1534	3
gma-miR1534	_	GD739442.1	gma-miR1534_GD739442.1	miR1534	3
gma-miR1534	_	BE821202.1	gma-miR1534_BE821202.1	miR1534	3
gma-miR1534	_	BT095920.1	gma-miR1534_BT095920.1	miR1534	3
gma-miR1534	_	EH257513.1	gma-miR1534_EH257513.1	miR1534	3
gma-miR1534	_	FG989074.1	gma-miR1534_FG989074.1	miR1534	2
gma-miR1534	_	BT098637.1	gma-miR1534_BT098637.1	miR1534	3
gma-miR1534	_	CD401662.1	gma-miR1534_CD401662.1	miR1534	3
gma-miR1534	_	CX701883.1	gma-miR1534_CX701883.1	miR1534	3
gma-miR1534	_	CO981171.1	gma-miR1534_CO981171.1	miR1534	2.5
gma-miR1534	_	CX708575.1	gma-miR1534_CX708575.1	miR1534	3
gma-miR1534	_	BT097555.1	gma-miR1534_BT097555.1	miR1534	3
gma-miR1534	_	FK009675.1	gma-miR1534_FK009675.1	miR1534	3
gma-miR1534	_	AK287214.1	gma-miR1534_AK287214.1	miR1534	2.5
gma-miR1534	_	AK244217.1	gma-miR1534_AK244217.1	miR1534	2
gma-miR1534	_	CO985819.1	gma-miR1534_CO985819.1	miR1534	2.5
gma-miR1534	_	EV275751.1	gma-miR1534_EV275751.1	miR1534	2.8
gma-miR1534	_	CO981719.1	gma-miR1534_CO981719.1	miR1534	2.5
gma-miR1534	_	BT093944.1	gma-miR1534_BT093944.1	miR1534	2.8
gma-miR1535a	_	GR833345.1	gma-miR1535a_GR833345.1	miR1535a	2.5
gma-miR1535a	_	CO985659.1	gma-miR1535a_CO985659.1	miR1535a	3
gma-miR1535a	_	CX703996.1	gma-miR1535a_CX703996.1	miR1535a	3
gma-miR1535a	_	BT093762.1	gma-miR1535a_BT093762.1	miR1535a	3
gma-miR1535a	_	AK244371.1	gma-miR1535a_AK244371.1	miR1535a	3
gma-miR1535a	_	CX548266.1	gma-miR1535a_CX548266.1	miR1535a	3
gma-miR1535a	_	AK244788.1	gma-miR1535a_AK244788.1	miR1535a	3
gma-miR1535a	_	BT094439.1	gma-miR1535a_BT094439.1	miR1535a	3
gma-miR1535a	_	CX703258.1	gma-miR1535a_CX703258.1	miR1535a	3
gma-miR1535a	_	BT093641.1	gma-miR1535a_BT093641.1	miR1535a	3
gma-miR1535a	_	BU549014.1	gma-miR1535a_BU549014.1	miR1535a	1.5
gma-miR1535a	_	GR847342.1	gma-miR1535a_GR847342.1	miR1535a	3
gma-miR1535a	_	AW348453.1	gma-miR1535a_AW348453.1	miR1535a	3
gma-miR1535a	_	BI969600.1	gma-miR1535a_BI969600.1	miR1535a	3
gma-miR1535a	_	FK268127.1	gma-miR1535a_FK268127.1	miR1535a	3
gma-miR1535a	_	FK007682.1	gma-miR1535a_FK007682.1	miR1535a	3
gma-miR1535a	_	EU165372.1	gma-miR1535a_EU165372.1	miR1535a	3
gma-miR1535a	_	FK005619.1	gma-miR1535a_FK005619.1	miR1535a	2.8
gma-miR1535a	_	BW659505.1	gma-miR1535a_BW659505.1	miR1535a	3
gma-miR1535a	_	CO980422.1	gma-miR1535a_CO980422.1	miR1535a	3
gma-miR1535a	_	AK286453.1	gma-miR1535a_AK286453.1	miR1535a	3
gma-miR1535a	_	CX701233.1	gma-miR1535a_CX701233.1	miR1535a	2.5
gma-miR1535a	_	BW658739.1	gma-miR1535a_BW658739.1	miR1535a	3
gma-miR1535a	_	BW658739.1	gma-miR1535a_BW658739.1	miR1535a	3
gma-miR1535a	_	GR856224.1	gma-miR1535a_GR856224.1	miR1535a	3
gma-miR1535a	_	BU550777.1	gma-miR1535a_BU550777.1	miR1535a	3
gma-miR1535a	_	CD399338.1	gma-miR1535a_CD399338.1	miR1535a	2.5
gma-miR1535a	_	CO979871.1	gma-miR1535a_CO979871.1	miR1535a	3
gma-miR1535a	_	CX548096.1	gma-miR1535a_CX548096.1	miR1535a	2.8
gma-miR1535a	_	FK002188.1	gma-miR1535a_FK002188.1	miR1535a	3
gma-miR1535a	_	GR840457.1	gma-miR1535a_GR840457.1	miR1535a	3
gma-miR1535a	_	FJ483973.1	gma-miR1535a_FJ483973.1	miR1535a	3
gma-miR1535a	_	EV280848.1	gma-miR1535a_EV280848.1	miR1535a	3
gma-miR1535a	_	CX704790.1	gma-miR1535a_CX704790.1	miR1535a	3
gma-miR1535a	_	BT098032.1	gma-miR1535a_BT098032.1	miR1535a	1.8
gma-miR1535a	_	BT099216.1	gma-miR1535a_BT099216.1	miR1535a	3
gma-miR1535a	_	HM143918.1	gma-miR1535a_HM143918.1	miR1535a	3
gma-miR1535a	_	AY550884.1	gma-miR1535a_AY550884.1	miR1535a	1.5
gma-miR1535a	_	X81460.1	gma-miR1535a_X81460.1	miR1535a	3
gma-miR1535a	_	BT095774.1	gma-miR1535a_BT095774.1	miR1535a	3
gma-miR1535a	_	AK287076.1	gma-miR1535a_AK287076.1	miR1535a	3
gma-miR1535a	_	AK243922.1	gma-miR1535a_AK243922.1	miR1535a	2.8
gma-miR1535a	_	BW659016.1	gma-miR1535a_BW659016.1	miR1535a	3
gma-miR1535a	_	AK245192.1	gma-miR1535a_AK245192.1	miR1535a	3
gma-miR1535a	_	BT095205.1	gma-miR1535a_BT095205.1	miR1535a	3
gma-miR1535a	_	BT093644.1	gma-miR1535a_BT093644.1	miR1535a	3
gma-miR1535a	_	FG995465.1	gma-miR1535a_FG995465.1	miR1535a	3
gma-miR1535a	_	BT099258.1	gma-miR1535a_BT099258.1	miR1535a	3
gma-miR1535a	_	BT099005.1	gma-miR1535a_BT099005.1	miR1535a	3
gma-miR1535a	_	GR859939.1	gma-miR1535a_GR859939.1	miR1535a	3
gma-miR1535a	_	CX701904.1	gma-miR1535a_CX701904.1	miR1535a	3
gma-miR1535a	_	AK245490.1	gma-miR1535a_AK245490.1	miR1535a	3
gma-miR1535a	_	BT095506.1	gma-miR1535a_BT095506.1	miR1535a	2.8
gma-miR1535a	_	DQ792748.1	gma-miR1535a_DQ792748.1	miR1535a	2.8
gma-miR1535a	_	EV269143.1	gma-miR1535a_EV269143.1	miR1535a	3
gma-miR1535a	_	CO979613.1	gma-miR1535a_CO979613.1	miR1535a	3
gma-miR1535a	_	CO979001.1	gma-miR1535a_CO979001.1	miR1535a	2.8
gma-miR1535a	_	BG839169.1	gma-miR1535a_BG839169.1	miR1535a	3
gma-miR1535a	_	BW679362.1	gma-miR1535a_BW679362.1	miR1535a	3
gma-miR1535a	_	BT098332.1	gma-miR1535a_BT098332.1	miR1535a	2.8
gma-miR1535a	_	GR860313.1	gma-miR1535a_GR860313.1	miR1535a	3
gma-miR1535a	_	BM094198.1	gma-miR1535a_BM094198.1	miR1535a	3
gma-miR1535a	_	BI967990.1	gma-miR1535a_BI967990.1	miR1535a	2.5
gma-miR1535a	_	AK245862.1	gma-miR1535a_AK245862.1	miR1535a	2.8
gma-miR1535a	_	FK011713.1	gma-miR1535a_FK011713.1	miR1535a	3
gma-miR1535a	_	CX703054.1	gma-miR1535a_CX703054.1	miR1535a	2.8
gma-miR1535a	_	DQ822923.1	gma-miR1535a_DQ822923.1	miR1535a	3
gma-miR1535a	_	BI423822.1	gma-miR1535a_BI423822.1	miR1535a	2
gma-miR1535a	_	DQ822924.1	gma-miR1535a_DQ822924.1	miR1535a	3
gma-miR1535a	_	CO983969.1	gma-miR1535a_CO983969.1	miR1535a	3
gma-miR1535a	_	EV263148.1	gma-miR1535a_EV263148.1	miR1535a	2.8
gma-miR1535a	_	EV278659.1	gma-miR1535a_EV278659.1	miR1535a	3
gma-miR1535a	_	DQ822952.1	gma-miR1535a_DQ822952.1	miR1535a	3
gma-miR1535a	_	GR833110.1	gma-miR1535a_GR833110.1	miR1535a	2.5
gma-miR1535a	_	CX704747.1	gma-miR1535a_CX704747.1	miR1535a	3
gma-miR1535a	_	EU661926.1	gma-miR1535a_EU661926.1	miR1535a	3
gma-miR1535a	_	BM187966.1	gma-miR1535a_BM187966.1	miR1535a	3
gma-miR1535a	_	HO016935.1	gma-miR1535a_HO016935.1	miR1535a	3
gma-miR1535a	_	AK245611.1	gma-miR1535a_AK245611.1	miR1535a	3
gma-miR1535a	_	CO980349.1	gma-miR1535a_CO980349.1	miR1535a	3
gma-miR1535a	_	CO980538.1	gma-miR1535a_CO980538.1	miR1535a	3
gma-miR1535a	_	FG993905.1	gma-miR1535a_FG993905.1	miR1535a	3
gma-miR1535a	_	AK244894.1	gma-miR1535a_AK244894.1	miR1535a	2.2
gma-miR1535a	_	BT093331.1	gma-miR1535a_BT093331.1	miR1535a	2
gma-miR1535a	_	CX705642.1	gma-miR1535a_CX705642.1	miR1535a	3
gma-miR1535a	_	CX707920.1	gma-miR1535a_CX707920.1	miR1535a	3
gma-miR1535a	_	CD417976.1	gma-miR1535a_CD417976.1	miR1535a	2.8
gma-miR1535a	_	FK017755.1	gma-miR1535a_FK017755.1	miR1535a	3
gma-miR1535a	_	AK246092.1	gma-miR1535a_AK246092.1	miR1535a	3
gma-miR1535a	_	FJ014743.1	gma-miR1535a_FJ014743.1	miR1535a	3
gma-miR1535a	_	BE820892.1	gma-miR1535a_BE820892.1	miR1535a	2.5
gma-miR1535a	_	BE820892.1	gma-miR1535a_BE820892.1	miR1535a	2.5
gma-miR1535a	_	AF004805.1	gma-miR1535a_AF004805.1	miR1535a	3
gma-miR1535a	_	AW348461.1	gma-miR1535a_AW348461.1	miR1535a	3
gma-miR1535a	_	BT097479.1	gma-miR1535a_BT097479.1	miR1535a	2.5
gma-miR1535a	_	FJ483974.1	gma-miR1535a_FJ483974.1	miR1535a	2.8
gma-miR1535a	_	FG989001.1	gma-miR1535a_FG989001.1	miR1535a	3
gma-miR1535a	_	CX703945.1	gma-miR1535a_CX703945.1	miR1535a	3
gma-miR1535a	_	GR841173.1	gma-miR1535a_GR841173.1	miR1535a	3
gma-miR1535a	_	CX706567.1	gma-miR1535a_CX706567.1	miR1535a	2.5
gma-miR1535a	_	DB961284.1	gma-miR1535a_DB961284.1	miR1535a	3
gma-miR1535a	_	AW310817.1	gma-miR1535a_AW310817.1	miR1535a	2.8
gma-miR1535a	_	CX548323.1	gma-miR1535a_CX548323.1	miR1535a	2.8
gma-miR1535a	_	AI495063.1	gma-miR1535a_AI495063.1	miR1535a	3
gma-miR1535a	_	FK008938.1	gma-miR1535a_FK008938.1	miR1535a	3
gma-miR1535a	_	AK245098.1	gma-miR1535a_AK245098.1	miR1535a	3
gma-miR1535a	_	EV281652.1	gma-miR1535a_EV281652.1	miR1535a	3
gma-miR1535a	_	DB956577.1	gma-miR1535a_DB956577.1	miR1535a	2.8
gma-miR1535a	_	FK015559.1	gma-miR1535a_FK015559.1	miR1535a	2.8
gma-miR167d	_	CO984488.1	gma-miR167d_CO984488.1	miR167d	0
gma-miR167d	_	FJ528663.1	gma-miR167d_FJ528663.1	miR167d	2.8
gma-miR167d	_	AI460612.1	gma-miR167d_AI460612.1	miR167d	3
gma-miR167d	_	BE823108.1	gma-miR167d_BE823108.1	miR167d	1.5
gma-miR167d	_	AK245366.1	gma-miR167d_AK245366.1	miR167d	2.8
gma-miR167d	_	BG726254.1	gma-miR167d_BG726254.1	miR167d	2.5
gma-miR167d	_	EV272038.1	gma-miR167d_EV272038.1	miR167d	3
gma-miR396c	_	AK245416.1	gma-miR396c_AK245416.1	miR396c	3
gma-miR396c	_	EV267183.1	gma-miR396c_EV267183.1	miR396c	2.8
gma-miR396c	_	EV267183.1	gma-miR396c_EV267183.1	miR396c	2.8
gma-miR396c	_	EV281692.1	gma-miR396c_EV281692.1	miR396c	3
gma-miR396c	_	FG991129.1	gma-miR396c_FG991129.1	miR396c	2.5
gma-miR396c	_	EU256477.1	gma-miR396c_EU256477.1	miR396c	2.8
gma-miR396c	_	BT093668.1	gma-miR396c_BT093668.1	miR396c	3
gma-miR396c	_	BT096410.1	gma-miR396c_BT096410.1	miR396c	2
gma-miR396c	_	EV265053.1	gma-miR396c_EV265053.1	miR396c	2
gma-miR396c	_	CO982379.1	gma-miR396c_CO982379.1	miR396c	0
gma-miR396c	_	AK286382.1	gma-miR396c_AK286382.1	miR396c	3
gma-miR396c	_	BT098086.1	gma-miR396c_BT098086.1	miR396c	3
gma-miR396c	_	FJ014793.1	gma-miR396c_FJ014793.1	miR396c	2.8
gma-miR396c	_	CD418420.1	gma-miR396c_CD418420.1	miR396c	3
gma-miR396c	_	BT093490.1	gma-miR396c_BT093490.1	miR396c	3
gma-miR396c	_	FK019017.1	gma-miR396c_FK019017.1	miR396c	3
gma-miR396c	_	AK243843.1	gma-miR396c_AK243843.1	miR396c	3
gma-miR396c	_	AK285640.1	gma-miR396c_AK285640.1	miR396c	2.8
gma-miR396c	_	BT093390.1	gma-miR396c_BT093390.1	miR396c	3
gma-miR396c	_	AK245797.1	gma-miR396c_AK245797.1	miR396c	2.2
gma-miR396c	_	AW350049.1	gma-miR396c_AW350049.1	miR396c	3
gma-miR396c	_	AW350049.1	gma-miR396c_AW350049.1	miR396c	3
gma-miR396c	_	BT095208.1	gma-miR396c_BT095208.1	miR396c	3
gma-miR396c	_	AK245464.1	gma-miR396c_AK245464.1	miR396c	2.5
gma-miR396c	_	FK026001.1	gma-miR396c_FK026001.1	miR396c	3
gma-miR396c	_	BT094926.1	gma-miR396c_BT094926.1	miR396c	3
gma-miR396c	_	AK244196.1	gma-miR396c_AK244196.1	miR396c	3
gma-miR396c	_	FK019312.1	gma-miR396c_FK019312.1	miR396c	2.2
gma-miR1507b	_	EV268200.1	gma-miR1507b_EV268200.1	miR1507b	2.8
gma-miR1507b	_	BI968658.1	gma-miR1507b_BI968658.1	miR1507b	3
gma-miR1507b	_	CX711875.1	gma-miR1507b_CX711875.1	miR1507b	0
gma-miR1507b	_	AF314554.1	gma-miR1507b_AF314554.1	miR1507b	3
gma-miR1507b	_	CX708522.1	gma-miR1507b_CX708522.1	miR1507b	3
gma-miR1508b	_	BI968834.1	gma-miR1508b_BI968834.1	miR1508b	2.8
gma-miR1508b	_	EV278240.1	gma-miR1508b_EV278240.1	miR1508b	2.8
gma-miR1508b	_	DB957974.1	gma-miR1508b_DB957974.1	miR1508b	2.8
gma-miR1508b	_	CO980704.1	gma-miR1508b_CO980704.1	miR1508b	3
gma-miR1508b	_	BW668681.1	gma-miR1508b_BW668681.1	miR1508b	3
gma-miR1508b	_	AK286506.1	gma-miR1508b_AK286506.1	miR1508b	3
gma-miR1508b	_	BT097286.1	gma-miR1508b_BT097286.1	miR1508b	3
gma-miR1508b	_	FJ014759.1	gma-miR1508b_FJ014759.1	miR1508b	2.8
gma-miR1508b	_	HO044261.1	gma-miR1508b_HO044261.1	miR1508b	2.5
gma-miR1508b	_	BI469786.1	gma-miR1508b_BI469786.1	miR1508b	3
gma-miR1508b	_	BT093879.1	gma-miR1508b_BT093879.1	miR1508b	2.8
gma-miR1508b	_	BT095687.1	gma-miR1508b_BT095687.1	miR1508b	3
gma-miR1508b	_	FK016299.1	gma-miR1508b_FK016299.1	miR1508b	3
gma-miR1508b	_	FK016299.1	gma-miR1508b_FK016299.1	miR1508b	3
gma-miR1508b	_	FK024694.1	gma-miR1508b_FK024694.1	miR1508b	2.8
gma-miR1508b	_	BU763531.1	gma-miR1508b_BU763531.1	miR1508b	3
gma-miR1508b	_	BT093508.1	gma-miR1508b_BT093508.1	miR1508b	3
gma-miR1510b-5p	_	EV266527.1	gma-miR1510b-5p_EV266527.1	miR1510b-5p	2.8
gma-miR1510b-5p	_	AK286372.1	gma-miR1510b-5p_AK286372.1	miR1510b-5p	2.5
gma-miR1510b-5p	_	BQ611653.1	gma-miR1510b-5p_BQ611653.1	miR1510b-5p	3
gma-miR1510b-5p	_	BT094170.1	gma-miR1510b-5p_BT094170.1	miR1510b-5p	3
gma-miR1510b-3p	_	GR843234.1	gma-miR1510b-3p_GR843234.1	miR1510b-3p	2.5
gma-miR1510b-3p	_	AF327903.1	gma-miR1510b-3p_AF327903.1	miR1510b-3p	1
gma-miR1510b-3p	_	AY193892.1	gma-miR1510b-3p_AY193892.1	miR1510b-3p	3
gma-miR1510b-3p	_	HM771292.1	gma-miR1510b-3p_HM771292.1	miR1510b-3p	2.5
gma-miR1510b-3p	_	BT099424.1	gma-miR1510b-3p_BT099424.1	miR1510b-3p	2.5
gma-miR1510b-3p	_	AF314549.1	gma-miR1510b-3p_AF314549.1	miR1510b-3p	2.5
gma-miR1510b-3p	_	BT094001.1	gma-miR1510b-3p_BT094001.1	miR1510b-3p	2.8
gma-miR1510b-3p	_	BT096107.1	gma-miR1510b-3p_BT096107.1	miR1510b-3p	1.5
gma-miR1510b-3p	_	BT096107.1	gma-miR1510b-3p_BT096107.1	miR1510b-3p	1.5
gma-miR1510b-3p	_	EV278106.1	gma-miR1510b-3p_EV278106.1	miR1510b-3p	2.5
gma-miR1510b-3p	_	AK286522.1	gma-miR1510b-3p_AK286522.1	miR1510b-3p	3
gma-miR1510b-3p	_	AK287141.1	gma-miR1510b-3p_AK287141.1	miR1510b-3p	3
gma-miR1510b-3p	_	AK245668.1	gma-miR1510b-3p_AK245668.1	miR1510b-3p	2
gma-miR1510b-3p	_	EU888331.1	gma-miR1510b-3p_EU888331.1	miR1510b-3p	3
gma-miR1510b-3p	_	FJ014887.1	gma-miR1510b-3p_FJ014887.1	miR1510b-3p	3
gma-miR1510b-3p	_	FJ014878.1	gma-miR1510b-3p_FJ014878.1	miR1510b-3p	1.5
gma-miR1510b-3p	_	AK286959.1	gma-miR1510b-3p_AK286959.1	miR1510b-3p	3
gma-miR1510b-3p	_	FJ014868.1	gma-miR1510b-3p_FJ014868.1	miR1510b-3p	2
gma-miR1510b-3p	_	AF175398.1	gma-miR1510b-3p_AF175398.1	miR1510b-3p	1.5
gma-miR1510b-3p	_	BF070005.1	gma-miR1510b-3p_BF070005.1	miR1510b-3p	3
gma-miR1510b-3p	_	AF322633.1	gma-miR1510b-3p_AF322633.1	miR1510b-3p	2.5
gma-miR1510b-3p	_	FJ014881.1	gma-miR1510b-3p_FJ014881.1	miR1510b-3p	3
gma-miR2107	_	AK245019.1	gma-miR2107_AK245019.1	miR2107	3
gma-miR2107	_	CO981403.1	gma-miR2107_CO981403.1	miR2107	1.5
gma-miR2108a	_	GR840772.1	gma-miR2108a_GR840772.1	miR2108a	0
gma-miR2108a	_	BE821154.1	gma-miR2108a_BE821154.1	miR2108a	3
gma-miR2108a	_	CF921873.1	gma-miR2108a_CF921873.1	miR2108a	3
gma-miR2108a	_	CX707550.1	gma-miR2108a_CX707550.1	miR2108a	2.5
gma-miR2108a	_	BT099101.1	gma-miR2108a_BT099101.1	miR2108a	3
gma-miR2108a	_	BT095635.1	gma-miR2108a_BT095635.1	miR2108a	2.2
gma-miR2108a	_	CD394725.1	gma-miR2108a_CD394725.1	miR2108a	3
gma-miR2108a	_	BU550660.1	gma-miR2108a_BU550660.1	miR2108a	2.2
gma-miR2108a	_	CO985100.1	gma-miR2108a_CO985100.1	miR2108a	2.5
gma-miR2108b	_	CX710318.1	gma-miR2108b_CX710318.1	miR2108b	2.8
gma-miR2108b	_	GR840772.1	gma-miR2108b_GR840772.1	miR2108b	1
gma-miR2108b	_	GR836318.1	gma-miR2108b_GR836318.1	miR2108b	2.5
gma-miR2108b	_	CO979377.1	gma-miR2108b_CO979377.1	miR2108b	3
gma-miR2108b	_	AB498928.1	gma-miR2108b_AB498928.1	miR2108b	2.8
gma-miR2108b	_	BM892006.1	gma-miR2108b_BM892006.1	miR2108b	3
gma-miR2108b	_	CX703341.1	gma-miR2108b_CX703341.1	miR2108b	3
gma-miR2108b	_	BT099101.1	gma-miR2108b_BT099101.1	miR2108b	2.5
gma-miR2108b	_	BU579162.1	gma-miR2108b_BU579162.1	miR2108b	2.8
gma-miR2108b	_	CX707822.1	gma-miR2108b_CX707822.1	miR2108b	3
gma-miR2108b	_	BT095635.1	gma-miR2108b_BT095635.1	miR2108b	1.8
gma-miR2108b	_	AK244427.1	gma-miR2108b_AK244427.1	miR2108b	3
gma-miR2108b	_	BU550139.1	gma-miR2108b_BU550139.1	miR2108b	3
gma-miR2108b	_	GD722230.1	gma-miR2108b_GD722230.1	miR2108b	2.8
gma-miR2108b	_	U43839.1	gma-miR2108b_U43839.1	miR2108b	3
gma-miR2108b	_	BM309688.1	gma-miR2108b_BM309688.1	miR2108b	3
gma-miR2108b	_	BT093388.1	gma-miR2108b_BT093388.1	miR2108b	3
gma-miR2108b	_	BW675118.1	gma-miR2108b_BW675118.1	miR2108b	2.8
gma-miR2108b	_	BU550660.1	gma-miR2108b_BU550660.1	miR2108b	2.8
gma-miR2108b	_	BT094678.1	gma-miR2108b_BT094678.1	miR2108b	3
gma-miR2108b	_	AW350816.1	gma-miR2108b_AW350816.1	miR2108b	3
gma-miR2108b	_	FK017049.1	gma-miR2108b_FK017049.1	miR2108b	3
gma-miR2108b	_	CD404180.1	gma-miR2108b_CD404180.1	miR2108b	3
gma-miR2109	_	AF327903.1	gma-miR2109_AF327903.1	miR2109	3
gma-miR2109	_	EV267675.1	gma-miR2109_EV267675.1	miR2109	3
gma-miR2109	_	FK024455.1	gma-miR2109_FK024455.1	miR2109	2.5
gma-miR2109	_	FJ014864.1	gma-miR2109_FJ014864.1	miR2109	2.8
gma-miR2109	_	BT096107.1	gma-miR2109_BT096107.1	miR2109	3
gma-miR2109	_	BT096107.1	gma-miR2109_BT096107.1	miR2109	3
gma-miR2109	_	BT096207.1	gma-miR2109_BT096207.1	miR2109	2.8
gma-miR2109	_	AK245668.1	gma-miR2109_AK245668.1	miR2109	3
gma-miR2109	_	FJ014872.1	gma-miR2109_FJ014872.1	miR2109	3
gma-miR2109	_	BT097664.1	gma-miR2109_BT097664.1	miR2109	3
gma-miR2109	_	AF502079.1	gma-miR2109_AF502079.1	miR2109	3
gma-miR2109	_	FJ014880.1	gma-miR2109_FJ014880.1	miR2109	2.5
gma-miR2109	_	BT093601.1	gma-miR2109_BT093601.1	miR2109	2
gma-miR2109	_	FJ014878.1	gma-miR2109_FJ014878.1	miR2109	3
gma-miR2109	_	EV267966.1	gma-miR2109_EV267966.1	miR2109	2.8
gma-miR2109	_	EV267966.1	gma-miR2109_EV267966.1	miR2109	2.8
gma-miR2109	_	EV281102.1	gma-miR2109_EV281102.1	miR2109	2.5
gma-miR2109	_	FJ770252.1	gma-miR2109_FJ770252.1	miR2109	2.5
gma-miR2109	_	AK244575.1	gma-miR2109_AK244575.1	miR2109	3
gma-miR2109	_	BT095054.1	gma-miR2109_BT095054.1	miR2109	2.8
gma-miR2109	_	EV280460.1	gma-miR2109_EV280460.1	miR2109	2.5
gma-miR2109	_	FJ014881.1	gma-miR2109_FJ014881.1	miR2109	2.5
gma-miR2119	_	BT095536.1	gma-miR2119_BT095536.1	miR2119	3
gma-miR2119	_	BU545689.1	gma-miR2119_BU545689.1	miR2119	2.8
gma-miR2119	_	HO008925.1	gma-miR2119_HO008925.1	miR2119	2.8
gma-miR2119	_	CX703735.1	gma-miR2119_CX703735.1	miR2119	2.2
gma-miR2119	_	FK009231.1	gma-miR2119_FK009231.1	miR2119	3
gma-miR2119	_	GR856646.1	gma-miR2119_GR856646.1	miR2119	3
gma-miR2119	_	AK244789.1	gma-miR2119_AK244789.1	miR2119	3
gma-miR167e	_	CX547094.1	gma-miR167e_CX547094.1	miR167e	3
gma-miR167e	_	CK768634.1	gma-miR167e_CK768634.1	miR167e	3
gma-miR167e	_	AK243812.1	gma-miR167e_AK243812.1	miR167e	2.8
gma-miR167e	_	CO984488.1	gma-miR167e_CO984488.1	miR167e	0.5
gma-miR167e	_	CX708699.1	gma-miR167e_CX708699.1	miR167e	3
gma-miR167e	_	CD411229.1	gma-miR167e_CD411229.1	miR167e	0.5
gma-miR167e	_	EU884445.1	gma-miR167e_EU884445.1	miR167e	3
gma-miR167e	_	GR841962.1	gma-miR167e_GR841962.1	miR167e	3
gma-miR167e	_	AI460612.1	gma-miR167e_AI460612.1	miR167e	2.5
gma-miR167e	_	BW664354.1	gma-miR167e_BW664354.1	miR167e	2.8
gma-miR167e	_	EU884444.1	gma-miR167e_EU884444.1	miR167e	3
gma-miR167e	_	BE823108.1	gma-miR167e_BE823108.1	miR167e	1.5
gma-miR167e	_	BG726254.1	gma-miR167e_BG726254.1	miR167e	3
gma-miR167e	_	EV275858.1	gma-miR167e_EV275858.1	miR167e	3
gma-miR167e	_	FG994819.1	gma-miR167e_FG994819.1	miR167e	2.8
gma-miR167f	_	CX547094.1	gma-miR167f_CX547094.1	miR167f	3
gma-miR167f	_	CK768634.1	gma-miR167f_CK768634.1	miR167f	3
gma-miR167f	_	AK243812.1	gma-miR167f_AK243812.1	miR167f	2.8
gma-miR167f	_	CO984488.1	gma-miR167f_CO984488.1	miR167f	0.5
gma-miR167f	_	CX708699.1	gma-miR167f_CX708699.1	miR167f	3
gma-miR167f	_	CD411229.1	gma-miR167f_CD411229.1	miR167f	0.5
gma-miR167f	_	EU884445.1	gma-miR167f_EU884445.1	miR167f	3
gma-miR167f	_	GR841962.1	gma-miR167f_GR841962.1	miR167f	3
gma-miR167f	_	AI460612.1	gma-miR167f_AI460612.1	miR167f	2.5
gma-miR167f	_	BW664354.1	gma-miR167f_BW664354.1	miR167f	2.8
gma-miR167f	_	EU884444.1	gma-miR167f_EU884444.1	miR167f	3
gma-miR167f	_	BE823108.1	gma-miR167f_BE823108.1	miR167f	1.5
gma-miR167f	_	BG726254.1	gma-miR167f_BG726254.1	miR167f	3
gma-miR167f	_	EV275858.1	gma-miR167f_EV275858.1	miR167f	3
gma-miR167f	_	FG994819.1	gma-miR167f_FG994819.1	miR167f	2.8
gma-miR172c	_	EV270105.1	gma-miR172c_EV270105.1	miR172c	3
gma-miR172c	_	EV265803.1	gma-miR172c_EV265803.1	miR172c	0.5
gma-miR172c	_	EV269666.1	gma-miR172c_EV269666.1	miR172c	3
gma-miR172c	_	BW676194.1	gma-miR172c_BW676194.1	miR172c	3
gma-miR172c	_	FG994893.1	gma-miR172c_FG994893.1	miR172c	2.8
gma-miR172c	_	CX707354.1	gma-miR172c_CX707354.1	miR172c	2.8
gma-miR172c	_	EV282294.1	gma-miR172c_EV282294.1	miR172c	2.8
gma-miR172c	_	BT099349.1	gma-miR172c_BT099349.1	miR172c	3
gma-miR172c	_	BE820321.1	gma-miR172c_BE820321.1	miR172c	3
gma-miR172c	_	BF324695.1	gma-miR172c_BF324695.1	miR172c	2.8
gma-miR172c	_	FG986949.1	gma-miR172c_FG986949.1	miR172c	3
gma-miR172c	_	CX705497.1	gma-miR172c_CX705497.1	miR172c	2.2
gma-miR172c	_	CO981717.1	gma-miR172c_CO981717.1	miR172c	2.2
gma-miR172c	_	CD409102.1	gma-miR172c_CD409102.1	miR172c	3
gma-miR172c	_	BI469833.1	gma-miR172c_BI469833.1	miR172c	0.8
gma-miR172c	_	BT095437.1	gma-miR172c_BT095437.1	miR172c	3
gma-miR172c	_	BT095437.1	gma-miR172c_BT095437.1	miR172c	3
gma-miR172c	_	BT098649.1	gma-miR172c_BT098649.1	miR172c	2.8
gma-miR172c	_	FJ014832.1	gma-miR172c_FJ014832.1	miR172c	3
gma-miR172c	_	AK285480.1	gma-miR172c_AK285480.1	miR172c	2.8
gma-miR172c	_	CX708770.1	gma-miR172c_CX708770.1	miR172c	3
gma-miR172c	_	FK016880.1	gma-miR172c_FK016880.1	miR172c	2.8
gma-miR172c	_	BT093944.1	gma-miR172c_BT093944.1	miR172c	3
gma-miR172d	_	EV265803.1	gma-miR172d_EV265803.1	miR172d	1
gma-miR172d	_	BI469833.1	gma-miR172d_BI469833.1	miR172d	0.8
gma-miR172e	_	EV265803.1	gma-miR172e_EV265803.1	miR172e	1
gma-miR172e	_	BI469833.1	gma-miR172e_BI469833.1	miR172e	0.8
gma-miR1509b	_	FK483871.1	gma-miR1509b_FK483871.1	miR1509b	2.5
gma-miR1509b	_	FG995878.1	gma-miR1509b_FG995878.1	miR1509b	3
gma-miR1509b	_	FK329650.1	gma-miR1509b_FK329650.1	miR1509b	3
gma-miR1509b	_	CX708616.1	gma-miR1509b_CX708616.1	miR1509b	3
gma-miR1509b	_	AK286282.1	gma-miR1509b_AK286282.1	miR1509b	2.8
gma-miR1509b	_	EV265828.1	gma-miR1509b_EV265828.1	miR1509b	3
gma-miR1509b	_	EV279560.1	gma-miR1509b_EV279560.1	miR1509b	1
gma-miR4340	_	BW656437.1	gma-miR4340_BW656437.1	miR4340	3
gma-miR4340	_	CX705422.1	gma-miR4340_CX705422.1	miR4340	2.5
gma-miR4341	_	FK018432.1	gma-miR4341_FK018432.1	miR4341	2.8
gma-miR4343a	_	BI424691.1	gma-miR4343a_BI424691.1	miR4343a	2
gma-miR4343a	_	BI424691.1	gma-miR4343a_BI424691.1	miR4343a	2.5
gma-miR4344	_	FK024040.1	gma-miR4344_FK024040.1	miR4344	2.8
gma-miR4344	_	FK001668.1	gma-miR4344_FK001668.1	miR4344	2.5
gma-miR4345	_	BT097983.1	gma-miR4345_BT097983.1	miR4345	3
gma-miR4364b	_	BT095973.1	gma-miR4364b_BT095973.1	miR4364b	3
gma-miR4364b	_	CX704197.1	gma-miR4364b_CX704197.1	miR4364b	3
gma-miR4347	_	CO985529.1	gma-miR4347_CO985529.1	miR4347	3
gma-miR4347	_	BI424691.1	gma-miR4347_BI424691.1	miR4347	1.5
gma-miR4347	_	BI424691.1	gma-miR4347_BI424691.1	miR4347	3
gma-miR4347	_	BI424691.1	gma-miR4347_BI424691.1	miR4347	0.5
gma-miR4348	_	EV268595.1	gma-miR4348_EV268595.1	miR4348	3
gma-miR4348	_	BG652970.1	gma-miR4348_BG652970.1	miR4348	2
gma-miR4348	_	GR859799.1	gma-miR4348_GR859799.1	miR4348	3
gma-miR4348	_	DQ822895.1	gma-miR4348_DQ822895.1	miR4348	3
gma-miR4350	_	BT098033.1	gma-miR4350_BT098033.1	miR4350	3
gma-miR4350	_	FG986006.1	gma-miR4350_FG986006.1	miR4350	3
gma-miR4350	_	AK286753.1	gma-miR4350_AK286753.1	miR4350	3
gma-miR4350	_	BE657474.1	gma-miR4350_BE657474.1	miR4350	2.5
gma-miR4350	_	AF195029.1	gma-miR4350_AF195029.1	miR4350	3
gma-miR4350	_	BM094857.1	gma-miR4350_BM094857.1	miR4350	2.8
gma-miR4350	_	FK018884.1	gma-miR4350_FK018884.1	miR4350	3
gma-miR4350	_	BW653573.1	gma-miR4350_BW653573.1	miR4350	3
gma-miR4350	_	BT094299.1	gma-miR4350_BT094299.1	miR4350	2.5
gma-miR4350	_	AW508371.1	gma-miR4350_AW508371.1	miR4350	3
gma-miR4350	_	FG987706.1	gma-miR4350_FG987706.1	miR4350	3
gma-miR4350	_	CO982786.1	gma-miR4350_CO982786.1	miR4350	3
gma-miR4350	_	BT098126.1	gma-miR4350_BT098126.1	miR4350	2.8
gma-miR4351	_	AK245549.1	gma-miR4351_AK245549.1	miR4351	2.5
gma-miR4351	_	BU544220.1	gma-miR4351_BU544220.1	miR4351	2.8
gma-miR4351	_	CO983223.1	gma-miR4351_CO983223.1	miR4351	2.2
gma-miR4351	_	EV267435.1	gma-miR4351_EV267435.1	miR4351	3
gma-miR4351	_	BE659854.1	gma-miR4351_BE659854.1	miR4351	2.8
gma-miR4351	_	GT185233.1	gma-miR4351_GT185233.1	miR4351	2.5
gma-miR1520e	_	CO981317.1	gma-miR1520e_CO981317.1	miR1520e	2.5
gma-miR1520f	_	AK245140.1	gma-miR1520f_AK245140.1	miR1520f	3
gma-miR1520g	_	AK245140.1	gma-miR1520g_AK245140.1	miR1520g	2.5
gma-miR4354	_	FK000592.1	gma-miR4354_FK000592.1	miR4354	3
gma-miR4354	_	AK287186.1	gma-miR4354_AK287186.1	miR4354	2.5
gma-miR4355	_	AK245990.1	gma-miR4355_AK245990.1	miR4355	3
gma-miR4355	_	CO985036.1	gma-miR4355_CO985036.1	miR4355	3
gma-miR4355	_	CK769123.1	gma-miR4355_CK769123.1	miR4355	2.5
gma-miR4355	_	BT098088.1	gma-miR4355_BT098088.1	miR4355	2.8
gma-miR4355	_	DQ792732.1	gma-miR4355_DQ792732.1	miR4355	3
gma-miR4357	_	FK021199.1	gma-miR4357_FK021199.1	miR4357	1.8
gma-miR4358	_	BT097246.1	gma-miR4358_BT097246.1	miR4358	3
gma-miR4361	_	BI424691.1	gma-miR4361_BI424691.1	miR4361	3
gma-miR1520i	_	AK245140.1	gma-miR1520i_AK245140.1	miR1520i	3
gma-miR4363	_	AW350040.1	gma-miR4363_AW350040.1	miR4363	2.5
gma-miR4363	_	BT097258.1	gma-miR4363_BT097258.1	miR4363	2
gma-miR4363	_	GR856349.1	gma-miR4363_GR856349.1	miR4363	2.5
gma-miR4363	_	FG994750.1	gma-miR4363_FG994750.1	miR4363	2.5
gma-miR4364a	_	EH220072.1	gma-miR4364a_EH220072.1	miR4364a	2.8
gma-miR4380a	_	HO760048.1	gma-miR4380a_HO760048.1	miR4380a	3
gma-miR4380a	_	BW673132.1	gma-miR4380a_BW673132.1	miR4380a	3
gma-miR396d	_	CO982379.1	gma-miR396d_CO982379.1	miR396d	0
gma-miR396d	_	BW654066.1	gma-miR396d_BW654066.1	miR396d	3
gma-miR396d	_	FK019312.1	gma-miR396d_FK019312.1	miR396d	1.8
gma-miR1520j	_	CO981317.1	gma-miR1520j_CO981317.1	miR1520j	3
gma-miR4366	_	BT094681.1	gma-miR4366_BT094681.1	miR4366	3
gma-miR4366	_	CX706700.1	gma-miR4366_CX706700.1	miR4366	2.5
gma-miR4367	_	FK479106.1	gma-miR4367_FK479106.1	miR4367	2.8
gma-miR4369	_	BI424691.1	gma-miR4369_BI424691.1	miR4369	2.5
gma-miR4352b	_	FK001668.1	gma-miR4352b_FK001668.1	miR4352b	0.5
gma-miR4376-5p	_	CX547887.1	gma-miR4376-5p_CX547887.1	miR4376-5p	2.8
gma-miR4376-5p	_	CD487581.1	gma-miR4376-5p_CD487581.1	miR4376-5p	3
gma-miR4376-5p	_	GR849536.1	gma-miR4376-5p_GR849536.1	miR4376-5p	3
gma-miR4376a-3p	_	BM269562.1	gma-miR4376a-3p_BM269562.1	miR4376a-3p	2.2
gma-miR4376a-3p	_	BT093844.1	gma-miR4376a-3p_BT093844.1	miR4376a-3p	2.5
gma-miR4376a-3p	_	GE022045.1	gma-miR4376a-3p_GE022045.1	miR4376a-3p	2.2
gma-miR4376a-3p	_	AK245120.1	gma-miR4376a-3p_AK245120.1	miR4376a-3p	2.2
gma-miR4374b	_	EV271696.1	gma-miR4374b_EV271696.1	miR4374b	3
gma-miR4374b	_	BT099313.1	gma-miR4374b_BT099313.1	miR4374b	3
gma-miR4374b	_	BI975090.1	gma-miR4374b_BI975090.1	miR4374b	2.2
gma-miR4374b	_	BT093795.1	gma-miR4374b_BT093795.1	miR4374b	2.5
gma-miR4374b	_	CX547891.1	gma-miR4374b_CX547891.1	miR4374b	3
gma-miR4374b	_	AF000377.1	gma-miR4374b_AF000377.1	miR4374b	3
gma-miR4379	_	BT095866.1	gma-miR4379_BT095866.1	miR4379	2.8
gma-miR482b-5p	_	BE658625.1	gma-miR482b-5p_BE658625.1	miR482b-5p	3
gma-miR482b-5p	_	CD397448.1	gma-miR482b-5p_CD397448.1	miR482b-5p	0
gma-miR482b-5p	_	CD417844.1	gma-miR482b-5p_CD417844.1	miR482b-5p	0
gma-miR482b-5p	_	AK286107.1	gma-miR482b-5p_AK286107.1	miR482b-5p	3
gma-miR482b-5p	_	AK286347.1	gma-miR482b-5p_AK286347.1	miR482b-5p	2.5
gma-miR482b-5p	_	BT099033.1	gma-miR482b-5p_BT099033.1	miR482b-5p	3
gma-miR482b-5p	_	BI967892.1	gma-miR482b-5p_BI967892.1	miR482b-5p	3
gma-miR482b-5p	_	EV276332.1	gma-miR482b-5p_EV276332.1	miR482b-5p	3
gma-miR482b-3p	_	CD397448.1	gma-miR482b-3p_CD397448.1	miR482b-3p	0
gma-miR482b-3p	_	CD417844.1	gma-miR482b-3p_CD417844.1	miR482b-3p	0
gma-miR482b-3p	_	CD399075.1	gma-miR482b-3p_CD399075.1	miR482b-3p	2.8
gma-miR482b-3p	_	BE607661.1	gma-miR482b-3p_BE607661.1	miR482b-3p	3
gma-miR4380b	_	CO981540.1	gma-miR4380b_CO981540.1	miR4380b	2.8
gma-miR4380b	_	CX706409.1	gma-miR4380b_CX706409.1	miR4380b	3
gma-miR4382	_	GD899939.1	gma-miR4382_GD899939.1	miR4382	2.8
gma-miR4382	_	CX708658.1	gma-miR4382_CX708658.1	miR4382	3
gma-miR4383	_	CO984218.1	gma-miR4383_CO984218.1	miR4383	2.2
gma-miR1520k	_	AK245140.1	gma-miR1520k_AK245140.1	miR1520k	3
gma-miR1520k	_	BT097928.1	gma-miR1520k_BT097928.1	miR1520k	2.8
gma-miR1520l	_	AK245140.1	gma-miR1520l_AK245140.1	miR1520l	2.2
gma-miR1520m	_	AK245140.1	gma-miR1520m_AK245140.1	miR1520m	3
gma-miR1520n	_	AK245140.1	gma-miR1520n_AK245140.1	miR1520n	2.2
gma-miR1520o	_	CO981317.1	gma-miR1520o_CO981317.1	miR1520o	3
gma-miR4386	_	AK244350.1	gma-miR4386_AK244350.1	miR4386	1.2
gma-miR4387d	_	BU548568.1	gma-miR4387d_BU548568.1	miR4387d	3
gma-miR4392	_	DB968524.1	gma-miR4392_DB968524.1	miR4392	1.8
gma-miR4343b	_	CD416189.1	gma-miR4343b_CD416189.1	miR4343b	2.8
gma-miR4343b	_	BI424691.1	gma-miR4343b_BI424691.1	miR4343b	2.2
gma-miR4343b	_	BI424691.1	gma-miR4343b_BI424691.1	miR4343b	2.2
gma-miR4343b	_	BI424691.1	gma-miR4343b_BI424691.1	miR4343b	2.5
gma-miR167g	_	AK243812.1	gma-miR167g_AK243812.1	miR167g	3
gma-miR167g	_	CD411229.1	gma-miR167g_CD411229.1	miR167g	0
gma-miR167g	_	BE823108.1	gma-miR167g_BE823108.1	miR167g	1.5
gma-miR4393a	_	FK004614.1	gma-miR4393a_FK004614.1	miR4393a	3
gma-miR4393a	_	CX701223.1	gma-miR4393a_CX701223.1	miR4393a	2.5
gma-miR4395	_	CX701990.1	gma-miR4395_CX701990.1	miR4395	3
gma-miR4395	_	BT093699.1	gma-miR4395_BT093699.1	miR4395	3
gma-miR4395	_	AW310069.1	gma-miR4395_AW310069.1	miR4395	3
gma-miR4395	_	BT096927.1	gma-miR4395_BT096927.1	miR4395	2
gma-miR4397-5p	_	BT098705.1	gma-miR4397-5p_BT098705.1	miR4397-5p	2.2
gma-miR4397-5p	_	FJ014717.1	gma-miR4397-5p_FJ014717.1	miR4397-5p	2.8
gma-miR4397-3p	_	BT097665.1	gma-miR4397-3p_BT097665.1	miR4397-3p	2.5
gma-miR4398	_	CD402806.1	gma-miR4398_CD402806.1	miR4398	3
gma-miR4399	_	EV279701.1	gma-miR4399_EV279701.1	miR4399	2.8
gma-miR4400	_	AK285466.1	gma-miR4400_AK285466.1	miR4400	3
gma-miR4393b	_	BE330995.1	gma-miR4393b_BE330995.1	miR4393b	3
gma-miR4393b	_	BI426308.1	gma-miR4393b_BI426308.1	miR4393b	2.5
gma-miR156f	_	BI470983.1	gma-miR156f_BI470983.1	miR156f	0.5
gma-miR156f	_	BT093985.1	gma-miR156f_BT093985.1	miR156f	0.5
gma-miR156f	_	BT093985.1	gma-miR156f_BT093985.1	miR156f	0.5
gma-miR156f	_	FK016909.1	gma-miR156f_FK016909.1	miR156f	2.8
gma-miR156f	_	BW655434.1	gma-miR156f_BW655434.1	miR156f	2.5
gma-miR156f	_	DB970978.1	gma-miR156f_DB970978.1	miR156f	3
gma-miR156f	_	EV267894.1	gma-miR156f_EV267894.1	miR156f	3
gma-miR156f	_	DB960843.1	gma-miR156f_DB960843.1	miR156f	3
gma-miR156f	_	BT098928.1	gma-miR156f_BT098928.1	miR156f	2.5
gma-miR156f	_	EV273497.1	gma-miR156f_EV273497.1	miR156f	3
gma-miR156f	_	BM092276.1	gma-miR156f_BM092276.1	miR156f	0.5
gma-miR156f	_	CO981498.1	gma-miR156f_CO981498.1	miR156f	3
gma-miR156f	_	BE822603.1	gma-miR156f_BE822603.1	miR156f	3
gma-miR156f	_	AK244313.1	gma-miR156f_AK244313.1	miR156f	2.5
gma-miR156f	_	EV282702.1	gma-miR156f_EV282702.1	miR156f	3
gma-miR156f	_	BE058432.1	gma-miR156f_BE058432.1	miR156f	2
gma-miR156f	_	BT095118.1	gma-miR156f_BT095118.1	miR156f	2.8
gma-miR156f	_	BT094172.1	gma-miR156f_BT094172.1	miR156f	2
gma-miR156f	_	CD391593.1	gma-miR156f_CD391593.1	miR156f	2.8
gma-miR4401a	_	BT097331.1	gma-miR4401a_BT097331.1	miR4401a	3
gma-miR1520p	_	AK245140.1	gma-miR1520p_AK245140.1	miR1520p	2
gma-miR4407	_	EV278823.1	gma-miR4407_EV278823.1	miR4407	3
gma-miR4407	_	BT096747.1	gma-miR4407_BT096747.1	miR4407	2.8
gma-miR4407	_	AY550884.1	gma-miR4407_AY550884.1	miR4407	1.5
gma-miR4407	_	CO981108.1	gma-miR4407_CO981108.1	miR4407	1.5
gma-miR4407	_	EV264376.1	gma-miR4407_EV264376.1	miR4407	3
gma-miR4407	_	FK000409.1	gma-miR4407_FK000409.1	miR4407	3
gma-miR4407	_	EV274547.1	gma-miR4407_EV274547.1	miR4407	3
gma-miR4407	_	BT097098.1	gma-miR4407_BT097098.1	miR4407	3
gma-miR4407	_	FK004296.1	gma-miR4407_FK004296.1	miR4407	3
gma-miR4407	_	BT097354.1	gma-miR4407_BT097354.1	miR4407	3
gma-miR4408	_	BE658144.1	gma-miR4408_BE658144.1	miR4408	2.5
gma-miR4409	_	FK005273.1	gma-miR4409_FK005273.1	miR4409	3
gma-miR4409	_	CD486776.1	gma-miR4409_CD486776.1	miR4409	3
gma-miR4409	_	CO984402.1	gma-miR4409_CO984402.1	miR4409	2.2
gma-miR169d	_	AK245196.1	gma-miR169d_AK245196.1	miR169d	2.2
gma-miR169d	_	FJ775528.1	gma-miR169d_FJ775528.1	miR169d	1.2
gma-miR169d	_	BT096576.1	gma-miR169d_BT096576.1	miR169d	2.2
gma-miR4411	_	GR857165.1	gma-miR4411_GR857165.1	miR4411	3
gma-miR1520q	_	AK245140.1	gma-miR1520q_AK245140.1	miR1520q	2.5
gma-miR172f	_	CO981435.1	gma-miR172f_CO981435.1	miR172f	3
gma-miR172f	_	EV270105.1	gma-miR172f_EV270105.1	miR172f	3
gma-miR172f	_	HO760401.1	gma-miR172f_HO760401.1	miR172f	3
gma-miR172f	_	FK424762.1	gma-miR172f_FK424762.1	miR172f	2
gma-miR172f	_	EV265803.1	gma-miR172f_EV265803.1	miR172f	1
gma-miR172f	_	BT093808.1	gma-miR172f_BT093808.1	miR172f	2.8
gma-miR172f	_	EV269666.1	gma-miR172f_EV269666.1	miR172f	3
gma-miR172f	_	FK605562.1	gma-miR172f_FK605562.1	miR172f	3
gma-miR172f	_	FG994893.1	gma-miR172f_FG994893.1	miR172f	3
gma-miR172f	_	BT093335.1	gma-miR172f_BT093335.1	miR172f	2.8
gma-miR172f	_	CX707354.1	gma-miR172f_CX707354.1	miR172f	3
gma-miR172f	_	EV282294.1	gma-miR172f_EV282294.1	miR172f	2.8
gma-miR172f	_	CX706296.1	gma-miR172f_CX706296.1	miR172f	2.5
gma-miR172f	_	BT099349.1	gma-miR172f_BT099349.1	miR172f	3
gma-miR172f	_	BE820321.1	gma-miR172f_BE820321.1	miR172f	3
gma-miR172f	_	BW660820.1	gma-miR172f_BW660820.1	miR172f	2.8
gma-miR172f	_	BF324695.1	gma-miR172f_BF324695.1	miR172f	2.2
gma-miR172f	_	CX711915.1	gma-miR172f_CX711915.1	miR172f	3
gma-miR172f	_	CO985695.1	gma-miR172f_CO985695.1	miR172f	3
gma-miR172f	_	CX706932.1	gma-miR172f_CX706932.1	miR172f	3
gma-miR172f	_	CO979349.1	gma-miR172f_CO979349.1	miR172f	2
gma-miR172f	_	CD414658.1	gma-miR172f_CD414658.1	miR172f	2.5
gma-miR172f	_	CX705497.1	gma-miR172f_CX705497.1	miR172f	2
gma-miR172f	_	CO980552.1	gma-miR172f_CO980552.1	miR172f	2.5
gma-miR172f	_	CO981717.1	gma-miR172f_CO981717.1	miR172f	2.8
gma-miR172f	_	CO980875.1	gma-miR172f_CO980875.1	miR172f	3
gma-miR172f	_	CX705531.1	gma-miR172f_CX705531.1	miR172f	3
gma-miR172f	_	CX702070.1	gma-miR172f_CX702070.1	miR172f	3
gma-miR172f	_	CX710767.1	gma-miR172f_CX710767.1	miR172f	2.8
gma-miR172f	_	CD409102.1	gma-miR172f_CD409102.1	miR172f	3
gma-miR172f	_	BT098708.1	gma-miR172f_BT098708.1	miR172f	3
gma-miR172f	_	BI469833.1	gma-miR172f_BI469833.1	miR172f	0.5
gma-miR172f	_	BT099494.1	gma-miR172f_BT099494.1	miR172f	3
gma-miR172f	_	BI971071.1	gma-miR172f_BI971071.1	miR172f	3
gma-miR172f	_	BT095437.1	gma-miR172f_BT095437.1	miR172f	3
gma-miR172f	_	BT095437.1	gma-miR172f_BT095437.1	miR172f	3
gma-miR172f	_	CX705611.1	gma-miR172f_CX705611.1	miR172f	2.5
gma-miR172f	_	BT098022.1	gma-miR172f_BT098022.1	miR172f	3
gma-miR172f	_	BT098649.1	gma-miR172f_BT098649.1	miR172f	2.8
gma-miR172f	_	EV276860.1	gma-miR172f_EV276860.1	miR172f	2.5
gma-miR172f	_	AK285480.1	gma-miR172f_AK285480.1	miR172f	2.5
gma-miR172f	_	CX708770.1	gma-miR172f_CX708770.1	miR172f	2.8
gma-miR172f	_	BT098113.1	gma-miR172f_BT098113.1	miR172f	3
gma-miR171c-5p	_	BW660237.1	gma-miR171c-5p_BW660237.1	miR171c-5p	3
gma-miR171c-5p	_	AK287351.1	gma-miR171c-5p_AK287351.1	miR171c-5p	3
gma-miR171c-5p	_	CO983307.1	gma-miR171c-5p_CO983307.1	miR171c-5p	3
gma-miR171c-5p	_	BU547129.1	gma-miR171c-5p_BU547129.1	miR171c-5p	3
gma-miR171c-5p	_	GR857961.1	gma-miR171c-5p_GR857961.1	miR171c-5p	3
gma-miR171c-5p	_	CD399100.1	gma-miR171c-5p_CD399100.1	miR171c-5p	3
gma-miR171c-5p	_	BE822448.1	gma-miR171c-5p_BE822448.1	miR171c-5p	3
gma-miR171c-5p	_	AK287295.1	gma-miR171c-5p_AK287295.1	miR171c-5p	3
gma-miR171c-5p	_	EV278349.1	gma-miR171c-5p_EV278349.1	miR171c-5p	3
gma-miR171c-5p	_	AK286124.1	gma-miR171c-5p_AK286124.1	miR171c-5p	2.5
gma-miR171c-3p	_	AK245398.1	gma-miR171c-3p_AK245398.1	miR171c-3p	3
gma-miR169e	_	BT096946.1	gma-miR169e_BT096946.1	miR169e	3
gma-miR169e	_	AK244862.1	gma-miR169e_AK244862.1	miR169e	2
gma-miR169e	_	AK245196.1	gma-miR169e_AK245196.1	miR169e	1.2
gma-miR169e	_	CX711500.1	gma-miR169e_CX711500.1	miR169e	3
gma-miR169e	_	BT097664.1	gma-miR169e_BT097664.1	miR169e	2.5
gma-miR169e	_	CX706434.1	gma-miR169e_CX706434.1	miR169e	2.5
gma-miR169e	_	AK245986.1	gma-miR169e_AK245986.1	miR169e	3
gma-miR169e	_	FJ775528.1	gma-miR169e_FJ775528.1	miR169e	1.8
gma-miR169e	_	BT096576.1	gma-miR169e_BT096576.1	miR169e	1.2
gma-miR169e	_	EV276968.1	gma-miR169e_EV276968.1	miR169e	3
gma-miR169e	_	BM527623.1	gma-miR169e_BM527623.1	miR169e	3
gma-miR169e	_	BT095274.1	gma-miR169e_BT095274.1	miR169e	2.8
gma-miR394b-5p	_	GR836682.1	gma-miR394b-5p_GR836682.1	miR394b-5p	2.8
gma-miR394b-5p	_	FG998514.1	gma-miR394b-5p_FG998514.1	miR394b-5p	3
gma-miR394b-5p	_	CK606349.1	gma-miR394b-5p_CK606349.1	miR394b-5p	2.8
gma-miR394b-5p	_	GR845038.1	gma-miR394b-5p_GR845038.1	miR394b-5p	3
gma-miR394b-5p	_	EV281746.1	gma-miR394b-5p_EV281746.1	miR394b-5p	3
gma-miR394b-5p	_	FK008525.1	gma-miR394b-5p_FK008525.1	miR394b-5p	3
gma-miR394b-5p	_	BT093518.1	gma-miR394b-5p_BT093518.1	miR394b-5p	1
gma-miR394b-5p	_	AK244872.1	gma-miR394b-5p_AK244872.1	miR394b-5p	3
gma-miR394b-5p	_	AK246110.1	gma-miR394b-5p_AK246110.1	miR394b-5p	3
gma-miR394b-5p	_	FG994111.1	gma-miR394b-5p_FG994111.1	miR394b-5p	2.8
gma-miR394b-3p	_	FK020789.1	gma-miR394b-3p_FK020789.1	miR394b-3p	3
gma-miR394b-3p	_	AK244973.1	gma-miR394b-3p_AK244973.1	miR394b-3p	3
gma-miR394b-3p	_	GR851220.1	gma-miR394b-3p_GR851220.1	miR394b-3p	3
gma-miR394b-3p	_	CX707269.1	gma-miR394b-3p_CX707269.1	miR394b-3p	3
gma-miR4412-5p	_	FK024455.1	gma-miR4412-5p_FK024455.1	miR4412-5p	0
gma-miR4412-5p	_	BT098507.1	gma-miR4412-5p_BT098507.1	miR4412-5p	2.5
gma-miR4412-5p	_	BU548157.1	gma-miR4412-5p_BU548157.1	miR4412-5p	3
gma-miR4412-3p	_	FK024455.1	gma-miR4412-3p_FK024455.1	miR4412-3p	0
gma-miR4412-3p	_	FK481357.1	gma-miR4412-3p_FK481357.1	miR4412-3p	3
gma-miR4412-3p	_	BW659347.1	gma-miR4412-3p_BW659347.1	miR4412-3p	3
gma-miR4413a	_	BU547733.1	gma-miR4413a_BU547733.1	miR4413a	2.5
gma-miR4413a	_	BE612243.1	gma-miR4413a_BE612243.1	miR4413a	1
gma-miR4413a	_	AK286966.1	gma-miR4413a_AK286966.1	miR4413a	3
gma-miR4413a	_	AF128443.1	gma-miR4413a_AF128443.1	miR4413a	3
gma-miR4413a	_	AK286287.1	gma-miR4413a_AK286287.1	miR4413a	3
gma-miR4413a	_	GR843424.1	gma-miR4413a_GR843424.1	miR4413a	3
gma-miR4413a	_	AW132315.1	gma-miR4413a_AW132315.1	miR4413a	1.5
gma-miR4413a	_	AM261476.1	gma-miR4413a_AM261476.1	miR4413a	3
gma-miR4413a	_	GR849651.1	gma-miR4413a_GR849651.1	miR4413a	3
gma-miR4413a	_	BT093656.1	gma-miR4413a_BT093656.1	miR4413a	3
gma-miR4413a	_	AK285567.1	gma-miR4413a_AK285567.1	miR4413a	2.5
gma-miR4413a	_	BQ785931.1	gma-miR4413a_BQ785931.1	miR4413a	2.2
gma-miR4413a	_	AK244631.1	gma-miR4413a_AK244631.1	miR4413a	3
gma-miR4413a	_	FK022410.1	gma-miR4413a_FK022410.1	miR4413a	3
gma-miR4413a	_	AK286309.1	gma-miR4413a_AK286309.1	miR4413a	2.8
gma-miR4413a	_	BT098467.1	gma-miR4413a_BT098467.1	miR4413a	3
gma-miR4413a	_	BI969345.1	gma-miR4413a_BI969345.1	miR4413a	3
gma-miR4413a	_	BT097958.1	gma-miR4413a_BT097958.1	miR4413a	2.8
gma-miR4413a	_	AK244217.1	gma-miR4413a_AK244217.1	miR4413a	2.5
gma-miR4413a	_	BT097133.1	gma-miR4413a_BT097133.1	miR4413a	2.8
gma-miR4413a	_	BQ576421.1	gma-miR4413a_BQ576421.1	miR4413a	3
gma-miR4413a	_	EV267256.1	gma-miR4413a_EV267256.1	miR4413a	2.8
gma-miR4413a	_	BQ628647.1	gma-miR4413a_BQ628647.1	miR4413a	3
gma-miR4413a	_	EH258408.1	gma-miR4413a_EH258408.1	miR4413a	3
gma-miR156g	_	BI470983.1	gma-miR156g_BI470983.1	miR156g	1.5
gma-miR156g	_	AK286161.1	gma-miR156g_AK286161.1	miR156g	2.5
gma-miR156g	_	BT093985.1	gma-miR156g_BT093985.1	miR156g	1.5
gma-miR156g	_	BT093985.1	gma-miR156g_BT093985.1	miR156g	1.5
gma-miR156g	_	CA852150.1	gma-miR156g_CA852150.1	miR156g	2.2
gma-miR156g	_	FG990331.1	gma-miR156g_FG990331.1	miR156g	2.5
gma-miR156g	_	BM086161.1	gma-miR156g_BM086161.1	miR156g	3
gma-miR156g	_	AK244318.1	gma-miR156g_AK244318.1	miR156g	3
gma-miR156g	_	BG316230.1	gma-miR156g_BG316230.1	miR156g	3
gma-miR156g	_	EV277456.1	gma-miR156g_EV277456.1	miR156g	1.5
gma-miR156g	_	AK287032.1	gma-miR156g_AK287032.1	miR156g	3
gma-miR156g	_	GR854082.1	gma-miR156g_GR854082.1	miR156g	3
gma-miR156g	_	CA800026.1	gma-miR156g_CA800026.1	miR156g	2.5
gma-miR156g	_	CA802974.1	gma-miR156g_CA802974.1	miR156g	3
gma-miR156g	_	CF922833.1	gma-miR156g_CF922833.1	miR156g	1.5
gma-miR156g	_	EV271890.1	gma-miR156g_EV271890.1	miR156g	3
gma-miR156g	_	FG986808.1	gma-miR156g_FG986808.1	miR156g	3
gma-miR156g	_	DB970978.1	gma-miR156g_DB970978.1	miR156g	2.2
gma-miR156g	_	DB971033.1	gma-miR156g_DB971033.1	miR156g	3
gma-miR156g	_	BM086471.1	gma-miR156g_BM086471.1	miR156g	3
gma-miR156g	_	BM086471.1	gma-miR156g_BM086471.1	miR156g	3
gma-miR156g	_	EV267894.1	gma-miR156g_EV267894.1	miR156g	3
gma-miR156g	_	DB960843.1	gma-miR156g_DB960843.1	miR156g	2.2
gma-miR156g	_	BM092276.1	gma-miR156g_BM092276.1	miR156g	1.2
gma-miR156g	_	AK244859.1	gma-miR156g_AK244859.1	miR156g	3
gma-miR156g	_	DB966372.1	gma-miR156g_DB966372.1	miR156g	3
gma-miR156g	_	BT095556.1	gma-miR156g_BT095556.1	miR156g	2.8
gma-miR156g	_	CX548927.1	gma-miR156g_CX548927.1	miR156g	2.5
gma-miR156g	_	BE822603.1	gma-miR156g_BE822603.1	miR156g	2.5
gma-miR156g	_	BE058432.1	gma-miR156g_BE058432.1	miR156g	3
gma-miR156g	_	AK244442.1	gma-miR156g_AK244442.1	miR156g	2.8
gma-miR156g	_	CD407565.1	gma-miR156g_CD407565.1	miR156g	3
gma-miR156g	_	BT095335.1	gma-miR156g_BT095335.1	miR156g	2.8
gma-miR156g	_	BT094172.1	gma-miR156g_BT094172.1	miR156g	2.5
gma-miR159d	_	HO034497.1	gma-miR159d_HO034497.1	miR159d	3
gma-miR394a-5p	_	GR836682.1	gma-miR394a-5p_GR836682.1	miR394a-5p	2.8
gma-miR394a-5p	_	FG998514.1	gma-miR394a-5p_FG998514.1	miR394a-5p	3
gma-miR394a-5p	_	CK606349.1	gma-miR394a-5p_CK606349.1	miR394a-5p	2.8
gma-miR394a-5p	_	GR845038.1	gma-miR394a-5p_GR845038.1	miR394a-5p	3
gma-miR394a-5p	_	EV281746.1	gma-miR394a-5p_EV281746.1	miR394a-5p	3
gma-miR394a-5p	_	FK008525.1	gma-miR394a-5p_FK008525.1	miR394a-5p	3
gma-miR394a-5p	_	BT093518.1	gma-miR394a-5p_BT093518.1	miR394a-5p	1
gma-miR394a-5p	_	AK244872.1	gma-miR394a-5p_AK244872.1	miR394a-5p	3
gma-miR394a-5p	_	AK246110.1	gma-miR394a-5p_AK246110.1	miR394a-5p	3
gma-miR394a-5p	_	FG994111.1	gma-miR394a-5p_FG994111.1	miR394a-5p	2.8
gma-miR394a-3p	_	EV263766.1	gma-miR394a-3p_EV263766.1	miR394a-3p	3
gma-miR394a-3p	_	CO984829.1	gma-miR394a-3p_CO984829.1	miR394a-3p	3
gma-miR394a-3p	_	GD725539.1	gma-miR394a-3p_GD725539.1	miR394a-3p	3
gma-miR394a-3p	_	CX708611.1	gma-miR394a-3p_CX708611.1	miR394a-3p	3
gma-miR394a-3p	_	BT097682.1	gma-miR394a-3p_BT097682.1	miR394a-3p	2.8
gma-miR394a-3p	_	CD416586.1	gma-miR394a-3p_CD416586.1	miR394a-3p	2.2
gma-miR4414	_	FK015782.1	gma-miR4414_FK015782.1	miR4414	3
gma-miR4414	_	BT097049.1	gma-miR4414_BT097049.1	miR4414	3
gma-miR4414	_	AK287038.1	gma-miR4414_AK287038.1	miR4414	3
gma-miR4414	_	AK286225.1	gma-miR4414_AK286225.1	miR4414	3
gma-miR4414	_	CX703527.1	gma-miR4414_CX703527.1	miR4414	2
gma-miR4414	_	AW310928.1	gma-miR4414_AW310928.1	miR4414	2.5
gma-miR4414	_	GD722230.1	gma-miR4414_GD722230.1	miR4414	3
gma-miR4414	_	AK285353.1	gma-miR4414_AK285353.1	miR4414	2.5
gma-miR4415a-5p	_	CX547111.1	gma-miR4415a-5p_CX547111.1	miR4415a-5p	2.5
gma-miR4415a-5p	_	DB988386.1	gma-miR4415a-5p_DB988386.1	miR4415a-5p	3
gma-miR4415a-5p	_	CX707211.1	gma-miR4415a-5p_CX707211.1	miR4415a-5p	3
gma-miR4415a-5p	_	EU591739.1	gma-miR4415a-5p_EU591739.1	miR4415a-5p	3
gma-miR4415a-5p	_	AI973719.1	gma-miR4415a-5p_AI973719.1	miR4415a-5p	3
gma-miR4415a-5p	_	CO983409.1	gma-miR4415a-5p_CO983409.1	miR4415a-5p	3
gma-miR4415a-5p	_	CX711039.1	gma-miR4415a-5p_CX711039.1	miR4415a-5p	3
gma-miR4415a-5p	_	AK285547.1	gma-miR4415a-5p_AK285547.1	miR4415a-5p	3
gma-miR4415a-5p	_	AK286743.1	gma-miR4415a-5p_AK286743.1	miR4415a-5p	3
gma-miR4415a-5p	_	BT094901.1	gma-miR4415a-5p_BT094901.1	miR4415a-5p	3
gma-miR4415a-5p	_	EU591741.1	gma-miR4415a-5p_EU591741.1	miR4415a-5p	3
gma-miR4415a-5p	_	DB965894.1	gma-miR4415a-5p_DB965894.1	miR4415a-5p	3
gma-miR4415a-5p	_	CD403920.1	gma-miR4415a-5p_CD403920.1	miR4415a-5p	3
gma-miR4415a-5p	_	DB964214.1	gma-miR4415a-5p_DB964214.1	miR4415a-5p	3
gma-miR4415a-5p	_	BU548340.1	gma-miR4415a-5p_BU548340.1	miR4415a-5p	3
gma-miR4415a-3p	_	FK020938.1	gma-miR4415a-3p_FK020938.1	miR4415a-3p	3
gma-miR4415a-3p	_	AK243926.1	gma-miR4415a-3p_AK243926.1	miR4415a-3p	3
gma-miR4415a-3p	_	GR842843.1	gma-miR4415a-3p_GR842843.1	miR4415a-3p	3
gma-miR4415a-3p	_	FK015965.1	gma-miR4415a-3p_FK015965.1	miR4415a-3p	3
gma-miR4415a-3p	_	AK245734.1	gma-miR4415a-3p_AK245734.1	miR4415a-3p	2.8
gma-miR4415a-3p	_	EV266809.1	gma-miR4415a-3p_EV266809.1	miR4415a-3p	1.5
gma-miR4416a	_	BW658985.1	gma-miR4416a_BW658985.1	miR4416a	3
gma-miR4416a	_	AK246058.1	gma-miR4416a_AK246058.1	miR4416a	3
gma-miR4416a	_	BT098084.1	gma-miR4416a_BT098084.1	miR4416a	3
gma-miR4416a	_	FG986576.1	gma-miR4416a_FG986576.1	miR4416a	2.5
gma-miR4416a	_	FK006833.1	gma-miR4416a_FK006833.1	miR4416a	2.5
gma-miR396e	_	EV267183.1	gma-miR396e_EV267183.1	miR396e	3
gma-miR396e	_	EV267183.1	gma-miR396e_EV267183.1	miR396e	3
gma-miR396e	_	EU256477.1	gma-miR396e_EU256477.1	miR396e	2.5
gma-miR396e	_	BT096410.1	gma-miR396e_BT096410.1	miR396e	2.5
gma-miR396e	_	EV265053.1	gma-miR396e_EV265053.1	miR396e	2.5
gma-miR396e	_	AK243935.1	gma-miR396e_AK243935.1	miR396e	2
gma-miR396e	_	FK019312.1	gma-miR396e_FK019312.1	miR396e	2
gma-miR156h	_	BI470983.1	gma-miR156h_BI470983.1	miR156h	1
gma-miR156h	_	BT093985.1	gma-miR156h_BT093985.1	miR156h	1
gma-miR156h	_	BT093985.1	gma-miR156h_BT093985.1	miR156h	1
gma-miR156h	_	CX704974.1	gma-miR156h_CX704974.1	miR156h	3
gma-miR156h	_	FG993238.1	gma-miR156h_FG993238.1	miR156h	3
gma-miR156h	_	AK285457.1	gma-miR156h_AK285457.1	miR156h	3
gma-miR156h	_	CX710640.1	gma-miR156h_CX710640.1	miR156h	3
gma-miR156h	_	BW658739.1	gma-miR156h_BW658739.1	miR156h	2.5
gma-miR156h	_	BW658739.1	gma-miR156h_BW658739.1	miR156h	2.5
gma-miR156h	_	BG650957.1	gma-miR156h_BG650957.1	miR156h	2.5
gma-miR156h	_	BT096443.1	gma-miR156h_BT096443.1	miR156h	3
gma-miR156h	_	CO981579.1	gma-miR156h_CO981579.1	miR156h	3
gma-miR156h	_	CX547360.1	gma-miR156h_CX547360.1	miR156h	2.5
gma-miR156h	_	AK286916.1	gma-miR156h_AK286916.1	miR156h	2.5
gma-miR156h	_	HO034630.1	gma-miR156h_HO034630.1	miR156h	3
gma-miR156h	_	BI699894.1	gma-miR156h_BI699894.1	miR156h	3
gma-miR156h	_	BU548581.1	gma-miR156h_BU548581.1	miR156h	3
gma-miR156h	_	GR832702.1	gma-miR156h_GR832702.1	miR156h	2.5
gma-miR156h	_	BT098928.1	gma-miR156h_BT098928.1	miR156h	2
gma-miR156h	_	AW349197.1	gma-miR156h_AW349197.1	miR156h	3
gma-miR156h	_	BQ612279.1	gma-miR156h_BQ612279.1	miR156h	3
gma-miR156h	_	BM092276.1	gma-miR156h_BM092276.1	miR156h	1
gma-miR156h	_	FG995107.1	gma-miR156h_FG995107.1	miR156h	3
gma-miR156h	_	CO981610.1	gma-miR156h_CO981610.1	miR156h	2.5
gma-miR156h	_	BT095556.1	gma-miR156h_BT095556.1	miR156h	3
gma-miR156h	_	AK286451.1	gma-miR156h_AK286451.1	miR156h	3
gma-miR156h	_	EH262798.1	gma-miR156h_EH262798.1	miR156h	3
gma-miR156h	_	BE822603.1	gma-miR156h_BE822603.1	miR156h	2.5
gma-miR156h	_	BE058432.1	gma-miR156h_BE058432.1	miR156h	2
gma-miR156h	_	AK287073.1	gma-miR156h_AK287073.1	miR156h	3
gma-miR156h	_	FG988569.1	gma-miR156h_FG988569.1	miR156h	3
gma-miR156h	_	BU546544.1	gma-miR156h_BU546544.1	miR156h	3
gma-miR156h	_	GR824546.1	gma-miR156h_GR824546.1	miR156h	3
gma-miR156h	_	BT094172.1	gma-miR156h_BT094172.1	miR156h	2.5
gma-miR156h	_	EV274038.1	gma-miR156h_EV274038.1	miR156h	3
gma-miR156h	_	DB986739.1	gma-miR156h_DB986739.1	miR156h	3
gma-miR156i	_	BI470983.1	gma-miR156i_BI470983.1	miR156i	1.5
gma-miR156i	_	BT093985.1	gma-miR156i_BT093985.1	miR156i	1
gma-miR156i	_	BT093985.1	gma-miR156i_BT093985.1	miR156i	1
gma-miR156i	_	CA852150.1	gma-miR156i_CA852150.1	miR156i	3
gma-miR156i	_	CX700989.1	gma-miR156i_CX700989.1	miR156i	3
gma-miR156i	_	DB965762.1	gma-miR156i_DB965762.1	miR156i	3
gma-miR156i	_	DB970978.1	gma-miR156i_DB970978.1	miR156i	2.5
gma-miR156i	_	BW665608.1	gma-miR156i_BW665608.1	miR156i	3
gma-miR156i	_	GR836663.1	gma-miR156i_GR836663.1	miR156i	3
gma-miR156i	_	BI699894.1	gma-miR156i_BI699894.1	miR156i	3
gma-miR156i	_	DB960843.1	gma-miR156i_DB960843.1	miR156i	2.5
gma-miR156i	_	BT098928.1	gma-miR156i_BT098928.1	miR156i	2.5
gma-miR156i	_	BQ079922.1	gma-miR156i_BQ079922.1	miR156i	3
gma-miR156i	_	BM092276.1	gma-miR156i_BM092276.1	miR156i	1.5
gma-miR156i	_	BU548487.1	gma-miR156i_BU548487.1	miR156i	2.8
gma-miR156i	_	BE058432.1	gma-miR156i_BE058432.1	miR156i	2.5
gma-miR156i	_	BT094172.1	gma-miR156i_BT094172.1	miR156i	3
gma-miR160b	_	CD417263.1	gma-miR160b_CD417263.1	miR160b	3
gma-miR160b	_	CA784503.1	gma-miR160b_CA784503.1	miR160b	0.5
gma-miR160b	_	BU760860.1	gma-miR160b_BU760860.1	miR160b	0
gma-miR160b	_	BT096007.1	gma-miR160b_BT096007.1	miR160b	2.8
gma-miR160b	_	FG990020.1	gma-miR160b_FG990020.1	miR160b	2.8
gma-miR160c	_	CD417263.1	gma-miR160c_CD417263.1	miR160c	3
gma-miR160c	_	CA784503.1	gma-miR160c_CA784503.1	miR160c	0.5
gma-miR160c	_	BU760860.1	gma-miR160c_BU760860.1	miR160c	0
gma-miR160c	_	BT096007.1	gma-miR160c_BT096007.1	miR160c	2.8
gma-miR160c	_	FG990020.1	gma-miR160c_FG990020.1	miR160c	2.8
gma-miR160d	_	CD417263.1	gma-miR160d_CD417263.1	miR160d	3
gma-miR160d	_	CA784503.1	gma-miR160d_CA784503.1	miR160d	0.5
gma-miR160d	_	BU760860.1	gma-miR160d_BU760860.1	miR160d	0
gma-miR160d	_	BT096007.1	gma-miR160d_BT096007.1	miR160d	2.8
gma-miR160d	_	FG990020.1	gma-miR160d_FG990020.1	miR160d	2.8
gma-miR160e	_	CD417263.1	gma-miR160e_CD417263.1	miR160e	3
gma-miR160e	_	CA784503.1	gma-miR160e_CA784503.1	miR160e	0.5
gma-miR160e	_	BU760860.1	gma-miR160e_BU760860.1	miR160e	0
gma-miR160e	_	BT096007.1	gma-miR160e_BT096007.1	miR160e	2.8
gma-miR160e	_	FG990020.1	gma-miR160e_FG990020.1	miR160e	2.8
gma-miR162b	_	GR841522.1	gma-miR162b_GR841522.1	miR162b	3
gma-miR162b	_	AK285158.1	gma-miR162b_AK285158.1	miR162b	3
gma-miR162b	_	AI437998.1	gma-miR162b_AI437998.1	miR162b	3
gma-miR162b	_	CX705928.1	gma-miR162b_CX705928.1	miR162b	2.8
gma-miR164b	_	AK286104.1	gma-miR164b_AK286104.1	miR164b	3
gma-miR164b	_	BT094409.1	gma-miR164b_BT094409.1	miR164b	2.8
gma-miR164b	_	FG989125.1	gma-miR164b_FG989125.1	miR164b	3
gma-miR164b	_	EV282294.1	gma-miR164b_EV282294.1	miR164b	2.2
gma-miR164b	_	BT093419.1	gma-miR164b_BT093419.1	miR164b	3
gma-miR164b	_	CX701135.1	gma-miR164b_CX701135.1	miR164b	2.8
gma-miR164b	_	EU440355.1	gma-miR164b_EU440355.1	miR164b	1
gma-miR164b	_	AK244897.1	gma-miR164b_AK244897.1	miR164b	3
gma-miR164b	_	AF532619.1	gma-miR164b_AF532619.1	miR164b	0.8
gma-miR164b	_	BT097745.1	gma-miR164b_BT097745.1	miR164b	2.5
gma-miR164b	_	AK287098.1	gma-miR164b_AK287098.1	miR164b	3
gma-miR164b	_	HO030758.1	gma-miR164b_HO030758.1	miR164b	2.8
gma-miR164b	_	HO030758.1	gma-miR164b_HO030758.1	miR164b	2.8
gma-miR164b	_	CX704196.1	gma-miR164b_CX704196.1	miR164b	2.5
gma-miR164b	_	BI970282.1	gma-miR164b_BI970282.1	miR164b	2.8
gma-miR164b	_	EU661925.1	gma-miR164b_EU661925.1	miR164b	0.8
gma-miR164c	_	AK286104.1	gma-miR164c_AK286104.1	miR164c	3
gma-miR164c	_	BT094409.1	gma-miR164c_BT094409.1	miR164c	2.8
gma-miR164c	_	FG989125.1	gma-miR164c_FG989125.1	miR164c	3
gma-miR164c	_	EV282294.1	gma-miR164c_EV282294.1	miR164c	2.2
gma-miR164c	_	BT093419.1	gma-miR164c_BT093419.1	miR164c	3
gma-miR164c	_	CX701135.1	gma-miR164c_CX701135.1	miR164c	2.8
gma-miR164c	_	EU440355.1	gma-miR164c_EU440355.1	miR164c	1
gma-miR164c	_	AK244897.1	gma-miR164c_AK244897.1	miR164c	3
gma-miR164c	_	AF532619.1	gma-miR164c_AF532619.1	miR164c	0.8
gma-miR164c	_	BT097745.1	gma-miR164c_BT097745.1	miR164c	2.5
gma-miR164c	_	AK287098.1	gma-miR164c_AK287098.1	miR164c	3
gma-miR164c	_	HO030758.1	gma-miR164c_HO030758.1	miR164c	2.8
gma-miR164c	_	HO030758.1	gma-miR164c_HO030758.1	miR164c	2.8
gma-miR164c	_	CX704196.1	gma-miR164c_CX704196.1	miR164c	2.5
gma-miR164c	_	BI970282.1	gma-miR164c_BI970282.1	miR164c	2.8
gma-miR164c	_	EU661925.1	gma-miR164c_EU661925.1	miR164c	0.8
gma-miR164d	_	AK286104.1	gma-miR164d_AK286104.1	miR164d	3
gma-miR164d	_	BT094409.1	gma-miR164d_BT094409.1	miR164d	2.8
gma-miR164d	_	FG989125.1	gma-miR164d_FG989125.1	miR164d	3
gma-miR164d	_	EV282294.1	gma-miR164d_EV282294.1	miR164d	2.2
gma-miR164d	_	BT093419.1	gma-miR164d_BT093419.1	miR164d	3
gma-miR164d	_	CX701135.1	gma-miR164d_CX701135.1	miR164d	2.8
gma-miR164d	_	EU440355.1	gma-miR164d_EU440355.1	miR164d	1
gma-miR164d	_	AK244897.1	gma-miR164d_AK244897.1	miR164d	3
gma-miR164d	_	AF532619.1	gma-miR164d_AF532619.1	miR164d	0.8
gma-miR164d	_	BT097745.1	gma-miR164d_BT097745.1	miR164d	2.5
gma-miR164d	_	AK287098.1	gma-miR164d_AK287098.1	miR164d	3
gma-miR164d	_	HO030758.1	gma-miR164d_HO030758.1	miR164d	2.8
gma-miR164d	_	HO030758.1	gma-miR164d_HO030758.1	miR164d	2.8
gma-miR164d	_	CX704196.1	gma-miR164d_CX704196.1	miR164d	2.5
gma-miR164d	_	BI970282.1	gma-miR164d_BI970282.1	miR164d	2.8
gma-miR164d	_	EU661925.1	gma-miR164d_EU661925.1	miR164d	0.8
gma-miR166c-5p	_	AK244788.1	gma-miR166c-5p_AK244788.1	miR166c-5p	2.8
gma-miR166c-5p	_	FG989151.1	gma-miR166c-5p_FG989151.1	miR166c-5p	3
gma-miR166c-5p	_	BT095961.1	gma-miR166c-5p_BT095961.1	miR166c-5p	3
gma-miR166c-5p	_	AK286382.1	gma-miR166c-5p_AK286382.1	miR166c-5p	3
gma-miR166c-5p	_	EH222770.1	gma-miR166c-5p_EH222770.1	miR166c-5p	3
gma-miR166c-5p	_	HO044352.1	gma-miR166c-5p_HO044352.1	miR166c-5p	2.8
gma-miR166c-3p	_	BM093127.1	gma-miR166c-3p_BM093127.1	miR166c-3p	1.8
gma-miR166c-3p	_	BU927293.1	gma-miR166c-3p_BU927293.1	miR166c-3p	1.8
gma-miR166c-3p	_	HO044352.1	gma-miR166c-3p_HO044352.1	miR166c-3p	3
gma-miR166d	_	BM093127.1	gma-miR166d_BM093127.1	miR166d	1.8
gma-miR166d	_	BU927293.1	gma-miR166d_BU927293.1	miR166d	1.8
gma-miR166d	_	HO044352.1	gma-miR166d_HO044352.1	miR166d	3
gma-miR166e	_	BM093127.1	gma-miR166e_BM093127.1	miR166e	1.8
gma-miR166e	_	BU927293.1	gma-miR166e_BU927293.1	miR166e	1.8
gma-miR166e	_	HO044352.1	gma-miR166e_HO044352.1	miR166e	3
gma-miR166f	_	BM093127.1	gma-miR166f_BM093127.1	miR166f	1.8
gma-miR166f	_	BU927293.1	gma-miR166f_BU927293.1	miR166f	1.8
gma-miR166f	_	HO044352.1	gma-miR166f_HO044352.1	miR166f	3
gma-miR166g	_	BM093127.1	gma-miR166g_BM093127.1	miR166g	1.8
gma-miR166g	_	BU927293.1	gma-miR166g_BU927293.1	miR166g	1.8
gma-miR166g	_	HO044352.1	gma-miR166g_HO044352.1	miR166g	3
gma-miR166h-5p	_	BI471833.1	gma-miR166h-5p_BI471833.1	miR166h-5p	3
gma-miR166h-5p	_	BU547962.1	gma-miR166h-5p_BU547962.1	miR166h-5p	2.8
gma-miR166h-5p	_	AK285235.1	gma-miR166h-5p_AK285235.1	miR166h-5p	3
gma-miR166h-5p	_	GR843598.1	gma-miR166h-5p_GR843598.1	miR166h-5p	3
gma-miR166h-5p	_	BE821870.1	gma-miR166h-5p_BE821870.1	miR166h-5p	3
gma-miR166h-5p	_	BI971179.1	gma-miR166h-5p_BI971179.1	miR166h-5p	3
gma-miR166h-5p	_	CO984836.1	gma-miR166h-5p_CO984836.1	miR166h-5p	2.8
gma-miR166h-5p	_	AK287020.1	gma-miR166h-5p_AK287020.1	miR166h-5p	3
[truncated: 3,325 more rows]
[truncated: 2 more columns]
