# Supplementary material for: Identifying the Soybean microRNAs Related to Phytophthora sojae Based on RNA Sequencing and Bioinformatics Analysis
Source: Int J Mol Sci. 2023 May 10;24(10):8546. doi: 10.3390/ijms24108546 (PMC10218560; doi:10.3390/ijms24108546)
Supplement: Supplementary file 1 [file ijms-24-08546-s001.zip › Table-S7.xlsx]

## Sheet: Sheet1
Table-S7: Overlapping 2031 miRNA-target relationships
miRNA	Target gene
gma-miR396g	AB060000
gma-miR171j-5p	AB084260
gma-miR5761a	AB434690
gma-miR5761b	AB434690
gma-miR2108b	AB498928
gma-miR4374b	AF000377
gma-miR5372	AF007211
gma-miR1533	AF104247
gma-miR319a	AF145349
gma-miR319b	AF145349
gma-miR319e	AF145349
gma-miR319h	AF145349
gma-miR319j	AF145349
gma-miR319k	AF145349
gma-miR319m	AF145349
gma-miR1510a-3p	AF175398
gma-miR1510b-3p	AF175398
gma-miR1529	AF175398
gma-miR5668	AF175398
gma-miR5668	AF175399
gma-miR5668	AF200824
gma-miR156p	AF272346
gma-miR156t	AF272346
gma-miR1510a-3p	AF314549
gma-miR1510b-3p	AF314549
gma-miR1507c-3p	AF314550
gma-miR1507a	AF314554
gma-miR1507b	AF314554
gma-miR1510a-3p	AF322633
gma-miR1510b-3p	AF322633
gma-miR1530	AF322633
gma-miR5668	AF322633
gma-miR1510a-3p	AF327903
gma-miR1510b-3p	AF327903
gma-miR5668	AF327903
gma-miR398a	AF329816
gma-miR398b	AF329816
gma-miR2109	AF502079
gma-miR159a-5p	AF502080
gma-miR159e-5p	AF502080
gma-miR5037a	AF502431
gma-miR164b	AF532619
gma-miR164c	AF532619
gma-miR164d	AF532619
gma-miR6299	AI416572
gma-miR2606a	AI437555
gma-miR2606b	AI437555
gma-miR171i-5p	AI437981
gma-miR1516a-3p	AI440655
gma-miR167e	AI460612
gma-miR167f	AI460612
gma-miR5770a	AJ583529
gma-miR5770b	AJ583529
gma-miR395h	AK243710
gma-miR167c	AK243812
gma-miR167e	AK243812
gma-miR167f	AK243812
gma-miR167g	AK243812
gma-miR167j	AK243812
gma-miR166h-5p	AK243818
gma-miR166j-5p	AK243818
gma-miR396a-3p	AK243899
gma-miR172g	AK243913
gma-miR1533	AK243919
gma-miR396a-5p	AK243935
gma-miR396e	AK243935
gma-miR396h	AK243935
gma-miR396i-5p	AK243935
gma-miR159b-3p	AK243954
gma-miR159f-3p	AK243954
gma-miR1536	AK244009
gma-miR172h-5p	AK244073
gma-miR172i-5p	AK244073
gma-miR172j	AK244073
gma-miR1522	AK244141
gma-miR172g	AK244210
gma-miR1507c-3p	AK244213
gma-miR1534	AK244217
gma-miR4413a	AK244217
gma-miR1533	AK244228
gma-miR1533	AK244248
gma-miR6299	AK244248
gma-miR156aa	AK244272
gma-miR156z	AK244272
gma-miR5678	AK244276
gma-miR5037b	AK244311
gma-miR156b	AK244313
gma-miR171i-5p	AK244343
gma-miR396a-3p	AK244416
gma-miR2108b	AK244427
gma-miR5761a	AK244433
gma-miR5761b	AK244433
gma-miR5037c	AK244455
gma-miR5770a	AK244480
gma-miR5770b	AK244480
gma-miR1514b	AK244500
gma-miR5677	AK244506
gma-miR169l-3p	AK244560
gma-miR4993	AK244568
gma-miR2118a-3p	AK244575
gma-miR2118b-3p	AK244575
gma-miR5781	AK244588
gma-miR169t	AK244669
gma-miR5670	AK244672
gma-miR1514a	AK244679
gma-miR1514b	AK244679
gma-miR169b	AK244709
gma-miR171d	AK244724
gma-miR1516b	AK244770
gma-miR166p	AK244770
gma-miR166q	AK244770
gma-miR166r	AK244770
gma-miR166s	AK244770
gma-miR166t	AK244770
gma-miR1536	AK244777
gma-miR166a-5p	AK244788
gma-miR166c-5p	AK244788
gma-miR166l	AK244788
gma-miR2119	AK244789
gma-miR1507c-3p	AK244832
gma-miR169a	AK244862
gma-miR169b	AK244862
gma-miR169c	AK244862
gma-miR169e	AK244862
gma-miR169f	AK244862
gma-miR169g	AK244862
gma-miR169j-5p	AK244862
gma-miR169k	AK244862
gma-miR169l-5p	AK244862
gma-miR169m	AK244862
gma-miR169n	AK244862
gma-miR169p	AK244862
gma-miR169s	AK244862
gma-miR169u	AK244862
gma-miR169v	AK244862
gma-miR394a-5p	AK244872
gma-miR394b-5p	AK244872
gma-miR394c-5p	AK244872
gma-miR394d	AK244872
gma-miR394e	AK244872
gma-miR394f	AK244872
gma-miR394g	AK244872
gma-miR5781	AK244875
gma-miR4995	AK244923
gma-miR397a	AK244949
gma-miR397b-5p	AK244949
gma-miR1533	AK244960
gma-miR5767	AK245003
gma-miR5043	AK245010
gma-miR2107	AK245019
gma-miR172g	AK245027
gma-miR5761a	AK245045
gma-miR5761b	AK245045
gma-miR4372b	AK245060
gma-miR1513c	AK245074
gma-miR1514a	AK245115
gma-miR1514b	AK245115
gma-miR4376a-3p	AK245120
gma-miR1520b	AK245140
gma-miR1520c	AK245140
gma-miR1520p	AK245140
gma-miR5041	AK245172
gma-miR5374	AK245172
gma-miR171m	AK245183
gma-miR171n	AK245183
gma-miR171p	AK245183
gma-miR171t	AK245183
gma-miR1533	AK245186
gma-miR169a	AK245196
gma-miR169d	AK245196
gma-miR169e	AK245196
gma-miR169f	AK245196
gma-miR169g	AK245196
gma-miR169j-5p	AK245196
gma-miR169k	AK245196
gma-miR169l-5p	AK245196
gma-miR169m	AK245196
gma-miR169n	AK245196
gma-miR169p	AK245196
gma-miR169s	AK245196
gma-miR169u	AK245196
gma-miR169v	AK245196
gma-miR5769	AK245277
gma-miR4996	AK245289
gma-miR166u	AK245374
gma-miR5371-3p	AK245390
gma-miR162a	AK245405
gma-miR5370	AK245414
gma-miR396b-5p	AK245416
gma-miR396c	AK245416
gma-miR390b-5p	AK245429
gma-miR390d	AK245429
gma-miR396b-5p	AK245464
gma-miR396c	AK245464
gma-miR1518	AK245465
gma-miR5677	AK245551
gma-miR5378	AK245616
gma-miR1525	AK245652
gma-miR1510a-3p	AK245668
gma-miR1510b-3p	AK245668
gma-miR5668	AK245668
gma-miR1516a-3p	AK245700
gma-miR156b	AK245712
gma-miR156r	AK245712
gma-miR5031	AK245723
gma-miR5770a	AK245725
gma-miR5770b	AK245725
gma-miR530a	AK245731
gma-miR4415a-3p	AK245734
gma-miR4415b-3p	AK245734
gma-miR5667	AK245778
gma-miR5372	AK245784
gma-miR396a-3p	AK245785
gma-miR396g	AK245792
gma-miR171i-5p	AK245809
gma-miR396j	AK245833
gma-miR1516b	AK245843
gma-miR1535b	AK245862
gma-miR1533	AK245883
gma-miR390a-5p	AK245930
gma-miR390f	AK245930
gma-miR390g	AK245930
gma-miR1516d	AK245965
gma-miR169j-5p	AK245986
gma-miR169k	AK245986
gma-miR169l-5p	AK245986
gma-miR172h-5p	AK245989
gma-miR172i-5p	AK245989
gma-miR172j	AK245989
gma-miR1514b	AK246001
gma-miR5559	AK246017
gma-miR4416a	AK246058
gma-miR394a-5p	AK246110
gma-miR394b-5p	AK246110
gma-miR394c-5p	AK246110
gma-miR394d	AK246110
gma-miR394e	AK246110
gma-miR394f	AK246110
gma-miR394g	AK246110
gma-miR5670	AK246113
gma-miR162a	AK285158
gma-miR162b	AK285158
gma-miR162c	AK285158
gma-miR1533	AK285173
gma-miR396f	AK285189
gma-miR1522	AK285205
gma-miR167h	AK285227
gma-miR166h-5p	AK285235
gma-miR166j-5p	AK285235
gma-miR5374	AK285249
gma-miR167c	AK285278
gma-miR167j	AK285278
gma-miR156p	AK285305
gma-miR156t	AK285305
gma-miR169k	AK285371
gma-miR169l-5p	AK285371
gma-miR5769	AK285447
gma-miR4400	AK285466
gma-miR159a-5p	AK285472
gma-miR159e-5p	AK285472
gma-miR4993	AK285510
gma-miR4415a-5p	AK285547
gma-miR4413a	AK285567
gma-miR4413b	AK285567
gma-miR1524	AK285572
gma-miR5677	AK285573
gma-miR169h	AK285646
gma-miR5375	AK285685
gma-miR4416b	AK285761
gma-miR4416c	AK285761
gma-miR408d	AK285795
gma-miR1533	AK285848
gma-miR1526	AK285912
gma-miR171h	AK286015
gma-miR4416c	AK286056
gma-miR1533	AK286097
gma-miR164b	AK286104
gma-miR164c	AK286104
gma-miR164d	AK286104
gma-miR482b-5p	AK286107
gma-miR482d-5p	AK286107
gma-miR171c-5p	AK286124
gma-miR156g	AK286161
gma-miR1518	AK286182
gma-miR393c	AK286220
gma-miR393d	AK286220
gma-miR393e	AK286220
gma-miR393f	AK286220
gma-miR393g	AK286220
gma-miR5035	AK286228
gma-miR3522	AK286245
gma-miR5761a	AK286252
gma-miR5761b	AK286252
gma-miR5372	AK286294
gma-miR396g	AK286346
gma-miR4993	AK286360
gma-miR1510b-5p	AK286372
gma-miR1525	AK286391
gma-miR5369	AK286492
gma-miR1510b-3p	AK286522
gma-miR5378	AK286524
gma-miR1507c-3p	AK286540
gma-miR1516b	AK286540
gma-miR390a-5p	AK286741
gma-miR390f	AK286741
gma-miR390g	AK286741
gma-miR4415a-5p	AK286743
gma-miR4350	AK286753
gma-miR1533	AK286767
gma-miR4993	AK286772
gma-miR172h-5p	AK286792
gma-miR172i-5p	AK286792
gma-miR172j	AK286792
gma-miR5668	AK286819
gma-miR5041	AK286840
gma-miR156ab	AK286849
gma-miR1519	AK286871
gma-miR5770b	AK286894
gma-miR1525	AK286932
gma-miR1520a	AK286934
gma-miR5033	AK286937
gma-miR1521b	AK286960
gma-miR1522	AK286986
gma-miR5030	AK287036
gma-miR396j	AK287043
gma-miR395a	AK287070
gma-miR395b	AK287070
gma-miR395c	AK287070
gma-miR395d	AK287070
gma-miR395e	AK287070
gma-miR395f	AK287070
gma-miR395g	AK287070
gma-miR395h	AK287070
gma-miR395i	AK287070
gma-miR395j	AK287070
gma-miR395k	AK287070
gma-miR395l	AK287070
gma-miR395m	AK287070
gma-miR1533	AK287175
gma-miR1527	AK287216
gma-miR1512a	AK287218
gma-miR5678	AK287242
gma-miR5039	AK287342
gma-miR5775	AK287349
gma-miR171e	AK287382
gma-miR171f	AK287382
gma-miR171g	AK287382
gma-miR171j-3p	AK287382
gma-miR171u	AK287382
gma-miR5369	AK287385
gma-miR4413a	AW132315
gma-miR4413b	AW132315
gma-miR5674a	AW132315
gma-miR5674b	AW132315
gma-miR4395	AW310069
gma-miR319f	AW348076
gma-miR4995	AW348877
gma-miR6299	AW349538
gma-miR393a	AW349680
gma-miR393h	AW349680
gma-miR393i	AW349680
gma-miR393j	AW349680
gma-miR393k	AW349680
gma-miR156aa	AW349979
gma-miR156z	AW349979
gma-miR4363	AW350040
gma-miR396a-5p	AW350049
gma-miR396a-5p	AW350049
gma-miR396b-5p	AW350049
gma-miR396b-5p	AW350049
gma-miR396c	AW350049
gma-miR396c	AW350049
gma-miR396i-5p	AW350049
gma-miR396i-5p	AW350049
gma-miR530a	AW350484
gma-miR530b	AW350484
gma-miR530c	AW350484
gma-miR530d	AW350484
gma-miR530e	AW350484
gma-miR2118a-5p	AW351133
gma-miR2118b-5p	AW351133
gma-miR171e	AW394296
gma-miR171f	AW394296
gma-miR171g	AW394296
gma-miR171j-3p	AW394296
gma-miR171u	AW394296
gma-miR159a-3p	AW432225
gma-miR159e-3p	AW432225
gma-miR5037b	AW568267
gma-miR2111a	AW757016
gma-miR2111d	AW757016
gma-miR1522	AW831398
gma-miR5769	AW832066
gma-miR5761a	AY029321
gma-miR5761b	AY029321
gma-miR397a	AY113187
gma-miR397b-5p	AY113187
gma-miR408a-3p	AY113187
gma-miR408b-3p	AY113187
gma-miR408c-3p	AY113187
gma-miR408d	AY113187
gma-miR5668	AY182243
gma-miR5668	AY182244
gma-miR5668	AY193892
gma-miR5373	AY308656
gma-miR5668	AY308658
gma-miR1535a	AY550884
gma-miR1535b	AY550884
gma-miR4407	AY550884
gma-miR1533	AY903298
gma-miR5761a	AY956421
gma-miR5761b	AY956421
gma-miR156a	BE058432
gma-miR156b	BE058432
gma-miR156c	BE058432
gma-miR156d	BE058432
gma-miR156e	BE058432
gma-miR156f	BE058432
gma-miR156h	BE058432
gma-miR156i	BE058432
gma-miR156j	BE058432
gma-miR156k	BE058432
gma-miR156l	BE058432
gma-miR156m	BE058432
gma-miR156n	BE058432
gma-miR156o	BE058432
gma-miR156p	BE058432
gma-miR156q	BE058432
gma-miR156r	BE058432
gma-miR156s	BE058432
gma-miR156t	BE058432
gma-miR156u	BE058432
gma-miR156v	BE058432
gma-miR156w	BE058432
gma-miR156x	BE058432
gma-miR156y	BE058432
gma-miR408d	BE209628
gma-miR1518	BE329772
gma-miR1518	BE329772
gma-miR166m	BE330069
gma-miR2606a	BE330458
gma-miR2606b	BE330458
gma-miR2118a-3p	BE331493
gma-miR2118b-3p	BE331493
gma-miR5379	BE440517
gma-miR1514b	BE475311
gma-miR5370	BE611045
gma-miR4413a	BE612243
gma-miR4413b	BE612243
gma-miR1513c	BE657367
gma-miR4350	BE657474
gma-miR4408	BE658144
gma-miR4998	BE658491
gma-miR4351	BE659854
gma-miR4996	BE805605
gma-miR172c	BE820321
gma-miR2108a	BE821154
gma-miR5761a	BE821199
gma-miR5761b	BE821199
gma-miR166h-5p	BE821870
gma-miR166j-5p	BE821870
gma-miR390a-5p	BE822221
gma-miR390b-5p	BE822221
gma-miR390d	BE822221
gma-miR390e	BE822221
gma-miR390f	BE822221
gma-miR390g	BE822221
gma-miR3522	BE822400
gma-miR171c-5p	BE822448
gma-miR156a	BE822603
gma-miR156b	BE822603
gma-miR156f	BE822603
gma-miR156g	BE822603
gma-miR156h	BE822603
gma-miR156q	BE822603
gma-miR156s	BE822603
gma-miR156u	BE822603
gma-miR156v	BE822603
gma-miR156w	BE822603
gma-miR156x	BE822603
gma-miR156y	BE822603
gma-miR5677	BE823036
gma-miR167a	BE823108
gma-miR167b	BE823108
gma-miR167c	BE823108
gma-miR167d	BE823108
gma-miR167e	BE823108
gma-miR167f	BE823108
gma-miR167g	BE823108
gma-miR167j	BE823108
gma-miR862b	BE824027
gma-miR5784	BF219563
gma-miR172c	BF324695
gma-miR172f	BF324695
gma-miR1518	BF596271
gma-miR5672	BG046888
gma-miR1522	BG154373
gma-miR5761a	BG362710
gma-miR5761b	BG362710
gma-miR156a	BG650957
gma-miR156h	BG650957
gma-miR156k	BG650957
gma-miR156n	BG650957
gma-miR156o	BG650957
gma-miR156u	BG650957
gma-miR156v	BG650957
gma-miR156w	BG650957
gma-miR156x	BG650957
gma-miR156y	BG650957
gma-miR4348	BG652970
gma-miR5771	BG725828
gma-miR167a	BG726254
gma-miR167b	BG726254
gma-miR167c	BG726254
gma-miR167d	BG726254
gma-miR167e	BG726254
gma-miR167f	BG726254
gma-miR167j	BG726254
gma-miR1533	BG726553
gma-miR1533	BG839073
gma-miR4996	BG839804
gma-miR393b	BI320831
gma-miR1535a	BI423822
gma-miR4347	BI424691
gma-miR171n	BI425083
gma-miR171p	BI425083
gma-miR4393b	BI426308
gma-miR319f	BI427245
gma-miR172a	BI469833
gma-miR172b-3p	BI469833
gma-miR172c	BI469833
gma-miR172d	BI469833
gma-miR172e	BI469833
gma-miR172f	BI469833
gma-miR172h-3p	BI469833
gma-miR172i-3p	BI469833
gma-miR172k	BI469833
gma-miR172l	BI469833
gma-miR4993	BI699753
gma-miR156k	BI699894
gma-miR156n	BI699894
gma-miR156o	BI699894
gma-miR156p	BI699894
gma-miR156q	BI699894
gma-miR156s	BI699894
gma-miR156t	BI699894
gma-miR1514b	BI702277
gma-miR5761a	BI785405
gma-miR5761b	BI785405
gma-miR2606a	BI785794
gma-miR2606b	BI785794
gma-miR395a	BI786832
gma-miR395b	BI786832
gma-miR395c	BI786832
gma-miR395d	BI786832
gma-miR395e	BI786832
gma-miR395f	BI786832
gma-miR395g	BI786832
gma-miR395h	BI786832
gma-miR395i	BI786832
gma-miR395j	BI786832
gma-miR395k	BI786832
gma-miR395l	BI786832
gma-miR395m	BI786832
gma-miR1514a	BI941617
gma-miR1516b	BI945130
gma-miR159a-5p	BI967159
gma-miR159e-5p	BI967159
gma-miR1507b	BI968658
gma-miR1507c-3p	BI968658
gma-miR5376	BI970040
gma-miR164b	BI970282
gma-miR164c	BI970282
gma-miR164d	BI970282
gma-miR171i-5p	BI970376
gma-miR6299	BI970449
gma-miR1522	BI970903
gma-miR5771	BI971141
gma-miR166h-5p	BI971179
gma-miR166j-5p	BI971179
gma-miR1527	BI971563
gma-miR4374b	BI975090
gma-miR156a	BM092276
gma-miR156b	BM092276
gma-miR156c	BM092276
gma-miR156d	BM092276
gma-miR156e	BM092276
gma-miR156f	BM092276
gma-miR156g	BM092276
gma-miR156h	BM092276
gma-miR156i	BM092276
gma-miR156j	BM092276
gma-miR156k	BM092276
gma-miR156l	BM092276
gma-miR156m	BM092276
gma-miR156n	BM092276
gma-miR156o	BM092276
gma-miR156p	BM092276
gma-miR156q	BM092276
gma-miR156r	BM092276
gma-miR156s	BM092276
gma-miR156t	BM092276
gma-miR156u	BM092276
gma-miR156v	BM092276
gma-miR156w	BM092276
gma-miR156x	BM092276
gma-miR156y	BM092276
gma-miR166a-3p	BM093127
gma-miR166b	BM093127
gma-miR166c-3p	BM093127
gma-miR166d	BM093127
gma-miR166e	BM093127
gma-miR166f	BM093127
gma-miR166g	BM093127
gma-miR166h-3p	BM093127
gma-miR166i-3p	BM093127
gma-miR166j-3p	BM093127
gma-miR166k	BM093127
gma-miR166m	BM093127
gma-miR166n	BM093127
gma-miR166o	BM093127
gma-miR166p	BM093127
gma-miR166q	BM093127
gma-miR166r	BM093127
gma-miR166s	BM093127
gma-miR166t	BM093127
gma-miR166u	BM093127
gma-miR4350	BM094857
gma-miR399a	BM176952
gma-miR399b	BM176952
gma-miR399c	BM176952
gma-miR399h	BM176952
gma-miR4376a-3p	BM269562
gma-miR1514a	BM270180
gma-miR1514b	BM270180
gma-miR862b	BM308345
gma-miR862b	BM308345
gma-miR169j-5p	BM527623
gma-miR169k	BM527623
gma-miR169l-5p	BM527623
gma-miR395i	BM885600
gma-miR395j	BM885600
gma-miR395k	BM885600
gma-miR395l	BM885600
gma-miR395m	BM885600
gma-miR6299	BM892710
gma-miR156r	BQ079922
gma-miR1530	BQ080997
gma-miR390a-5p	BQ081034
gma-miR390b-5p	BQ081034
gma-miR390d	BQ081034
gma-miR390f	BQ081034
gma-miR390g	BQ081034
gma-miR3522	BQ272784
gma-miR396a-3p	BQ273765
gma-miR396i-3p	BQ273765
gma-miR2606a	BQ296277
gma-miR2606b	BQ296277
gma-miR4413a	BQ576421
gma-miR4413b	BQ576421
gma-miR171i-5p	BQ610576
gma-miR1510b-5p	BQ611653
gma-miR4413b	BQ628647
gma-miR397b-3p	BQ629682
gma-miR4413a	BQ785931
gma-miR4413b	BQ785931
gma-miR862a	BT093238
gma-miR1535a	BT093331
gma-miR1535b	BT093331
gma-miR172b-5p	BT093341
gma-miR1516d	BT093343
gma-miR1522	BT093355
gma-miR5037a	BT093361
gma-miR167i	BT093372
gma-miR4998	BT093430
gma-miR1508b	BT093508
gma-miR394a-5p	BT093518
gma-miR394b-5p	BT093518
gma-miR394c-5p	BT093518
gma-miR394d	BT093518
gma-miR394e	BT093518
gma-miR394f	BT093518
gma-miR394g	BT093518
gma-miR530a	BT093543
gma-miR530b	BT093543
gma-miR530c	BT093543
gma-miR530d	BT093543
gma-miR530e	BT093543
gma-miR5763a	BT093620
gma-miR5763b	BT093620
gma-miR5763c	BT093620
gma-miR395d	BT093635
gma-miR395e	BT093635
gma-miR395f	BT093635
gma-miR395g	BT093635
gma-miR172g	BT093648
gma-miR5370	BT093673
gma-miR5370	BT093673
gma-miR167c	BT093689
gma-miR167c	BT093689
gma-miR167j	BT093689
gma-miR167j	BT093689
gma-miR1507c-5p	BT093731
gma-miR4993	BT093774
gma-miR828a	BT093784
gma-miR828b	BT093784
gma-miR4374b	BT093795
gma-miR159b-3p	BT093829
gma-miR159c	BT093829
gma-miR159f-3p	BT093829
gma-miR319a	BT093829
gma-miR319b	BT093829
gma-miR319e	BT093829
gma-miR319h	BT093829
gma-miR319j	BT093829
gma-miR319k	BT093829
gma-miR319m	BT093829
gma-miR171i-5p	BT093830
gma-miR1513c	BT093842
gma-miR4376a-3p	BT093844
gma-miR5775	BT093849
gma-miR5037c	BT093850
gma-miR1508b	BT093879
gma-miR5041	BT093882
gma-miR5678	BT093897
gma-miR1536	BT093927
gma-miR1523b	BT093936
gma-miR171i-5p	BT093970
gma-miR1514a	BT093984
gma-miR156a	BT093985
gma-miR156a	BT093985
gma-miR156b	BT093985
gma-miR156b	BT093985
gma-miR156c	BT093985
gma-miR156c	BT093985
gma-miR156d	BT093985
gma-miR156d	BT093985
gma-miR156e	BT093985
gma-miR156e	BT093985
gma-miR156f	BT093985
gma-miR156f	BT093985
gma-miR156g	BT093985
gma-miR156g	BT093985
gma-miR156h	BT093985
gma-miR156h	BT093985
gma-miR156i	BT093985
gma-miR156i	BT093985
gma-miR156j	BT093985
gma-miR156j	BT093985
gma-miR156k	BT093985
gma-miR156k	BT093985
gma-miR156l	BT093985
gma-miR156l	BT093985
gma-miR156m	BT093985
gma-miR156m	BT093985
gma-miR156n	BT093985
gma-miR156n	BT093985
gma-miR156o	BT093985
gma-miR156o	BT093985
gma-miR156p	BT093985
gma-miR156p	BT093985
gma-miR156q	BT093985
gma-miR156q	BT093985
gma-miR156r	BT093985
gma-miR156r	BT093985
gma-miR156s	BT093985
gma-miR156s	BT093985
gma-miR156t	BT093985
gma-miR156t	BT093985
gma-miR156u	BT093985
gma-miR156u	BT093985
gma-miR156v	BT093985
gma-miR156v	BT093985
gma-miR156w	BT093985
gma-miR156w	BT093985
gma-miR156x	BT093985
gma-miR156x	BT093985
gma-miR156y	BT093985
gma-miR156y	BT093985
gma-miR5678	BT093985
gma-miR5678	BT093985
gma-miR1510b-3p	BT094001
gma-miR1521a	BT094094
gma-miR1533	BT094157
gma-miR1513a-5p	BT094172
gma-miR1513b	BT094172
gma-miR156a	BT094172
gma-miR156b	BT094172
gma-miR156c	BT094172
gma-miR156d	BT094172
gma-miR156e	BT094172
gma-miR156f	BT094172
gma-miR156g	BT094172
gma-miR156h	BT094172
gma-miR156i	BT094172
gma-miR156j	BT094172
gma-miR156k	BT094172
gma-miR156l	BT094172
gma-miR156m	BT094172
gma-miR156n	BT094172
gma-miR156o	BT094172
gma-miR156q	BT094172
gma-miR156s	BT094172
gma-miR156u	BT094172
gma-miR156v	BT094172
gma-miR156w	BT094172
gma-miR156x	BT094172
gma-miR156y	BT094172
gma-miR166h-5p	BT094176
gma-miR166j-5p	BT094176
gma-miR396a-3p	BT094202
gma-miR396i-3p	BT094202
gma-miR5376	BT094211
gma-miR4401b	BT094223
gma-miR171j-5p	BT094289
gma-miR4350	BT094299
gma-miR169h	BT094366
gma-miR1511	BT094372
gma-miR164b	BT094409
gma-miR164c	BT094409
gma-miR164d	BT094409
gma-miR408b-5p	BT094409
gma-miR1516a-5p	BT094466
gma-miR1516b	BT094466
gma-miR5775	BT094466
gma-miR1513d	BT094543
gma-miR5032	BT094563
gma-miR319h	BT094591
gma-miR319j	BT094591
gma-miR319k	BT094591
gma-miR319m	BT094591
gma-miR4366	BT094681
gma-miR1522	BT094780
gma-miR169l-3p	BT094842
gma-miR408d	BT094931
gma-miR1516d	BT095105
gma-miR156f	BT095118
gma-miR862b	BT095148
gma-miR396j	BT095209
gma-miR1508c	BT095269
gma-miR1516d	BT095377
gma-miR5769	BT095387
gma-miR5672	BT095403
gma-miR4992	BT095420
gma-miR159a-5p	BT095491
gma-miR2119	BT095536
gma-miR156g	BT095556
gma-miR5761a	BT095569
gma-miR5761b	BT095569
gma-miR5038a	BT095597
gma-miR5038b	BT095597
gma-miR168a	BT095626
gma-miR168b	BT095626
gma-miR2108a	BT095635
gma-miR2108b	BT095635
gma-miR2118a-3p	BT095694
gma-miR2118b-3p	BT095694
gma-miR828a	BT095719
gma-miR828b	BT095719
gma-miR396g	BT095751
gma-miR169j-3p	BT095778
gma-miR4379	BT095866
gma-miR172g	BT095912
gma-miR5766	BT095945
gma-miR4364b	BT095973
gma-miR319d	BT096024
gma-miR862b	BT096101
gma-miR1510a-3p	BT096107
gma-miR1510a-3p	BT096107
gma-miR5668	BT096107
gma-miR5668	BT096107
gma-miR5773	BT096137
gma-miR159b-5p	BT096172
gma-miR159f-5p	BT096172
gma-miR2109	BT096207
gma-miR5783	BT096245
gma-miR396a-5p	BT096410
gma-miR396b-5p	BT096410
gma-miR396c	BT096410
gma-miR396e	BT096410
gma-miR396h	BT096410
gma-miR396i-5p	BT096410
gma-miR393a	BT096572
gma-miR169a	BT096576
gma-miR169d	BT096576
gma-miR169e	BT096576
gma-miR169f	BT096576
gma-miR169g	BT096576
gma-miR169j-5p	BT096576
gma-miR169k	BT096576
gma-miR169l-5p	BT096576
gma-miR169m	BT096576
gma-miR169n	BT096576
gma-miR169p	BT096576
gma-miR169s	BT096576
gma-miR169u	BT096576
gma-miR169v	BT096576
gma-miR2118a-3p	BT096577
gma-miR2118b-3p	BT096577
gma-miR482c-3p	BT096577
gma-miR5033	BT096635
gma-miR408a-3p	BT096850
gma-miR408b-3p	BT096850
gma-miR408c-3p	BT096850
gma-miR4395	BT096927
gma-miR6299	BT096930
gma-miR1533	BT096974
gma-miR5041	BT097021
gma-miR5767	BT097126
gma-miR4413a	BT097133
gma-miR5775	BT097154
gma-miR4358	BT097246
gma-miR172b-5p	BT097247
gma-miR4363	BT097258
gma-miR1508b	BT097286
gma-miR166m	BT097320
gma-miR166p	BT097320
gma-miR166q	BT097320
gma-miR166r	BT097320
gma-miR166s	BT097320
gma-miR166t	BT097320
gma-miR395h	BT097326
gma-miR2606a	BT097328
gma-miR2606b	BT097328
gma-miR4401a	BT097331
gma-miR156aa	BT097426
gma-miR156z	BT097426
gma-miR159b-3p	BT097426
gma-miR159f-3p	BT097426
gma-miR319a	BT097426
gma-miR319b	BT097426
gma-miR319e	BT097426
gma-miR5370	BT097523
gma-miR393b	BT097613
gma-miR4397-3p	BT097665
gma-miR396j	BT097736
gma-miR164b	BT097745
gma-miR164c	BT097745
gma-miR164d	BT097745
gma-miR1507c-3p	BT097765
gma-miR1516b	BT097767
gma-miR1523a	BT097865
gma-miR172g	BT097869
gma-miR1520k	BT097928
gma-miR4345	BT097983
gma-miR1535a	BT098032
gma-miR4350	BT098033
gma-miR5670	BT098065
gma-miR1530	BT098082
gma-miR5678	BT098082
gma-miR4350	BT098126
gma-miR408a-5p	BT098135
gma-miR408c-5p	BT098135
gma-miR159c	BT098159
gma-miR319a	BT098159
gma-miR319b	BT098159
gma-miR319e	BT098159
gma-miR5037b	BT098173
gma-miR393a	BT098194
gma-miR393h	BT098194
gma-miR393i	BT098194
gma-miR393j	BT098194
gma-miR393k	BT098194
gma-miR5037b	BT098214
gma-miR395d	BT098233
gma-miR395e	BT098233
gma-miR395f	BT098233
gma-miR395g	BT098233
gma-miR396b-3p	BT098242
gma-miR396k	BT098242
gma-miR399a	BT098295
gma-miR399b	BT098295
gma-miR399c	BT098295
gma-miR399h	BT098295
gma-miR2111a	BT098361
gma-miR2111d	BT098361
gma-miR5770a	BT098406
gma-miR5770b	BT098406
gma-miR5375	BT098473
gma-miR408d	BT098478
gma-miR4412-5p	BT098507
gma-miR156ab	BT098524
gma-miR159b-3p	BT098524
gma-miR159c	BT098524
gma-miR159f-3p	BT098524
gma-miR319h	BT098524
gma-miR319j	BT098524
gma-miR319k	BT098524
gma-miR319m	BT098524
gma-miR530a	BT098525
gma-miR319n	BT098528
gma-miR169o	BT098568
gma-miR169r	BT098568
gma-miR172b-5p	BT098581
gma-miR172h-5p	BT098581
gma-miR172i-5p	BT098581
gma-miR172j	BT098581
gma-miR1507c-5p	BT098582
gma-miR482a-5p	BT098631
gma-miR172a	BT098649
gma-miR172b-3p	BT098649
gma-miR172c	BT098649
gma-miR172h-3p	BT098649
gma-miR172i-3p	BT098649
gma-miR172k	BT098649
gma-miR172l	BT098649
gma-miR862b	BT098762
gma-miR4996	BT098800
gma-miR4993	BT098818
gma-miR156a	BT098928
gma-miR156b	BT098928
gma-miR156c	BT098928
gma-miR156d	BT098928
gma-miR156e	BT098928
gma-miR156f	BT098928
gma-miR156h	BT098928
gma-miR156i	BT098928
gma-miR156j	BT098928
gma-miR156k	BT098928
gma-miR156l	BT098928
gma-miR156m	BT098928
gma-miR156n	BT098928
gma-miR156o	BT098928
gma-miR156p	BT098928
gma-miR156r	BT098928
gma-miR156t	BT098928
gma-miR156u	BT098928
gma-miR156v	BT098928
gma-miR156w	BT098928
gma-miR156x	BT098928
gma-miR156y	BT098928
gma-miR5380a	BT098930
gma-miR5380b	BT098930
gma-miR1513c	BT098934
gma-miR171i-5p	BT098935
gma-miR5766	BT099047
gma-miR2108b	BT099101
gma-miR4416c	BT099111
gma-miR5372	BT099148
gma-miR1529	BT099199
gma-miR5775	BT099199
gma-miR1525	BT099220
gma-miR5677	BT099257
gma-miR4998	BT099284
gma-miR4374b	BT099313
gma-miR172c	BT099349
gma-miR4387e	BT099393
gma-miR5037b	BT099430
gma-miR5037c	BT099436
gma-miR171i-5p	BT099450
gma-miR1525	BT099484
gma-miR319a	BU081024
gma-miR319b	BU081024
gma-miR319e	BU081024
gma-miR319f	BU081024
gma-miR5773	BU081179
gma-miR156r	BU083917
gma-miR4351	BU544220
gma-miR482e	BU547041
gma-miR171c-5p	BU547129
gma-miR4413a	BU547733
gma-miR4413b	BU547733
gma-miR166h-5p	BU547962
gma-miR166j-5p	BU547962
gma-miR5559	BU547962
gma-miR5039	BU548093
gma-miR1520b	BU548340
gma-miR156c	BU548487
gma-miR156d	BU548487
gma-miR156e	BU548487
gma-miR156i	BU548487
gma-miR156j	BU548487
gma-miR156l	BU548487
gma-miR156m	BU548487
gma-miR4387d	BU548568
gma-miR1535a	BU549014
gma-miR5761a	BU550546
gma-miR5761b	BU550546
gma-miR2108a	BU550660
gma-miR1511	BU550787
gma-miR1527	BU550960
gma-miR160a-5p	BU760860
gma-miR160b	BU760860
gma-miR160c	BU760860
gma-miR160d	BU760860
gma-miR160e	BU760860
gma-miR160f	BU760860
gma-miR171n	BU762250
gma-miR171p	BU762250
gma-miR1508b	BU763531
gma-miR1507c-3p	BU764058
gma-miR5678	BU764058
gma-miR5037c	BU766012
gma-miR166a-3p	BU927293
gma-miR166b	BU927293
gma-miR166c-3p	BU927293
gma-miR166d	BU927293
gma-miR166e	BU927293
gma-miR166f	BU927293
gma-miR166g	BU927293
gma-miR166h-3p	BU927293
gma-miR166i-3p	BU927293
gma-miR166j-3p	BU927293
gma-miR166k	BU927293
gma-miR166m	BU927293
gma-miR166n	BU927293
gma-miR166o	BU927293
gma-miR166p	BU927293
gma-miR166q	BU927293
gma-miR166r	BU927293
gma-miR166s	BU927293
gma-miR166t	BU927293
gma-miR166u	BU927293
gma-miR5769	BW652826
gma-miR396d	BW654066
gma-miR5043	BW655002
gma-miR5766	BW655220
gma-miR156b	BW655434
gma-miR156f	BW655434
gma-miR1530	BW655633
gma-miR5678	BW655633
gma-miR1525	BW655664
gma-miR171k-5p	BW655813
gma-miR171l	BW655813
gma-miR4340	BW656437
gma-miR5672	BW657569
gma-miR171b-3p	BW658492
gma-miR5767	BW658720
gma-miR156a	BW658739
gma-miR156a	BW658739
gma-miR156h	BW658739
gma-miR156h	BW658739
gma-miR156u	BW658739
gma-miR156u	BW658739
gma-miR156v	BW658739
gma-miR156v	BW658739
gma-miR156w	BW658739
gma-miR156w	BW658739
gma-miR156x	BW658739
gma-miR156x	BW658739
gma-miR156y	BW658739
gma-miR156y	BW658739
gma-miR4412-3p	BW659347
gma-miR1530	BW662490
gma-miR4415b-5p	BW662514
gma-miR2118a-3p	BW664342
gma-miR2118a-5p	BW664342
gma-miR2118b-3p	BW664342
gma-miR2118b-5p	BW664342
gma-miR482c-3p	BW664342
gma-miR167e	BW664354
gma-miR167f	BW664354
gma-miR156c	BW665608
gma-miR156d	BW665608
gma-miR156e	BW665608
gma-miR156i	BW665608
gma-miR156j	BW665608
gma-miR156l	BW665608
gma-miR156m	BW665608
gma-miR395d	BW669512
gma-miR395e	BW669512
gma-miR395f	BW669512
gma-miR395g	BW669512
gma-miR4380a	BW673132
gma-miR403a	BW674068
gma-miR403b	BW674068
gma-miR2108b	BW675118
gma-miR390b-5p	BW675227
gma-miR390d	BW675227
gma-miR5031	BW676001
gma-miR172c	BW676194
gma-miR1536	BW678198
gma-miR1536	BW678198
gma-miR156g	CA800026
gma-miR1527	CA800411
gma-miR393c	CA800682
gma-miR393d	CA800682
gma-miR393e	CA800682
gma-miR393f	CA800682
gma-miR393g	CA800682
gma-miR862a	CA801627
gma-miR1514b	CA819420
gma-miR5037b	CA851558
gma-miR156g	CA852150
gma-miR1512a	CA937394
gma-miR1512b	CA937394
gma-miR862a	CB063339
gma-miR862b	CB063339
gma-miR172b-5p	CD391256
gma-miR172g	CD391256
gma-miR172h-5p	CD391256
gma-miR172i-5p	CD391256
gma-miR172j	CD391256
gma-miR5669	CD392413
gma-miR530a	CD396801
gma-miR530b	CD396801
gma-miR530c	CD396801
gma-miR530d	CD396801
gma-miR530e	CD396801
gma-miR482b-5p	CD397448
gma-miR482d-5p	CD397448
gma-miR482e	CD397448
gma-miR1522	CD402502
gma-miR4398	CD402806
gma-miR1527	CD403577
gma-miR5770a	CD404193
gma-miR5770b	CD404193
gma-miR482c-3p	CD406393
gma-miR1507c-5p	CD407963
gma-miR5559	CD407985
gma-miR408a-5p	CD409742
gma-miR408c-5p	CD409742
gma-miR172a	CD414658
gma-miR172b-3p	CD414658
gma-miR172f	CD414658
gma-miR172h-3p	CD414658
gma-miR5369	CD415199
gma-miR4415b-5p	CD415876
gma-miR171j-5p	CD416287
gma-miR394a-3p	CD416586
gma-miR160b	CD417263
gma-miR160c	CD417263
gma-miR160d	CD417263
gma-miR160e	CD417263
gma-miR5673	CD417368
gma-miR482b-3p	CD417844
gma-miR482d-3p	CD417844
gma-miR1521a	CD418158
gma-miR1516a-3p	CD418420
gma-miR4409	CD486776
gma-miR1530	CF806971
gma-miR1521a	CF808600
gma-miR5037c	CF920321
gma-miR156g	CF922833
gma-miR156r	CF922833
gma-miR167e	CK768634
gma-miR167f	CK768634
gma-miR172b-5p	CK768649
gma-miR482c-3p	CK769018
gma-miR4355	CK769123
gma-miR5783	CO978848
gma-miR156p	CO978980
gma-miR156t	CO978980
gma-miR171d	CO979188
gma-miR5781	CO979203
gma-miR172a	CO979349
gma-miR172b-3p	CO979349
gma-miR172f	CO979349
gma-miR172h-3p	CO979349
gma-miR172i-3p	CO979349
gma-miR172k	CO979349
gma-miR172l	CO979349
gma-miR2108b	CO979377
gma-miR1514a	CO979463
gma-miR1514b	CO979463
gma-miR5769	CO979480
gma-miR1531	CO979693
gma-miR396j	CO979693
gma-miR5369	CO979766
gma-miR5675	CO979938
gma-miR5764	CO979968
gma-miR156aa	CO979972
gma-miR156z	CO979972
gma-miR5769	CO980073
gma-miR5674a	CO980188
gma-miR5674b	CO980188
gma-miR5672	CO980240
gma-miR171i-5p	CO980514
gma-miR6299	CO980531
gma-miR1536	CO980595
gma-miR5369	CO980990
gma-miR4407	CO981108
gma-miR1534	CO981171
gma-miR6299	CO981301
gma-miR1520c	CO981317
gma-miR1520e	CO981317
gma-miR1520j	CO981317
gma-miR1520o	CO981317
gma-miR1521a	CO981345
gma-miR2107	CO981403
gma-miR6299	CO981575
gma-miR156a	CO981610
gma-miR156h	CO981610
gma-miR156u	CO981610
gma-miR156v	CO981610
gma-miR156w	CO981610
gma-miR156x	CO981610
gma-miR156y	CO981610
gma-miR160a-3p	CO981627
gma-miR172c	CO981717
gma-miR172f	CO981717
gma-miR1534	CO981719
gma-miR5769	CO981730
gma-miR396a-5p	CO982379
gma-miR396b-5p	CO982379
gma-miR396c	CO982379
gma-miR396h	CO982379
gma-miR396i-5p	CO982379
gma-miR1513a-5p	CO983205
gma-miR1513b	CO983205
gma-miR1513c	CO983205
gma-miR1513d	CO983205
gma-miR1514b	CO983210
gma-miR4351	CO983223
gma-miR171c-5p	CO983307
gma-miR390b-3p	CO983318
gma-miR4415a-5p	CO983409
gma-miR5369	CO983731
gma-miR395a	CO983748
gma-miR395b	CO983748
gma-miR395c	CO983748
gma-miR1512b	CO983775
gma-miR171j-5p	CO983778
gma-miR4992	CO983923
gma-miR1516b	CO983925
gma-miR1528	CO983977
gma-miR3522	CO984087
gma-miR4383	CO984218
gma-miR4409	CO984402
gma-miR5031	CO984435
gma-miR5674a	CO984558
gma-miR5674b	CO984558
gma-miR166h-5p	CO984836
gma-miR166j-5p	CO984836
gma-miR156aa	CO984960
gma-miR156z	CO984960
gma-miR159a-3p	CO984960
gma-miR159b-3p	CO984960
gma-miR159c	CO984960
gma-miR159e-3p	CO984960
gma-miR159f-3p	CO984960
gma-miR319a	CO984960
gma-miR319b	CO984960
gma-miR319c	CO984960
gma-miR319e	CO984960
gma-miR319f	CO984960
gma-miR319g	CO984960
gma-miR319h	CO984960
gma-miR319j	CO984960
gma-miR319k	CO984960
gma-miR319l	CO984960
gma-miR319m	CO984960
gma-miR319n	CO984960
gma-miR4355	CO985036
gma-miR2108a	CO985100
gma-miR5559	CO985294
gma-miR408a-5p	CO985622
gma-miR408c-5p	CO985622
gma-miR1533	CO985810
gma-miR4415a-5p	CX547111
gma-miR4416c	CX547154
gma-miR1516d	CX547350
gma-miR5225	CX547470
gma-miR156aa	CX547594
gma-miR156z	CX547594
gma-miR397b-3p	CX547607
gma-miR1518	CX547685
gma-miR5037d	CX547686
gma-miR172b-5p	CX547884
gma-miR172g	CX547884
gma-miR172h-5p	CX547884
gma-miR172i-5p	CX547884
gma-miR172j	CX547884
gma-miR4376-5p	CX547887
gma-miR1525	CX547891
gma-miR1525	CX548064
gma-miR5673	CX548587
gma-miR4993	CX548711
gma-miR408a-5p	CX548914
gma-miR408c-5p	CX548914
gma-miR1533	CX700911
gma-miR319g	CX701163
gma-miR319l	CX701163
gma-miR4393a	CX701223
gma-miR172g	CX701307
gma-miR5783	CX701314
gma-miR5041	CX701623
gma-miR862b	CX701623
gma-miR1534	CX701883
gma-miR4395	CX701990
gma-miR1522	CX702030
gma-miR5041	CX702064
gma-miR172a	CX702070
gma-miR172b-3p	CX702070
gma-miR172h-3p	CX702070
gma-miR5040	CX702070
gma-miR4995	CX702419
gma-miR482a-5p	CX702459
gma-miR172b-5p	CX702816
gma-miR172g	CX702816
gma-miR172h-5p	CX702816
gma-miR172i-5p	CX702816
gma-miR172j	CX702816
gma-miR319c	CX703154
gma-miR319c	CX703154
gma-miR396j	CX703258
gma-miR5678	CX703362
gma-miR4414	CX703527
gma-miR5677	CX703824
gma-miR5037d	CX704069
gma-miR164b	CX704196
gma-miR164c	CX704196
gma-miR164d	CX704196
gma-miR4364b	CX704197
gma-miR172b-5p	CX704375
gma-miR172g	CX704375
gma-miR482a-5p	CX705126
gma-miR5761a	CX705134
gma-miR5761b	CX705134
gma-miR172a	CX705497
gma-miR172b-3p	CX705497
gma-miR172c	CX705497
gma-miR172f	CX705497
gma-miR172h-3p	CX705497
gma-miR159b-3p	CX705579
gma-miR159f-3p	CX705579
gma-miR172a	CX705611
gma-miR172b-3p	CX705611
gma-miR172f	CX705611
gma-miR172h-3p	CX705611
gma-miR172i-3p	CX705611
gma-miR172k	CX705611
gma-miR172l	CX705611
gma-miR162a	CX705928
gma-miR162b	CX705928
gma-miR162c	CX705928
gma-miR1536	CX706091
gma-miR5674a	CX706271
gma-miR5674b	CX706271
gma-miR169j-5p	CX706434
gma-miR169k	CX706434
gma-miR169l-5p	CX706434
gma-miR5380a	CX706533
gma-miR5380b	CX706533
gma-miR5037b	CX706647
gma-miR4366	CX706700
gma-miR5783	CX706752
gma-miR390a-3p	CX706800
gma-miR156aa	CX706930
gma-miR156z	CX706930
gma-miR172a	CX706932
gma-miR172b-3p	CX706932
gma-miR172h-3p	CX706932
gma-miR5672	CX707000
gma-miR2108a	CX707550
gma-miR397b-3p	CX707665
gma-miR397b-3p	CX708487
gma-miR1507b	CX708522
gma-miR171k-5p	CX708525
gma-miR171l	CX708525
gma-miR4382	CX708658
gma-miR167e	CX708699
gma-miR167f	CX708699
gma-miR399d	CX708951
gma-miR399e	CX708951
gma-miR399f	CX708951
gma-miR399g	CX708951
gma-miR5774a	CX709170
gma-miR5774b	CX709170
gma-miR1512a	CX709702
gma-miR159a-5p	CX710169
gma-miR159e-5p	CX710169
gma-miR159c	CX710262
gma-miR319a	CX710262
gma-miR319b	CX710262
gma-miR319c	CX710262
gma-miR319e	CX710262
gma-miR319h	CX710262
gma-miR319j	CX710262
gma-miR319k	CX710262
gma-miR319m	CX710262
gma-miR319n	CX710262
gma-miR397b-3p	CX710601
gma-miR5677	CX710630
gma-miR172a	CX710767
gma-miR172b-3p	CX710767
gma-miR172h-3p	CX710767
gma-miR2118a-5p	CX711339
gma-miR2118b-5p	CX711339
gma-miR169e	CX711500
gma-miR5766	CX711554
gma-miR156ab	D13505
gma-miR1533	DB955975
gma-miR159a-3p	DB956426
gma-miR159e-3p	DB956426
gma-miR828a	DB956508
gma-miR828b	DB956508
gma-miR2111a	DB957972
gma-miR2111d	DB957972
gma-miR156b	DB960843
gma-miR156f	DB960843
gma-miR156g	DB960843
gma-miR395a	DB961245
gma-miR395b	DB961245
gma-miR395c	DB961245
gma-miR395d	DB961245
gma-miR395e	DB961245
gma-miR395f	DB961245
gma-miR395g	DB961245
gma-miR395h	DB961245
gma-miR395i	DB961245
gma-miR395j	DB961245
gma-miR395k	DB961245
gma-miR395l	DB961245
gma-miR395m	DB961245
gma-miR5679	DB961435
gma-miR4415a-5p	DB964214
gma-miR166u	DB964682
gma-miR530a	DB965428
gma-miR408a-5p	DB965894
gma-miR408c-5p	DB965894
gma-miR4392	DB968524
gma-miR399a	DB970114
gma-miR399b	DB970114
gma-miR399c	DB970114
gma-miR399d	DB970114
gma-miR399e	DB970114
gma-miR399f	DB970114
gma-miR399g	DB970114
gma-miR399h	DB970114
gma-miR156b	DB970978
gma-miR156f	DB970978
gma-miR156g	DB970978
gma-miR395a	DB971500
gma-miR395b	DB971500
gma-miR395c	DB971500
gma-miR395d	DB971500
gma-miR395e	DB971500
gma-miR395f	DB971500
gma-miR395g	DB971500
gma-miR395h	DB971500
gma-miR395i	DB971500
gma-miR395j	DB971500
gma-miR395k	DB971500
gma-miR395l	DB971500
gma-miR395m	DB971500
gma-miR172g	DB971982
gma-miR4992	DB972286
gma-miR5668	DB978808
gma-miR171n	DB979178
gma-miR171p	DB979178
gma-miR5030	DB979884
gma-miR5668	DB981718
gma-miR5370	DB984064
gma-miR1530	DB988958
gma-miR5040	DB989499
gma-miR5373	DB990005
gma-miR5031	DQ340239
gma-miR4993	DQ822884
gma-miR1533	DQ822888
gma-miR828a	DQ822900
gma-miR828b	DQ822900
gma-miR828a	DQ822953
gma-miR828b	DQ822953
gma-miR828a	DQ822960
gma-miR828b	DQ822960
gma-miR1522	DQ822967
gma-miR828a	DQ822967
gma-miR828b	DQ822967
gma-miR828a	DQ822980
gma-miR828b	DQ822980
gma-miR482e	EH039853
gma-miR156p	EH040019
gma-miR156t	EH040019
gma-miR396b-3p	EH220456
gma-miR396k	EH220456
gma-miR862b	EH220629
gma-miR5761a	EH221482
gma-miR5761b	EH221482
gma-miR166a-5p	EH222770
gma-miR166c-5p	EH222770
gma-miR166l	EH222770
gma-miR5369	EH224615
gma-miR5369	EH224615
gma-miR5041	EH225165
gma-miR5767	EH260735
gma-miR172b-5p	EH260836
gma-miR5773	EH260849
gma-miR5041	EH260875
gma-miR171r	EH260927
gma-miR171s	EH260927
gma-miR482a-5p	EH261800
gma-miR171j-5p	EH262442
gma-miR408a-3p	EU360955
gma-miR408b-3p	EU360955
gma-miR408c-3p	EU360955
gma-miR164a	EU440355
gma-miR164b	EU440355
gma-miR164c	EU440355
gma-miR164d	EU440355
gma-miR164e	EU440355
gma-miR164f	EU440355
gma-miR164g	EU440355
gma-miR164h	EU440355
gma-miR164i	EU440355
gma-miR164j	EU440355
gma-miR164k	EU440355
gma-miR164b	EU661925
gma-miR164c	EU661925
gma-miR164d	EU661925
gma-miR4413b	EU888333
gma-miR530a	EV263134
gma-miR530b	EV263134
gma-miR530c	EV263134
gma-miR530d	EV263134
gma-miR530e	EV263134
gma-miR1515a	EV263747
gma-miR1515b	EV263747
gma-miR5770b	EV263894
gma-miR5674a	EV264158
gma-miR5674b	EV264158
gma-miR4407	EV264376
gma-miR408a-3p	EV265387
gma-miR408b-3p	EV265387
gma-miR408c-3p	EV265387
gma-miR408d	EV265387
gma-miR172g	EV265520
gma-miR172h-5p	EV265563
gma-miR172i-5p	EV265563
gma-miR172j	EV265563
gma-miR172c	EV265803
gma-miR172d	EV265803
gma-miR172e	EV265803
gma-miR172f	EV265803
gma-miR171k-5p	EV265853
gma-miR171l	EV265853
gma-miR396a-3p	EV265934
gma-miR319a	EV267049
gma-miR319b	EV267049
gma-miR319c	EV267049
gma-miR319e	EV267049
gma-miR319g	EV267049
gma-miR319h	EV267049
gma-miR319j	EV267049
gma-miR319k	EV267049
gma-miR319l	EV267049
gma-miR319m	EV267049
gma-miR319n	EV267049
gma-miR4413a	EV267256
gma-miR4413b	EV267256
gma-miR4413b	EV267256
gma-miR4401b	EV267483
gma-miR5040	EV267502
gma-miR2109	EV267675
gma-miR156b	EV267894
gma-miR2109	EV267966
gma-miR2109	EV267966
gma-miR1507b	EV268200
gma-miR390a-3p	EV269128
gma-miR390c	EV269128
gma-miR5374	EV269277
gma-miR172c	EV269666
gma-miR172f	EV269666
gma-miR172i-3p	EV269666
gma-miR172l	EV269666
gma-miR5769	EV269945
gma-miR5778	EV270000
gma-miR1513c	EV270482
gma-miR4993	EV270744
gma-miR167a	EV272038
gma-miR167b	EV272038
gma-miR167d	EV272038
gma-miR5675	EV272456
gma-miR5039	EV273417
gma-miR1518	EV273643
gma-miR5369	EV273733
gma-miR1521b	EV273946
gma-miR395h	EV274198
gma-miR167h	EV274206
gma-miR167i	EV274206
gma-miR4407	EV274547
gma-miR167h	EV274861
gma-miR167i	EV274861
gma-miR5038a	EV275131
gma-miR5038b	EV275131
gma-miR1514a	EV275418
gma-miR167e	EV275858
gma-miR167f	EV275858
gma-miR482b-5p	EV276332
gma-miR482d-5p	EV276332
gma-miR172a	EV276860
gma-miR172b-3p	EV276860
gma-miR172h-3p	EV276860
gma-miR396a-3p	EV276864
gma-miR156g	EV277456
gma-miR156r	EV277456
gma-miR4994	EV277847
gma-miR5035	EV277854
gma-miR1510b-3p	EV278106
gma-miR1513a-5p	EV278428
gma-miR1513b	EV278428
gma-miR1513c	EV278428
gma-miR172h-5p	EV279040
gma-miR172i-5p	EV279040
gma-miR172j	EV279040
gma-miR1522	EV279066
gma-miR5037b	EV279081
gma-miR171i-5p	EV279136
gma-miR1509a	EV279560
gma-miR1509b	EV279560
gma-miR4399	EV279701
gma-miR2109	EV280460
gma-miR1507c-3p	EV280886
gma-miR408a-3p	EV281479
gma-miR408b-3p	EV281479
gma-miR408c-3p	EV281479
gma-miR408d	EV281479
gma-miR394a-5p	EV281746
gma-miR394b-5p	EV281746
gma-miR394c-5p	EV281746
gma-miR394d	EV281746
gma-miR394e	EV281746
gma-miR394f	EV281746
gma-miR394g	EV281746
gma-miR408b-5p	EV282294
gma-miR399a	EV282667
gma-miR399b	EV282667
gma-miR399c	EV282667
gma-miR399d	EV282667
gma-miR399d	EV282667
gma-miR399e	EV282667
gma-miR399e	EV282667
gma-miR399f	EV282667
gma-miR399f	EV282667
gma-miR399g	EV282667
gma-miR399g	EV282667
gma-miR399h	EV282667
gma-miR408a-5p	EV282823
gma-miR408c-5p	EV282823
gma-miR4350	FG986006
gma-miR4416a	FG986576
gma-miR2118a-3p	FG987705
gma-miR2118b-3p	FG987705
gma-miR5041	FG987960
gma-miR5767	FG988648
gma-miR5033	FG988808
gma-miR399a	FG988987
gma-miR399b	FG988987
gma-miR399c	FG988987
gma-miR399h	FG988987
gma-miR1534	FG989074
gma-miR5677	FG989219
gma-miR5769	FG989882
gma-miR5038a	FG990137
gma-miR5038b	FG990137
gma-miR5032	FG990522
gma-miR172b-5p	FG990696
gma-miR169l-3p	FG991019
gma-miR396g	FG991036
gma-miR396a-5p	FG991129
gma-miR396b-5p	FG991129
gma-miR396c	FG991129
gma-miR396h	FG991129
gma-miR396i-5p	FG991129
gma-miR395d	FG992567
gma-miR395e	FG992567
gma-miR395f	FG992567
gma-miR395g	FG992567
gma-miR394a-5p	FG994111
gma-miR394b-5p	FG994111
gma-miR394c-5p	FG994111
gma-miR394d	FG994111
gma-miR394e	FG994111
gma-miR394f	FG994111
gma-miR394g	FG994111
gma-miR5769	FG994158
gma-miR169b	FG994306
gma-miR169v	FG994306
gma-miR1513a-5p	FG994593
gma-miR1513b	FG994593
gma-miR1513c	FG994593
gma-miR1513d	FG994593
gma-miR4363	FG994750
gma-miR408a-5p	FG995757
gma-miR408c-5p	FG995757
gma-miR2111a	FG998032
gma-miR2111d	FG998032
gma-miR394a-5p	FG998514
gma-miR394b-5p	FG998514
gma-miR394c-5p	FG998514
gma-miR394d	FG998514
gma-miR394e	FG998514
gma-miR394f	FG998514
gma-miR394g	FG998514
gma-miR5784	FG998675
gma-miR5674a	FG999481
gma-miR5674b	FG999481
gma-miR396b-5p	FJ014793
gma-miR396c	FJ014793
gma-miR396g	FJ014813
gma-miR319g	FJ014838
gma-miR319l	FJ014838
gma-miR5037d	FJ014839
gma-miR390b-5p	FJ014840
gma-miR390d	FJ014840
gma-miR5766	FJ014847
gma-miR1514b	FJ014859
gma-miR2109	FJ014864
gma-miR1510a-3p	FJ014868
gma-miR1510b-3p	FJ014868
gma-miR2118a-3p	FJ014870
gma-miR2118b-3p	FJ014870
gma-miR2118a-3p	FJ014872
gma-miR2118b-3p	FJ014872
gma-miR5668	FJ014878
gma-miR2109	FJ014881
gma-miR5668	FJ014881
gma-miR1510b-3p	FJ014887
gma-miR5374	FJ228459
gma-miR5374	FJ228460
gma-miR167a	FJ528663
gma-miR167b	FJ528663
gma-miR167d	FJ528663
gma-miR169a	FJ775528
gma-miR169b	FJ775528
gma-miR169c	FJ775528
gma-miR169d	FJ775528
gma-miR169e	FJ775528
gma-miR169f	FJ775528
gma-miR169g	FJ775528
gma-miR169m	FJ775528
gma-miR169p	FJ775528
gma-miR169s	FJ775528
gma-miR169v	FJ775528
gma-miR1522	FK000285
gma-miR1522	FK000285
gma-miR4407	FK000409
gma-miR4354	FK000592
gma-miR1523b	FK000723
gma-miR6299	FK002044
gma-miR2606a	FK002126
gma-miR2606b	FK002126
gma-miR5761a	FK002321
gma-miR5761b	FK002321
gma-miR1526	FK003926
gma-miR4407	FK004296
gma-miR4393a	FK004614
gma-miR408d	FK004947
gma-miR169p	FK006075
gma-miR4416a	FK006833
gma-miR2606a	FK007252
gma-miR2606b	FK007252
gma-miR1512a	FK008820
gma-miR5667	FK011017
gma-miR5378	FK011040
gma-miR1514b	FK011508
gma-miR5675	FK012844
gma-miR5035	FK013711
gma-miR162a	FK014631
gma-miR156aa	FK014932
gma-miR156z	FK014932
gma-miR159c	FK014932
gma-miR862b	FK014968
gma-miR166j-3p	FK015782
gma-miR166p	FK015782
gma-miR166q	FK015782
gma-miR166r	FK015782
gma-miR166s	FK015782
gma-miR166t	FK015782
gma-miR5675	FK015924
gma-miR4415a-3p	FK015965
gma-miR4415b-3p	FK015965
gma-miR1508c	FK016299
gma-miR1508c	FK016299
gma-miR1507c-5p	FK016523
gma-miR172c	FK016880
gma-miR4341	FK018432
gma-miR4350	FK018884
gma-miR396b-5p	FK019017
gma-miR396c	FK019017
gma-miR396h	FK019017
gma-miR5370	FK019616
gma-miR408a-3p	FK019649
gma-miR408b-3p	FK019649
gma-miR408c-3p	FK019649
gma-miR408d	FK019649
gma-miR394b-3p	FK020789
gma-miR4415a-3p	FK020938
gma-miR4415b-3p	FK020938
gma-miR4357	FK021199
gma-miR5766	FK023529
gma-miR5037b	FK023556
gma-miR2118a-5p	FK023604
gma-miR2118b-5p	FK023604
gma-miR1514a	FK026159
gma-miR1507c-3p	FK324649
gma-miR403a	FK343072
gma-miR403b	FK343072
gma-miR393b	FK402814
gma-miR172a	FK424762
gma-miR172b-3p	FK424762
gma-miR172f	FK424762
gma-miR172h-3p	FK424762
gma-miR5368	FK458899
gma-miR1527	FK618556
gma-miR5043	FK632198
gma-miR4414	GD722230
gma-miR156ab	GD753309
gma-miR5784	GD766040
gma-miR5373	GD804544
gma-miR5041	GD879159
gma-miR172b-5p	GD935618
gma-miR1527	GD987660
gma-miR4376a-3p	GE022045
gma-miR166i-5p	GE081544
gma-miR171k-5p	GE083705
gma-miR171l	GE083705
gma-miR1508c	GR831176
gma-miR169j-5p	GR832655
gma-miR1535b	GR833110
gma-miR5371-5p	GR833347
gma-miR5775	GR833556
gma-miR395i	GR835014
gma-miR395j	GR835014
gma-miR395k	GR835014
gma-miR395l	GR835014
gma-miR395m	GR835014
gma-miR482e	GR835405
gma-miR862b	GR835472
gma-miR5041	GR836181
gma-miR2108b	GR836318
gma-miR156r	GR836663
gma-miR394a-5p	GR836682
gma-miR394b-5p	GR836682
gma-miR394c-5p	GR836682
gma-miR394d	GR836682
gma-miR394e	GR836682
gma-miR394f	GR836682
gma-miR394g	GR836682
gma-miR396b-3p	GR838459
gma-miR396k	GR838459
gma-miR4993	GR840325
gma-miR2108a	GR840772
gma-miR2108b	GR840772
gma-miR167e	GR841962
gma-miR167f	GR841962
gma-miR396j	GR842146
gma-miR4415a-3p	GR842843
gma-miR4415b-3p	GR842843
gma-miR1510b-3p	GR843234
gma-miR4413a	GR843424
gma-miR4413b	GR843424
gma-miR5671	GR844407
gma-miR4992	GR844601
gma-miR4996	GR844606
gma-miR156p	GR844702
gma-miR156t	GR844702
gma-miR396g	GR846099
gma-miR5369	GR846395
gma-miR5040	GR846629
gma-miR5774a	GR846792
gma-miR5774b	GR846792
gma-miR862a	GR847228
gma-miR862b	GR847228
gma-miR1522	GR848510
gma-miR5371-3p	GR848953
gma-miR5769	GR849536
gma-miR394b-3p	GR851220
gma-miR159a-5p	GR851454
gma-miR159e-5p	GR851454
gma-miR6300	GR853968
gma-miR4996	GR854878
gma-miR5781	GR855838
gma-miR1513c	GR856556
gma-miR2119	GR856646
gma-miR5039	GR857075
gma-miR1525	GR857502
gma-miR2111b	GR857543
gma-miR2111c	GR857543
gma-miR2111e	GR857543
gma-miR2111f	GR857543
gma-miR169j-5p	GR858328
gma-miR169k	GR858328
gma-miR169l-5p	GR858328
gma-miR169u	GR858328
gma-miR169v	GR858328
gma-miR5038a	GR859134
gma-miR5038b	GR859134
gma-miR395a	GR860021
gma-miR395b	GR860021
gma-miR395c	GR860021
gma-miR4351	GT185233
gma-miR5559	HM162865
gma-miR5041	HM366151
gma-miR1510b-3p	HM771292
gma-miR5668	HM771292
gma-miR5040	HO010667
gma-miR156aa	HO016147
gma-miR156z	HO016147
gma-miR159b-3p	HO016147
gma-miR159f-3p	HO016147
gma-miR171k-5p	HO018947
gma-miR171l	HO018947
gma-miR156k	HO034630
gma-miR156n	HO034630
gma-miR156o	HO034630
gma-miR1507c-3p	HO039113
gma-miR1513a-5p	HO040586
[truncated: 33 more rows]
