# Supplementary material for: Identifying the Soybean microRNAs Related to Phytophthora sojae Based on RNA Sequencing and Bioinformatics Analysis
Source: Int J Mol Sci. 2023 May 10;24(10):8546. doi: 10.3390/ijms24108546 (PMC10218560; doi:10.3390/ijms24108546)
Supplement: Supplementary file 1 [file ijms-24-08546-s001.zip › Table-S8.xlsx]

## Sheet: 445miRNA-target
Table-S8: 233 genes correspond to 256 miRNAs and 445 miRNA-target relationships
D	D	D_psRNAtarget	psRNAtarget_miRNA_start	psRNAtarget_miRNA_end	psRNAtarget_Target_start	psRNAtarget_Target_end
AB498928	gma-miR2108b	gma-miR2108b_AB498928.1	1	19	1825	1843
AF007211	gma-miR5372	gma-miR5372_AF007211.1	1	21	255	275
AF175399	gma-miR5668	gma-miR5668_AF175399.1	1	18	688	705
AF327903	gma-miR1510a-3p	gma-miR1510a-3p_AF327903.1	1	22	778	799
AF327903	gma-miR1510b-3p	gma-miR1510b-3p_AF327903.1	1	21	778	798
AF327903	gma-miR5668	gma-miR5668_AF327903.1	1	21	808	828
AF329816	gma-miR398a	gma-miR398a_AF329816.1	1	18	662	679
AF329816	gma-miR398b	gma-miR398b_AF329816.1	1	18	662	679
AF502080	gma-miR159a-5p	gma-miR159a-5p_AF502080.1	1	20	3379	3398
AF502080	gma-miR159e-5p	gma-miR159e-5p_AF502080.1	1	20	3379	3398
AI416572	gma-miR6299	gma-miR6299_AI416572.1	1	20	81	100
AI460612	gma-miR167e	gma-miR167e_AI460612.1	1	21	29	49
AI460612	gma-miR167f	gma-miR167f_AI460612.1	1	21	29	49
AK243913	gma-miR172g	gma-miR172g_AK243913.1	1	20	264	283
AK243935	gma-miR396a-5p	gma-miR396a-5p_AK243935.1	1	21	680	700
AK243935	gma-miR396e	gma-miR396e_AK243935.1	1	22	679	700
AK243935	gma-miR396h	gma-miR396h_AK243935.1	1	20	680	699
AK243935	gma-miR396i-5p	gma-miR396i-5p_AK243935.1	1	21	680	700
AK244009	gma-miR1536	gma-miR1536_AK244009.1	1	20	856	875
AK244073	gma-miR172h-5p	gma-miR172h-5p_AK244073.1	1	21	350	370
AK244073	gma-miR172i-5p	gma-miR172i-5p_AK244073.1	1	21	350	370
AK244073	gma-miR172j	gma-miR172j_AK244073.1	1	21	350	370
AK244213	gma-miR1507c-3p	gma-miR1507c-3p_AK244213.1	1	18	938	955
AK244313	gma-miR156b	gma-miR156b_AK244313.1	1	21	2252	2272
AK244416	gma-miR396a-3p	gma-miR396a-3p_AK244416.1	1	19	451	469
AK244427	gma-miR2108b	gma-miR2108b_AK244427.1	1	21	673	693
AK244575	gma-miR2118a-3p	gma-miR2118a-3p_AK244575.1	1	20	727	746
AK244575	gma-miR2118b-3p	gma-miR2118b-3p_AK244575.1	1	20	727	746
AK244724	gma-miR171d	gma-miR171d_AK244724.1	1	20	1213	1232
AK244770	gma-miR1516b	gma-miR1516b_AK244770.1	1	21	569	589
AK244770	gma-miR166p	gma-miR166p_AK244770.1	1	20	946	965
AK244770	gma-miR166q	gma-miR166q_AK244770.1	1	20	946	965
AK244770	gma-miR166r	gma-miR166r_AK244770.1	1	20	946	965
AK244770	gma-miR166s	gma-miR166s_AK244770.1	1	20	946	965
AK244770	gma-miR166t	gma-miR166t_AK244770.1	1	20	946	965
AK244788	gma-miR166a-5p	gma-miR166a-5p_AK244788.1	1	21	1612	1632
AK244788	gma-miR166c-5p	gma-miR166c-5p_AK244788.1	1	21	1612	1632
AK244788	gma-miR166l	gma-miR166l_AK244788.1	1	21	1612	1632
AK244832	gma-miR1507c-3p	gma-miR1507c-3p_AK244832.1	1	20	718	737
AK244862	gma-miR169a	gma-miR169a_AK244862.1	1	20	1439	1458
AK244862	gma-miR169b	gma-miR169b_AK244862.1	1	20	1439	1458
AK244862	gma-miR169c	gma-miR169c_AK244862.1	1	20	1439	1458
AK244862	gma-miR169e	gma-miR169e_AK244862.1	1	19	1439	1457
AK244862	gma-miR169f	gma-miR169f_AK244862.1	1	20	1439	1458
AK244862	gma-miR169g	gma-miR169g_AK244862.1	1	20	1439	1458
AK244862	gma-miR169j-5p	gma-miR169j-5p_AK244862.1	1	20	1439	1458
AK244862	gma-miR169k	gma-miR169k_AK244862.1	1	20	1439	1458
AK244862	gma-miR169l-5p	gma-miR169l-5p_AK244862.1	1	20	1439	1458
AK244862	gma-miR169m	gma-miR169m_AK244862.1	1	20	1439	1458
AK244862	gma-miR169n	gma-miR169n_AK244862.1	1	20	1439	1458
AK244862	gma-miR169p	gma-miR169p_AK244862.1	1	21	1439	1459
AK244862	gma-miR169s	gma-miR169s_AK244862.1	1	20	1439	1458
AK244862	gma-miR169u	gma-miR169u_AK244862.1	1	21	1438	1458
AK244862	gma-miR169v	gma-miR169v_AK244862.1	1	19	1440	1458
AK244923	gma-miR4995	gma-miR4995_AK244923.1	1	21	1641	1661
AK244949	gma-miR397a	gma-miR397a_AK244949.1	1	21	738	758
AK244949	gma-miR397b-5p	gma-miR397b-5p_AK244949.1	1	21	738	758
AK245019	gma-miR2107	gma-miR2107_AK245019.1	1	18	1509	1526
AK245115	gma-miR1514a	gma-miR1514a_AK245115.1	1	21	3125	3145
AK245115	gma-miR1514b	gma-miR1514b_AK245115.1	1	21	3125	3145
AK245120	gma-miR4376a-3p	gma-miR4376a-3p_AK245120.1	1	19	2999	3017
AK245186	gma-miR1533	gma-miR1533_AK245186.1	1	19	516	534
AK245196	gma-miR169a	gma-miR169a_AK245196.1	1	21	903	923
AK245196	gma-miR169d	gma-miR169d_AK245196.1	1	22	903	924
AK245196	gma-miR169e	gma-miR169e_AK245196.1	1	20	903	922
AK245196	gma-miR169f	gma-miR169f_AK245196.1	1	21	903	923
AK245196	gma-miR169g	gma-miR169g_AK245196.1	1	21	903	923
AK245196	gma-miR169j-5p	gma-miR169j-5p_AK245196.1	1	21	903	923
AK245196	gma-miR169k	gma-miR169k_AK245196.1	1	21	903	923
AK245196	gma-miR169l-5p	gma-miR169l-5p_AK245196.1	1	21	903	923
AK245196	gma-miR169m	gma-miR169m_AK245196.1	1	21	903	923
AK245196	gma-miR169n	gma-miR169n_AK245196.1	1	21	903	923
AK245196	gma-miR169p	gma-miR169p_AK245196.1	1	21	904	924
AK245196	gma-miR169s	gma-miR169s_AK245196.1	1	21	903	923
AK245196	gma-miR169u	gma-miR169u_AK245196.1	1	20	904	923
AK245196	gma-miR169v	gma-miR169v_AK245196.1	1	19	905	923
AK245374	gma-miR166u	gma-miR166u_AK245374.1	1	19	551	569
AK245405	gma-miR162a	gma-miR162a_AK245405.1	1	19	801	819
AK245414	gma-miR5370	gma-miR5370_AK245414.1	1	21	1080	1100
AK245616	gma-miR5378	gma-miR5378_AK245616.1	1	22	2190	2211
AK245668	gma-miR1510a-3p	gma-miR1510a-3p_AK245668.1	1	19	718	736
AK245668	gma-miR1510b-3p	gma-miR1510b-3p_AK245668.1	1	18	718	735
AK245668	gma-miR5668	gma-miR5668_AK245668.1	1	21	745	765
AK245731	gma-miR530a	gma-miR530a_AK245731.1	1	19	873	891
AK245778	gma-miR5667	gma-miR5667_AK245778.1	1	21	1490	1510
AK245809	gma-miR171i-5p	gma-miR171i-5p_AK245809.1	1	20	788	807
AK245833	gma-miR396j	gma-miR396j_AK245833.1	1	20	695	714
AK245843	gma-miR1516b	gma-miR1516b_AK245843.1	1	21	1758	1778
AK245862	gma-miR1535b	gma-miR1535b_AK245862.1	1	21	484	504
AK245965	gma-miR1516d	gma-miR1516d_AK245965.1	1	21	2332	2352
AK285227	gma-miR167h	gma-miR167h_AK285227.1	1	24	1335	1358
AK285249	gma-miR5374	gma-miR5374_AK285249.1	1	21	1386	1406
AK285510	gma-miR4993	gma-miR4993_AK285510.1	1	21	180	200
AK286097	gma-miR1533	gma-miR1533_AK286097.1	1	19	839	857
AK286161	gma-miR156g	gma-miR156g_AK286161.1	1	19	1184	1202
AK286522	gma-miR1510b-3p	gma-miR1510b-3p_AK286522.1	1	19	893	911
AK286772	gma-miR4993	gma-miR4993_AK286772.1	1	20	176	195
AK286819	gma-miR5668	gma-miR5668_AK286819.1	1	21	1509	1529
AK286871	gma-miR1519	gma-miR1519_AK286871.1	1	22	1903	1924
AK286937	gma-miR5033	gma-miR5033_AK286937.1	1	21	1774	1794
AK286960	gma-miR1521b	gma-miR1521b_AK286960.1	1	23	687	709
AK286986	gma-miR1522	gma-miR1522_AK286986.1	1	20	1721	1740
AK287175	gma-miR1533	gma-miR1533_AK287175.1	1	19	278	296
AK287349	gma-miR5775	gma-miR5775_AK287349.1	1	21	700	720
AY029321	gma-miR5761a	gma-miR5761a_AY029321.1	1	21	125	145
AY029321	gma-miR5761b	gma-miR5761b_AY029321.1	1	21	125	145
AY113187	gma-miR397a	gma-miR397a_AY113187.2	1	21	702	722
AY113187	gma-miR397b-5p	gma-miR397b-5p_AY113187.2	1	21	702	722
AY113187	gma-miR408a-3p	gma-miR408a-3p_AY113187.2	1	20	139	158
AY113187	gma-miR408b-3p	gma-miR408b-3p_AY113187.2	1	20	139	158
AY113187	gma-miR408c-3p	gma-miR408c-3p_AY113187.2	1	20	139	158
AY113187	gma-miR408d	gma-miR408d_AY113187.2	1	19	139	157
AY193892	gma-miR5668	gma-miR5668_AY193892.1	1	21	757	777
AY956421	gma-miR5761a	gma-miR5761a_AY956421.1	1	21	297	317
AY956421	gma-miR5761b	gma-miR5761b_AY956421.1	1	21	297	317
BE058432	gma-miR156a	gma-miR156a_BE058432.1	1	18	406	423
BE058432	gma-miR156b	gma-miR156b_BE058432.1	1	18	406	423
BE058432	gma-miR156c	gma-miR156c_BE058432.1	1	19	406	424
BE058432	gma-miR156d	gma-miR156d_BE058432.1	1	19	406	424
BE058432	gma-miR156e	gma-miR156e_BE058432.1	1	19	406	424
BE058432	gma-miR156f	gma-miR156f_BE058432.1	1	19	406	424
BE058432	gma-miR156h	gma-miR156h_BE058432.1	1	18	406	423
BE058432	gma-miR156i	gma-miR156i_BE058432.1	1	19	406	424
BE058432	gma-miR156j	gma-miR156j_BE058432.1	1	19	406	424
BE058432	gma-miR156k	gma-miR156k_BE058432.1	1	19	406	424
BE058432	gma-miR156l	gma-miR156l_BE058432.1	1	19	406	424
BE058432	gma-miR156m	gma-miR156m_BE058432.1	1	19	406	424
BE058432	gma-miR156n	gma-miR156n_BE058432.1	1	19	406	424
BE058432	gma-miR156o	gma-miR156o_BE058432.1	1	19	406	424
BE058432	gma-miR156p	gma-miR156p_BE058432.1	1	19	406	424
BE058432	gma-miR156q	gma-miR156q_BE058432.1	1	18	406	423
BE058432	gma-miR156r	gma-miR156r_BE058432.1	1	21	404	424
BE058432	gma-miR156s	gma-miR156s_BE058432.1	1	18	406	423
BE058432	gma-miR156t	gma-miR156t_BE058432.1	1	19	406	424
BE058432	gma-miR156u	gma-miR156u_BE058432.1	1	18	406	423
BE058432	gma-miR156v	gma-miR156v_BE058432.1	1	18	406	423
BE058432	gma-miR156w	gma-miR156w_BE058432.1	1	18	406	423
BE058432	gma-miR156x	gma-miR156x_BE058432.1	1	18	406	423
BE058432	gma-miR156y	gma-miR156y_BE058432.1	1	18	406	423
BE331493	gma-miR2118a-3p	gma-miR2118a-3p_BE331493.1	1	21	262	282
BE331493	gma-miR2118b-3p	gma-miR2118b-3p_BE331493.1	1	21	262	282
BE658144	gma-miR4408	gma-miR4408_BE658144.1	1	24	117	140
BE822400	gma-miR3522	gma-miR3522_BE822400.1	1	19	364	382
BG154373	gma-miR1522	gma-miR1522_BG154373.1	1	20	265	284
BI425083	gma-miR171n	gma-miR171n_BI425083.1	1	20	504	523
BI425083	gma-miR171p	gma-miR171p_BI425083.1	1	20	504	523
BI785405	gma-miR5761a	gma-miR5761a_BI785405.1	1	21	335	355
BI785405	gma-miR5761b	gma-miR5761b_BI785405.1	1	21	335	355
BI968658	gma-miR1507b	gma-miR1507b_BI968658.1	1	18	59	76
BI968658	gma-miR1507c-3p	gma-miR1507c-3p_BI968658.1	1	18	59	76
BI970376	gma-miR171i-5p	gma-miR171i-5p_BI970376.1	1	18	71	88
BI971563	gma-miR1527	gma-miR1527_BI971563.1	1	20	533	552
BQ081034	gma-miR390a-5p	gma-miR390a-5p_BQ081034.1	1	21	137	157
BQ081034	gma-miR390b-5p	gma-miR390b-5p_BQ081034.1	1	21	137	157
BQ081034	gma-miR390d	gma-miR390d_BQ081034.1	1	21	137	157
BQ081034	gma-miR390f	gma-miR390f_BQ081034.1	1	21	137	157
BQ081034	gma-miR390g	gma-miR390g_BQ081034.1	1	21	137	157
BQ273765	gma-miR396a-3p	gma-miR396a-3p_BQ273765.1	1	20	206	225
BQ273765	gma-miR396i-3p	gma-miR396i-3p_BQ273765.1	1	21	206	226
BT093238	gma-miR862a	gma-miR862a_BT093238.1	1	22	291	312
BT093430	gma-miR4998	gma-miR4998_BT093430.1	1	22	942	963
BT093635	gma-miR395d	gma-miR395d_BT093635.1	1	21	914	934
BT093635	gma-miR395e	gma-miR395e_BT093635.1	1	21	914	934
BT093635	gma-miR395f	gma-miR395f_BT093635.1	1	21	914	934
BT093635	gma-miR395g	gma-miR395g_BT093635.1	1	21	914	934
BT093648	gma-miR172g	gma-miR172g_BT093648.1	1	20	380	399
BT093842	gma-miR1513c	gma-miR1513c_BT093842.1	1	19	392	410
BT093850	gma-miR5037c	gma-miR5037c_BT093850.1	1	19	266	284
BT093879	gma-miR1508b	gma-miR1508b_BT093879.1	1	21	66	86
BT093970	gma-miR171i-5p	gma-miR171i-5p_BT093970.1	1	20	75	94
BT093984	gma-miR1514a	gma-miR1514a_BT093984.1	1	21	445	465
BT093985	gma-miR156a	gma-miR156a_BT093985.1	1	20	1273	1292
BT093985	gma-miR156a	gma-miR156a_BT093985.1	1	20	3034	3053
BT093985	gma-miR156b	gma-miR156b_BT093985.1	1	20	1273	1292
BT093985	gma-miR156b	gma-miR156b_BT093985.1	1	20	3034	3053
BT093985	gma-miR156c	gma-miR156c_BT093985.1	1	21	1273	1293
BT093985	gma-miR156c	gma-miR156c_BT093985.1	1	21	3034	3054
BT093985	gma-miR156d	gma-miR156d_BT093985.1	1	21	1273	1293
BT093985	gma-miR156d	gma-miR156d_BT093985.1	1	21	3034	3054
BT093985	gma-miR156e	gma-miR156e_BT093985.1	1	21	1273	1293
BT093985	gma-miR156e	gma-miR156e_BT093985.1	1	21	3034	3054
BT093985	gma-miR156f	gma-miR156f_BT093985.1	1	21	1273	1293
BT093985	gma-miR156f	gma-miR156f_BT093985.1	1	21	3034	3054
BT093985	gma-miR156g	gma-miR156g_BT093985.1	1	20	1271	1290
BT093985	gma-miR156g	gma-miR156g_BT093985.1	1	20	3032	3051
BT093985	gma-miR156h	gma-miR156h_BT093985.1	1	20	1273	1292
BT093985	gma-miR156h	gma-miR156h_BT093985.1	1	20	3034	3053
BT093985	gma-miR156i	gma-miR156i_BT093985.1	1	21	1273	1293
BT093985	gma-miR156i	gma-miR156i_BT093985.1	1	21	3034	3054
BT093985	gma-miR156j	gma-miR156j_BT093985.1	1	21	1273	1293
BT093985	gma-miR156j	gma-miR156j_BT093985.1	1	21	3034	3054
BT093985	gma-miR156k	gma-miR156k_BT093985.1	1	21	1273	1293
BT093985	gma-miR156k	gma-miR156k_BT093985.1	1	21	3034	3054
BT093985	gma-miR156l	gma-miR156l_BT093985.1	1	21	1273	1293
BT093985	gma-miR156l	gma-miR156l_BT093985.1	1	21	3034	3054
BT093985	gma-miR156m	gma-miR156m_BT093985.1	1	21	1273	1293
BT093985	gma-miR156m	gma-miR156m_BT093985.1	1	21	3034	3054
BT093985	gma-miR156n	gma-miR156n_BT093985.1	1	21	1273	1293
BT093985	gma-miR156n	gma-miR156n_BT093985.1	1	21	3034	3054
BT093985	gma-miR156o	gma-miR156o_BT093985.1	1	21	1273	1293
BT093985	gma-miR156o	gma-miR156o_BT093985.1	1	21	3034	3054
BT093985	gma-miR156p	gma-miR156p_BT093985.1	1	21	1273	1293
BT093985	gma-miR156p	gma-miR156p_BT093985.1	1	21	3034	3054
BT093985	gma-miR156q	gma-miR156q_BT093985.1	1	20	1273	1292
BT093985	gma-miR156q	gma-miR156q_BT093985.1	1	20	3034	3053
BT093985	gma-miR156r	gma-miR156r_BT093985.1	1	21	1273	1293
BT093985	gma-miR156r	gma-miR156r_BT093985.1	1	21	3034	3054
BT093985	gma-miR156s	gma-miR156s_BT093985.1	1	20	1273	1292
BT093985	gma-miR156s	gma-miR156s_BT093985.1	1	20	3034	3053
BT093985	gma-miR156t	gma-miR156t_BT093985.1	1	21	1273	1293
BT093985	gma-miR156t	gma-miR156t_BT093985.1	1	21	3034	3054
BT093985	gma-miR156u	gma-miR156u_BT093985.1	1	20	1273	1292
BT093985	gma-miR156u	gma-miR156u_BT093985.1	1	20	3034	3053
BT093985	gma-miR156v	gma-miR156v_BT093985.1	1	20	1273	1292
BT093985	gma-miR156v	gma-miR156v_BT093985.1	1	20	3034	3053
BT093985	gma-miR156w	gma-miR156w_BT093985.1	1	20	1273	1292
BT093985	gma-miR156w	gma-miR156w_BT093985.1	1	20	3034	3053
BT093985	gma-miR156x	gma-miR156x_BT093985.1	1	20	1273	1292
BT093985	gma-miR156x	gma-miR156x_BT093985.1	1	20	3034	3053
BT093985	gma-miR156y	gma-miR156y_BT093985.1	1	20	1273	1292
BT093985	gma-miR156y	gma-miR156y_BT093985.1	1	20	3034	3053
BT093985	gma-miR5678	gma-miR5678_BT093985.1	1	20	202	221
BT093985	gma-miR5678	gma-miR5678_BT093985.1	1	20	1963	1982
BT094172	gma-miR1513a-5p	gma-miR1513a-5p_BT094172.1	1	19	751	769
BT094172	gma-miR1513b	gma-miR1513b_BT094172.1	1	19	751	769
BT094172	gma-miR156a	gma-miR156a_BT094172.1	1	20	36	55
BT094172	gma-miR156b	gma-miR156b_BT094172.1	1	21	35	55
BT094172	gma-miR156c	gma-miR156c_BT094172.1	1	21	36	56
BT094172	gma-miR156d	gma-miR156d_BT094172.1	1	21	36	56
BT094172	gma-miR156e	gma-miR156e_BT094172.1	1	21	36	56
BT094172	gma-miR156f	gma-miR156f_BT094172.1	1	22	35	56
BT094172	gma-miR156g	gma-miR156g_BT094172.1	1	20	34	53
BT094172	gma-miR156h	gma-miR156h_BT094172.1	1	20	36	55
BT094172	gma-miR156i	gma-miR156i_BT094172.1	1	21	36	56
BT094172	gma-miR156j	gma-miR156j_BT094172.1	1	21	36	56
BT094172	gma-miR156k	gma-miR156k_BT094172.1	1	21	36	56
BT094172	gma-miR156l	gma-miR156l_BT094172.1	1	21	36	56
BT094172	gma-miR156m	gma-miR156m_BT094172.1	1	21	36	56
BT094172	gma-miR156n	gma-miR156n_BT094172.1	1	21	36	56
BT094172	gma-miR156o	gma-miR156o_BT094172.1	1	21	36	56
BT094172	gma-miR156q	gma-miR156q_BT094172.1	1	20	36	55
BT094172	gma-miR156s	gma-miR156s_BT094172.1	1	20	36	55
BT094172	gma-miR156u	gma-miR156u_BT094172.1	1	20	36	55
BT094172	gma-miR156v	gma-miR156v_BT094172.1	1	20	36	55
BT094172	gma-miR156w	gma-miR156w_BT094172.1	1	20	36	55
BT094172	gma-miR156x	gma-miR156x_BT094172.1	1	20	36	55
BT094172	gma-miR156y	gma-miR156y_BT094172.1	1	20	36	55
BT094289	gma-miR171j-5p	gma-miR171j-5p_BT094289.1	1	21	118	138
BT094466	gma-miR1516a-5p	gma-miR1516a-5p_BT094466.1	1	23	135	157
BT094466	gma-miR1516b	gma-miR1516b_BT094466.1	1	21	116	136
BT094466	gma-miR5775	gma-miR5775_BT094466.1	1	21	131	151
BT095105	gma-miR1516d	gma-miR1516d_BT095105.1	1	20	293	312
BT095148	gma-miR862b	gma-miR862b_BT095148.1	1	18	1125	1142
BT095420	gma-miR4992	gma-miR4992_BT095420.1	1	22	110	131
BT095556	gma-miR156g	gma-miR156g_BT095556.1	1	20	122	141
BT095626	gma-miR168a	gma-miR168a_BT095626.1	1	21	343	363
BT095626	gma-miR168b	gma-miR168b_BT095626.1	1	19	345	363
BT095635	gma-miR2108a	gma-miR2108a_BT095635.1	1	21	6	26
BT095635	gma-miR2108b	gma-miR2108b_BT095635.1	1	21	6	26
BT096107	gma-miR1510a-3p	gma-miR1510a-3p_BT096107.1	1	22	697	718
BT096107	gma-miR1510a-3p	gma-miR1510a-3p_BT096107.1	1	22	1863	1884
BT096107	gma-miR5668	gma-miR5668_BT096107.1	1	21	727	747
BT096107	gma-miR5668	gma-miR5668_BT096107.1	1	21	1893	1913
BT096207	gma-miR2109	gma-miR2109_BT096207.1	1	20	169	188
BT096245	gma-miR5783	gma-miR5783_BT096245.1	1	22	25	46
BT096572	gma-miR393a	gma-miR393a_BT096572.1	1	21	517	537
BT096635	gma-miR5033	gma-miR5033_BT096635.1	1	19	97	115
BT096927	gma-miR4395	gma-miR4395_BT096927.1	1	22	480	501
BT097286	gma-miR1508b	gma-miR1508b_BT097286.1	1	21	35	55
BT097326	gma-miR395h	gma-miR395h_BT097326.1	1	20	981	1000
BT097765	gma-miR1507c-3p	gma-miR1507c-3p_BT097765.1	1	19	288	306
BT098032	gma-miR1535a	gma-miR1535a_BT098032.1	1	19	880	898
BT098126	gma-miR4350	gma-miR4350_BT098126.1	1	22	296	317
BT098194	gma-miR393a	gma-miR393a_BT098194.1	1	21	580	600
BT098194	gma-miR393h	gma-miR393h_BT098194.1	1	22	580	601
BT098194	gma-miR393i	gma-miR393i_BT098194.1	1	22	580	601
BT098194	gma-miR393j	gma-miR393j_BT098194.1	1	22	580	601
BT098194	gma-miR393k	gma-miR393k_BT098194.1	1	22	580	601
BT098233	gma-miR395d	gma-miR395d_BT098233.1	1	21	191	211
BT098233	gma-miR395e	gma-miR395e_BT098233.1	1	21	191	211
BT098233	gma-miR395f	gma-miR395f_BT098233.1	1	21	191	211
BT098233	gma-miR395g	gma-miR395g_BT098233.1	1	21	191	211
BT098242	gma-miR396b-3p	gma-miR396b-3p_BT098242.1	1	21	1139	1159
BT098242	gma-miR396k	gma-miR396k_BT098242.1	1	21	1139	1159
BT098295	gma-miR399a	gma-miR399a_BT098295.1	1	21	127	147
BT098295	gma-miR399b	gma-miR399b_BT098295.1	1	21	127	147
BT098295	gma-miR399c	gma-miR399c_BT098295.1	1	21	127	147
BT098295	gma-miR399h	gma-miR399h_BT098295.1	1	21	127	147
BT098406	gma-miR5770a	gma-miR5770a_BT098406.1	1	19	618	636
BT098406	gma-miR5770b	gma-miR5770b_BT098406.1	1	19	618	636
BT098568	gma-miR169o	gma-miR169o_BT098568.1	1	22	940	961
BT098568	gma-miR169r	gma-miR169r_BT098568.1	1	22	940	961
BT098631	gma-miR482a-5p	gma-miR482a-5p_BT098631.1	1	21	843	863
BT098649	gma-miR172a	gma-miR172a_BT098649.1	1	21	291	311
BT098649	gma-miR172b-3p	gma-miR172b-3p_BT098649.1	1	21	291	311
BT098649	gma-miR172c	gma-miR172c_BT098649.1	1	20	292	311
BT098649	gma-miR172h-3p	gma-miR172h-3p_BT098649.1	1	21	291	311
BT098649	gma-miR172i-3p	gma-miR172i-3p_BT098649.1	1	21	291	311
BT098649	gma-miR172k	gma-miR172k_BT098649.1	1	21	291	311
BT098649	gma-miR172l	gma-miR172l_BT098649.1	1	21	291	311
BT098935	gma-miR171i-5p	gma-miR171i-5p_BT098935.1	1	18	490	507
BT099393	gma-miR4387e	gma-miR4387e_BT099393.1	1	21	962	982
BU548487	gma-miR156c	gma-miR156c_BU548487.1	1	20	496	515
BU548487	gma-miR156d	gma-miR156d_BU548487.1	1	20	496	515
BU548487	gma-miR156e	gma-miR156e_BU548487.1	1	20	496	515
BU548487	gma-miR156i	gma-miR156i_BU548487.1	1	20	496	515
BU548487	gma-miR156j	gma-miR156j_BU548487.1	1	20	496	515
BU548487	gma-miR156l	gma-miR156l_BU548487.1	1	20	496	515
BU548487	gma-miR156m	gma-miR156m_BU548487.1	1	20	496	515
BU760860	gma-miR160a-5p	gma-miR160a-5p_BU760860.1	1	21	579	599
BU760860	gma-miR160b	gma-miR160b_BU760860.1	1	20	580	599
BU760860	gma-miR160c	gma-miR160c_BU760860.1	1	20	580	599
BU760860	gma-miR160d	gma-miR160d_BU760860.1	1	20	580	599
BU760860	gma-miR160e	gma-miR160e_BU760860.1	1	20	580	599
BU760860	gma-miR160f	gma-miR160f_BU760860.1	1	21	579	599
BU762250	gma-miR171n	gma-miR171n_BU762250.1	1	20	384	403
BU762250	gma-miR171p	gma-miR171p_BU762250.1	1	20	384	403
BW652826	gma-miR5769	gma-miR5769_BW652826.1	1	21	108	128
BW654066	gma-miR396d	gma-miR396d_BW654066.1	1	23	48	70
BW655002	gma-miR5043	gma-miR5043_BW655002.1	1	20	355	374
BW655633	gma-miR1530	gma-miR1530_BW655633.1	1	21	434	454
BW655633	gma-miR5678	gma-miR5678_BW655633.1	1	20	407	426
BW664342	gma-miR2118a-3p	gma-miR2118a-3p_BW664342.1	1	21	381	401
BW664342	gma-miR2118a-5p	gma-miR2118a-5p_BW664342.1	1	22	445	466
BW664342	gma-miR2118b-3p	gma-miR2118b-3p_BW664342.1	1	21	381	401
BW664342	gma-miR2118b-5p	gma-miR2118b-5p_BW664342.1	1	22	445	466
BW664342	gma-miR482c-3p	gma-miR482c-3p_BW664342.1	1	21	381	401
BW665608	gma-miR156c	gma-miR156c_BW665608.1	1	20	152	171
BW665608	gma-miR156d	gma-miR156d_BW665608.1	1	20	152	171
BW665608	gma-miR156e	gma-miR156e_BW665608.1	1	20	152	171
BW665608	gma-miR156i	gma-miR156i_BW665608.1	1	20	152	171
BW665608	gma-miR156j	gma-miR156j_BW665608.1	1	20	152	171
BW665608	gma-miR156l	gma-miR156l_BW665608.1	1	20	152	171
BW665608	gma-miR156m	gma-miR156m_BW665608.1	1	20	152	171
BW673132	gma-miR4380a	gma-miR4380a_BW673132.1	1	24	401	424
BW675118	gma-miR2108b	gma-miR2108b_BW675118.1	1	21	102	122
CD397448	gma-miR482b-5p	gma-miR482b-5p_CD397448.1	1	22	417	438
CD397448	gma-miR482d-5p	gma-miR482d-5p_CD397448.1	1	22	417	438
CD397448	gma-miR482e	gma-miR482e_CD397448.1	1	21	418	438
CD416586	gma-miR394a-3p	gma-miR394a-3p_CD416586.1	1	20	188	207
CF808600	gma-miR1521a	gma-miR1521a_CF808600.1	1	20	531	550
CK769018	gma-miR482c-3p	gma-miR482c-3p_CK769018.1	1	21	696	716
CO979480	gma-miR5769	gma-miR5769_CO979480.1	1	21	450	470
CO979693	gma-miR1531	gma-miR1531_CO979693.1	1	23	390	412
CO979693	gma-miR396j	gma-miR396j_CO979693.1	1	21	520	540
CO979766	gma-miR5369	gma-miR5369_CO979766.1	1	19	204	222
CO981317	gma-miR1520c	gma-miR1520c_CO981317.1	1	22	213	234
CO981317	gma-miR1520e	gma-miR1520e_CO981317.1	1	24	209	232
CO981317	gma-miR1520j	gma-miR1520j_CO981317.1	1	24	205	228
CO981317	gma-miR1520o	gma-miR1520o_CO981317.1	1	24	217	240
CO983409	gma-miR4415a-5p	gma-miR4415a-5p_CO983409.1	1	21	509	529
CO983923	gma-miR4992	gma-miR4992_CO983923.1	1	22	39	60
CO984087	gma-miR3522	gma-miR3522_CO984087.1	1	19	634	652
CO984435	gma-miR5031	gma-miR5031_CO984435.1	1	21	51	71
CX547350	gma-miR1516d	gma-miR1516d_CX547350.1	1	21	119	139
CX548711	gma-miR4993	gma-miR4993_CX548711.1	1	21	311	331
CX700911	gma-miR1533	gma-miR1533_CX700911.1	1	19	10	28
CX701623	gma-miR5041	gma-miR5041_CX701623.1	1	21	519	539
CX701623	gma-miR862b	gma-miR862b_CX701623.1	1	19	236	254
CX703258	gma-miR396j	gma-miR396j_CX703258.1	1	20	319	338
CX706434	gma-miR169j-5p	gma-miR169j-5p_CX706434.1	1	21	529	549
CX706434	gma-miR169k	gma-miR169k_CX706434.1	1	21	529	549
CX706434	gma-miR169l-5p	gma-miR169l-5p_CX706434.1	1	21	529	549
CX706930	gma-miR156aa	gma-miR156aa_CX706930.1	1	18	336	353
CX706930	gma-miR156z	gma-miR156z_CX706930.1	1	18	336	353
CX706932	gma-miR172a	gma-miR172a_CX706932.1	1	21	627	647
CX706932	gma-miR172b-3p	gma-miR172b-3p_CX706932.1	1	21	627	647
CX706932	gma-miR172h-3p	gma-miR172h-3p_CX706932.1	1	21	627	647
CX707665	gma-miR397b-3p	gma-miR397b-3p_CX707665.1	1	18	761	778
CX709702	gma-miR1512a	gma-miR1512a_CX709702.1	1	22	2	23
CX710601	gma-miR397b-3p	gma-miR397b-3p_CX710601.1	1	18	751	768
DB960843	gma-miR156b	gma-miR156b_DB960843.1	1	21	322	342
DB960843	gma-miR156f	gma-miR156f_DB960843.1	1	22	322	343
DB960843	gma-miR156g	gma-miR156g_DB960843.1	1	20	321	340
DB964214	gma-miR4415a-5p	gma-miR4415a-5p_DB964214.1	1	21	516	536
EH039853	gma-miR482e	gma-miR482e_EH039853.1	1	21	14	34
EH260735	gma-miR5767	gma-miR5767_EH260735.1	1	21	387	407
EH260875	gma-miR5041	gma-miR5041_EH260875.1	1	21	262	282
EV265520	gma-miR172g	gma-miR172g_EV265520.1	1	20	140	159
EV265853	gma-miR171k-5p	gma-miR171k-5p_EV265853.1	1	21	387	407
EV265853	gma-miR171l	gma-miR171l_EV265853.1	1	21	387	407
EV272038	gma-miR167a	gma-miR167a_EV272038.1	1	18	221	238
EV272038	gma-miR167b	gma-miR167b_EV272038.1	1	18	221	238
EV272038	gma-miR167d	gma-miR167d_EV272038.1	1	18	221	238
EV272456	gma-miR5675	gma-miR5675_EV272456.1	1	21	563	583
EV273733	gma-miR5369	gma-miR5369_EV273733.1	1	19	518	536
EV274206	gma-miR167h	gma-miR167h_EV274206.1	1	21	223	243
EV274206	gma-miR167i	gma-miR167i_EV274206.1	1	20	223	242
EV274861	gma-miR167h	gma-miR167h_EV274861.1	1	24	244	267
EV274861	gma-miR167i	gma-miR167i_EV274861.1	1	23	244	266
EV277847	gma-miR4994	gma-miR4994_EV277847.1	1	19	55	73
EV280460	gma-miR2109	gma-miR2109_EV280460.1	1	20	108	127
EV281479	gma-miR408a-3p	gma-miR408a-3p_EV281479.1	1	21	661	681
EV281479	gma-miR408b-3p	gma-miR408b-3p_EV281479.1	1	21	661	681
EV281479	gma-miR408c-3p	gma-miR408c-3p_EV281479.1	1	21	661	681
EV281479	gma-miR408d	gma-miR408d_EV281479.1	1	20	661	680
EV282294	gma-miR408b-5p	gma-miR408b-5p_EV282294.1	1	20	512	531
FG989882	gma-miR5769	gma-miR5769_FG989882.1	1	21	75	95
FG990137	gma-miR5038a	gma-miR5038a_FG990137.1	1	20	585	604
FG990137	gma-miR5038b	gma-miR5038b_FG990137.1	1	20	585	604
FG991019	gma-miR169l-3p	gma-miR169l-3p_FG991019.1	1	21	630	650
FG992567	gma-miR395d	gma-miR395d_FG992567.1	1	21	239	259
FG992567	gma-miR395e	gma-miR395e_FG992567.1	1	21	239	259
FG992567	gma-miR395f	gma-miR395f_FG992567.1	1	21	239	259
FG992567	gma-miR395g	gma-miR395g_FG992567.1	1	21	239	259
FG998675	gma-miR5784	gma-miR5784_FG998675.1	1	20	436	455
FJ014813	gma-miR396g	gma-miR396g_FJ014813.1	1	21	591	611
FJ014838	gma-miR319g	gma-miR319g_FJ014838.1	1	22	2391	2412
FJ014838	gma-miR319l	gma-miR319l_FJ014838.1	1	22	2391	2412
FJ014859	gma-miR1514b	gma-miR1514b_FJ014859.1	1	21	1246	1266
FJ014864	gma-miR2109	gma-miR2109_FJ014864.1	1	20	75	94
FJ014870	gma-miR2118a-3p	gma-miR2118a-3p_FJ014870.1	1	20	73	92
FJ014870	gma-miR2118b-3p	gma-miR2118b-3p_FJ014870.1	1	20	73	92
FJ014881	gma-miR2109	gma-miR2109_FJ014881.1	1	20	54	73
FJ014881	gma-miR5668	gma-miR5668_FJ014881.1	1	21	685	705
FJ228459	gma-miR5374	gma-miR5374_FJ228459.1	1	21	694	714
FJ228460	gma-miR5374	gma-miR5374_FJ228460.1	1	21	586	606
FK000409	gma-miR4407	gma-miR4407_FK000409.1	1	21	115	135
FK002044	gma-miR6299	gma-miR6299_FK002044.1	1	22	69	90
FK003926	gma-miR1526	gma-miR1526_FK003926.1	1	22	162	183
FK004296	gma-miR4407	gma-miR4407_FK004296.1	1	21	108	128
FK006075	gma-miR169p	gma-miR169p_FK006075.1	1	18	210	227
FK011040	gma-miR5378	gma-miR5378_FK011040.1	1	22	446	467
FK019616	gma-miR5370	gma-miR5370_FK019616.1	1	21	466	486
FK020938	gma-miR4415a-3p	gma-miR4415a-3p_FK020938.1	1	21	349	369
FK020938	gma-miR4415b-3p	gma-miR4415b-3p_FK020938.1	1	21	349	369
FK023529	gma-miR5766	gma-miR5766_FK023529.1	1	21	84	104
GR833556	gma-miR5775	gma-miR5775_GR833556.1	1	21	490	510
GR836682	gma-miR394a-5p	gma-miR394a-5p_GR836682.1	1	18	107	124
GR836682	gma-miR394b-5p	gma-miR394b-5p_GR836682.1	1	18	107	124
GR836682	gma-miR394c-5p	gma-miR394c-5p_GR836682.1	1	18	107	124
GR836682	gma-miR394d	gma-miR394d_GR836682.1	1	18	107	124
GR836682	gma-miR394e	gma-miR394e_GR836682.1	1	18	107	124
GR836682	gma-miR394f	gma-miR394f_GR836682.1	1	18	107	124
GR836682	gma-miR394g	gma-miR394g_GR836682.1	1	18	107	124
GR838459	gma-miR396b-3p	gma-miR396b-3p_GR838459.1	1	21	512	532
GR838459	gma-miR396k	gma-miR396k_GR838459.1	1	21	512	532
GR844407	gma-miR5671	gma-miR5671_GR844407.1	1	21	7	27
GR846629	gma-miR5040	gma-miR5040_GR846629.1	1	21	42	62
GR847228	gma-miR862a	gma-miR862a_GR847228.1	1	20	325	344
GR847228	gma-miR862b	gma-miR862b_GR847228.1	1	19	325	343
GR848953	gma-miR5371-3p	gma-miR5371-3p_GR848953.1	1	18	312	329
GR856556	gma-miR1513c	gma-miR1513c_GR856556.1	1	18	312	329
HO010667	gma-miR5040	gma-miR5040_HO010667.1	1	21	250	270
HO039113	gma-miR1507c-3p	gma-miR1507c-3p_HO039113.1	1	20	189	208

## Sheet: miRNA and Target
AB434690		gma-miR1507b
AK243913		gma-miR1507c-3p
AK244217		gma-miR1507c-5p
AK244311		gma-miR1508b
AK244343		gma-miR1508c
AK244427		gma-miR1510b-3p
AK244500		gma-miR1510b-5p
AK244568		gma-miR1511
AK244672		gma-miR1512a
AK244679		gma-miR1512b
AK244788		gma-miR1513a-5p
AK244949		gma-miR1513b
AK245045		gma-miR1513c
AK245060		gma-miR1513d
AK245074		gma-miR1514a
AK245115		gma-miR1514b
AK245140		gma-miR1516a-3p
AK245172		gma-miR1516a-5p
AK245183		gma-miR1516b
AK245289		gma-miR1516d
AK245390		gma-miR1518
AK245429		gma-miR1519
AK245465		gma-miR1520b
AK245551		gma-miR1520c
AK245616		gma-miR1520p
AK245700		gma-miR1522
AK245784		gma-miR1526
AK245785		gma-miR1527
AK245883		gma-miR1530
AK245930		gma-miR1533
AK245986		gma-miR1534
AK246017		gma-miR1535b
AK246110		gma-miR1536
AK285466		gma-miR156a
AK285510		gma-miR156aa
AK285567		gma-miR156ab
AK285848		gma-miR156b
AK286056		gma-miR156c
AK286107		gma-miR156d
AK286220		gma-miR156e
AK286360		gma-miR156f
AK286522		gma-miR156g
AK286741		gma-miR156h
AK286743		gma-miR156i
AK286753		gma-miR156j
AK286792		gma-miR156k
AK286840		gma-miR156l
AK286849		gma-miR156m
AK286871		gma-miR156n
AK287218		gma-miR156o
AK287349		gma-miR156p
AW349979		gma-miR156q
AW831398		gma-miR156r
AY113187		gma-miR156s
AY182244		gma-miR156t
AY956421		gma-miR156u
BE611045		gma-miR156v
BE657367		gma-miR156w
BE658491		gma-miR156x
BE823108		gma-miR156y
BG839073		gma-miR156z
BI426308		gma-miR159b-3p
BI427245		gma-miR159c
BI941617		gma-miR159f-3p
BI970282		gma-miR160a-5p
BI971563		gma-miR160b
BM308345		gma-miR160c
BQ081034		gma-miR160d
BQ272784		gma-miR160e
BQ273765		gma-miR160f
BQ611653		gma-miR164b
BT093430		gma-miR164c
BT093508		gma-miR164d
BT093731		gma-miR166a-5p
BT093784		gma-miR166c-5p
BT093829		gma-miR166j-3p
BT093842		gma-miR166l
BT093850		gma-miR166m
BT093879		gma-miR166p
BT093985		gma-miR166q
BT094157		gma-miR166r
BT094172		gma-miR166s
BT094366		gma-miR166t
BT094466		gma-miR167a
BT094543		gma-miR167b
BT094591		gma-miR167c
BT094681		gma-miR167d
BT095105		gma-miR167e
BT095118		gma-miR167f
BT095269		gma-miR167g
BT095377		gma-miR167h
BT095556		gma-miR167i
BT095569		gma-miR167j
BT095719		gma-miR169h
BT095912		gma-miR169j-5p
BT096137		gma-miR169k
BT096207		gma-miR169l-5p
BT097133		gma-miR169o
BT097154		gma-miR169r
BT097246		gma-miR171i-5p
BT097258		gma-miR171k-5p
BT097286		gma-miR171l
BT097320		gma-miR171m
BT097326		gma-miR171n
BT097426		gma-miR171p
BT097736		gma-miR171t
BT097767		gma-miR172a
BT098033		gma-miR172b-3p
BT098065		gma-miR172b-5p
BT098082		gma-miR172c
BT098126		gma-miR172d
BT098194		gma-miR172e
BT098295		gma-miR172f
BT098507		gma-miR172g
BT098525		gma-miR172h-3p
BT098568		gma-miR172h-5p
BT098581		gma-miR172i-3p
BT098582		gma-miR172i-5p
BT098818		gma-miR172j
BT098934		gma-miR172l
BT099101		gma-miR2108a
BT099111		gma-miR2108b
BT099148		gma-miR2109
BT099284		gma-miR2606a
BT099313		gma-miR2606b
BU548568		gma-miR319a
BU550660		gma-miR319b
BU550787		gma-miR319e
BU760860		gma-miR319f
BU766012		gma-miR319g
BW655434		gma-miR319h
BW655633		gma-miR319j
BW655813		gma-miR319k
BW675118		gma-miR319l
CA937394		gma-miR319m
CB063339		gma-miR3522
CD397448		gma-miR390a-5p
CD407963		gma-miR390b-5p
CD407985		gma-miR390d
CD409742		gma-miR390f
CF806971		gma-miR390g
CF920321		gma-miR393a
CK769018		gma-miR393c
CO979972		gma-miR393d
CO980188		gma-miR393e
CO980595		gma-miR393f
CO981301		gma-miR393g
CO981610		gma-miR393h
CO981730		gma-miR393i
CO982379		gma-miR393j
CO983731		gma-miR393k
CO984087		gma-miR394a-5p
CO985036		gma-miR394b-3p
CX547111		gma-miR394b-5p
CX547350		gma-miR394c-5p
CX547594		gma-miR394d
CX547685		gma-miR394e
CX548914		gma-miR394f
CX700911		gma-miR394g
CX701163		gma-miR395d
CX701307		gma-miR395e
CX702030		gma-miR395f
CX705134		gma-miR395g
CX706700		gma-miR395h
CX706930		gma-miR396a-3p
CX708522		gma-miR396a-5p
CX708951		gma-miR396b-3p
DB960843		gma-miR396b-5p
DB965894		gma-miR396c
DB968524		gma-miR396h
DB972286		gma-miR396i-3p
DB978808		gma-miR396i-5p
DB984064		gma-miR396j
DQ822884		gma-miR396k
DQ822888		gma-miR397a
DQ822960		gma-miR397b-5p
DQ822967		gma-miR399a
DQ822980		gma-miR399b
EH039853		gma-miR399c
EH222770		gma-miR399d
EH261800		gma-miR399e
EU360955		gma-miR399f
EU661925		gma-miR399g
EV265803		gma-miR399h
EV267256		gma-miR408a-3p
EV267483		gma-miR408a-5p
EV267502		gma-miR408b-3p
EV267894		gma-miR408c-3p
EV268200		gma-miR408c-5p
EV269666		gma-miR408d
EV270482		gma-miR4341
EV273417		gma-miR4350
EV274861		gma-miR4355
EV275858		gma-miR4358
EV276332		gma-miR4363
EV276860		gma-miR4366
EV276864		gma-miR4372b
EV277456		gma-miR4374b
EV277854		gma-miR4387d
EV282823		gma-miR4392
FG988648		gma-miR4393b
FG992567		gma-miR4400
FG994158		gma-miR4401b
FG994593		gma-miR4407
FG998675		gma-miR4412-5p
FJ014793		gma-miR4413a
FJ014839		gma-miR4413b
FJ014859		gma-miR4415a-5p
FJ014881		gma-miR4416c
FJ228459		gma-miR482a-5p
FJ228460		gma-miR482b-5p
FK000409		gma-miR482c-3p
FK002044		gma-miR482d-5p
FK002126		gma-miR482e
FK003926		gma-miR4992
FK004296		gma-miR4993
FK014968		gma-miR4996
FK015782		gma-miR4998
FK018432		gma-miR5035
FK019017		gma-miR5037b
FK019616		gma-miR5037c
FK020789		gma-miR5037d
GR831176		gma-miR5039
GR833110		gma-miR5040
GR833347		gma-miR5041
GR835472		gma-miR530a
GR836318		gma-miR5369
GR838459		gma-miR5370
GR846792		gma-miR5371-3p
GR848953		gma-miR5371-5p
HO039113		gma-miR5372
U41474		gma-miR5374
U69174		gma-miR5378
		gma-miR5559
		gma-miR5668
		gma-miR5670
		gma-miR5674a
		gma-miR5674b
		gma-miR5677
		gma-miR5678
		gma-miR5761a
		gma-miR5761b
		gma-miR5767
		gma-miR5769
		gma-miR5770a
		gma-miR5770b
		gma-miR5773
		gma-miR5774a
		gma-miR5774b
		gma-miR5775
		gma-miR5784
		gma-miR6299
		gma-miR828a
		gma-miR828b
		gma-miR862a
		gma-miR862b
