# Supplementary material for: Identifying the Soybean microRNAs Related to Phytophthora sojae Based on RNA Sequencing and Bioinformatics Analysis
Source: Int J Mol Sci. 2023 May 10;24(10):8546. doi: 10.3390/ijms24108546 (PMC10218560; doi:10.3390/ijms24108546)
Supplement: Supplementary file 1 [file ijms-24-08546-s001.zip › Table-S9.xlsx]

## Sheet: Table S9  233 relations between
Genbank id	chr	start	end	Gene stable id	chr	start	end	工具
BM308345	2	44789747	44790337	glyma02g39480	2	44788227	44790491	BLAST
CB063339	2	48000067	48000367	glyma02g43140	2	47999863	48001343	BLAST
CX547350	3	38942262	38942929	glyma03g31060	3	38942255	38943807	BLAST
CD407963	3	47571339	47572027	glyma03g42310	3	47571085	47572616	BLAST
DB984064	4	7251635	7253134	glyma04G09080	4	7247332	7253939	BLAST
AK245183	5	2530533	2534133	glyma05g03300	5	2530178	2534194	BLAST
AK246017	9	5956815	5962910	glyma09G07100	9	5956802	5961796	BLAST
AK285510	13	26702075	26704553	glyma13g23260	13	26702032	26704666	BLAST
AW831398	15	8701804	8703485	glyma15g11820	15	8700664	8707785	BLAST
CX547685	16	3961961	3963392	glyma16g04700	16	3961949	3964503	BLAST
DQ822888	17	15547771	15549132	glyma17G18310	17	15548176	15549112	BLAST
EV277854	20	22605180	22610198	glyma20g16230	20	22605183	22612063	BLAST
AK243913	2	49155039	49159623	glyma02g44660	2	49154981	49159738	BLAST
AK244311	12	843108	846257	glyma12g01410	12	842971	846738	BLAST
AK244343	15	8506582	8509942	glyma15g11540	15	8506526	8509993	BLAST
AK244427	16	11231022	11238818	glyma16g10880	16	11230917	11238976	BLAST
AK244500	1	50580262	50582556	glyma01g38500	1	50580027	50582631	BLAST
AK244568	9	3447385	3449640	glyma09g04630	9	3447207	3449640	BLAST
AK244672	5	2185610	2188443	glyma05g02863	5	2185791	2188897	BLAST
AK244679	6	16536932	16540346	glyma06g20160	6	16536932	16540346	BLAST
AK244788	14	4674233	4678683	glyma14g06420	14	4674014	4678956	BLAST
AK244949	18	5888400	5892915	glyma18g07240	18	5888400	5892991	BLAST
AK245045	4	48457467	48459365	glyma04g42800	4	48457340	48460668	BLAST
AK245060	6	9633897	9636735	glyma06g12470	6	9633821	9636781	BLAST
AK245074	1	49085166	49093758	glyma01g36630	1	49084945	49093758	BLAST
AK245115	6	7071771	7075226	glyma06g09520	6	7071734	7075381	BLAST
AK245140	3	39446736	39449014	glyma03g31570	3	39446550	39451691	BLAST
AK245172	5	20198836	20202661	glyma05g17470	5	20198795	20203990	BLAST
AK245289	5	31733824	31736624	glyma05g25690	5	31733662	31736688	BLAST
AK245390	10	40869688	40875299	glyma10g32390	10	40869589	40875360	BLAST
AK245429	11	1608026	1608731	glyma11g02470	11	1607758	1609066	BLAST
AK245465	8	7087131	7092353	glyma08g09910	8	7087047	7092936	BLAST
AK245551	12	798726	802833	glyma12g01350	12	797891	803801	BLAST
AK245616	9	41452165	41454890	glyma09g35250	9	41452080	41455095	BLAST
AK245700	11	18125322	18130156	glyma11g21190	11	18125298	18130164	BLAST
AK245784	1	55401154	55406744	glyma01g44930	1	55401131	55406863	BLAST
AK245785	8	8041325	8042142	glyma08g11000	8	8041198	8042879	BLAST
AK245883	18	5909569	5912228	glyma18g07250	18	5909503	5912438	BLAST
AK245930	5	38278138	38280822	glyma05g33700	5	38278066	38280919	BLAST
AK245986	7	1770183	1772338	glyma07g02630	7	1769990	1772543	BLAST
AK246110	9	30139730	30143152	glyma09g24410	9	30139624	30143224	BLAST
AK285466	7	9498808	9503366	glyma07g11310	7	9498722	9503453	BLAST
AK285567	7	38863577	38865321	glyma07g33950	7	38863452	38865667	BLAST
AK285848	3	46904604	46908101	glyma03g41420	3	46904150	46910743	BLAST
AK286056	3	43630348	43634120	glyma03g36770	3	43630257	43634178	BLAST
AK286107	18	58946840	58948863	glyma18g49570	18	58946534	58948991	BLAST
AK286220	16	4825007	4828289	glyma16g05500	16	4824979	4828484	BLAST
AK286360	19	49402298	49408006	glyma19g43850	19	49402078	49408128	BLAST
AK286522	12	1089677	1091857	glyma12g01770	12	1089643	1091956	BLAST
AK286741	8	46359118	46360270	glyma08g47520	8	46358964	46360810	BLAST
AK286743	15	7371142	7379653	glyma15g10150	15	7371049	7379793	BLAST
AK286753	8	16254202	16257467	glyma08g21420	8	16254197	16257547	BLAST
AK286792	15	8443289	8444742	glyma15g11490	15	8443117	8444805	BLAST
AK286840	20	39860719	39864404	glyma20g31210	20	39860559	39865040	BLAST
AK286871	20	1848255	1852057	glyma20g02220	20	1847563	1852070	BLAST
AK287218	16	5202562	5206667	glyma16g05830	16	5202551	5206820	BLAST
AK287349	11	3245373	3249422	glyma11g04720	11	3245296	3249510	BLAST
BT093731	15	28918140	28919359	glyma15g26790	15	28917916	28919429	BLAST
BT093850	13	3245224	3247683	glyma13g03290	13	3245344	3247412	BLAST
FJ014881	16	36663889	36667728	glyma16g33910	16	36657476	36667728	BLAST
FJ228460	2	47856082	47864056	glyma02g42960	2	47855180	47857688	BLAST
AW349979	15	25551001	25551742	glyma15g24610	15	25550956	25551911	BLAST
BE611045	15	3185527	3186121	glyma15g04570	15	3185252	3186154	BLAST
BE657367	10	40069008	40071700	glyma10g31580	10	40068936	40073646	BLAST
BE658491	3	44588490	44589240	glyma03g38190	3	44586432	44589302	BLAST
BE823108	7	39778450	39779033	glyma07g34765	7	39778172	39785331	BLAST
BI426308	12	36780117	36780744	glyma12g33530	12	36779667	36780872	BLAST
BI427245	13	38071000	38071850	glyma13g36840	13	38068945	38072356	BLAST
BI970282	20	34219981	34220899	glyma20g24590	20	34219908	34221556	BLAST
BI971563	18	15662373	15663136	glyma18g15552	18	15662133	15663422	BLAST
BQ081034	8	18761564	18762101	glyma08g24610	8	18757187	18762701	BLAST
BQ272784	13	28448219	28448797	glyma13g25181	13	28448000	28450237	BLAST
BQ273765	16	60828	61427	glyma16g00260	16	60104	66371	BLAST
BQ611653	5	8185913	8186459	glyma05g08230	5	8185892	8192838	BLAST
BU550787	3	44762240	44762881	glyma03g38410	3	44760861	44763115	BLAST
BU760860	19	43843759	43844923	glyma19g36571	19	43842474	43846765	BLAST
BU766012	13	3245268	3247304	glyma13g03290	13	3245344	3247412	BLAST
BW655434	18	2375130	2376122	glyma18g03510	18	2372747	2376211	BLAST
BW655633	18	57296675	57299562	glyma18g47720	18	57296483	57300364	BLAST
BW655813	17	6826138	6826943	glyma17g09250	17	6826048	6828803	BLAST
CA937394	8	17249884	17251185	glyma08g22740	8	17249784	17253178	BLAST
CD397448	20	35360252	35362018	glyma20g25737	20	35359406	35365188	BLAST
CF806971	16	1537745	1539686	glyma16g01990	16	1536838	1539753	BLAST
CK769018	8	43339418	43340238	glyma08g42971	8	42890484	42894906	BLAST
CO979972	20	43888099	43888887	glyma20g35660	20	43887556	43890742	BLAST
CO980188	2	1006936	1007717	glyma02g01400	2	1006946	1009800	BLAST
CO980595	8	11561344	11562160	glyma08g15870	8	11557045	11562288	BLAST
CO981301	2	46553199	46554026	glyma02g41430	2	46553112	46556348	BLAST
CO981610	9	5061999	5064175	glyma09g06300	9	5061787	5064418	BLAST
CO981730	19	28771119	28773270	glyma19g23440	19	28770276	28785087	BLAST
CO982379	17	9052750	9053343	glyma17g12035	17	9049747	9053434	BLAST
CO983731	12	37411051	37411853	glyma12g34230	12	37411265	37411903	BLAST
CO984087	2	51172225	51173009	glyma02g47650	2	51172225	51175238	BLAST
CX547111	15	6013659	6014593	glyma15g08510	15	6013668	6015218	BLAST
CX547594	16	35257510	35258229	glyma16g32070	16	35256457	35258288	BLAST
CX548914	10	39005688	39006625	glyma10g30330	10	39000277	39006776	BLAST
CX700911	8	43660864	43662035	glyma08g43861	8	43656477	43662648	BLAST
CX701163	11	35200897	35204411	glyma11g33370	11	35200757	35204832	BLAST
CX701307	4	6267710	6268350	glyma04g08020	4	6267530	6268381	BLAST
CX702030	9	44174880	44175778	glyma09g38990	9	44174583	44177712	BLAST
CX705134	6	2166503	2168727	glyma06g03080	6	2165514	2168891	BLAST
CX706700	18	22708399	22709269	glyma18g20640	18	22708341	22709028	BLAST
CX706930	9	31209603	31211264	glyma09g25160	9	31209493	31214740	BLAST
CX708522	12	3433026	3436187	glyma12g05150	12	3432976	3436225	BLAST
CX708951	12	32238028	32239044	glyma12g28860	12	32231455	32238920	BLAST
DB960843	8	13679728	13681059	glyma08g18200	8	13679561	13680901	BLAST
DB965894	4	48432728	48434082	glyma04g42760	4	48432721	48435908	BLAST
DB968524	2	9271656	9272271	glyma02g11071	2	9269344	9272335	BLAST
DB972286	7	732444	734219	glyma07g01211	7	731957	738598	BLAST
DB978808	19	34817165	34817664	glyma19g27483	19	34813718	34817763	BLAST
EH039853	11	5653199	5657577	glyma11g08010	11	5653078	5657921	BLAST
EH261800	13	36256732	36259539	glyma13g34720	13	36254285	36259640	BLAST
EV265803	3	41028974	41030141	glyma03g33470	3	41027184	41030475	BLAST
EV267256	16	35234949	35236003	glyma16g31963	16	35188890	35190443	BLAST
EV267483	14	794132	796050	glyma14g01405	14	784666	798830	BLAST
EV267502	4	41062482	41064878	glyma04g34820	4	41062272	41064898	BLAST
EV267894	13	20728661	20730559	glyma13g16850	13	20728344	20730607	BLAST
EV268200	8	2974418	2975563	glyma08g04230	8	2974336	2975671	BLAST
EV269666	7	13828285	13830913	glyma07g14410	7	13828256	13832696	BLAST
EV270482	17	4474540	4475670	glyma17g06290	17	4473612	4475846	BLAST
EV273417	4	2509147	2510513	glyma04g03430	4	2508533	2510657	BLAST
EV275858	10	43350537	43354357	glyma10g35160	10	43350391	43354686	BLAST
EV276332	17	40430076	40430937	glyma17g36500	17	40429970	40435388	BLAST
EV276860	19	46779362	46781540	glyma19g40340	19	46779330	46782202	BLAST
EV276864	14	42374384	42375147	glyma14g33960	14	42373987	42376973	BLAST
EV277456	13	27945759	27947740	glyma13g24590	13	27945605	27948228	BLAST
EV282823	20	39097945	39098724	glyma20g30450	20	39097141	39099026	BLAST
FG988648	16	30416198	30416906	glyma16g26280	16	30416192	30416910	BLAST
FG992567	15	1134152	1137253	glyma15g01710	15	1134139	1139688	BLAST
FG994158	8	11255711	11256819	glyma08g15500	8	11255588	11261588	BLAST
FG994593	8	7505418	7506100	glyma08g10360	8	7503206	7506158	BLAST
FK000409	3	36685922	36687803	glyma03g28740	3	36685649	36688333	BLAST
FK002044	9	41893032	41894332	glyma09g36010	9	41891069	41894375	BLAST
FK002126	6	10282299	10283007	glyma06g13135	6	10274148	10294539	BLAST
FK004296	3	36685828	36687796	glyma03g28740	3	36685649	36688333	BLAST
FK014968	12	5865355	5866223	glyma12g08140	12	5865134	5870442	BLAST
FK015782	14	18300847	18301687	glyma14g16830	14	18300468	18304162	BLAST
FK018432	14	48587192	48588909	glyma14g39510	14	48585720	48588929	BLAST
FK019017	12	34366621	34367725	glyma12g30730	12	34366481	34367875	BLAST
FK020789	19	41313357	41318939	glyma19g33720	19	41313236	41319692	BLAST
GR831176	9	10168533	10173578	glyma09g10196	9	10168179	10235826	BLAST
GR833110	11	34789032	34789812	glyma11g33040	11	34788479	34790047	BLAST
GR833347	13	3359695	3365248	glyma13g03400	13	3358533	3366701	BLAST
GR838459	19	2090947	2092233	glyma19g02370	19	2089074	2092341	BLAST
GR846792	1	48651821	48652585	glyma01g36160	1	48651555	48653174	BLAST
GR848953	4	878839	880480	glyma04g01390	4	878647	880570	BLAST
HO039113	16	36974175	36974855	glyma16g34340	16	36973403	36977942	BLAST
BG839073	13	26536657	26537387	glyma13G23070	13	26536557	26541157	BLAST
BU550660	3	38419384	38420066	glyma03G30460	3	38417462	38420087	BLAST
BW675118	11	11090655	11091355	glyma11G15460	11	11090603	11095250	BLAST
AK244217	2	50944527	50948432	glyma02g47330	2	50944375	50948542	BLAST
CO985036	not placed	476890	478890	glyma0023s00410	scaffold_23	476541	479148	BLAST
CD407985	4	4461776	4462408	Glyma04g05861	4	4461270	4464345	BLAST
CF920321	16	544002	544724	Glyma16g00890	16	544031	544962	BLAST
EH222770	11	10576946	10578303	Glyma11g14820	11	10576822	10580532	BLAST
EV274861	7	1323881	1324652	Glyma07g01930	7	1324011	1324562	BLAST
FG998675	9	45372632	45373330	Glyma09g40450	9	45372262	45373678	BLAST
FK019616	3	19262119	19262986	Glyma03g15030	3	19262146	19263733	BLAST
CD409742	17	8675374	8676067	glyma17G11545	17	8672564	8676153	BLAST
BI941617	8	1544114	1544560	glyma08G02210	8	1535119	1544710	BLAST
FK003926	8	35010813	35011315	glyma08G36730	8	35009305	35011359	BLAST
GR836318	1	49146982	49147742	glyma01G36700	1	49146934	49155639	BLAST
AK286849	10	3928609	3931364	glyma10G05051	10	3928785	3931038	BLAST
GR835472	1	45565278	45564696	glyma01g33440	1	45561037	45565329	not sure
GR835472	3	3200595	3201178	glyma03g03460	3	3200770	3204657	not sure
BU548568	10	44986473	44987026	glyma10G36950	10	44983799	44986408	not sure
CO981540	17	24555103	24555881	glyma02G33215	2	36978714	36983695	not sure
BT095569	1	44755362	44767747	Glyma01G33070	1	44755156	44764276	biomart
BT098934	2	5285390	5310405	Glyma02G06650	2	5296486	5302975	biomart
BT095269	2	43517926	43531738	Glyma02G38210	2	43518199	43528632	biomart
BT098065	2	50113497	50140479	Glyma02G46040	2	50127803	50132567	biomart
BT093842	3	252306	256816	Glyma03G00490	3	253546	255788	biomart
BT094466	3	37598110	37614465	Glyma03G29600	3	37602512	37609853	biomart
EU360955	3	42070633	42075881	Glyma03G34750	3	42071930	42074483	biomart
BT099284	3	44584772	44591077	Glyma03G38190	3	44586432	44589302	biomart
BT093879	3	46056793	46063531	Glyma03G40260	3	46058425	46061577	biomart
BT096137	4	623683	629443	Glyma04G01066	4	625333	631029	biomart
BT095719	4	39393108	39397790	Glyma04G33720	4	39394426	39396465	biomart
BT098581	###	#N/A	#N/A	Glyma04G39700	4	45885127	45896193	biomart
BT098818	5	1542600	1547578	Glyma05G02121	5	1544029	1546361	biomart
BT094591	5	40511545	40517337	Glyma05G36700	5	40513084	40515630	biomart
BT098525	6	9762905	9780267	Glyma06G12610	6	9767937	9775170	biomart
FJ014839	6	11579447	11588747	Glyma06G14770	6	11581541	11586327	biomart
DQ822960	6	17180364	17181979	Glyma06G20800	6	17179636	17181846	biomart
BT094366	6	44816118	44822296	Glyma06G41530	6	44817723	44820579	biomart
BT099313	7	160021	197779	Glyma07G00380	7	171123	173661	biomart
BT094172	7	6517688	6533753	Glyma07G07870	7	6522220	6529131	biomart
BT093829	8	2565521	2569379	Glyma08G03610	8	2566591	2568358	biomart
BT098568	8	5608468	5661828	Glyma08G07880	8	5644327	5645907	biomart
BT098126	8	9019227	9025067	Glyma08G12340	8	9020924	9023389	biomart
BT097320	8	21884956	21886928	Glyma08G27590	8	21885327	21888000	biomart
U69174	8	42810181	42824083	Glyma08G42850	8	42814225	42819950	biomart
DQ822980	9	42909183	42912348	Glyma09G37340	9	42909400	42911502	biomart
BT098082	9	43928986	43935908	Glyma09G38600	9	43930998	43934032	biomart
AB434690	10	50648748	50663146	Glyma10G44170	10	50652847	50659109	biomart
BT099148	11	9028765	9031955	Glyma11G12670	11	9029592	9031121	biomart
BT099111	11	10274251	10278941	Glyma11G14360	11	10275210	10277604	biomart
BT095377	11	15551204	15591064	Glyma11G18980	11	15576047	15577365	biomart
BT094681	11	36954868	36968998	Glyma11G35260	11	36958962	36965164	biomart
BT093985	11	38243944	38253392	Glyma11G36980	11	38244535	38250746	biomart
BT097426	13	11651075	11662855	Glyma13G10090	13	11654554	11659324	biomart
BT098507	13	23105863	23109535	Glyma13G19630	13	23106816	23108594	biomart
BT097246	13	23950348	23955210	Glyma13G20510	13	23951513	23953891	biomart
FJ014793	13	27741050	27748292	Glyma13G24340	13	27742731	27747108	biomart
BT097154	13	30170798	30176890	Glyma13G26990	13	30172423	30175275	biomart
BT095118	13	30788124	30819939	Glyma13G27650	13	30805041	30810437	biomart
BT094543	13	31265530	31269758	Glyma13G28210	13	31266189	31268505	biomart
BT095912	13	43461662	43467867	Glyma13G43910	13	43463488	43466200	biomart
BT097767	14	937938	943308	Glyma14G01620	14	939455	941891	biomart
BT096207	14	1744010	1749588	Glyma14G02760	14	1745623	1748820	biomart
FJ228459	14	4374221	4377173	Glyma14G06080	14	4374449	4376812	biomart
BT094157	14	4620390	4628885	Glyma14G06370	14	4622710	4626387	biomart
U41474	14	4702817	4714749	Glyma14G06450	14	4706464	4711382	biomart
BT093508	14	49399566	49406496	Glyma14G40470	14	49401631	49404461	biomart
BT095105	15	104529	151989	Glyma15G00320	15	118663	123869	biomart
DQ822884	15	1503381	1510901	Glyma15G02250	15	1505478	1508682	biomart
BT097258	15	2168179	2171821	Glyma15G03110	15	2169205	2171254	biomart
FJ014859	16	3247828	3253008	Glyma16G03900	16	3248806	3251728	biomart
BT098033	16	30638969	30656594	Glyma16G26550	16	30644087	30651698	biomart
BT097736	16	36245942	36250237	Glyma16G33280	16	36247150	36249060	biomart
AY182244	16	36524743	36526021	Glyma16G33681	16	36522799	36532684	biomart
AY956421	17	4994057	5009319	Glyma17G06940	17	4998801	5004742	biomart
EU661925	17	8246954	8250026	Glyma17G10970	17	8247753	8249783	biomart
BT098295	17	13710826	13752931	Glyma17G16930	17	13738526	13740402	biomart
BT093430	17	37856741	37879006	Glyma17G33950	17	37863248	37872438	biomart
BT095556	18	485604	489729	Glyma18G00990	18	486635	489207	biomart
AY113187	18	1719740	1731078	Glyma18G02690	18	1723086	1728094	biomart
BT093784	18	58732904	58737124	Glyma18G49360	18	58733795	58736013	biomart
DQ822967	18	58732928	58736256	Glyma18G49360	18	58733795	58736013	biomart
BT097326	19	47319097	47323702	Glyma19G41010	19	47320311	47322516	biomart
BT098582	19	49905744	49914764	Glyma19G44520	19	49908390	49912253	biomart
BT097133	20	35291936	35304656	Glyma20G25650	20	35295697	35301076	biomart
BT099101	20	40453791	40464329	Glyma20G31850	20	40456841	40460008	biomart
BT097286	20	44869025	44871223	Glyma20G36880	20	44869631	44870759	biomart
